# Supplementary material for: Turnover and replication analysis by isotope labeling (TRAIL) reveals the influence of tissue context on protein and organelle lifetimes
Source: Mol Syst Biol. 2023 Mar 17;19(4):e11393. doi: 10.15252/msb.202211393 (PMC10090950; doi:10.15252/msb.202211393)
Supplement: Supplementary file 2 — Dataset EV1 [file MSB-19-e11393-s007.xlsx]

## Sheet: readme
Dataset EV1: kt values determined by TMT-SILAC and curve fitting from wild type mouse tissues
Data are filtered as described in Methods; only proteins with at least 3 PSMs,
present in at least 2 replicates, with a fit t-statistic > 3.
Cell-type-specific proteins detected in the heart (cardiomyocyte-only) and in the liver (hepatocyte-only) are highlighted.

## Sheet: heart
Accession	Name	Replicate sets	PSMs quantified	WT kt (d-1)	t1/2	WT Std Error	WT P-value	WT t-statistic	WT R2		cardiomyocyte-specific proteins (35)
A0A075B5M7	Ig-like domain-containing protein OS=Mus musculus (Mouse) OX=10090 GN=Igkv5-39 PE=1 SV=7	3	4	0.254076	2.72753	0.0547149	0.000125	4.64364	0.927488		cardiac fibroblast-specific proteins (7)
A0A075B5V1	Ig-like domain-containing protein OS=Mus musculus (Mouse) OX=10090 GN=Ighv1-31 PE=4 SV=1	3	3	0.180822	3.8325	0.0298214	4.2e-06	6.0635	0.957763
A0A075B5Y4	Ig-like domain-containing protein OS=Mus musculus (Mouse) OX=10090 GN=Ighv1-81 PE=4 SV=1	3	6	0.202155	3.42806	0.0317881	2.12e-06	6.35946	0.960791
A0A0A6YXA5	Immunoglobulin heavy variable 1-15 OS=Mus musculus (Mouse) OX=10090 GN=Ighv1-15 PE=4 SV=1	2	3	0.522601	1.32606	0.0609003	6e-07	8.58125	0.988176
A0A0A6YXW6	Immunoglobulin heavy constant alpha OS=Mus musculus (Mouse) OX=10090 GN=Igha PE=1 SV=1	2	6	0.56496	1.22663	0.0530758	4.29e-08	10.6444	0.992727
A0A140T8T4	Ribosomal protein L9, pseudogene 6 OS=Mus musculus (Mouse) OX=10090 GN=Rpl9-ps6 PE=4 SV=1	2	4	0.135581	5.11134	0.00883025	3.74e-10	15.3541	0.995894
A0A1Y7VJN6	Immunoglobulin heavy constant gamma 3 OS=Mus musculus (Mouse) OX=10090 GN=Ighg3 PE=4 SV=1	3	4	0.0917622	7.55213	0.0207109	0.000211	4.43061	0.934077
A0A2I3BPG9	Ribosomal protein L36A, pseudogene 1 OS=Mus musculus (Mouse) OX=10090 GN=Rpl36a-ps1 PE=3 SV=1	3	9	0.140382	4.93654	0.00641292	2e-16	21.8904	0.996798
A0A2I3BRL8	RRM domain-containing protein OS=Mus musculus (Mouse) OX=10090 GN=Gm7324 PE=4 SV=1	2	6	0.160923	4.30641	0.00671783	9.2e-13	23.9546	0.998245
A0A571BF58	SH3 domain-containing protein OS=Mus musculus (Mouse) OX=10090 GN=Neb PE=1 SV=1	3	4	0.0454243	15.2561	0.00364847	1.95e-11	12.4502	0.993129
A2AAJ9	Obscurin OS=Mus musculus (Mouse) OX=10090 GN=Obscn PE=1 SV=3	3	136	0.0771308	8.98474	0.00303292	8.34e-18	25.4312	0.99796
A2ADY9	Protein DDI1 homolog 2 OS=Mus musculus (Mouse) OX=10090 GN=Ddi2 PE=1 SV=1	3	3	0.173221	4.00066	0.0492997	0.00195894	3.51364	0.884714
A2AMM0	Caveolae-associated protein 4 OS=Mus musculus (Mouse) OX=10090 GN=Cavin4 PE=1 SV=1	3	15	0.0753964	9.19142	0.00225663	2.39e-20	33.411	0.998825
A2APY7	Arginine-hydroxylase NDUFAF5, mitochondrial OS=Mus musculus (Mouse) OX=10090 GN=Ndufaf5 PE=1 SV=1	3	4	0.0523935	13.2268	0.00986653	2.49e-05	5.31022	0.960704
A2AQ07	Tubulin beta-1 chain OS=Mus musculus (Mouse) OX=10090 GN=Tubb1 PE=1 SV=1	2	6	0.296461	2.33758	0.08247	0.00292873	3.59477	0.923483
A2ASS6	Titin OS=Mus musculus (Mouse) OX=10090 GN=Ttn PE=1 SV=1	3	2907	0.0596858	11.6108	0.00240423	1.39e-17	24.8254	0.998029
A2AUC9	Kelch-like protein 41 OS=Mus musculus (Mouse) OX=10090 GN=Klhl41 PE=1 SV=1	3	8	0.169941	4.07788	0.00549231	1.25e-19	30.9416	0.998329
A3KG59	Peptidase M20 domain-containing protein 2 OS=Mus musculus (Mouse) OX=10090 GN=Pm20d2 PE=1 SV=1	3	5	0.189016	3.66635	0.0156646	3.58e-11	12.0664	0.988905
A3KMP2	Tetratricopeptide repeat protein 38 OS=Mus musculus (Mouse) OX=10090 GN=Ttc38 PE=1 SV=2	3	8	0.107841	6.42612	0.00524386	7.44e-16	20.5652	0.996597
A6H630	Damage-control phosphatase ARMT1 OS=Mus musculus (Mouse) OX=10090 GN=Armt1 PE=1 SV=1	3	8	0.0635831	10.8991	0.00816825	9.27e-08	7.78417	0.979864
A6H6E2	Multimerin-2 OS=Mus musculus (Mouse) OX=10090 GN=Mmrn2 PE=1 SV=1	2	3	0.188015	3.68588	0.0552166	0.0042699	3.40504	0.917782
A6X935	Inter alpha-trypsin inhibitor, heavy chain 4 OS=Mus musculus (Mouse) OX=10090 GN=Itih4 PE=1 SV=2	3	14	0.62263	1.11302	0.11912	3.05e-05	5.2269	0.958157
B1AR13	CDGSH iron-sulfur domain-containing protein 3, mitochondrial OS=Mus musculus (Mouse) OX=10090 GN=Cisd3 PE=1 SV=1	3	7	0.0385837	17.961	0.00284489	3.66e-12	13.5624	0.994775
B8JJ69	RIKEN cDNA 2310061I04 gene OS=Mus musculus (Mouse) OX=10090 GN=2310061I04Rik PE=1 SV=1	3	3	0.0224543	30.8627	0.00612814	0.00136334	3.66412	0.959057
D3Z3N4	Heterogeneous nuclear ribonucleoprotein H3 OS=Mus musculus (Mouse) OX=10090 GN=Hnrnph3 PE=1 SV=1	3	3	0.30602	2.26456	0.0352317	1.47e-08	8.68592	0.978238
D3Z7P3	Glutaminase kidney isoform, mitochondrial OS=Mus musculus (Mouse) OX=10090 GN=Gls PE=1 SV=1	3	11	0.199212	3.4787	0.0426768	0.000118	4.66793	0.929727
D3Z7Q2	Small integral membrane protein 20 OS=Mus musculus (Mouse) OX=10090 GN=Smim20 PE=1 SV=1	3	3	0.105324	6.5797	0.010949	2.43e-09	9.6195	0.984723
D3Z7X0	Acyl-Coenzyme A dehydrogenase family, member 12 OS=Mus musculus (Mouse) OX=10090 GN=Acad12 PE=1 SV=1	3	31	0.0398434	17.3931	0.00384504	6.29e-10	10.3623	0.990883
E9PV24	Fibrinogen alpha chain OS=Mus musculus (Mouse) OX=10090 GN=Fga PE=1 SV=1	3	28	0.317531	2.18246	0.0392766	4.96e-08	8.0845	0.975057
E9PWR4	DMAP-interaction domain-containing protein OS=Mus musculus (Mouse) OX=10090 GN=Dip2c PE=1 SV=1	2	3	0.299265	2.31567	0.0297654	8.74e-08	10.0541	0.989526
E9PWZ3	Ribosomal protein L3-like OS=Mus musculus (Mouse) OX=10090 GN=Rpl3l PE=1 SV=1	3	8	0.0595196	11.6432	0.0155164	0.000899	3.83591	0.923667
E9PXC0	Signal recognition particle 54 kDa protein OS=Mus musculus (Mouse) OX=10090 GN=Srp54c PE=1 SV=1	2	5	0.539743	1.28394	0.0751017	4.66e-06	7.18683	0.983609
E9PYF4	LIM domain only 7 OS=Mus musculus (Mouse) OX=10090 GN=Lmo7 PE=1 SV=1	3	18	0.355258	1.9507	0.016466	2.72e-16	21.5753	0.996488
E9Q0S6	Tensin 1 OS=Mus musculus (Mouse) OX=10090 GN=Tns1 PE=1 SV=1	3	28	0.380934	1.81921	0.0208633	8.86e-15	18.2585	0.995188
E9Q3H6	Polyketide_cyc domain-containing protein OS=Mus musculus (Mouse) OX=10090 GN=Coq10a PE=1 SV=1	3	13	0.0955642	7.25167	0.00914457	5.38e-10	10.4504	0.987342
E9Q3L2	Phosphatidylinositol 4-kinase alpha OS=Mus musculus (Mouse) OX=10090 GN=Pi4ka PE=1 SV=2	3	6	0.112029	6.18591	0.0104015	3.08e-10	10.7704	0.987586
E9Q401	Ryanodine receptor 2 OS=Mus musculus (Mouse) OX=10090 GN=Ryr2 PE=1 SV=1	3	211	0.142107	4.87659	0.00388205	3.31e-21	36.6063	0.998849
E9Q4Z2	Acetyl-CoA carboxylase 2 OS=Mus musculus (Mouse) OX=10090 GN=Acacb PE=1 SV=1	3	14	0.296477	2.33745	0.014906	1.5e-15	19.8899	0.995765
E9Q557	Desmoplakin OS=Mus musculus (Mouse) OX=10090 GN=Dsp PE=1 SV=1	3	186	0.236018	2.93621	0.00924918	7.76e-18	25.5178	0.997428
E9Q616	PDZ domain-containing protein OS=Mus musculus (Mouse) OX=10090 GN=Ahnak PE=1 SV=1	3	159	0.332934	2.0815	0.0130068	7.26e-18	25.5968	0.997471
E9Q7G0	Nuclear mitotic apparatus protein 1 OS=Mus musculus (Mouse) OX=10090 GN=Numa1 PE=1 SV=1	3	4	0.416637	1.66332	0.0374186	1.65e-10	11.1345	0.987542
E9Q7L0	Transket_pyr domain-containing protein OS=Mus musculus (Mouse) OX=10090 GN=Ogdhl PE=1 SV=1	3	41	0.0563982	12.2876	0.00555052	9.02e-10	10.1609	0.988599
E9Q8Q6	Ig-like domain-containing protein OS=Mus musculus (Mouse) OX=10090 GN=Ccdc141 PE=1 SV=2	3	19	0.271396	2.55346	0.0128522	4.27e-16	21.1167	0.99623
E9Q9K5	Triadin OS=Mus musculus (Mouse) OX=10090 GN=Trdn PE=1 SV=1	3	12	0.0962596	7.19928	0.00418235	6.94e-17	23.0157	0.997359
E9QA15	Caldesmon 1 OS=Mus musculus (Mouse) OX=10090 GN=Cald1 PE=1 SV=1	3	5	0.156224	4.43595	0.0161759	2.27e-09	9.6578	0.983384
F6TQW2	Immunoglobulin heavy constant gamma 2C OS=Mus musculus (Mouse) OX=10090 GN=Ighg2c PE=1 SV=2	3	21	0.128112	5.40935	0.0334037	0.000901	3.83525	0.908267
F8VPN4	Amylo-1,6-glucosidase, 4-alpha-glucanotransferase OS=Mus musculus (Mouse) OX=10090 GN=Agl PE=1 SV=1	3	50	0.160286	4.32353	0.00620976	6.08e-18	25.8119	0.997628
G3X8U3	Queuosine salvage protein OS=Mus musculus (Mouse) OX=10090 GN=2210016F16Rik PE=1 SV=1	3	10	0.0920966	7.52471	0.00543312	4.1e-14	16.9509	0.995197
G5E829	Plasma membrane calcium-transporting ATPase 1 OS=Mus musculus (Mouse) OX=10090 GN=Atp2b1 PE=1 SV=1	3	6	0.122941	5.63684	0.0196201	2.63e-06	6.26608	0.963391
G5E895	Aldo-keto reductase family 1, member B10 (aldose reductase) OS=Mus musculus (Mouse) OX=10090 GN=Akr1b10 PE=1 SV=1	3	24	0.0445665	15.5498	0.00301569	6.63e-13	14.7782	0.995167
G5E8J6	Histidine-rich calcium-binding protein OS=Mus musculus (Mouse) OX=10090 GN=Hrc PE=1 SV=1	2	5	0.263199	2.63299	0.0228979	1.62e-08	11.4945	0.991938
O08528	Hexokinase-2 OS=Mus musculus (Mouse) OX=10090 GN=Hk2 PE=1 SV=1	3	33	0.196253	3.53115	0.00652232	2.28e-19	30.0895	0.998188
O08529	Calpain-2 catalytic subunit OS=Mus musculus (Mouse) OX=10090 GN=Capn2 PE=1 SV=4	3	7	0.104785	6.61353	0.00566807	6.85e-15	18.4869	0.995823
O08532	Voltage-dependent calcium channel subunit alpha-2/delta-1 OS=Mus musculus (Mouse) OX=10090 GN=Cacna2d1 PE=1 SV=1	3	13	0.111712	6.20344	0.0125499	9.6e-09	8.90147	0.981943
O08547	Vesicle-trafficking protein SEC22b OS=Mus musculus (Mouse) OX=10090 GN=Sec22b PE=1 SV=3	2	5	0.19543	3.54603	0.0150781	3.46e-09	12.9612	0.993818
O08553	Dihydropyrimidinase-related protein 2 OS=Mus musculus (Mouse) OX=10090 GN=Dpysl2 PE=1 SV=2	3	28	0.0550584	12.5866	0.0113103	7.26e-05	4.86798	0.952613
O08579	Emerin OS=Mus musculus (Mouse) OX=10090 GN=Emd PE=1 SV=1	2	3	0.23408	2.96053	0.0252246	2.34e-07	9.27981	0.987753
O08583	THO complex subunit 4 OS=Mus musculus (Mouse) OX=10090 GN=Alyref PE=1 SV=3	3	7	0.201701	3.43578	0.0132548	3.68e-13	15.2172	0.992925
O08600	Endonuclease G, mitochondrial OS=Mus musculus (Mouse) OX=10090 GN=Endog PE=1 SV=1	3	10	0.135377	5.11904	0.0102141	5.76e-12	13.254	0.991384
O08638	Myosin-11 OS=Mus musculus (Mouse) OX=10090 GN=Myh11 PE=1 SV=1	3	32	0.0927924	7.46828	0.014289	1.56e-06	6.49398	0.968103
O08663	Methionine aminopeptidase 2 OS=Mus musculus (Mouse) OX=10090 GN=Metap2 PE=1 SV=1	3	7	0.278716	2.4864	0.0205944	3.82e-12	13.5336	0.990873
O08677	Kininogen-1 OS=Mus musculus (Mouse) OX=10090 GN=Kng1 PE=1 SV=1	3	20	0.41541	1.66823	0.0435395	2.82e-09	9.541	0.983091
O08709	Peroxiredoxin-6 OS=Mus musculus (Mouse) OX=10090 GN=Prdx6 PE=1 SV=3	3	29	0.0626043	11.0695	0.00535429	6.54e-11	11.6924	0.991022
O08715	A-kinase anchor protein 1, mitochondrial OS=Mus musculus (Mouse) OX=10090 GN=Akap1 PE=1 SV=4	2	4	0.309364	2.24008	0.0274687	2.1e-08	11.2624	0.991658
O08739	AMP deaminase 3 OS=Mus musculus (Mouse) OX=10090 GN=Ampd3 PE=1 SV=2	3	6	0.0667184	10.3869	0.0141793	0.000108	4.70533	0.945937
O08749	Dihydrolipoyl dehydrogenase, mitochondrial OS=Mus musculus (Mouse) OX=10090 GN=Dld PE=1 SV=2	3	38	0.0379859	18.2436	0.00320699	5.1e-11	11.8447	0.993237
O08756	3-hydroxyacyl-CoA dehydrogenase type-2 OS=Mus musculus (Mouse) OX=10090 GN=Hsd17b10 PE=1 SV=4	3	14	0.033954	20.4099	0.00303093	1.47e-10	11.2025	0.993076
O08759	Ubiquitin-protein ligase E3A OS=Mus musculus (Mouse) OX=10090 GN=Ube3a PE=1 SV=2	2	4	0.326624	2.12171	0.0357161	2.79e-07	9.145	0.987484
O08788	Dynactin subunit 1 OS=Mus musculus (Mouse) OX=10090 GN=Dctn1 PE=1 SV=3	3	14	0.174581	3.96951	0.00717349	2.13e-17	24.337	0.997287
O08804	SERPIN domain-containing protein OS=Mus musculus (Mouse) OX=10090 GN=Serpinb6b PE=1 SV=2	3	17	0.0800823	8.6536	0.00834498	2.54e-09	9.59646	0.985703
O08810	116 kDa U5 small nuclear ribonucleoprotein component OS=Mus musculus (Mouse) OX=10090 GN=Eftud2 PE=1 SV=1	3	7	0.24179	2.86612	0.0162823	6.01e-13	14.8499	0.992432
O08917	Flotillin-1 OS=Mus musculus (Mouse) OX=10090 GN=Flot1 PE=1 SV=1	3	13	0.151485	4.5747	0.0184537	3.84e-08	8.20894	0.977292
O09044	Synaptosomal-associated protein 23 OS=Mus musculus (Mouse) OX=10090 GN=Snap23 PE=1 SV=1	2	3	0.318966	2.17265	0.054946	4.56e-05	5.80508	0.96941
O09061	Proteasome subunit beta type-1 OS=Mus musculus (Mouse) OX=10090 GN=Psmb1 PE=1 SV=1	3	14	0.0981405	7.0613	0.0249007	0.000696	3.94128	0.916793
O09111	NADH dehydrogenase [ubiquinone] 1 beta subcomplex subunit 11, mitochondrial OS=Mus musculus (Mouse) OX=10090 GN=Ndufb11 PE=1 SV=2	3	14	0.0391411	17.7052	0.00479147	4.17e-08	8.1689	0.985586
O09131	Glutathione S-transferase omega-1 OS=Mus musculus (Mouse) OX=10090 GN=Gsto1 PE=1 SV=2	3	22	0.0776879	8.92031	0.00449338	2.73e-14	17.2894	0.995589
O09161	Calsequestrin-2 OS=Mus musculus (Mouse) OX=10090 GN=Casq2 PE=1 SV=3	3	36	0.0567739	12.2063	0.00418684	3.67e-12	13.5601	0.993549
O09165	Calsequestrin-1 OS=Mus musculus (Mouse) OX=10090 GN=Casq1 PE=1 SV=3	2	3	0.0598949	11.5703	0.0133851	0.000524	4.47474	0.962708
O09167	60S ribosomal protein L21 OS=Mus musculus (Mouse) OX=10090 GN=Rpl21 PE=1 SV=3	3	4	0.106008	6.53726	0.00910807	7.13e-11	11.6389	0.989497
O09174	Alpha-methylacyl-CoA racemase OS=Mus musculus (Mouse) OX=10090 GN=Amacr PE=1 SV=4	3	12	0.0502469	13.7919	0.00546406	5.42e-09	9.19589	0.986803
O35129	Prohibitin-2 OS=Mus musculus (Mouse) OX=10090 GN=Phb2 PE=1 SV=1	3	42	0.0326169	21.2466	0.00280275	7.15e-11	11.6375	0.993795
O35143	ATPase inhibitor, mitochondrial OS=Mus musculus (Mouse) OX=10090 GN=ATP5IF1 PE=1 SV=2	3	3	0.0464184	14.9294	0.0117622	0.000687	3.94641	0.934846
O35206	Collagen alpha-1(XV) chain OS=Mus musculus (Mouse) OX=10090 GN=Col15a1 PE=1 SV=2	3	10	0.0894516	7.74721	0.0104429	1.86e-08	8.56578	0.981589
O35215	D-dopachrome decarboxylase OS=Mus musculus (Mouse) OX=10090 GN=Ddt PE=1 SV=3	3	11	0.0653491	10.6046	0.00403722	1.05e-13	16.1866	0.995226
O35226	26S proteasome non-ATPase regulatory subunit 4 OS=Mus musculus (Mouse) OX=10090 GN=Psmd4 PE=1 SV=1	3	8	0.21755	3.18547	0.0183266	4.89e-11	11.8707	0.988316
O35295	Transcriptional activator protein Pur-beta OS=Mus musculus (Mouse) OX=10090 GN=Purb PE=1 SV=3	2	3	0.051501	13.4561	0.00882727	4.34e-05	5.83431	0.979056
O35343	Importin subunit alpha-3 OS=Mus musculus (Mouse) OX=10090 GN=Kpna4 PE=1 SV=1	2	5	0.2339	2.96281	0.0238513	1.19e-07	9.80658	0.98902
O35344	Importin subunit alpha-4 OS=Mus musculus (Mouse) OX=10090 GN=Kpna3 PE=1 SV=1	3	7	0.231577	2.99252	0.0225926	7.69e-10	10.2501	0.984295
O35350	Calpain-1 catalytic subunit OS=Mus musculus (Mouse) OX=10090 GN=Capn1 PE=1 SV=1	3	25	0.053681	12.9096	0.0157097	0.00246865	3.41707	0.912884
O35381	Acidic leucine-rich nuclear phosphoprotein 32 family member A OS=Mus musculus (Mouse) OX=10090 GN=Anp32a PE=1 SV=1	3	15	0.149597	4.63245	0.00699112	3.23e-16	21.3981	0.996601
O35435	Dihydroorotate dehydrogenase (quinone), mitochondrial OS=Mus musculus (Mouse) OX=10090 GN=Dhodh PE=1 SV=2	3	11	0.0517146	13.4005	0.00310858	6.01e-14	16.6361	0.995874
O35459	Delta(3,5)-Delta(2,4)-dienoyl-CoA isomerase, mitochondrial OS=Mus musculus (Mouse) OX=10090 GN=Ech1 PE=1 SV=1	3	43	0.193708	3.57755	0.00801399	2.46e-17	24.1712	0.997201
O35566	CD151 antigen OS=Mus musculus (Mouse) OX=10090 GN=Cd151 PE=1 SV=2	3	6	0.26641	2.60125	0.0396622	9.44e-07	6.71698	0.963944
O35593	26S proteasome non-ATPase regulatory subunit 14 OS=Mus musculus (Mouse) OX=10090 GN=Psmd14 PE=1 SV=2	3	5	0.189603	3.65501	0.0305201	2.98e-06	6.2124	0.959371
O35639	Annexin A3 OS=Mus musculus (Mouse) OX=10090 GN=Anxa3 PE=1 SV=4	3	16	0.0849254	8.16011	0.00407528	5.63e-16	20.8391	0.996884
O35658	Complement component 1 Q subcomponent-binding protein, mitochondrial OS=Mus musculus (Mouse) OX=10090 GN=C1qbp PE=1 SV=1	3	15	0.0408576	16.9614	0.00268508	3.68e-13	15.2165	0.995679
O35678	Monoglyceride lipase OS=Mus musculus (Mouse) OX=10090 GN=Mgll PE=1 SV=1	2	3	0.233778	2.96435	0.020683	2.01e-08	11.3029	0.991713
O35685	Nuclear migration protein nudC OS=Mus musculus (Mouse) OX=10090 GN=Nudc PE=1 SV=1	3	5	0.31551	2.19645	0.0210724	5.1e-13	14.9727	0.992592
O35737	Heterogeneous nuclear ribonucleoprotein H OS=Mus musculus (Mouse) OX=10090 GN=Hnrnph1 PE=1 SV=3	3	10	0.305147	2.27104	0.0153219	1.46e-15	19.9158	0.995785
O35841	Apoptosis inhibitor 5 OS=Mus musculus (Mouse) OX=10090 GN=Api5 PE=1 SV=2	3	5	0.320333	2.16337	0.029746	3.08e-10	10.769	0.985803
O35855	Branched-chain-amino-acid aminotransferase, mitochondrial OS=Mus musculus (Mouse) OX=10090 GN=Bcat2 PE=1 SV=2	3	22	0.0301404	22.9924	0.00308285	1.82e-09	9.77681	0.991834
O35857	Mitochondrial import inner membrane translocase subunit TIM44 OS=Mus musculus (Mouse) OX=10090 GN=Timm44 PE=1 SV=2	3	32	0.0773628	8.9578	0.00304547	8.54e-18	25.4026	0.997954
O35864	COP9 signalosome complex subunit 5 OS=Mus musculus (Mouse) OX=10090 GN=Cops5 PE=1 SV=3	3	10	0.148067	4.68032	0.0131024	1.25e-10	11.3007	0.987947
O35887	Calumenin OS=Mus musculus (Mouse) OX=10090 GN=Calu PE=1 SV=1	3	25	0.312918	2.21464	0.0169952	7.45e-15	18.4121	0.995084
O54724	Caveolae-associated protein 1 OS=Mus musculus (Mouse) OX=10090 GN=Cavin1 PE=1 SV=1	3	28	0.0575473	12.0423	0.00184579	1.06e-19	31.1775	0.998767
O54734	Dolichyl-diphosphooligosaccharide--protein glycosyltransferase 48 kDa subunit OS=Mus musculus (Mouse) OX=10090 GN=Ddost PE=1 SV=2	2	4	0.199657	3.47095	0.0136392	7.03e-10	14.6385	0.995131
O54887	Testis-specific serine kinase substrate OS=Mus musculus (Mouse) OX=10090 GN=Tsks PE=1 SV=4	3	3	0.0445011	15.5727	0.00525372	2.26e-08	8.4704	0.985444
O54890	Integrin beta-3 OS=Mus musculus (Mouse) OX=10090 GN=Itgb3 PE=1 SV=2	3	10	0.242518	2.85752	0.0446231	1.85e-05	5.43481	0.946122
O54931	A-kinase anchor protein 2 OS=Mus musculus (Mouse) OX=10090 GN=Akap2 PE=1 SV=3	3	5	0.316696	2.18822	0.0382556	3.33e-08	8.27843	0.976178
O54950	5'-AMP-activated protein kinase subunit gamma-1 OS=Mus musculus (Mouse) OX=10090 GN=Prkag1 PE=1 SV=2	3	12	0.192556	3.59896	0.0103978	6.61e-15	18.5189	0.995245
O55023	Inositol monophosphatase 1 OS=Mus musculus (Mouse) OX=10090 GN=Impa1 PE=1 SV=1	2	5	0.0420919	16.464	0.00947063	0.000555	4.44447	0.968052
O55029	Coatomer subunit beta' OS=Mus musculus (Mouse) OX=10090 GN=Copb2 PE=1 SV=2	3	10	0.305164	2.27091	0.0156228	2.18e-15	19.5333	0.995619
O55111	Desmoglein-2 OS=Mus musculus (Mouse) OX=10090 GN=Dsg2 PE=1 SV=3	3	15	0.0347036	19.9691	0.00515269	9.07e-07	6.73503	0.980738
O55126	Protein NipSnap homolog 2 OS=Mus musculus (Mouse) OX=10090 GN=Nipsnap2 PE=1 SV=1	3	29	0.0392135	17.6725	0.00326847	3.99e-11	11.9975	0.993257
O55131	Septin-7 OS=Mus musculus (Mouse) OX=10090 GN=Septin7 PE=1 SV=1	3	9	0.174997	3.96006	0.0109368	1.33e-13	16.0008	0.993744
O55137	Acyl-coenzyme A thioesterase 1 OS=Mus musculus (Mouse) OX=10090 GN=Acot1 PE=1 SV=1	3	7	0.0623756	11.1101	0.0083118	1.68e-07	7.50447	0.978508
O55142	60S ribosomal protein L35a OS=Mus musculus (Mouse) OX=10090 GN=Rpl35a PE=1 SV=2	3	9	0.121399	5.70847	0.00741248	8.28e-14	16.3776	0.994485
O55143	Sarcoplasmic/endoplasmic reticulum calcium ATPase 2 OS=Mus musculus (Mouse) OX=10090 GN=Atp2a2 PE=1 SV=2	3	130	0.151015	4.58895	0.00409695	2.85e-21	36.8603	0.99885
O55222	Integrin-linked protein kinase OS=Mus musculus (Mouse) OX=10090 GN=Ilk PE=1 SV=2	3	21	0.112097	6.18215	0.00476651	4.4e-17	23.5176	0.99737
O70133	ATP-dependent RNA helicase A OS=Mus musculus (Mouse) OX=10090 GN=Dhx9 PE=1 SV=2	3	6	0.251807	2.75211	0.0248717	9.64e-10	10.1242	0.983824
O70172	Phosphatidylinositol 5-phosphate 4-kinase type-2 alpha OS=Mus musculus (Mouse) OX=10090 GN=Pip4k2a PE=1 SV=1	3	5	0.0931847	7.43685	0.0256929	0.00149166	3.62687	0.904366
O70194	Eukaryotic translation initiation factor 3 subunit D OS=Mus musculus (Mouse) OX=10090 GN=Eif3d PE=1 SV=2	3	7	0.193387	3.58348	0.0121131	1.39e-13	15.9651	0.993608
O70250	Phosphoglycerate mutase 2 OS=Mus musculus (Mouse) OX=10090 GN=Pgam2 PE=1 SV=3	3	49	0.0571789	12.1199	0.00380077	4.63e-13	15.044	0.994738
O70251	Elongation factor 1-beta OS=Mus musculus (Mouse) OX=10090 GN=Eef1b PE=1 SV=5	3	16	0.0981562	7.06017	0.0306152	0.00407283	3.20613	0.879386
O70252	Heme oxygenase 2 OS=Mus musculus (Mouse) OX=10090 GN=Hmox2 PE=1 SV=1	2	4	0.218596	3.17024	0.0372923	4.13e-05	5.86168	0.970053
O70310	Glycylpeptide N-tetradecanoyltransferase 1 OS=Mus musculus (Mouse) OX=10090 GN=Nmt1 PE=1 SV=1	3	8	0.213821	3.24103	0.0322697	1.16e-06	6.62605	0.963513
O70318	Band 4.1-like protein 2 OS=Mus musculus (Mouse) OX=10090 GN=Epb41l2 PE=1 SV=2	2	4	0.0703072	9.85675	0.0209445	0.00469966	3.35683	0.932273
O70325	Phospholipid hydroperoxide glutathione peroxidase OS=Mus musculus (Mouse) OX=10090 GN=Gpx4 PE=1 SV=4	3	10	0.0736907	9.40417	0.0139368	2.63e-05	5.28751	0.955417
O70373	Xin actin-binding repeat-containing protein 1 OS=Mus musculus (Mouse) OX=10090 GN=Xirp1 PE=1 SV=2	3	11	0.375977	1.8432	0.0255235	7.07e-13	14.7306	0.992599
O70400	PDZ and LIM domain protein 1 OS=Mus musculus (Mouse) OX=10090 GN=Pdlim1 PE=1 SV=4	3	8	0.191042	3.62747	0.0136239	1.89e-12	14.0226	0.991746
O70433	Four and a half LIM domains protein 2 OS=Mus musculus (Mouse) OX=10090 GN=Fhl2 PE=1 SV=1	3	13	0.0957192	7.23992	0.020552	0.000121	4.65742	0.939342
O70435	Proteasome subunit alpha type-3 OS=Mus musculus (Mouse) OX=10090 GN=Psma3 PE=1 SV=3	3	11	0.106489	6.50774	0.0155425	6.99e-07	6.85144	0.970246
O70468	Myosin-binding protein C, cardiac-type OS=Mus musculus (Mouse) OX=10090 GN=Mybpc3 PE=1 SV=1	3	140	0.0700254	9.8964	0.00265074	3.71e-18	26.4173	0.998162
O70492	Sorting nexin-3 OS=Mus musculus (Mouse) OX=10090 GN=Snx3 PE=1 SV=3	3	6	0.375142	1.8473	0.0210455	1.46e-14	17.8253	0.994931
O70493	Sorting nexin-12 OS=Mus musculus (Mouse) OX=10090 GN=Snx12 PE=1 SV=1	3	4	0.291928	2.37387	0.0192588	3.98e-13	15.1582	0.992724
O70548	Telethonin OS=Mus musculus (Mouse) OX=10090 GN=Tcap PE=1 SV=1	3	5	0.461048	1.5031	0.0552718	2.93e-08	8.34147	0.978979
O70571	[Pyruvate dehydrogenase (acetyl-transferring)] kinase isozyme 4, mitochondrial OS=Mus musculus (Mouse) OX=10090 GN=Pdk4 PE=1 SV=1	2	5	0.408974	1.69448	0.0406578	8.69e-08	10.0589	0.990192
O70572	Sphingomyelin phosphodiesterase 2 OS=Mus musculus (Mouse) OX=10090 GN=Smpd2 PE=1 SV=1	3	4	0.0823681	8.41345	0.0093479	1.15e-08	8.8114	0.982958
O70622	Reticulon-2 OS=Mus musculus (Mouse) OX=10090 GN=Rtn2 PE=1 SV=1	3	10	0.0517816	13.3831	0.00820715	2.38e-06	6.30933	0.971989
O88322	Nidogen-2 OS=Mus musculus (Mouse) OX=10090 GN=Nid2 PE=1 SV=2	3	9	0.0434474	15.9503	0.00506379	1.81e-08	8.58002	0.986007
O88342	WD repeat-containing protein 1 OS=Mus musculus (Mouse) OX=10090 GN=Wdr1 PE=1 SV=3	3	32	0.0927534	7.47142	0.00286761	4.8e-20	32.3452	0.998674
O88441	Metaxin-2 OS=Mus musculus (Mouse) OX=10090 GN=Mtx2 PE=1 SV=1	3	16	0.0475546	14.5727	0.00351522	3.85e-12	13.5282	0.994027
O88456	Calpain small subunit 1 OS=Mus musculus (Mouse) OX=10090 GN=Capns1 PE=1 SV=1	2	3	0.144909	4.78231	0.0193087	2.86e-06	7.50486	0.982782
O88487	Cytoplasmic dynein 1 intermediate chain 2 OS=Mus musculus (Mouse) OX=10090 GN=Dync1i2 PE=1 SV=1	3	9	0.182819	3.79064	0.00875097	5.35e-16	20.8912	0.996292
O88492	Perilipin-4 OS=Mus musculus (Mouse) OX=10090 GN=Plin4 PE=1 SV=2	3	57	0.176813	3.91939	0.00688755	6.83e-18	25.6715	0.997556
O88543	COP9 signalosome complex subunit 3 OS=Mus musculus (Mouse) OX=10090 GN=Cops3 PE=1 SV=3	3	12	0.158698	4.36679	0.0214564	2.12e-07	7.3963	0.971908
O88544	COP9 signalosome complex subunit 4 OS=Mus musculus (Mouse) OX=10090 GN=Cops4 PE=1 SV=1	3	10	0.152968	4.53037	0.0165273	4.84e-09	9.25543	0.982013
O88545	COP9 signalosome complex subunit 6 OS=Mus musculus (Mouse) OX=10090 GN=Cops6 PE=1 SV=1	3	8	0.152024	4.55849	0.0158509	2.57e-09	9.59089	0.983251
O88569	Heterogeneous nuclear ribonucleoproteins A2/B1 OS=Mus musculus (Mouse) OX=10090 GN=Hnrnpa2b1 PE=1 SV=2	3	20	0.245199	2.82628	0.0154461	1.56e-13	15.8745	0.993365
O88587	Catechol O-methyltransferase OS=Mus musculus (Mouse) OX=10090 GN=Comt PE=1 SV=2	2	5	0.208407	3.32522	0.0253921	1.02e-06	8.20754	0.984586
O88685	26S proteasome regulatory subunit 6A OS=Mus musculus (Mouse) OX=10090 GN=Psmc3 PE=1 SV=2	3	26	0.183885	3.76866	0.0163746	1.41e-10	11.2299	0.98727
O88696	ATP-dependent Clp protease proteolytic subunit, mitochondrial OS=Mus musculus (Mouse) OX=10090 GN=Clpp PE=1 SV=1	3	9	0.0304028	22.794	0.00792242	0.000896	3.83756	0.94888
O88712	C-terminal-binding protein 1 OS=Mus musculus (Mouse) OX=10090 GN=Ctbp1 PE=1 SV=2	3	3	0.263195	2.63302	0.0136569	2.89e-15	19.2719	0.995477
O88746	Target of Myb protein 1 OS=Mus musculus (Mouse) OX=10090 GN=Tom1 PE=1 SV=1	3	6	0.256612	2.70057	0.0279096	5.44e-09	9.1944	0.980441
O88844	Isocitrate dehydrogenase [NADP] cytoplasmic OS=Mus musculus (Mouse) OX=10090 GN=Idh1 PE=1 SV=2	3	38	0.0705887	9.81743	0.00261932	2.42e-18	26.9492	0.99823
O88967	ATP-dependent zinc metalloprotease YME1L1 OS=Mus musculus (Mouse) OX=10090 GN=Yme1l1 PE=1 SV=1	3	9	0.361444	1.91731	0.0195207	6.63e-15	18.516	0.995256
O89020	Afamin OS=Mus musculus (Mouse) OX=10090 GN=Afm PE=1 SV=2	3	4	0.424177	1.63375	0.0414634	7.97e-10	10.2302	0.98538
P00158	Cytochrome b OS=Mus musculus (Mouse) OX=10090 GN=Mt-Cyb PE=1 SV=1	3	3	0.02984	23.2239	0.0085806	0.00213574	3.47761	0.939449
P00329	Alcohol dehydrogenase 1 OS=Mus musculus (Mouse) OX=10090 GN=Adh1 PE=1 SV=2	2	3	0.0743274	9.32362	0.0105116	5.59e-06	7.07099	0.983626
P00397	Cytochrome c oxidase subunit 1 OS=Mus musculus (Mouse) OX=10090 GN=Mtco1 PE=1 SV=2	3	8	0.0538444	12.8704	0.00723181	1.9e-07	7.44549	0.979373
P00405	Cytochrome c oxidase subunit 2 OS=Mus musculus (Mouse) OX=10090 GN=Mtco2 PE=1 SV=1	3	26	0.047285	14.6558	0.00316497	5.32e-13	14.9401	0.995112
P00848	ATP synthase subunit a OS=Mus musculus (Mouse) OX=10090 GN=Mtatp6 PE=1 SV=1	3	6	0.0292173	23.7188	0.00445612	1.36e-06	6.55667	0.982544
P01027	Complement C3 OS=Mus musculus (Mouse) OX=10090 GN=C3 PE=1 SV=3	3	89	0.707149	0.979991	0.0601263	5.84e-11	11.7611	0.992594
P01029	Complement C4-B OS=Mus musculus (Mouse) OX=10090 GN=C4b PE=1 SV=3	3	17	0.653503	1.06044	0.0705039	4.72e-09	9.26904	0.986978
P01644	Ig kappa chain V-V region HP R16.7 OS=Mus musculus (Mouse) OX=10090 GN=- PE=1 SV=1	3	10	0.212372	3.26315	0.0297982	3.8e-07	7.12699	0.96833
P01837	Immunoglobulin kappa constant OS=Mus musculus (Mouse) OX=10090 GN=Igkc PE=1 SV=2	3	9	0.164969	4.20079	0.0292083	1.11e-05	5.64802	0.952419
P01867	Ig gamma-2B chain C region OS=Mus musculus (Mouse) OX=10090 GN=Igh-3 PE=1 SV=3	3	10	0.188729	3.67193	0.0241515	8.7e-08	7.8144	0.973951
P01869	Ig gamma-1 chain C region, membrane-bound form OS=Mus musculus (Mouse) OX=10090 GN=Ighg1 PE=1 SV=2	2	3	0.140495	4.93256	0.0261388	9.79e-05	5.37496	0.967195
P01898	H-2 class I histocompatibility antigen, Q10 alpha chain OS=Mus musculus (Mouse) OX=10090 GN=H2-Q10 PE=1 SV=3	3	14	0.625049	1.10871	0.0626107	1.24e-09	9.9831	0.988216
P02468	Laminin subunit gamma-1 OS=Mus musculus (Mouse) OX=10090 GN=Lamc1 PE=1 SV=2	3	52	0.0288685	24.0054	0.00308325	3.94e-09	9.36302	0.991463
P02469	Laminin subunit beta-1 OS=Mus musculus (Mouse) OX=10090 GN=Lamb1 PE=1 SV=3	3	49	0.0341409	20.2982	0.00385288	1.04e-08	8.86115	0.988929
P03888	NADH-ubiquinone oxidoreductase chain 1 OS=Mus musculus (Mouse) OX=10090 GN=Mtnd1 PE=1 SV=3	3	15	0.0393972	17.5901	0.00304761	9.4e-12	12.9273	0.994168
P03893	NADH-ubiquinone oxidoreductase chain 2 OS=Mus musculus (Mouse) OX=10090 GN=Mtnd2 PE=1 SV=2	3	6	0.0332919	20.8159	0.00468988	4.05e-07	7.09866	0.983208
P03911	NADH-ubiquinone oxidoreductase chain 4 OS=Mus musculus (Mouse) OX=10090 GN=Mtnd4 PE=1 SV=1	3	15	0.034442	20.1208	0.00306806	1.41e-10	11.226	0.993023
P03921	NADH-ubiquinone oxidoreductase chain 5 OS=Mus musculus (Mouse) OX=10090 GN=Mtnd5 PE=1 SV=3	3	14	0.0320773	21.6041	0.00285925	1.43e-10	11.2188	0.993423
P03930	ATP synthase protein 8 OS=Mus musculus (Mouse) OX=10090 GN=Mtatp8 PE=1 SV=1	3	4	0.0434686	15.9426	0.00439	1.44e-09	9.90172	0.989453
P04117	Fatty acid-binding protein, adipocyte OS=Mus musculus (Mouse) OX=10090 GN=Fabp4 PE=1 SV=3	3	19	0.0763683	9.07444	0.00288477	3.54e-18	26.4729	0.998123
P04186	Complement factor B OS=Mus musculus (Mouse) OX=10090 GN=Cfb PE=1 SV=2	3	11	0.646106	1.07258	0.0594677	2.61e-10	10.8648	0.99037
P04247	Myoglobin OS=Mus musculus (Mouse) OX=10090 GN=Mb PE=1 SV=3	3	38	0.0554614	12.4952	0.00480591	8.39e-11	11.5403	0.9912
P05064	Fructose-bisphosphate aldolase A OS=Mus musculus (Mouse) OX=10090 GN=Aldoa PE=1 SV=2	3	63	0.133005	5.21032	0.0052191	7.98e-18	25.4843	0.997664
P05132	cAMP-dependent protein kinase catalytic subunit alpha OS=Mus musculus (Mouse) OX=10090 GN=Prkaca PE=1 SV=3	3	17	0.209029	3.31533	0.00833452	1.12e-17	25.0799	0.997371
P05201	Aspartate aminotransferase, cytoplasmic OS=Mus musculus (Mouse) OX=10090 GN=Got1 PE=1 SV=3	3	46	0.0758588	9.1354	0.00348747	2.29e-16	21.7518	0.997227
P05202	Aspartate aminotransferase, mitochondrial OS=Mus musculus (Mouse) OX=10090 GN=Got2 PE=1 SV=1	3	49	0.0343389	20.1812	0.00357536	2.5e-09	9.60431	0.990516
P06151	L-lactate dehydrogenase A chain OS=Mus musculus (Mouse) OX=10090 GN=Ldha PE=1 SV=3	3	32	0.0999282	6.93498	0.00271674	2.98e-21	36.7825	0.998954
P06745	Glucose-6-phosphate isomerase OS=Mus musculus (Mouse) OX=10090 GN=Gpi PE=1 SV=4	3	45	0.0706537	9.80841	0.00208063	1.68e-20	33.9579	0.998884
P06801	NADP-dependent malic enzyme OS=Mus musculus (Mouse) OX=10090 GN=Me1 PE=1 SV=2	3	22	0.0828046	8.3691	0.00333578	1.4e-17	24.8231	0.997817
P06909	Complement factor H OS=Mus musculus (Mouse) OX=10090 GN=Cfh PE=1 SV=2	2	5	0.521694	1.32836	0.0685488	2.44e-06	7.61055	0.984997
P07309	Transthyretin OS=Mus musculus (Mouse) OX=10090 GN=Ttr PE=1 SV=1	3	10	0.746292	0.928591	0.102929	2.9e-07	7.25056	0.982057
P07310	Creatine kinase M-type OS=Mus musculus (Mouse) OX=10090 GN=Ckm PE=1 SV=1	3	70	0.0522262	13.2692	0.00284917	8.17e-15	18.3303	0.996584
P07356	Annexin A2 OS=Mus musculus (Mouse) OX=10090 GN=Anxa2 PE=1 SV=2	3	29	0.0402042	17.237	0.00386183	5.78e-10	10.4107	0.990911
P07724	Serum albumin OS=Mus musculus (Mouse) OX=10090 GN=Alb PE=1 SV=3	3	81	0.199795	3.46855	0.0282358	4.25e-07	7.07596	0.968141
P07758	Alpha-1-antitrypsin 1-1 OS=Mus musculus (Mouse) OX=10090 GN=Serpina1a PE=1 SV=4	2	15	0.355022	1.95199	0.0517595	7.82e-06	6.85908	0.978286
P07759	Serine protease inhibitor A3K OS=Mus musculus (Mouse) OX=10090 GN=Serpina3k PE=1 SV=2	3	30	0.233551	2.96723	0.0634131	0.00130251	3.68301	0.889942
P07901	Heat shock protein HSP 90-alpha OS=Mus musculus (Mouse) OX=10090 GN=Hsp90aa1 PE=1 SV=4	3	38	0.190049	3.64642	0.00811253	4.77e-17	23.4266	0.99703
P08003	Protein disulfide-isomerase A4 OS=Mus musculus (Mouse) OX=10090 GN=Pdia4 PE=1 SV=3	3	12	0.263284	2.63214	0.0151133	2.34e-14	17.4207	0.994471
P08030	Adenine phosphoribosyltransferase OS=Mus musculus (Mouse) OX=10090 GN=Aprt PE=1 SV=2	2	3	0.0373572	18.5506	0.00718406	0.000135	5.20002	0.978277
P08113	Endoplasmin OS=Mus musculus (Mouse) OX=10090 GN=Hsp90b1 PE=1 SV=2	3	36	0.232046	2.98648	0.0106047	2.02e-16	21.8814	0.99651
P08207	Protein S100-A10 OS=Mus musculus (Mouse) OX=10090 GN=S100a10 PE=1 SV=2	3	5	0.0613877	11.2889	0.0108746	1.12e-05	5.64504	0.962838
P08228	Superoxide dismutase [Cu-Zn] OS=Mus musculus (Mouse) OX=10090 GN=Sod1 PE=1 SV=2	3	27	0.0521982	13.2763	0.00402501	8.83e-12	12.9685	0.9932
P08249	Malate dehydrogenase, mitochondrial OS=Mus musculus (Mouse) OX=10090 GN=Mdh2 PE=1 SV=3	3	67	0.0337919	20.5079	0.00304276	1.73e-10	11.1057	0.992983
P08752	Guanine nucleotide-binding protein G(i) subunit alpha-2 OS=Mus musculus (Mouse) OX=10090 GN=Gnai2 PE=1 SV=5	3	18	0.160047	4.32999	0.00439369	3.68e-21	36.4264	0.998808
P09055	Integrin beta-1 OS=Mus musculus (Mouse) OX=10090 GN=Itgb1 PE=1 SV=1	3	10	0.108335	6.39683	0.0164964	1.32e-06	6.56718	0.967563
P09103	Protein disulfide-isomerase OS=Mus musculus (Mouse) OX=10090 GN=P4hb PE=1 SV=2	3	35	0.235354	2.9445	0.0104675	1.14e-16	22.4843	0.996691
P09405	Nucleolin OS=Mus musculus (Mouse) OX=10090 GN=Ncl PE=1 SV=2	3	31	0.287051	2.41421	0.0123182	5.34e-17	23.3029	0.996906
P09411	Phosphoglycerate kinase 1 OS=Mus musculus (Mouse) OX=10090 GN=Pgk1 PE=1 SV=4	3	60	0.0601017	11.5305	0.00289647	6.16e-16	20.75	0.997174
P09528	Ferritin heavy chain OS=Mus musculus (Mouse) OX=10090 GN=Fth1 PE=1 SV=2	3	18	0.199778	3.46885	0.0201789	1.45e-09	9.90032	0.983468
P09542	Myosin light chain 3 OS=Mus musculus (Mouse) OX=10090 GN=Myl3 PE=1 SV=4	3	47	0.0815125	8.50176	0.00524019	2.36e-13	15.5552	0.994483
P09671	Superoxide dismutase [Mn], mitochondrial OS=Mus musculus (Mouse) OX=10090 GN=Sod2 PE=1 SV=3	3	18	0.032953	21.0299	0.00374022	1.15e-08	8.81044	0.989129
P0DJE0	Protein PET100 homolog, mitochondrial OS=Mus musculus (Mouse) OX=10090 GN=Pet100 PE=1 SV=1	3	4	0.0987477	7.01789	0.013388	2.21e-07	7.37585	0.974701
P0DOV2	Interferon-activable protein 204 OS=Mus musculus (Mouse) OX=10090 GN=Ifi204 PE=1 SV=1	2	4	0.235264	2.94562	0.0420116	6.55e-05	5.59999	0.967062
P0DP26	Calmodulin-1 OS=Mus musculus (Mouse) OX=10090 GN=Calm1 PE=1 SV=1	3	6	0.178582	3.88057	0.0138979	1.06e-11	12.8496	0.990297
P10107	Annexin A1 OS=Mus musculus (Mouse) OX=10090 GN=Anxa1 PE=1 SV=2	3	8	0.260787	2.65734	0.0270338	2.31e-09	9.64668	0.982193
P10126	Elongation factor 1-alpha 1 OS=Mus musculus (Mouse) OX=10090 GN=Eef1a1 PE=1 SV=3	3	11	0.171537	4.03995	0.00759933	1.05e-16	22.5726	0.996858
P10493	Nidogen-1 OS=Mus musculus (Mouse) OX=10090 GN=Nid1 PE=1 SV=2	3	39	0.04178	16.5869	0.00377187	1.82e-10	11.0767	0.991759
P10605	Cathepsin B OS=Mus musculus (Mouse) OX=10090 GN=Ctsb PE=1 SV=2	2	7	0.275509	2.51535	0.0323105	6.47e-07	8.52689	0.985446
P10630	Eukaryotic initiation factor 4A-II OS=Mus musculus (Mouse) OX=10090 GN=Eif4a2 PE=1 SV=2	3	15	0.354195	1.95655	0.0282936	1.76e-11	12.5185	0.989632
P10637	Microtubule-associated protein tau OS=Mus musculus (Mouse) OX=10090 GN=Mapt PE=1 SV=3	3	7	0.140186	4.94342	0.0124399	1.32e-10	11.2691	0.988026
P10639	Thioredoxin OS=Mus musculus (Mouse) OX=10090 GN=Txn PE=1 SV=3	3	9	0.063246	10.9572	0.00549759	8.9e-11	11.5043	0.990696
P10649	Glutathione S-transferase Mu 1 OS=Mus musculus (Mouse) OX=10090 GN=Gstm1 PE=1 SV=2	3	31	0.075231	9.21163	0.00381886	1.83e-15	19.6999	0.996629
P10922	Histone H1.0 OS=Mus musculus (Mouse) OX=10090 GN=H1-0 PE=2 SV=4	3	14	0.0233121	29.727	0.00347097	9.46e-07	6.71631	0.98689
P11152	Lipoprotein lipase OS=Mus musculus (Mouse) OX=10090 GN=Lpl PE=1 SV=3	3	11	0.854304	0.811187	0.0751838	1.13e-10	11.3629	0.994015
P11276	Fibronectin OS=Mus musculus (Mouse) OX=10090 GN=Fn1 PE=1 SV=4	3	28	0.511406	1.35509	0.0642128	6.36e-08	7.96425	0.978324
P11404	Fatty acid-binding protein, heart OS=Mus musculus (Mouse) OX=10090 GN=Fabp3 PE=1 SV=5	3	36	0.0508307	13.6335	0.00301061	4.44e-14	16.8839	0.996027
P11499	Heat shock protein HSP 90-beta OS=Mus musculus (Mouse) OX=10090 GN=Hsp90ab1 PE=1 SV=3	3	66	0.25758	2.69043	0.00964065	2.91e-18	26.7181	0.997643
P11531	Dystrophin OS=Mus musculus (Mouse) OX=10090 GN=Dmd PE=1 SV=3	3	182	0.0508377	13.6316	0.00243993	5.65e-16	20.8357	0.997387
P12367	cAMP-dependent protein kinase type II-alpha regulatory subunit OS=Mus musculus (Mouse) OX=10090 GN=Prkar2a PE=1 SV=2	3	14	0.0692767	10.0034	0.0041941	6.96e-14	16.5177	0.995328
P12382	ATP-dependent 6-phosphofructokinase, liver type OS=Mus musculus (Mouse) OX=10090 GN=Pfkl PE=1 SV=4	3	9	0.214882	3.22503	0.00861297	1.25e-17	24.9486	0.997334
P12787	Cytochrome c oxidase subunit 5A, mitochondrial OS=Mus musculus (Mouse) OX=10090 GN=Cox5a PE=1 SV=2	3	13	0.0678594	10.2123	0.0159532	0.000325	4.25366	0.934304
P12970	60S ribosomal protein L7a OS=Mus musculus (Mouse) OX=10090 GN=Rpl7a PE=1 SV=2	3	20	0.11308	6.12842	0.006344	1.46e-14	17.8247	0.995421
P13020	Gelsolin OS=Mus musculus (Mouse) OX=10090 GN=Gsn PE=1 SV=3	3	27	0.471538	1.46966	0.0357994	6.51e-12	13.1717	0.991563
P13541	Myosin-3 OS=Mus musculus (Mouse) OX=10090 GN=Myh3 PE=2 SV=2	3	3	0.0946775	7.31959	0.00813218	7.09e-11	11.6423	0.9898
P13707	Glycerol-3-phosphate dehydrogenase [NAD(+)], cytoplasmic OS=Mus musculus (Mouse) OX=10090 GN=Gpd1 PE=1 SV=3	3	13	0.0588577	11.7742	0.00970569	4.2e-06	6.06424	0.968124
P14094	Sodium/potassium-transporting ATPase subunit beta-1 OS=Mus musculus (Mouse) OX=10090 GN=Atp1b1 PE=1 SV=1	3	13	0.0792403	8.74555	0.00424378	5.57e-15	18.6721	0.996194
P14115	60S ribosomal protein L27a OS=Mus musculus (Mouse) OX=10090 GN=Rpl27a PE=1 SV=5	3	7	0.136048	5.09377	0.00762742	1.44e-14	17.8368	0.995219
P14131	40S ribosomal protein S16 OS=Mus musculus (Mouse) OX=10090 GN=Rps16 PE=1 SV=4	3	8	0.1171	5.91803	0.00875594	4.83e-12	13.3737	0.991825
P14148	60S ribosomal protein L7 OS=Mus musculus (Mouse) OX=10090 GN=Rpl7 PE=1 SV=2	3	12	0.176217	3.93266	0.0101641	2.58e-14	17.3371	0.994659
P14152	Malate dehydrogenase, cytoplasmic OS=Mus musculus (Mouse) OX=10090 GN=Mdh1 PE=1 SV=3	3	50	0.0757543	9.14799	0.00337436	1.18e-16	22.45	0.997398
P14206	40S ribosomal protein SA OS=Mus musculus (Mouse) OX=10090 GN=Rpsa PE=1 SV=4	3	14	0.126209	5.49089	0.0142132	1e-08	8.87973	0.981313
P14211	Calreticulin OS=Mus musculus (Mouse) OX=10090 GN=Calr PE=1 SV=1	3	29	0.222781	3.11068	0.0105008	3.87e-16	21.2157	0.996303
P14602	Heat shock protein beta-1 OS=Mus musculus (Mouse) OX=10090 GN=Hspb1 PE=1 SV=3	3	23	0.193908	3.57386	0.00773054	1.12e-17	25.0834	0.9974
P14685	26S proteasome non-ATPase regulatory subunit 3 OS=Mus musculus (Mouse) OX=10090 GN=Psmd3 PE=1 SV=3	3	18	0.159808	4.33644	0.011874	4.26e-12	13.4587	0.991334
P14824	Annexin A6 OS=Mus musculus (Mouse) OX=10090 GN=Anxa6 PE=1 SV=3	3	82	0.100079	6.92456	0.00322633	1.18e-19	31.0193	0.99853
P14869	60S acidic ribosomal protein P0 OS=Mus musculus (Mouse) OX=10090 GN=Rplp0 PE=1 SV=3	3	20	0.120025	5.77379	0.00538109	1.35e-16	22.305	0.997027
P15116	Cadherin-2 OS=Mus musculus (Mouse) OX=10090 GN=Cdh2 PE=1 SV=2	3	21	0.111484	6.21613	0.0132726	2.6e-08	8.39956	0.979776
P15532	Nucleoside diphosphate kinase A OS=Mus musculus (Mouse) OX=10090 GN=Nme1 PE=1 SV=1	3	5	0.0592901	11.6883	0.0181843	0.00358192	3.26052	0.90605
P15626	Glutathione S-transferase Mu 2 OS=Mus musculus (Mouse) OX=10090 GN=Gstm2 PE=1 SV=2	3	33	0.0671172	10.3252	0.00391393	3.23e-14	17.1483	0.995707
P15864	Histone H1.2 OS=Mus musculus (Mouse) OX=10090 GN=H1-2 PE=1 SV=2	2	3	0.0349454	19.8309	0.00647756	9.45e-05	5.39485	0.980787
P16045	Galectin-1 OS=Mus musculus (Mouse) OX=10090 GN=Lgals1 PE=1 SV=3	3	13	0.101813	6.80658	0.00441788	6.75e-17	23.0457	0.997327
P16125	L-lactate dehydrogenase B chain OS=Mus musculus (Mouse) OX=10090 GN=Ldhb PE=1 SV=2	3	41	0.0967245	7.16468	0.00395328	1.9e-17	24.4669	0.997659
P16332	Methylmalonyl-CoA mutase, mitochondrial OS=Mus musculus (Mouse) OX=10090 GN=Mmut PE=1 SV=2	3	30	0.103144	6.71875	0.00438331	4.34e-17	23.5311	0.997428
P16546	Spectrin alpha chain, non-erythrocytic 1 OS=Mus musculus (Mouse) OX=10090 GN=Sptan1 PE=1 SV=4	3	230	0.0479868	14.4415	0.002418	1.57e-15	19.8457	0.997202
P16858	Glyceraldehyde-3-phosphate dehydrogenase OS=Mus musculus (Mouse) OX=10090 GN=Gapdh PE=1 SV=2	3	54	0.0962615	7.19914	0.00251065	1.21e-21	38.3413	0.999047
P17095	High mobility group protein HMG-I/HMG-Y OS=Mus musculus (Mouse) OX=10090 GN=Hmga1 PE=1 SV=4	3	5	0.0583575	11.8751	0.00821515	4e-07	7.10364	0.976642
P17182	Alpha-enolase OS=Mus musculus (Mouse) OX=10090 GN=Eno1 PE=1 SV=3	3	49	0.0530805	13.0556	0.00185628	6.8e-19	28.5952	0.998583
P17183	Gamma-enolase OS=Mus musculus (Mouse) OX=10090 GN=Eno2 PE=1 SV=2	3	3	0.0598653	11.576	0.00661489	7.18e-09	9.05008	0.985339
P17225	Polypyrimidine tract-binding protein 1 OS=Mus musculus (Mouse) OX=10090 GN=Ptbp1 PE=1 SV=2	3	5	0.215277	3.2191	0.0131117	7.87e-14	16.4188	0.993865
P17426	AP-2 complex subunit alpha-1 OS=Mus musculus (Mouse) OX=10090 GN=Ap2a1 PE=1 SV=1	3	9	0.129222	5.36285	0.0225167	8.99e-06	5.73897	0.956161
P17427	AP-2 complex subunit alpha-2 OS=Mus musculus (Mouse) OX=10090 GN=Ap2a2 PE=1 SV=2	2	7	0.0869326	7.97169	0.0113647	2.3e-06	7.64938	0.985363
P17563	Methanethiol oxidase OS=Mus musculus (Mouse) OX=10090 GN=Selenbp1 PE=1 SV=2	3	47	0.0602912	11.4942	0.0023495	6.88e-18	25.6613	0.998148
P17665	Cytochrome c oxidase subunit 7C, mitochondrial OS=Mus musculus (Mouse) OX=10090 GN=Cox7c PE=1 SV=1	3	4	0.0429372	16.1399	0.00653735	1.32e-06	6.56798	0.97652
P17710	Hexokinase-1 OS=Mus musculus (Mouse) OX=10090 GN=Hk1 PE=1 SV=3	3	55	0.0573708	12.0793	0.00403637	1.44e-12	14.2135	0.994101
P17742	Peptidyl-prolyl cis-trans isomerase A OS=Mus musculus (Mouse) OX=10090 GN=Ppia PE=1 SV=2	3	25	0.0841652	8.2338	0.00695592	3.39e-11	12.0998	0.990836
P17751	Triosephosphate isomerase OS=Mus musculus (Mouse) OX=10090 GN=Tpi1 PE=1 SV=4	3	31	0.0696304	9.95255	0.00312144	1.34e-16	22.3072	0.997429
P18242	Cathepsin D OS=Mus musculus (Mouse) OX=10090 GN=Ctsd PE=1 SV=1	3	14	0.274195	2.5274	0.0111647	1.75e-17	24.5591	0.99721
P18572	Basigin OS=Mus musculus (Mouse) OX=10090 GN=Bsg PE=1 SV=2	3	16	0.153064	4.52752	0.00762001	1.22e-15	20.0871	0.996126
P18654	Ribosomal protein S6 kinase alpha-3 OS=Mus musculus (Mouse) OX=10090 GN=Rps6ka3 PE=1 SV=2	2	3	0.174633	3.96833	0.0165827	4.9e-08	10.531	0.99084
P18760	Cofilin-1 OS=Mus musculus (Mouse) OX=10090 GN=Cfl1 PE=1 SV=3	3	17	0.194555	3.56198	0.0098239	1.64e-15	19.8042	0.995833
P19001	Keratin, type I cytoskeletal 19 OS=Mus musculus (Mouse) OX=10090 GN=Krt19 PE=1 SV=1	2	3	0.0950333	7.29218	0.0283585	0.00475314	3.35114	0.92659
P19096	Fatty acid synthase OS=Mus musculus (Mouse) OX=10090 GN=Fasn PE=1 SV=2	3	11	0.156352	4.4323	0.0289697	2.03e-05	5.39708	0.948663
P19123	Troponin C, slow skeletal and cardiac muscles OS=Mus musculus (Mouse) OX=10090 GN=Tnnc1 PE=1 SV=1	3	12	0.0832469	8.32463	0.0108234	1.13e-07	7.69137	0.977688
P19157	Glutathione S-transferase P 1 OS=Mus musculus (Mouse) OX=10090 GN=Gstp1 PE=1 SV=2	3	11	0.0733553	9.44717	0.00456835	1.24e-13	16.0573	0.994972
P19221	Prothrombin OS=Mus musculus (Mouse) OX=10090 GN=F2 PE=1 SV=1	3	7	0.607743	1.14028	0.0892602	7.69e-07	6.80867	0.974319
P19253	60S ribosomal protein L13a OS=Mus musculus (Mouse) OX=10090 GN=Rpl13a PE=1 SV=4	3	9	0.138707	4.99615	0.00619089	1.23e-16	22.405	0.996951
P19258	Protein Mpv17 OS=Mus musculus (Mouse) OX=10090 GN=Mpv17 PE=1 SV=1	3	4	0.0355233	19.5083	0.00998086	0.001756	3.55914	0.93313
P19324	Serpin H1 OS=Mus musculus (Mouse) OX=10090 GN=Serpinh1 PE=1 SV=3	3	25	0.407468	1.70075	0.0258601	1.82e-13	15.7567	0.993688
P19536	Cytochrome c oxidase subunit 5B, mitochondrial OS=Mus musculus (Mouse) OX=10090 GN=Cox5b PE=1 SV=1	3	17	0.0459989	15.0656	0.00342877	4.54e-12	13.4156	0.994035
P19783	Cytochrome c oxidase subunit 4 isoform 1, mitochondrial OS=Mus musculus (Mouse) OX=10090 GN=Cox4i1 PE=1 SV=2	3	31	0.0407659	16.9995	0.00326013	1.8e-11	12.5044	0.993624
P20029	Endoplasmic reticulum chaperone BiP OS=Mus musculus (Mouse) OX=10090 GN=Hspa5 PE=1 SV=3	3	52	0.207062	3.34682	0.00711097	4.61e-19	29.1187	0.998051
P20108	Thioredoxin-dependent peroxide reductase, mitochondrial OS=Mus musculus (Mouse) OX=10090 GN=Prdx3 PE=1 SV=1	3	18	0.0343367	20.1825	0.00371434	4.94e-09	9.24434	0.989771
P20152	Vimentin OS=Mus musculus (Mouse) OX=10090 GN=Vim PE=1 SV=3	3	44	0.0723383	9.57999	0.015111	8.83e-05	4.78713	0.946416
P20918	Plasminogen OS=Mus musculus (Mouse) OX=10090 GN=Plg PE=1 SV=3	3	16	0.501094	1.38297	0.109964	0.000155	4.55688	0.93582
P21107	Tropomyosin alpha-3 chain OS=Mus musculus (Mouse) OX=10090 GN=Tpm3 PE=1 SV=3	2	3	0.102833	6.73911	0.0263132	0.00157666	3.90802	0.943885
P21550	Beta-enolase OS=Mus musculus (Mouse) OX=10090 GN=Eno3 PE=1 SV=3	3	61	0.0630024	10.9996	0.00290294	2.4e-16	21.703	0.997372
P21614	Vitamin D-binding protein OS=Mus musculus (Mouse) OX=10090 GN=Gc PE=1 SV=2	3	22	0.606678	1.14229	0.0495184	2.67e-11	12.2516	0.991912
P21619	Lamin-B2 OS=Mus musculus (Mouse) OX=10090 GN=Lmnb2 PE=1 SV=2	3	17	0.00833175	83.1758	0.00219283	0.000982	3.79954	0.991122
P21981	Protein-glutamine gamma-glutamyltransferase 2 OS=Mus musculus (Mouse) OX=10090 GN=Tgm2 PE=1 SV=4	3	35	0.0715113	9.69078	0.00436841	8.36e-14	16.3701	0.995288
P22315	Ferrochelatase, mitochondrial OS=Mus musculus (Mouse) OX=10090 GN=Fech PE=1 SV=2	3	19	0.111028	6.24166	0.00508474	2.11e-16	21.8356	0.996958
P22437	Prostaglandin G/H synthase 1 OS=Mus musculus (Mouse) OX=10090 GN=Ptgs1 PE=1 SV=1	3	3	0.155629	4.45291	0.0237904	1.4e-06	6.54165	0.964506
P22599	Alpha-1-antitrypsin 1-2 OS=Mus musculus (Mouse) OX=10090 GN=Serpina1b PE=1 SV=2	2	6	0.392955	1.76356	0.0528112	3.15e-06	7.44075	0.981977
P22907	Porphobilinogen deaminase OS=Mus musculus (Mouse) OX=10090 GN=Hmbs PE=1 SV=2	3	6	0.128938	5.37469	0.0147076	1.25e-08	8.76672	0.98074
P23116	Eukaryotic translation initiation factor 3 subunit A OS=Mus musculus (Mouse) OX=10090 GN=Eif3a PE=1 SV=5	3	12	0.29119	2.37989	0.0182876	1.47e-13	15.9228	0.9934
P23198	Chromobox protein homolog 3 OS=Mus musculus (Mouse) OX=10090 GN=Cbx3 PE=1 SV=2	2	4	0.289211	2.39617	0.02179	2.54e-09	13.2727	0.99395
P23242	Gap junction alpha-1 protein OS=Mus musculus (Mouse) OX=10090 GN=Gja1 PE=1 SV=2	3	11	0.0432345	16.0289	0.00481729	8.31e-09	8.97485	0.987233
P23506	Protein-L-isoaspartate(D-aspartate) O-methyltransferase OS=Mus musculus (Mouse) OX=10090 GN=Pcmt1 PE=1 SV=3	3	24	0.0823994	8.41026	0.00446464	7.09e-15	18.456	0.996063
P23591	GDP-L-fucose synthase OS=Mus musculus (Mouse) OX=10090 GN=Tsta3 PE=1 SV=3	3	3	0.0557752	12.4249	0.0146337	0.000954	3.81141	0.924567
P23927	Alpha-crystallin B chain OS=Mus musculus (Mouse) OX=10090 GN=Cryab PE=1 SV=2	3	21	0.206543	3.35523	0.00716352	5.69e-19	28.8327	0.998013
P23953	Carboxylesterase 1C OS=Mus musculus (Mouse) OX=10090 GN=Ces1c PE=1 SV=4	3	26	0.423894	1.63484	0.0403029	4.78e-10	10.5177	0.986154
P24270	Catalase OS=Mus musculus (Mouse) OX=10090 GN=Cat PE=1 SV=4	3	47	0.102357	6.77044	0.030911	0.00317553	3.31133	0.88498
P24369	Peptidyl-prolyl cis-trans isomerase B OS=Mus musculus (Mouse) OX=10090 GN=Ppib PE=1 SV=2	3	14	0.120424	5.75465	0.00580033	6.09e-16	20.7617	0.996568
P24472	Glutathione S-transferase A4 OS=Mus musculus (Mouse) OX=10090 GN=Gsta4 PE=1 SV=3	3	9	0.0629785	11.0038	0.00469016	4.46e-12	13.4278	0.993164
P24527	Leukotriene A-4 hydrolase OS=Mus musculus (Mouse) OX=10090 GN=Lta4h PE=1 SV=4	3	33	0.0483728	14.3262	0.00575724	2.59e-08	8.40209	0.984526
P24547	Inosine-5'-monophosphate dehydrogenase 2 OS=Mus musculus (Mouse) OX=10090 GN=Impdh2 PE=1 SV=2	3	6	0.240377	2.88298	0.0425377	1.11e-05	5.65091	0.949989
P25444	40S ribosomal protein S2 OS=Mus musculus (Mouse) OX=10090 GN=Rps2 PE=1 SV=3	3	14	0.144931	4.7816	0.00633204	7.81e-17	22.8885	0.997049
P25911	Tyrosine-protein kinase Lyn OS=Mus musculus (Mouse) OX=10090 GN=Lyn PE=1 SV=4	2	3	0.232401	2.98191	0.0414549	6.48e-05	5.60612	0.967163
P26039	Talin-1 OS=Mus musculus (Mouse) OX=10090 GN=Tln1 PE=1 SV=2	3	103	0.201619	3.43717	0.0194736	6.39e-10	10.3535	0.984842
P26040	Ezrin OS=Mus musculus (Mouse) OX=10090 GN=Ezr PE=1 SV=3	3	21	0.176266	3.93156	0.00992025	1.56e-14	17.7683	0.994914
P26041	Moesin OS=Mus musculus (Mouse) OX=10090 GN=Msn PE=1 SV=3	3	66	0.131269	5.27924	0.00402201	3.95e-20	32.6376	0.998579
P26043	Radixin OS=Mus musculus (Mouse) OX=10090 GN=Rdx PE=1 SV=3	3	24	0.195448	3.5457	0.0111178	1.94e-14	17.5797	0.994714
P26231	Catenin alpha-1 OS=Mus musculus (Mouse) OX=10090 GN=Ctnna1 PE=1 SV=1	3	24	0.368225	1.882	0.0194949	4.39e-15	18.8883	0.995461
P26443	Glutamate dehydrogenase 1, mitochondrial OS=Mus musculus (Mouse) OX=10090 GN=Glud1 PE=1 SV=1	3	51	0.0354713	19.5369	0.00275867	1.04e-11	12.8581	0.994546
P26516	26S proteasome non-ATPase regulatory subunit 7 OS=Mus musculus (Mouse) OX=10090 GN=Psmd7 PE=1 SV=2	3	9	0.13191	5.25358	0.014867	1.02e-08	8.87269	0.981089
P26638	Serine--tRNA ligase, cytoplasmic OS=Mus musculus (Mouse) OX=10090 GN=Sars PE=1 SV=3	3	7	0.229827	3.01532	0.0127574	1.17e-14	18.0152	0.994865
P26883	Peptidyl-prolyl cis-trans isomerase FKBP1A OS=Mus musculus (Mouse) OX=10090 GN=Fkbp1a PE=1 SV=2	3	5	0.0902565	7.67812	0.00916065	1.58e-09	9.85263	0.985989
P27048	Small nuclear ribonucleoprotein-associated protein B OS=Mus musculus (Mouse) OX=10090 GN=Snrpb PE=1 SV=1	2	4	0.181632	3.8154	0.0133912	1.91e-09	13.5635	0.994419
P27546	Microtubule-associated protein 4 OS=Mus musculus (Mouse) OX=10090 GN=Map4 PE=1 SV=3	3	37	0.289407	2.39455	0.0144025	1.21e-15	20.0942	0.995845
P27612	Phospholipase A-2-activating protein OS=Mus musculus (Mouse) OX=10090 GN=Plaa PE=1 SV=4	3	11	0.152371	4.54811	0.0120364	1.41e-11	12.6592	0.990312
P27659	60S ribosomal protein L3 OS=Mus musculus (Mouse) OX=10090 GN=Rpl3 PE=1 SV=3	3	8	0.140007	4.94976	0.00662666	4.22e-16	21.1278	0.996565
P27773	Protein disulfide-isomerase A3 OS=Mus musculus (Mouse) OX=10090 GN=Pdia3 PE=1 SV=2	3	35	0.224923	3.08106	0.00768298	4.11e-19	29.2754	0.998053
P28271	Cytoplasmic aconitate hydratase OS=Mus musculus (Mouse) OX=10090 GN=Aco1 PE=1 SV=3	3	22	0.0748205	9.26217	0.00603899	2.15e-11	12.3896	0.991536
P28474	Alcohol dehydrogenase class-3 OS=Mus musculus (Mouse) OX=10090 GN=Adh5 PE=1 SV=3	3	14	0.0755065	9.17801	0.00440558	3.27e-14	17.1388	0.995547
P28650	Adenylosuccinate synthetase isozyme 1 OS=Mus musculus (Mouse) OX=10090 GN=Adss1 PE=1 SV=2	3	24	0.119357	5.80611	0.00664122	1.23e-14	17.9721	0.995435
P28654	Decorin OS=Mus musculus (Mouse) OX=10090 GN=Dcn PE=1 SV=1	3	14	0.348548	1.98825	0.0301143	7.93e-11	11.5742	0.987853
P28656	Nucleosome assembly protein 1-like 1 OS=Mus musculus (Mouse) OX=10090 GN=Nap1l1 PE=1 SV=2	3	6	0.235512	2.94253	0.0348259	8.52e-07	6.76254	0.964594
P28661	Septin-4 OS=Mus musculus (Mouse) OX=10090 GN=Septin4 PE=1 SV=1	2	3	0.137841	5.02754	0.0171739	1.32e-06	8.02618	0.985081
P28665	Murinoglobulin-1 OS=Mus musculus (Mouse) OX=10090 GN=Mug1 PE=1 SV=3	3	50	0.224107	3.09228	0.0505682	0.00021	4.43177	0.921581
P29391	Ferritin light chain 1 OS=Mus musculus (Mouse) OX=10090 GN=Ftl1 PE=1 SV=2	3	11	0.281941	2.45796	0.0203231	2.34e-12	13.8729	0.991313
P29758	Ornithine aminotransferase, mitochondrial OS=Mus musculus (Mouse) OX=10090 GN=Oat PE=1 SV=1	3	23	0.22545	3.07385	0.00870298	5.63e-18	25.905	0.997514
P29788	Vitronectin OS=Mus musculus (Mouse) OX=10090 GN=Vtn PE=1 SV=2	3	4	0.627192	1.10493	0.0564342	1.71e-10	11.1137	0.990503
P30115	Glutathione S-transferase A3 OS=Mus musculus (Mouse) OX=10090 GN=Gsta3 PE=1 SV=2	3	7	0.243559	2.8453	0.0232832	5.29e-10	10.4607	0.984858
P30416	Peptidyl-prolyl cis-trans isomerase FKBP4 OS=Mus musculus (Mouse) OX=10090 GN=Fkbp4 PE=1 SV=5	3	16	0.245474	2.82311	0.022262	1.98e-10	11.0266	0.986345
P31001	Desmin OS=Mus musculus (Mouse) OX=10090 GN=Des PE=1 SV=3	3	75	0.113933	6.08251	0.00451005	9.61e-18	25.2621	0.997711
P31230	Aminoacyl tRNA synthase complex-interacting multifunctional protein 1 OS=Mus musculus (Mouse) OX=10090 GN=Aimp1 PE=1 SV=2	3	7	0.214041	3.23769	0.00843891	8.83e-18	25.3636	0.997422
P31428	Dipeptidase 1 OS=Mus musculus (Mouse) OX=10090 GN=Dpep1 PE=1 SV=2	3	8	0.14987	4.62402	0.0161237	4.49e-09	9.29501	0.98224
P31532	Serum amyloid A-4 protein OS=Mus musculus (Mouse) OX=10090 GN=Saa4 PE=1 SV=2	2	3	0.823645	0.841382	0.264025	0.00753366	3.11957	0.948696
P31750	RAC-alpha serine/threonine-protein kinase OS=Mus musculus (Mouse) OX=10090 GN=Akt1 PE=1 SV=2	2	4	0.256455	2.70223	0.0630114	0.00114752	4.06998	0.939156
P31786	Acyl-CoA-binding protein OS=Mus musculus (Mouse) OX=10090 GN=Dbi PE=1 SV=2	3	8	0.0603136	11.4899	0.00974622	3.15e-06	6.18841	0.969077
P31938	Dual specificity mitogen-activated protein kinase kinase 1 OS=Mus musculus (Mouse) OX=10090 GN=Map2k1 PE=1 SV=2	3	3	0.221982	3.12188	0.0297694	1.86e-07	7.45671	0.970848
P32020	Non-specific lipid-transfer protein OS=Mus musculus (Mouse) OX=10090 GN=Scp2 PE=1 SV=3	3	23	0.307886	2.25083	0.0177873	2.67e-14	17.3093	0.994432
P32233	Developmentally-regulated GTP-binding protein 1 OS=Mus musculus (Mouse) OX=10090 GN=Drg1 PE=1 SV=1	2	3	0.270601	2.56097	0.0265516	7.38e-08	10.1915	0.989766
P32261	Antithrombin-III OS=Mus musculus (Mouse) OX=10090 GN=Serpinc1 PE=1 SV=1	3	22	0.667255	1.03858	0.0571662	6.75e-11	11.6722	0.991938
P32921	Tryptophan--tRNA ligase, cytoplasmic OS=Mus musculus (Mouse) OX=10090 GN=Wars PE=1 SV=2	3	17	0.11642	5.9526	0.0058092	1.28e-15	20.0406	0.996348
P34022	Ran-specific GTPase-activating protein OS=Mus musculus (Mouse) OX=10090 GN=Ranbp1 PE=1 SV=2	3	3	0.0606594	11.4245	0.0198518	0.00579535	3.05561	0.88405
P34914	Bifunctional epoxide hydrolase 2 OS=Mus musculus (Mouse) OX=10090 GN=Ephx2 PE=1 SV=2	3	49	0.11301	6.13222	0.00278258	3.48e-22	40.6133	0.999115
P35123	Ubiquitin carboxyl-terminal hydrolase 4 OS=Mus musculus (Mouse) OX=10090 GN=Usp4 PE=1 SV=3	2	3	0.239285	2.89613	0.0542229	0.00059	4.41299	0.947944
P35235	Tyrosine-protein phosphatase non-receptor type 11 OS=Mus musculus (Mouse) OX=10090 GN=Ptpn11 PE=1 SV=3	3	14	0.142191	4.87372	0.0293618	7.72e-05	4.84272	0.93823
P35278	Ras-related protein Rab-5C OS=Mus musculus (Mouse) OX=10090 GN=Rab5c PE=1 SV=2	3	7	0.20332	3.40842	0.0211994	2.57e-09	9.59085	0.98236
P35279	Ras-related protein Rab-6A OS=Mus musculus (Mouse) OX=10090 GN=Rab6a PE=1 SV=4	3	9	0.239092	2.89847	0.0137634	2.48e-14	17.3716	0.994462
P35282	Ras-related protein Rab-21 OS=Mus musculus (Mouse) OX=10090 GN=Rab21 PE=1 SV=4	2	4	0.247498	2.80002	0.0282975	4.78e-07	8.74629	0.986185
P35283	Ras-related protein Rab-12 OS=Mus musculus (Mouse) OX=10090 GN=Rab12 PE=1 SV=3	3	10	0.205776	3.36773	0.0347329	5.81e-06	5.92454	0.954985
P35293	Ras-related protein Rab-18 OS=Mus musculus (Mouse) OX=10090 GN=Rab18 PE=1 SV=2	3	10	0.302939	2.28759	0.0181551	5.65e-14	16.6862	0.994003
P35385	Heat shock protein beta-7 OS=Mus musculus (Mouse) OX=10090 GN=Hspb7 PE=1 SV=3	3	9	0.835646	0.829299	0.165451	4.66e-05	5.05071	0.969322
P35441	Thrombospondin-1 OS=Mus musculus (Mouse) OX=10090 GN=Thbs1 PE=1 SV=1	3	24	0.218251	3.17524	0.044007	5.81e-05	4.95946	0.936625
P35486	Pyruvate dehydrogenase E1 component subunit alpha, somatic form, mitochondrial OS=Mus musculus (Mouse) OX=10090 GN=Pdha1 PE=1 SV=1	3	52	0.049848	13.9023	0.00308399	1.08e-13	16.1635	0.995707
P35564	Calnexin OS=Mus musculus (Mouse) OX=10090 GN=Canx PE=1 SV=1	3	16	0.180742	3.8342	0.00869533	5.94e-16	20.7861	0.996262
P35585	AP-1 complex subunit mu-1 OS=Mus musculus (Mouse) OX=10090 GN=Ap1m1 PE=1 SV=3	2	4	0.151227	4.58251	0.0144439	5.27e-08	10.47	0.990996
P35700	Peroxiredoxin-1 OS=Mus musculus (Mouse) OX=10090 GN=Prdx1 PE=1 SV=1	3	28	0.112521	6.15884	0.0052335	2.92e-16	21.5002	0.996852
P35762	CD81 antigen OS=Mus musculus (Mouse) OX=10090 GN=Cd81 PE=1 SV=2	2	3	0.293833	2.35848	0.0284849	6.35e-08	10.3154	0.990033
P35979	60S ribosomal protein L12 OS=Mus musculus (Mouse) OX=10090 GN=Rpl12 PE=1 SV=2	3	9	0.126962	5.45834	0.00705416	1.19e-14	17.9981	0.995379
P35980	60S ribosomal protein L18 OS=Mus musculus (Mouse) OX=10090 GN=Rpl18 PE=1 SV=3	2	4	0.107631	6.43865	0.0112516	1.61e-07	9.56589	0.990061
P36552	Oxygen-dependent coproporphyrinogen-III oxidase, mitochondrial OS=Mus musculus (Mouse) OX=10090 GN=Cpox PE=1 SV=2	3	8	0.172054	4.02781	0.0103247	5.81e-14	16.6643	0.994247
P36993	Protein phosphatase 1B OS=Mus musculus (Mouse) OX=10090 GN=Ppm1b PE=1 SV=1	2	3	0.154393	4.48855	0.0201832	2.3e-06	7.6496	0.983191
P37040	NADPH--cytochrome P450 reductase OS=Mus musculus (Mouse) OX=10090 GN=Por PE=1 SV=2	3	10	0.2166	3.19944	0.018085	4.13e-11	11.9768	0.988525
P37804	Transgelin OS=Mus musculus (Mouse) OX=10090 GN=Tagln PE=1 SV=3	3	16	0.0598646	11.5761	0.00599637	1.24e-09	9.98347	0.987921
P38060	Hydroxymethylglutaryl-CoA lyase, mitochondrial OS=Mus musculus (Mouse) OX=10090 GN=Hmgcl PE=1 SV=2	3	5	0.0941637	7.35952	0.00716112	6.73e-12	13.1493	0.991998
P38647	Stress-70 protein, mitochondrial OS=Mus musculus (Mouse) OX=10090 GN=Hspa9 PE=1 SV=3	3	91	0.102805	6.74093	0.00410922	1.18e-17	25.0181	0.997726
P39655	Arachidonate 12-lipoxygenase, 12S-type OS=Mus musculus (Mouse) OX=10090 GN=Alox12 PE=1 SV=4	3	9	0.259911	2.6663	0.0431244	4.58e-06	6.02701	0.95562
P40124	Adenylyl cyclase-associated protein 1 OS=Mus musculus (Mouse) OX=10090 GN=Cap1 PE=1 SV=4	3	12	0.192343	3.60293	0.0177669	2.79e-10	10.826	0.986215
P40142	Transketolase OS=Mus musculus (Mouse) OX=10090 GN=Tkt PE=1 SV=1	3	26	0.052427	13.2184	0.00662898	7.14e-08	7.90875	0.982141
P40336	Vacuolar protein sorting-associated protein 26A OS=Mus musculus (Mouse) OX=10090 GN=Vps26a PE=1 SV=1	3	10	0.209173	3.31305	0.0162705	1.05e-11	12.856	0.990067
P40630	Transcription factor A, mitochondrial OS=Mus musculus (Mouse) OX=10090 GN=Tfam PE=1 SV=2	3	17	0.0272322	25.4478	0.0036012	1.48e-07	7.562	0.98771
P41105	60S ribosomal protein L28 OS=Mus musculus (Mouse) OX=10090 GN=Rpl28 PE=1 SV=2	2	6	0.157675	4.39512	0.00761685	6.74e-12	20.7008	0.997661
P41216	Long-chain-fatty-acid--CoA ligase 1 OS=Mus musculus (Mouse) OX=10090 GN=Acsl1 PE=1 SV=2	3	81	0.0529505	13.0877	0.002905	9.18e-15	18.2273	0.996524
P42125	Enoyl-CoA delta isomerase 1, mitochondrial OS=Mus musculus (Mouse) OX=10090 GN=Eci1 PE=1 SV=2	3	42	0.0388175	17.8528	0.00329482	5.65e-11	11.7814	0.993059
P42208	Septin-2 OS=Mus musculus (Mouse) OX=10090 GN=Septin2 PE=1 SV=2	3	10	0.085316	8.12274	0.0259517	0.00336023	3.2875	0.888303
P42225	Signal transducer and activator of transcription 1 OS=Mus musculus (Mouse) OX=10090 GN=Stat1 PE=1 SV=1	3	9	0.350597	1.97663	0.0521453	9.3e-07	6.72346	0.964881
P42227	Signal transducer and activator of transcription 3 OS=Mus musculus (Mouse) OX=10090 GN=Stat3 PE=1 SV=2	3	7	0.274016	2.52905	0.0365668	1.72e-07	7.49358	0.970825
P42669	Transcriptional activator protein Pur-alpha OS=Mus musculus (Mouse) OX=10090 GN=Pura PE=1 SV=1	3	11	0.0308137	22.49	0.00526323	6.85e-06	5.85451	0.977098
P42703	Leukemia inhibitory factor receptor OS=Mus musculus (Mouse) OX=10090 GN=Lifr PE=1 SV=1	2	3	0.374104	1.85243	0.0835693	0.000522	4.47657	0.951069
P42932	T-complex protein 1 subunit theta OS=Mus musculus (Mouse) OX=10090 GN=Cct8 PE=1 SV=3	3	29	0.208107	3.33002	0.0136521	3.55e-13	15.2435	0.99292
P43023	Cytochrome c oxidase subunit 6A2, mitochondrial OS=Mus musculus (Mouse) OX=10090 GN=Cox6a2 PE=1 SV=2	3	4	0.0429084	16.1507	0.00906179	0.0001	4.73508	0.955802
P43024	Cytochrome c oxidase subunit 6A1, mitochondrial OS=Mus musculus (Mouse) OX=10090 GN=Cox6a1 PE=1 SV=2	3	4	0.0312525	22.1742	0.00439954	4e-07	7.10358	0.984127
P43274	Histone H1.4 OS=Mus musculus (Mouse) OX=10090 GN=H1-4 PE=1 SV=2	3	16	0.0117544	58.9566	0.00369552	0.00432399	3.18072	0.977859
P43277	Histone H1.3 OS=Mus musculus (Mouse) OX=10090 GN=H1-3 PE=1 SV=2	3	20	0.016719	41.4499	0.00333405	5.09e-05	5.0146	0.984744
P45376	Aldo-keto reductase family 1 member B1 OS=Mus musculus (Mouse) OX=10090 GN=Akr1b1 PE=1 SV=3	3	28	0.0577147	12.0073	0.00435726	5.83e-12	13.2456	0.993197
P45591	Cofilin-2 OS=Mus musculus (Mouse) OX=10090 GN=Cfl2 PE=1 SV=1	3	16	0.141008	4.91461	0.00614215	7.33e-17	22.9574	0.997084
P45952	Medium-chain specific acyl-CoA dehydrogenase, mitochondrial OS=Mus musculus (Mouse) OX=10090 GN=Acadm PE=1 SV=1	3	49	0.0531848	13.03	0.00317035	5.07e-14	16.7757	0.995891
P46412	Glutathione peroxidase 3 OS=Mus musculus (Mouse) OX=10090 GN=Gpx3 PE=1 SV=2	2	4	0.473712	1.46291	0.0401963	1.18e-08	11.785	0.993298
P46460	Vesicle-fusing ATPase OS=Mus musculus (Mouse) OX=10090 GN=Nsf PE=1 SV=2	3	17	0.0582248	11.9021	0.010933	2.4e-05	5.3256	0.95922
P46471	26S proteasome regulatory subunit 7 OS=Mus musculus (Mouse) OX=10090 GN=Psmc2 PE=1 SV=5	3	13	0.168355	4.1163	0.0095421	1.8e-14	17.6434	0.994886
P46638	Ras-related protein Rab-11B OS=Mus musculus (Mouse) OX=10090 GN=Rab11b PE=1 SV=3	3	15	0.239476	2.89382	0.0127232	4.72e-15	18.822	0.995278
P46935	E3 ubiquitin-protein ligase NEDD4 OS=Mus musculus (Mouse) OX=10090 GN=Nedd4 PE=1 SV=3	3	10	0.672017	1.03122	0.050979	6.41e-12	13.1822	0.99372
P46978	Dolichyl-diphosphooligosaccharide--protein glycosyltransferase subunit STT3A OS=Mus musculus (Mouse) OX=10090 GN=Stt3a PE=1 SV=1	2	3	0.124718	5.55652	0.0130602	1.65e-07	9.54952	0.98966
P47199	Quinone oxidoreductase OS=Mus musculus (Mouse) OX=10090 GN=Cryz PE=1 SV=1	3	6	0.0385999	17.9534	0.00955374	0.000547	4.04029	0.944111
P47738	Aldehyde dehydrogenase, mitochondrial OS=Mus musculus (Mouse) OX=10090 GN=Aldh2 PE=1 SV=1	3	39	0.12625	5.48909	0.00545009	6.06e-17	23.1648	0.997209
P47753	F-actin-capping protein subunit alpha-1 OS=Mus musculus (Mouse) OX=10090 GN=Capza1 PE=1 SV=4	3	7	0.0689639	10.0487	0.0114343	4.53e-06	6.03132	0.966041
P47754	F-actin-capping protein subunit alpha-2 OS=Mus musculus (Mouse) OX=10090 GN=Capza2 PE=1 SV=3	3	13	0.110551	6.26858	0.00356373	1.18e-19	31.0212	0.998492
P47757	F-actin-capping protein subunit beta OS=Mus musculus (Mouse) OX=10090 GN=Capzb PE=1 SV=3	3	11	0.129271	5.36082	0.00380923	1.7e-20	33.9363	0.99869
P47758	Signal recognition particle receptor subunit beta OS=Mus musculus (Mouse) OX=10090 GN=Srprb PE=1 SV=1	2	3	0.228773	3.0292	0.0263543	5.23e-07	8.68067	0.986056
P47791	Glutathione reductase, mitochondrial OS=Mus musculus (Mouse) OX=10090 GN=Gsr PE=1 SV=3	3	7	0.0545036	12.7148	0.00354877	3.05e-13	15.3584	0.995049
P47802	Metaxin-1 OS=Mus musculus (Mouse) OX=10090 GN=Mtx1 PE=1 SV=1	3	4	0.0491437	14.1015	0.00611212	5.43e-08	8.04036	0.982992
P47809	Dual specificity mitogen-activated protein kinase kinase 4 OS=Mus musculus (Mouse) OX=10090 GN=Map2k4 PE=1 SV=2	3	5	0.103703	6.68254	0.0158746	1.43e-06	6.53264	0.96758
P47857	ATP-dependent 6-phosphofructokinase, muscle type OS=Mus musculus (Mouse) OX=10090 GN=Pfkm PE=1 SV=3	3	61	0.192805	3.59431	0.0057686	2.37e-20	33.4232	0.998535
P47911	60S ribosomal protein L6 OS=Mus musculus (Mouse) OX=10090 GN=Rpl6 PE=1 SV=3	3	17	0.145206	4.77253	0.0143584	9.84e-10	10.113	0.985058
P47915	60S ribosomal protein L29 OS=Mus musculus (Mouse) OX=10090 GN=Rpl29 PE=1 SV=2	3	7	0.154946	4.47251	0.0059531	5.09e-18	26.0279	0.997683
P47934	Carnitine O-acetyltransferase OS=Mus musculus (Mouse) OX=10090 GN=Crat PE=1 SV=3	3	66	0.0397925	17.4153	0.00329407	3.5e-11	12.08	0.993281
P47941	Crk-like protein OS=Mus musculus (Mouse) OX=10090 GN=Crkl PE=1 SV=2	3	7	0.201957	3.43143	0.0200492	1.06e-09	10.0731	0.983997
P47962	60S ribosomal protein L5 OS=Mus musculus (Mouse) OX=10090 GN=Rpl5 PE=1 SV=3	3	10	0.0996301	6.95573	0.0059561	5.38e-14	16.7274	0.994967
P47964	60S ribosomal protein L36 OS=Mus musculus (Mouse) OX=10090 GN=Rpl36 PE=1 SV=2	3	4	0.137879	5.02615	0.0228516	4.51e-06	6.03366	0.959587
P47968	Ribose-5-phosphate isomerase OS=Mus musculus (Mouse) OX=10090 GN=Rpia PE=1 SV=2	3	4	0.0229572	30.1867	0.00635256	0.00153925	3.61384	0.956882
P48036	Annexin A5 OS=Mus musculus (Mouse) OX=10090 GN=Anxa5 PE=1 SV=1	3	44	0.101098	6.85475	0.00606747	5.82e-14	16.6623	0.994909
P48678	Prelamin-A/C OS=Mus musculus (Mouse) OX=10090 GN=Lmna PE=1 SV=2	3	70	0.0313728	22.0892	0.00312878	1.15e-09	10.0272	0.991942
P48722	Heat shock 70 kDa protein 4L OS=Mus musculus (Mouse) OX=10090 GN=Hspa4l PE=1 SV=2	3	12	0.128019	5.41324	0.0136603	3.88e-09	9.37165	0.983134
P48758	Carbonyl reductase [NADPH] 1 OS=Mus musculus (Mouse) OX=10090 GN=Cbr1 PE=1 SV=3	3	13	0.0668139	10.3721	0.00390847	3.44e-14	17.0946	0.995687
P48774	Glutathione S-transferase Mu 5 OS=Mus musculus (Mouse) OX=10090 GN=Gstm5 PE=1 SV=1	3	7	0.0627447	11.0448	0.00452392	2.35e-12	13.8696	0.993598
P48787	Troponin I, cardiac muscle OS=Mus musculus (Mouse) OX=10090 GN=Tnni3 PE=1 SV=2	3	25	0.165165	4.1958	0.00484077	1.52e-20	34.1196	0.998633
P48962	ADP/ATP translocase 1 OS=Mus musculus (Mouse) OX=10090 GN=Slc25a4 PE=1 SV=4	3	71	0.0359721	19.2649	0.00250303	1.16e-12	14.3714	0.995581
P49312	Heterogeneous nuclear ribonucleoprotein A1 OS=Mus musculus (Mouse) OX=10090 GN=Hnrnpa1 PE=1 SV=2	3	7	0.308052	2.24962	0.0258314	4.48e-11	11.9255	0.988343
P49442	Inositol polyphosphate 1-phosphatase OS=Mus musculus (Mouse) OX=10090 GN=Inpp1 PE=1 SV=2	2	4	0.0800169	8.66067	0.010442	2.25e-06	7.66298	0.986069
P49443	Protein phosphatase 1A OS=Mus musculus (Mouse) OX=10090 GN=Ppm1a PE=1 SV=1	2	4	0.13478	5.14173	0.0206195	1.32e-05	6.5365	0.977789
P49722	Proteasome subunit alpha type-2 OS=Mus musculus (Mouse) OX=10090 GN=Psma2 PE=1 SV=3	3	5	0.143938	4.81459	0.0247179	7.37e-06	5.82321	0.956336
P49813	Tropomodulin-1 OS=Mus musculus (Mouse) OX=10090 GN=Tmod1 PE=1 SV=2	3	34	0.23165	2.99159	0.0122306	4.14e-15	18.9401	0.995349
P49817	Caveolin-1 OS=Mus musculus (Mouse) OX=10090 GN=Cav1 PE=1 SV=1	3	15	0.0385068	17.9968	0.00515951	1.83e-07	7.46326	0.982976
P50136	2-oxoisovalerate dehydrogenase subunit alpha, mitochondrial OS=Mus musculus (Mouse) OX=10090 GN=Bckdha PE=1 SV=1	3	23	0.21517	3.22071	0.00784027	1.64e-18	27.4442	0.997796
P50247	Adenosylhomocysteinase OS=Mus musculus (Mouse) OX=10090 GN=Ahcy PE=1 SV=3	3	27	0.0444643	15.5856	0.00411496	2.9e-10	10.8055	0.991009
P50396	Rab GDP dissociation inhibitor alpha OS=Mus musculus (Mouse) OX=10090 GN=Gdi1 PE=1 SV=3	3	21	0.105602	6.56236	0.00545286	2.61e-15	19.3664	0.996184
P50462	Cysteine and glycine-rich protein 3 OS=Mus musculus (Mouse) OX=10090 GN=Csrp3 PE=1 SV=1	3	21	0.0812747	8.52664	0.00631891	1.04e-11	12.8621	0.991958
P50544	Very long-chain specific acyl-CoA dehydrogenase, mitochondrial OS=Mus musculus (Mouse) OX=10090 GN=Acadvl PE=1 SV=3	3	106	0.0596078	11.626	0.0029079	7.96e-16	20.4986	0.997113
P50580	Proliferation-associated protein 2G4 OS=Mus musculus (Mouse) OX=10090 GN=Pa2g4 PE=1 SV=3	3	14	0.137335	5.04605	0.0117304	6.38e-11	11.7076	0.98897
P50752	Troponin T, cardiac muscle OS=Mus musculus (Mouse) OX=10090 GN=Tnnt2 PE=1 SV=2	3	41	0.114554	6.04953	0.00268946	1.23e-22	42.5938	0.999192
P51125	Calpastatin OS=Mus musculus (Mouse) OX=10090 GN=Cast PE=1 SV=2	3	12	0.210837	3.2869	0.0196628	3.34e-10	10.7226	0.98577
P51150	Ras-related protein Rab-7a OS=Mus musculus (Mouse) OX=10090 GN=Rab7a PE=1 SV=2	3	14	0.349643	1.98202	0.0205893	3.95e-14	16.9818	0.994324
P51163	Uroporphyrinogen-III synthase OS=Mus musculus (Mouse) OX=10090 GN=Uros PE=1 SV=1	3	4	0.14735	4.70308	0.0312088	0.000104	4.72143	0.93474
P51174	Long-chain specific acyl-CoA dehydrogenase, mitochondrial OS=Mus musculus (Mouse) OX=10090 GN=Acadl PE=1 SV=2	3	51	0.0348388	19.8916	0.00300686	7.77e-11	11.5864	0.993387
P51637	Caveolin-3 OS=Mus musculus (Mouse) OX=10090 GN=Cav3 PE=1 SV=1	3	4	0.0159115	43.5533	0.00264383	4.67e-06	6.01837	0.990076
P51660	Peroxisomal multifunctional enzyme type 2 OS=Mus musculus (Mouse) OX=10090 GN=Hsd17b4 PE=1 SV=3	3	29	0.193523	3.58097	0.0133072	9.14e-13	14.5428	0.992306
P51667	Myosin regulatory light chain 2, ventricular/cardiac muscle isoform OS=Mus musculus (Mouse) OX=10090 GN=Myl2 PE=1 SV=3	3	64	0.0634615	10.92	0.0037212	3.62e-14	17.0541	0.99574
P51859	Hepatoma-derived growth factor OS=Mus musculus (Mouse) OX=10090 GN=Hdgf PE=1 SV=2	3	9	0.10015	6.91962	0.0131056	1.25e-07	7.64178	0.976307
P51881	ADP/ATP translocase 2 OS=Mus musculus (Mouse) OX=10090 GN=Slc25a5 PE=1 SV=3	3	19	0.0364109	19.0327	0.00324035	1.39e-10	11.2367	0.992724
P52430	Serum paraoxonase/arylesterase 1 OS=Mus musculus (Mouse) OX=10090 GN=Pon1 PE=1 SV=2	3	12	0.207388	3.34157	0.0492913	0.000364	4.20739	0.914444
P52480	Pyruvate kinase PKM OS=Mus musculus (Mouse) OX=10090 GN=Pkm PE=1 SV=4	3	70	0.114165	6.07016	0.00343457	2.66e-20	33.24	0.998676
P52503	NADH dehydrogenase [ubiquinone] iron-sulfur protein 6, mitochondrial OS=Mus musculus (Mouse) OX=10090 GN=Ndufs6 PE=1 SV=2	3	15	0.0930597	7.44683	0.00732997	1.34e-11	12.6958	0.991447
P52825	Carnitine O-palmitoyltransferase 2, mitochondrial OS=Mus musculus (Mouse) OX=10090 GN=Cpt2 PE=1 SV=2	3	56	0.0376454	18.4086	0.00305345	2.36e-11	12.3288	0.993796
P53026	60S ribosomal protein L10a OS=Mus musculus (Mouse) OX=10090 GN=Rpl10a PE=1 SV=3	3	8	0.140644	4.92734	0.00362845	9.57e-22	38.7614	0.998976
P53395	Lipoamide acyltransferase component of branched-chain alpha-keto acid dehydrogenase complex, mitochondrial OS=Mus musculus (Mouse) OX=10090 GN=Dbt PE=1 SV=2	3	28	0.0381594	18.1607	0.00280628	3.48e-12	13.5979	0.994843
P53702	Cytochrome c-type heme lyase OS=Mus musculus (Mouse) OX=10090 GN=Hccs PE=1 SV=2	3	12	0.138163	5.01583	0.00570452	2.36e-17	24.2199	0.997392
P53808	Phosphatidylcholine transfer protein OS=Mus musculus (Mouse) OX=10090 GN=Pctp PE=1 SV=2	2	3	0.0471486	14.6982	0.00582457	1.19e-06	8.09478	0.989481
P53810	Phosphatidylinositol transfer protein alpha isoform OS=Mus musculus (Mouse) OX=10090 GN=Pitpna PE=1 SV=2	3	9	0.150871	4.59332	0.00961582	1.98e-13	15.6899	0.993685
P53986	Monocarboxylate transporter 1 OS=Mus musculus (Mouse) OX=10090 GN=Slc16a1 PE=1 SV=1	3	17	0.122814	5.6427	0.00649639	4.31e-15	18.9049	0.995844
P53994	Ras-related protein Rab-2A OS=Mus musculus (Mouse) OX=10090 GN=Rab2a PE=1 SV=1	3	14	0.255706	2.71014	0.0152186	4.91e-14	16.8022	0.994063
P54071	Isocitrate dehydrogenase [NADP], mitochondrial OS=Mus musculus (Mouse) OX=10090 GN=Idh2 PE=1 SV=3	3	79	0.0341634	20.2849	0.003646	3.89e-09	9.3701	0.990082
P54116	Erythrocyte band 7 integral membrane protein OS=Mus musculus (Mouse) OX=10090 GN=Stom PE=1 SV=3	3	13	0.0735696	9.41965	0.0179329	0.00047	4.10249	0.930318
P54726	UV excision repair protein RAD23 homolog A OS=Mus musculus (Mouse) OX=10090 GN=Rad23a PE=1 SV=2	3	9	0.120444	5.7537	0.0213555	1.14e-05	5.63997	0.95541
P54728	UV excision repair protein RAD23 homolog B OS=Mus musculus (Mouse) OX=10090 GN=Rad23b PE=1 SV=2	3	11	0.236086	2.93537	0.0157523	5e-13	14.9874	0.992581
P54775	26S proteasome regulatory subunit 6B OS=Mus musculus (Mouse) OX=10090 GN=Psmc4 PE=1 SV=2	3	10	0.145703	4.75625	0.010896	4.84e-12	13.3721	0.991393
P54797	Transport and Golgi organization 2 homolog OS=Mus musculus (Mouse) OX=10090 GN=Tango2 PE=1 SV=1	3	12	0.154011	4.49967	0.0183468	2.63e-08	8.39444	0.978188
P54822	Adenylosuccinate lyase OS=Mus musculus (Mouse) OX=10090 GN=Adsl PE=1 SV=2	2	7	0.0978287	7.08381	0.0177543	7.68e-05	5.51014	0.971322
P54823	Probable ATP-dependent RNA helicase DDX6 OS=Mus musculus (Mouse) OX=10090 GN=Ddx6 PE=1 SV=1	3	6	0.440495	1.57323	0.0534633	3.61e-08	8.2392	0.977992
P55096	ATP-binding cassette sub-family D member 3 OS=Mus musculus (Mouse) OX=10090 GN=Abcd3 PE=1 SV=2	3	16	0.195177	3.55063	0.00909568	3.05e-16	21.4582	0.996447
P55264	Adenosine kinase OS=Mus musculus (Mouse) OX=10090 GN=Adk PE=1 SV=2	3	18	0.135806	5.10287	0.00635314	3.3e-16	21.3762	0.996668
P55302	Alpha-2-macroglobulin receptor-associated protein OS=Mus musculus (Mouse) OX=10090 GN=Lrpap1 PE=1 SV=1	3	9	0.310615	2.23106	0.0210531	6.85e-13	14.7539	0.992359
P56135	ATP synthase subunit f, mitochondrial OS=Mus musculus (Mouse) OX=10090 GN=Atp5mf PE=1 SV=3	3	10	0.0300914	23.0298	0.00938489	0.00407051	3.20637	0.928999
P56375	Acylphosphatase-2 OS=Mus musculus (Mouse) OX=10090 GN=Acyp2 PE=1 SV=2	3	13	0.0648924	10.6792	0.00552617	6.02e-11	11.7428	0.990989
P56376	Acylphosphatase-1 OS=Mus musculus (Mouse) OX=10090 GN=Acyp1 PE=1 SV=2	3	9	0.0593392	11.6786	0.00472695	1.66e-11	12.5534	0.992351
P56379	ATP synthase subunit ATP5MPL, mitochondrial OS=Mus musculus (Mouse) OX=10090 GN=Atp5mpl PE=1 SV=1	3	8	0.0402493	17.2177	0.0044911	8.53e-09	8.96201	0.987765
P56380	Bis(5'-nucleosyl)-tetraphosphatase [asymmetrical] OS=Mus musculus (Mouse) OX=10090 GN=Nudt2 PE=1 SV=3	3	5	0.0389069	17.8117	0.00542331	3.43e-07	7.17402	0.981468
P56382	ATP synthase subunit epsilon, mitochondrial OS=Mus musculus (Mouse) OX=10090 GN=Atp5f1e PE=1 SV=2	3	7	0.0198118	34.9791	0.00422303	0.000112	4.69138	0.978213
P56391	Cytochrome c oxidase subunit 6B1 OS=Mus musculus (Mouse) OX=10090 GN=Cox6b1 PE=1 SV=2	3	6	0.0464545	14.9178	0.00521069	9.34e-09	8.91522	0.986522
P56395	Cytochrome b5 OS=Mus musculus (Mouse) OX=10090 GN=Cyb5a PE=1 SV=2	3	7	0.154154	4.49549	0.0197832	9.11e-08	7.79218	0.974769
P56399	Ubiquitin carboxyl-terminal hydrolase 5 OS=Mus musculus (Mouse) OX=10090 GN=Usp5 PE=1 SV=1	3	23	0.098023	7.06977	0.00967197	9.46e-10	10.1348	0.986464
P56480	ATP synthase subunit beta, mitochondrial OS=Mus musculus (Mouse) OX=10090 GN=Atp5f1b PE=1 SV=2	3	104	0.0369999	18.7298	0.00290327	1.24e-11	12.7442	0.994265
P56501	Mitochondrial uncoupling protein 3 OS=Mus musculus (Mouse) OX=10090 GN=Ucp3 PE=1 SV=1	2	4	0.0810591	8.54932	0.0141768	5.32e-05	5.71774	0.974575
P56695	Wolframin OS=Mus musculus (Mouse) OX=10090 GN=Wfs1 PE=1 SV=1	2	4	0.303897	2.28038	0.0321787	1.89e-07	9.44403	0.988159
P56959	RNA-binding protein FUS OS=Mus musculus (Mouse) OX=10090 GN=Fus PE=1 SV=1	3	11	0.312034	2.22091	0.0132696	4.41e-17	23.5149	0.99698
P57759	Endoplasmic reticulum resident protein 29 OS=Mus musculus (Mouse) OX=10090 GN=Erp29 PE=1 SV=2	2	4	0.13729	5.04771	0.0223748	2.58e-05	6.13592	0.974764
P57780	Alpha-actinin-4 OS=Mus musculus (Mouse) OX=10090 GN=Actn4 PE=1 SV=1	3	29	0.186639	3.71305	0.00645156	5.3e-19	28.9293	0.998056
P58064	28S ribosomal protein S6, mitochondrial OS=Mus musculus (Mouse) OX=10090 GN=Mrps6 PE=1 SV=3	2	3	0.136839	5.06433	0.0066135	6.78e-12	20.6909	0.99773
P58252	Elongation factor 2 OS=Mus musculus (Mouse) OX=10090 GN=Eef2 PE=1 SV=2	3	38	0.184258	3.76102	0.00557659	3.03e-20	33.0414	0.998512
P58281	Dynamin-like 120 kDa protein, mitochondrial OS=Mus musculus (Mouse) OX=10090 GN=Opa1 PE=1 SV=1	3	69	0.0535878	12.932	0.00254688	4.6e-16	21.0406	0.997375
P58389	Serine/threonine-protein phosphatase 2A activator OS=Mus musculus (Mouse) OX=10090 GN=Ptpa PE=1 SV=1	3	4	0.0680401	10.1852	0.0185572	0.00135548	3.66652	0.913477
P58771	Tropomyosin alpha-1 chain OS=Mus musculus (Mouse) OX=10090 GN=Tpm1 PE=1 SV=1	3	90	0.0917238	7.55529	0.00256532	5.51e-21	35.7552	0.998918
P58774	Tropomyosin beta chain OS=Mus musculus (Mouse) OX=10090 GN=Tpm2 PE=1 SV=1	2	5	0.0983376	7.04715	0.0180562	8.61e-05	5.44619	0.970626
P59017	Bcl-2-like protein 13 OS=Mus musculus (Mouse) OX=10090 GN=Bcl2l13 PE=1 SV=2	3	12	0.0391999	17.6786	0.00383892	8.24e-10	10.2112	0.990718
P59325	Eukaryotic translation initiation factor 5 OS=Mus musculus (Mouse) OX=10090 GN=Eif5 PE=1 SV=1	2	5	0.104256	6.6471	0.031871	0.00557273	3.27119	0.921531
P59999	Actin-related protein 2/3 complex subunit 4 OS=Mus musculus (Mouse) OX=10090 GN=Arpc4 PE=1 SV=3	3	8	0.0976235	7.0987	0.006699	8.77e-13	14.5729	0.993414
P60122	RuvB-like 1 OS=Mus musculus (Mouse) OX=10090 GN=Ruvbl1 PE=1 SV=1	2	3	0.187541	3.6952	0.0501581	0.0022008	3.73899	0.930869
P60229	Eukaryotic translation initiation factor 3 subunit E OS=Mus musculus (Mouse) OX=10090 GN=Eif3e PE=1 SV=1	2	3	0.28202	2.45727	0.0282924	9.72e-08	9.96806	0.989314
P60335	Poly(rC)-binding protein 1 OS=Mus musculus (Mouse) OX=10090 GN=Pcbp1 PE=1 SV=1	3	11	0.295582	2.34452	0.0146221	1.07e-15	20.2148	0.995899
P60603	Reactive oxygen species modulator 1 OS=Mus musculus (Mouse) OX=10090 GN=Romo1 PE=2 SV=1	2	4	0.107659	6.43698	0.00997205	3.59e-08	10.7961	0.99218
P60710	Actin, cytoplasmic 1 OS=Mus musculus (Mouse) OX=10090 GN=Actb PE=1 SV=1	3	21	0.163337	4.24276	0.008016	9.02e-16	20.3764	0.996184
P60766	Cell division control protein 42 homolog OS=Mus musculus (Mouse) OX=10090 GN=Cdc42 PE=1 SV=2	3	3	0.21498	3.22356	0.0271377	6.95e-08	7.92183	0.974174
P60843	Eukaryotic initiation factor 4A-I OS=Mus musculus (Mouse) OX=10090 GN=Eif4a1 PE=1 SV=1	3	22	0.289858	2.39083	0.0175425	6.91e-14	16.5232	0.993867
P60867	40S ribosomal protein S20 OS=Mus musculus (Mouse) OX=10090 GN=Rps20 PE=1 SV=1	3	5	0.0821649	8.43426	0.00626784	7.15e-12	13.109	0.992233
P61014	Cardiac phospholamban OS=Mus musculus (Mouse) OX=10090 GN=Pln PE=1 SV=1	2	3	0.439331	1.5774	0.0686043	1.64e-05	6.40384	0.976817
P61021	Ras-related protein Rab-5B OS=Mus musculus (Mouse) OX=10090 GN=Rab5b PE=1 SV=1	2	3	0.238319	2.90786	0.017541	1.87e-09	13.5864	0.994241
P61027	Ras-related protein Rab-10 OS=Mus musculus (Mouse) OX=10090 GN=Rab10 PE=1 SV=1	3	10	0.158599	4.36951	0.0125747	1.52e-11	12.6125	0.990159
P61082	NEDD8-conjugating enzyme Ubc12 OS=Mus musculus (Mouse) OX=10090 GN=Ube2m PE=1 SV=1	2	3	0.171455	4.04188	0.0217456	1.62e-06	7.88457	0.98383
P61087	Ubiquitin-conjugating enzyme E2 K OS=Mus musculus (Mouse) OX=10090 GN=Ube2k PE=1 SV=3	3	5	0.229476	3.01992	0.0126054	9.42e-15	18.2046	0.994971
P61089	Ubiquitin-conjugating enzyme E2 N OS=Mus musculus (Mouse) OX=10090 GN=Ube2n PE=1 SV=1	3	15	0.0989219	7.00553	0.0095329	6.13e-10	10.3769	0.98705
P61148	Fibroblast growth factor 1 OS=Mus musculus (Mouse) OX=10090 GN=Fgf1 PE=1 SV=1	3	5	0.264907	2.61601	0.0158164	5.24e-14	16.7489	0.99402
P61161	Actin-related protein 2 OS=Mus musculus (Mouse) OX=10090 GN=Actr2 PE=1 SV=1	3	7	0.167112	4.14693	0.00767858	2.26e-16	21.7634	0.996638
P61164	Alpha-centractin OS=Mus musculus (Mouse) OX=10090 GN=Actr1a PE=1 SV=1	3	8	0.174187	3.97849	0.0108887	1.34e-13	15.997	0.993746
P61202	COP9 signalosome complex subunit 2 OS=Mus musculus (Mouse) OX=10090 GN=Cops2 PE=1 SV=1	3	11	0.142369	4.86763	0.0122092	6.88e-11	11.6608	0.988769
P61205	ADP-ribosylation factor 3 OS=Mus musculus (Mouse) OX=10090 GN=Arf3 PE=2 SV=2	3	12	0.196177	3.53253	0.0116867	5e-14	16.7863	0.994202
P61222	ATP-binding cassette sub-family E member 1 OS=Mus musculus (Mouse) OX=10090 GN=Abce1 PE=1 SV=1	3	14	0.139421	4.97057	0.00990637	1.76e-12	14.0738	0.992299
P61255	60S ribosomal protein L26 OS=Mus musculus (Mouse) OX=10090 GN=Rpl26 PE=1 SV=1	2	5	0.150263	4.61191	0.0262515	5.26e-05	5.72398	0.970537
P61358	60S ribosomal protein L27 OS=Mus musculus (Mouse) OX=10090 GN=Rpl27 PE=1 SV=2	3	10	0.113164	6.12385	0.00657057	2.95e-14	17.2229	0.995096
P61759	Prefoldin subunit 3 OS=Mus musculus (Mouse) OX=10090 GN=Vbp1 PE=1 SV=2	3	5	0.179367	3.86358	0.0185989	2.33e-09	9.64395	0.98289
P61804	Dolichyl-diphosphooligosaccharide--protein glycosyltransferase subunit DAD1 OS=Mus musculus (Mouse) OX=10090 GN=Dad1 PE=1 SV=3	3	3	0.111809	6.19807	0.0183621	3.96e-06	6.08912	0.96218
P61979	Heterogeneous nuclear ribonucleoprotein K OS=Mus musculus (Mouse) OX=10090 GN=Hnrnpk PE=1 SV=1	2	7	0.364322	1.90216	0.0258138	1.14e-09	14.1134	0.994816
P61982	14-3-3 protein gamma OS=Mus musculus (Mouse) OX=10090 GN=Ywhag PE=1 SV=2	3	20	0.115131	6.01922	0.00721262	1.4e-13	15.9625	0.994271
P62071	Ras-related protein R-Ras2 OS=Mus musculus (Mouse) OX=10090 GN=Rras2 PE=1 SV=1	3	15	0.0486233	14.2524	0.00449267	2.81e-10	10.8228	0.990592
P62082	40S ribosomal protein S7 OS=Mus musculus (Mouse) OX=10090 GN=Rps7 PE=2 SV=1	3	8	0.162704	4.25927	0.00469254	1.07e-20	34.6729	0.99868
P62192	26S proteasome regulatory subunit 4 OS=Mus musculus (Mouse) OX=10090 GN=Psmc1 PE=1 SV=1	3	18	0.168835	4.10459	0.0161811	5.54e-10	10.4341	0.985508
P62196	26S proteasome regulatory subunit 8 OS=Mus musculus (Mouse) OX=10090 GN=Psmc5 PE=1 SV=1	3	15	0.153883	4.50341	0.0161405	2.86e-09	9.53398	0.98301
P62242	40S ribosomal protein S8 OS=Mus musculus (Mouse) OX=10090 GN=Rps8 PE=1 SV=2	3	14	0.130744	5.30043	0.00431752	1.99e-19	30.2822	0.998351
P62245	40S ribosomal protein S15a OS=Mus musculus (Mouse) OX=10090 GN=Rps15a PE=1 SV=2	3	6	0.135315	5.1214	0.00758004	1.41e-14	17.8514	0.995233
P62259	14-3-3 protein epsilon OS=Mus musculus (Mouse) OX=10090 GN=Ywhae PE=1 SV=1	3	26	0.132787	5.21888	0.00542684	1.9e-17	24.4686	0.997468
P62264	40S ribosomal protein S14 OS=Mus musculus (Mouse) OX=10090 GN=Rps14 PE=1 SV=3	3	11	0.171647	4.03736	0.00577316	2.94e-19	29.7319	0.998187
P62267	40S ribosomal protein S23 OS=Mus musculus (Mouse) OX=10090 GN=Rps23 PE=1 SV=3	2	5	0.104869	6.60823	0.0148236	5.56e-06	7.07447	0.982093
P62270	40S ribosomal protein S18 OS=Mus musculus (Mouse) OX=10090 GN=Rps18 PE=1 SV=3	3	4	0.0856132	8.09455	0.0079767	3.28e-10	10.7329	0.98833
P62281	40S ribosomal protein S11 OS=Mus musculus (Mouse) OX=10090 GN=Rps11 PE=1 SV=3	3	11	0.110997	6.24339	0.0165985	1.01e-06	6.68719	0.968494
P62301	40S ribosomal protein S13 OS=Mus musculus (Mouse) OX=10090 GN=Rps13 PE=1 SV=2	3	9	0.140938	4.91704	0.0110581	1.24e-11	12.7453	0.990603
P62317	Small nuclear ribonucleoprotein Sm D2 OS=Mus musculus (Mouse) OX=10090 GN=Snrpd2 PE=1 SV=1	3	6	0.197887	3.502	0.0331962	5.34e-06	5.96113	0.955747
P62320	Small nuclear ribonucleoprotein Sm D3 OS=Mus musculus (Mouse) OX=10090 GN=Snrpd3 PE=1 SV=1	3	4	0.118924	5.82727	0.0137014	1.49e-08	8.67967	0.980734
P62331	ADP-ribosylation factor 6 OS=Mus musculus (Mouse) OX=10090 GN=Arf6 PE=1 SV=2	3	3	0.10971	6.31667	0.0221451	5.89e-05	4.95412	0.9442
P62334	26S proteasome regulatory subunit 10B OS=Mus musculus (Mouse) OX=10090 GN=Psmc6 PE=1 SV=1	3	12	0.165335	4.1915	0.0162727	9.03e-10	10.1603	0.98479
P62631	Elongation factor 1-alpha 2 OS=Mus musculus (Mouse) OX=10090 GN=Eef1a2 PE=1 SV=1	3	44	0.1057	6.55631	0.00381103	1.31e-18	27.7352	0.998136
P62702	40S ribosomal protein S4, X isoform OS=Mus musculus (Mouse) OX=10090 GN=Rps4x PE=1 SV=2	3	19	0.140389	4.93628	0.00646053	2.34e-16	21.7303	0.99675
P62715	Serine/threonine-protein phosphatase 2A catalytic subunit beta isoform OS=Mus musculus (Mouse) OX=10090 GN=Ppp2cb PE=1 SV=1	2	3	0.199547	3.47287	0.0185148	3.67e-08	10.7776	0.991056
P62717	60S ribosomal protein L18a OS=Mus musculus (Mouse) OX=10090 GN=Rpl18a PE=1 SV=1	2	3	0.147592	4.69539	0.00596427	5.9e-13	24.746	0.998385
P62743	AP-2 complex subunit sigma OS=Mus musculus (Mouse) OX=10090 GN=Ap2s1 PE=1 SV=1	3	10	0.137878	5.02619	0.0113076	2.92e-11	12.1934	0.989793
P62751	60S ribosomal protein L23a OS=Mus musculus (Mouse) OX=10090 GN=Rpl23a PE=1 SV=1	3	14	0.121726	5.69313	0.0138263	1.16e-08	8.80394	0.981159
P62754	40S ribosomal protein S6 OS=Mus musculus (Mouse) OX=10090 GN=Rps6 PE=1 SV=1	3	8	0.129553	5.34918	0.00643288	1.15e-15	20.1391	0.996288
P62814	V-type proton ATPase subunit B, brain isoform OS=Mus musculus (Mouse) OX=10090 GN=Atp6v1b2 PE=1 SV=1	2	4	0.253885	2.72958	0.0364761	6.65e-06	6.96032	0.978336
P62821	Ras-related protein Rab-1A OS=Mus musculus (Mouse) OX=10090 GN=Rab1A PE=1 SV=3	3	23	0.210424	3.29335	0.0108013	2.31e-15	19.4814	0.995647
P62827	GTP-binding nuclear protein Ran OS=Mus musculus (Mouse) OX=10090 GN=Ran PE=1 SV=3	3	12	0.0874854	7.92132	0.0155469	1.17e-05	5.6272	0.958584
P62835	Ras-related protein Rap-1A OS=Mus musculus (Mouse) OX=10090 GN=Rap1a PE=1 SV=1	3	13	0.109823	6.31016	0.0108638	9.91e-10	10.1091	0.986002
P62843	40S ribosomal protein S15 OS=Mus musculus (Mouse) OX=10090 GN=Rps15 PE=1 SV=2	2	3	0.12735	5.44169	0.00975343	3.14e-09	13.057	0.994414
P62849	40S ribosomal protein S24 OS=Mus musculus (Mouse) OX=10090 GN=Rps24 PE=1 SV=1	3	11	0.126989	5.45717	0.00344824	2.9e-21	36.8272	0.998892
P62852	40S ribosomal protein S25 OS=Mus musculus (Mouse) OX=10090 GN=Rps25 PE=1 SV=1	3	4	0.228258	3.03603	0.0542444	0.000363	4.20796	0.913617
P62855	40S ribosomal protein S26 OS=Mus musculus (Mouse) OX=10090 GN=Rps26 PE=1 SV=3	3	6	0.142984	4.8467	0.00651213	1.88e-16	21.9566	0.996803
P62858	40S ribosomal protein S28 OS=Mus musculus (Mouse) OX=10090 GN=Rps28 PE=1 SV=1	3	5	0.129195	5.36397	0.0185906	5.62e-07	6.94951	0.969682
P62869	Elongin-B OS=Mus musculus (Mouse) OX=10090 GN=Elob PE=1 SV=1	2	3	0.108462	6.38932	0.0316242	0.00406532	3.42972	0.927436
P62874	Guanine nucleotide-binding protein G(I)/G(S)/G(T) subunit beta-1 OS=Mus musculus (Mouse) OX=10090 GN=Gnb1 PE=1 SV=3	3	13	0.11754	5.89587	0.00502349	4.9e-17	23.3981	0.997312
P62889	60S ribosomal protein L30 OS=Mus musculus (Mouse) OX=10090 GN=Rpl30 PE=1 SV=2	2	5	0.13194	5.25237	0.010592	5.78e-09	12.4566	0.993815
P62897	Cytochrome c, somatic OS=Mus musculus (Mouse) OX=10090 GN=Cycs PE=1 SV=2	3	28	0.0332673	20.8313	0.00397366	2.75e-08	8.37196	0.987878
P62900	60S ribosomal protein L31 OS=Mus musculus (Mouse) OX=10090 GN=Rpl31 PE=1 SV=1	3	8	0.146655	4.72537	0.00446339	3.42e-20	32.8574	0.998562
P62908	40S ribosomal protein S3 OS=Mus musculus (Mouse) OX=10090 GN=Rps3 PE=1 SV=1	3	27	0.136833	5.06456	0.0038414	5.97e-21	35.6207	0.998795
P62918	60S ribosomal protein L8 OS=Mus musculus (Mouse) OX=10090 GN=Rpl8 PE=1 SV=2	3	9	0.153282	4.52108	0.00568088	2.36e-18	26.9821	0.997849
P62960	Y-box-binding protein 1 OS=Mus musculus (Mouse) OX=10090 GN=Ybx1 PE=1 SV=3	2	4	0.189937	3.64858	0.0083622	1.9e-12	22.7137	0.997987
P62962	Profilin-1 OS=Mus musculus (Mouse) OX=10090 GN=Pfn1 PE=1 SV=2	3	25	0.13643	5.07953	0.00817342	5.61e-14	16.6919	0.994541
P62984	Ubiquitin-60S ribosomal protein L40 OS=Mus musculus (Mouse) OX=10090 GN=Uba52 PE=1 SV=2	2	6	0.223244	3.10422	0.0469336	0.000307	4.7566	0.955331
P62996	Transformer-2 protein homolog beta OS=Mus musculus (Mouse) OX=10090 GN=Tra2b PE=1 SV=1	2	3	0.148923	4.65341	0.033223	0.000516	4.48253	0.952921
P63001	Ras-related C3 botulinum toxin substrate 1 OS=Mus musculus (Mouse) OX=10090 GN=Rac1 PE=1 SV=1	3	6	0.158977	4.35911	0.0152463	5.61e-10	10.4273	0.985661
P63005	Platelet-activating factor acetylhydrolase IB subunit alpha OS=Mus musculus (Mouse) OX=10090 GN=Pafah1b1 PE=1 SV=2	3	7	0.167771	4.13063	0.0241658	5.71e-07	6.9425	0.967891
P63011	Ras-related protein Rab-3A OS=Mus musculus (Mouse) OX=10090 GN=Rab3a PE=1 SV=1	3	6	0.30293	2.28766	0.0200604	4.29e-13	15.1009	0.992687
P63017	Heat shock cognate 71 kDa protein OS=Mus musculus (Mouse) OX=10090 GN=Hspa8 PE=1 SV=1	3	92	0.143967	4.81359	0.00519356	1.32e-18	27.7204	0.997989
P63028	Translationally-controlled tumor protein OS=Mus musculus (Mouse) OX=10090 GN=Tpt1 PE=1 SV=1	2	5	0.305025	2.27195	0.0153526	1.18e-11	19.868	0.997301
P63030	Mitochondrial pyruvate carrier 1 OS=Mus musculus (Mouse) OX=10090 GN=Mpc1 PE=1 SV=1	3	6	0.0711596	9.73867	0.00453757	2e-13	15.6823	0.994778
P63038	60 kDa heat shock protein, mitochondrial OS=Mus musculus (Mouse) OX=10090 GN=Hspd1 PE=1 SV=1	3	89	0.0345454	20.0606	0.00270321	1.18e-11	12.7794	0.994594
P63101	14-3-3 protein zeta/delta OS=Mus musculus (Mouse) OX=10090 GN=Ywhaz PE=1 SV=1	3	20	0.14711	4.71077	0.0045601	5.08e-20	32.2603	0.998507
P63158	High mobility group protein B1 OS=Mus musculus (Mouse) OX=10090 GN=Hmgb1 PE=1 SV=2	3	21	0.0767243	9.03234	0.00660225	7.35e-11	11.6209	0.990321
P63242	Eukaryotic translation initiation factor 5A-1 OS=Mus musculus (Mouse) OX=10090 GN=Eif5a PE=1 SV=2	3	15	0.147452	4.69984	0.0131509	1.45e-10	11.2123	0.98777
P63254	Cysteine-rich protein 1 OS=Mus musculus (Mouse) OX=10090 GN=Crip1 PE=1 SV=2	3	5	0.164836	4.20418	0.0203463	4.79e-08	8.10152	0.976298
P63276	40S ribosomal protein S17 OS=Mus musculus (Mouse) OX=10090 GN=Rps17 PE=1 SV=2	3	15	0.170114	4.07373	0.0052331	4.31e-20	32.5074	0.998485
P63321	Ras-related protein Ral-A OS=Mus musculus (Mouse) OX=10090 GN=Rala PE=1 SV=1	3	5	0.103901	6.66981	0.0040696	7.67e-18	25.531	0.99781
P63323	40S ribosomal protein S12 OS=Mus musculus (Mouse) OX=10090 GN=Rps12 PE=1 SV=2	3	4	0.145921	4.74913	0.00807952	1.11e-14	18.0607	0.995262
P63325	40S ribosomal protein S10 OS=Mus musculus (Mouse) OX=10090 GN=Rps10 PE=1 SV=1	3	10	0.146291	4.73712	0.00520258	9.75e-19	28.119	0.998039
P63328	Serine/threonine-protein phosphatase 2B catalytic subunit alpha isoform OS=Mus musculus (Mouse) OX=10090 GN=Ppp3ca PE=1 SV=1	2	4	0.209603	3.30626	0.0188283	2.44e-08	11.1323	0.991556
P67778	Prohibitin OS=Mus musculus (Mouse) OX=10090 GN=Phb PE=1 SV=1	3	29	0.041788	16.5837	0.00323761	9.69e-12	12.9071	0.993916
P68033	Actin, alpha cardiac muscle 1 OS=Mus musculus (Mouse) OX=10090 GN=Actc1 PE=1 SV=1	3	82	0.0370507	18.7041	0.00269179	2.73e-12	13.7643	0.995075
P68037	Ubiquitin-conjugating enzyme E2 L3 OS=Mus musculus (Mouse) OX=10090 GN=Ube2l3 PE=1 SV=1	3	12	0.113133	6.12555	0.00879595	1.04e-11	12.8619	0.991242
P68040	Receptor of activated protein C kinase 1 OS=Mus musculus (Mouse) OX=10090 GN=Rack1 PE=1 SV=3	3	21	0.180673	3.83566	0.00568901	7.13e-20	31.7582	0.998395
P68134	Actin, alpha skeletal muscle OS=Mus musculus (Mouse) OX=10090 GN=Acta1 PE=1 SV=1	3	10	0.0222837	31.099	0.00530615	0.000371	4.1996	0.968803
P68181	cAMP-dependent protein kinase catalytic subunit beta OS=Mus musculus (Mouse) OX=10090 GN=Prkacb PE=1 SV=2	3	5	0.208371	3.3258	0.0250492	3.07e-08	8.31846	0.97661
P68368	Tubulin alpha-4A chain OS=Mus musculus (Mouse) OX=10090 GN=Tuba4a PE=1 SV=1	3	8	0.131421	5.27313	0.00505026	5.11e-18	26.0226	0.997766
P68369	Tubulin alpha-1A chain OS=Mus musculus (Mouse) OX=10090 GN=Tuba1a PE=1 SV=1	2	28	0.147342	4.70333	0.00791332	2.83e-11	18.6196	0.997151
P68372	Tubulin beta-4B chain OS=Mus musculus (Mouse) OX=10090 GN=Tubb4b PE=1 SV=1	3	39	0.0752541	9.2088	0.005235	1.15e-12	14.3752	0.993688
P68433	Histone H3.1 OS=Mus musculus (Mouse) OX=10090 GN=H3c11 PE=1 SV=2	3	7	0.0134695	51.4495	0.00338705	0.000638	3.97678	0.982394
P68510	14-3-3 protein eta OS=Mus musculus (Mouse) OX=10090 GN=Ywhah PE=1 SV=2	3	14	0.181867	3.81047	0.00787212	6.41e-17	23.1027	0.996968
P70168	Importin subunit beta-1 OS=Mus musculus (Mouse) OX=10090 GN=Kpnb1 PE=1 SV=2	3	21	0.144489	4.79621	0.0133548	2.83e-10	10.8193	0.986935
P70170	ATP-binding cassette sub-family C member 9 OS=Mus musculus (Mouse) OX=10090 GN=Abcc9 PE=1 SV=2	3	6	0.360042	1.92477	0.0242876	6.23e-13	14.8241	0.992611
P70265	6-phosphofructo-2-kinase/fructose-2,6-bisphosphatase 2 OS=Mus musculus (Mouse) OX=10090 GN=Pfkfb2 PE=1 SV=2	3	5	0.243423	2.84689	0.031421	1e-07	7.74716	0.972733
P70296	Phosphatidylethanolamine-binding protein 1 OS=Mus musculus (Mouse) OX=10090 GN=Pebp1 PE=1 SV=3	3	21	0.0648967	10.6785	0.00406933	1.42e-13	15.9478	0.995094
P70349	Histidine triad nucleotide-binding protein 1 OS=Mus musculus (Mouse) OX=10090 GN=Hint1 PE=1 SV=3	3	5	0.0936876	7.39692	0.00533461	1.98e-14	17.5622	0.995504
P70398	Probable ubiquitin carboxyl-terminal hydrolase FAF-X OS=Mus musculus (Mouse) OX=10090 GN=Usp9x PE=1 SV=2	3	4	0.322072	2.15169	0.0563427	9.48e-06	5.7163	0.951406
P70404	Isocitrate dehydrogenase [NAD] subunit gamma 1, mitochondrial OS=Mus musculus (Mouse) OX=10090 GN=Idh3g PE=1 SV=1	3	32	0.0559558	12.3848	0.00333613	5.09e-14	16.7727	0.995799
P70414	Sodium/calcium exchanger 1 OS=Mus musculus (Mouse) OX=10090 GN=Slc8a1 PE=1 SV=1	2	8	0.221668	3.1263	0.0162235	1.74e-09	13.6634	0.994342
P70670	Nascent polypeptide-associated complex subunit alpha, muscle-specific form OS=Mus musculus (Mouse) OX=10090 GN=Naca PE=1 SV=2	3	105	0.27638	2.50741	0.00891249	1.19e-19	31.0104	0.998248
P70695	Fructose-1,6-bisphosphatase isozyme 2 OS=Mus musculus (Mouse) OX=10090 GN=Fbp2 PE=1 SV=2	3	7	0.093103	7.44337	0.00469648	1.6e-15	19.824	0.996474
P70697	Uroporphyrinogen decarboxylase OS=Mus musculus (Mouse) OX=10090 GN=Urod PE=1 SV=2	2	3	0.169562	4.08699	0.0386819	0.000624	4.3835	0.949611
P80313	T-complex protein 1 subunit eta OS=Mus musculus (Mouse) OX=10090 GN=Cct7 PE=1 SV=1	3	15	0.199555	3.47272	0.0146337	3.29e-12	13.6367	0.991219
P80314	T-complex protein 1 subunit beta OS=Mus musculus (Mouse) OX=10090 GN=Cct2 PE=1 SV=4	3	29	0.190601	3.63587	0.0110566	2.9e-14	17.2387	0.994526
P80315	T-complex protein 1 subunit delta OS=Mus musculus (Mouse) OX=10090 GN=Cct4 PE=1 SV=3	3	21	0.182631	3.79454	0.00833375	1.96e-16	21.9146	0.996629
P80316	T-complex protein 1 subunit epsilon OS=Mus musculus (Mouse) OX=10090 GN=Cct5 PE=1 SV=1	3	14	0.181093	3.82676	0.012222	6.29e-13	14.8169	0.992667
P80317	T-complex protein 1 subunit zeta OS=Mus musculus (Mouse) OX=10090 GN=Cct6a PE=1 SV=3	3	23	0.159989	4.33155	0.00845425	4.22e-15	18.9241	0.995597
P80318	T-complex protein 1 subunit gamma OS=Mus musculus (Mouse) OX=10090 GN=Cct3 PE=1 SV=1	3	31	0.180818	3.83257	0.0118778	3.65e-13	15.2232	0.993052
P82347	Delta-sarcoglycan OS=Mus musculus (Mouse) OX=10090 GN=Sgcd PE=1 SV=1	3	11	0.0775277	8.93874	0.00464609	5.65e-14	16.6866	0.995268
P82348	Gamma-sarcoglycan OS=Mus musculus (Mouse) OX=10090 GN=Sgcg PE=1 SV=2	2	5	0.0769231	9.009	0.00915257	7.68e-07	8.40454	0.988241
P82349	Beta-sarcoglycan OS=Mus musculus (Mouse) OX=10090 GN=Sgcb PE=1 SV=1	3	9	0.0677613	10.2271	0.00295543	7.53e-17	22.9277	0.997587
P82350	Alpha-sarcoglycan OS=Mus musculus (Mouse) OX=10090 GN=Sgca PE=1 SV=1	3	13	0.0659341	10.5105	0.00323924	9.22e-16	20.3548	0.996967
P84084	ADP-ribosylation factor 5 OS=Mus musculus (Mouse) OX=10090 GN=Arf5 PE=1 SV=2	2	5	0.16675	4.15591	0.0212644	1.73e-06	7.84176	0.983742
P84091	AP-2 complex subunit mu OS=Mus musculus (Mouse) OX=10090 GN=Ap2m1 PE=1 SV=1	3	7	0.329091	2.1058	0.0974876	0.0027246	3.37572	0.872588
P84099	60S ribosomal protein L19 OS=Mus musculus (Mouse) OX=10090 GN=Rpl19 PE=1 SV=1	3	8	0.176535	3.92556	0.0120828	8.33e-13	14.6105	0.992494
P84244	Histone H3.3 OS=Mus musculus (Mouse) OX=10090 GN=H3-3b PE=1 SV=2	3	3	0.101702	6.814	0.0104654	2.03e-09	9.71794	0.985158
P85094	Isochorismatase domain-containing protein 2A OS=Mus musculus (Mouse) OX=10090 GN=Isoc2a PE=1 SV=1	3	6	0.0761362	9.10211	0.00804999	3.3e-09	9.45793	0.985491
P97300	Neuroplastin OS=Mus musculus (Mouse) OX=10090 GN=Nptn PE=1 SV=3	3	4	0.144686	4.78967	0.0250981	8.46e-06	5.76483	0.955437
P97315	Cysteine and glycine-rich protein 1 OS=Mus musculus (Mouse) OX=10090 GN=Csrp1 PE=1 SV=3	2	4	0.104118	6.6559	0.015952	1.34e-05	6.52698	0.979067
P97351	40S ribosomal protein S3a OS=Mus musculus (Mouse) OX=10090 GN=Rps3a PE=1 SV=3	3	16	0.132986	5.21108	0.00487854	1.89e-18	27.2594	0.997958
P97371	Proteasome activator complex subunit 1 OS=Mus musculus (Mouse) OX=10090 GN=Psme1 PE=1 SV=2	3	15	0.135866	5.10062	0.0184796	2.33e-07	7.35219	0.97251
P97372	Proteasome activator complex subunit 2 OS=Mus musculus (Mouse) OX=10090 GN=Psme2 PE=1 SV=4	3	7	0.108866	6.36563	0.0122147	9.39e-09	8.91267	0.982102
P97379	Ras GTPase-activating protein-binding protein 2 OS=Mus musculus (Mouse) OX=10090 GN=G3bp2 PE=1 SV=2	3	4	0.218164	3.17651	0.0221748	1.62e-09	9.83839	0.983074
P97384	Annexin A11 OS=Mus musculus (Mouse) OX=10090 GN=Anxa11 PE=1 SV=2	3	6	0.218237	3.17545	0.0176643	2.27e-11	12.3547	0.9892
P97429	Annexin A4 OS=Mus musculus (Mouse) OX=10090 GN=Anxa4 PE=1 SV=4	3	7	0.11933	5.80743	0.00912658	7.52e-12	13.075	0.99141
P97443	Histone-lysine N-methyltransferase Smyd1 OS=Mus musculus (Mouse) OX=10090 GN=Smyd1 PE=1 SV=3	3	41	0.0807045	8.58688	0.00340605	3.75e-17	23.6945	0.997621
P97447	Four and a half LIM domains protein 1 OS=Mus musculus (Mouse) OX=10090 GN=Fhl1 PE=1 SV=3	3	4	0.154387	4.48873	0.00985644	2.05e-13	15.6635	0.993633
P97461	40S ribosomal protein S5 OS=Mus musculus (Mouse) OX=10090 GN=Rps5 PE=1 SV=3	3	5	0.137472	5.04102	0.0121054	1.14e-10	11.3563	0.988259
P97478	5-demethoxyubiquinone hydroxylase, mitochondrial OS=Mus musculus (Mouse) OX=10090 GN=Coq7 PE=1 SV=3	3	11	0.0526981	13.1504	0.00533138	1.49e-09	9.88451	0.988302
P97742	Carnitine O-palmitoyltransferase 1, liver isoform OS=Mus musculus (Mouse) OX=10090 GN=Cpt1a PE=1 SV=4	3	9	0.130207	5.32229	0.00734243	1.62e-14	17.7335	0.995213
P97807	Fumarate hydratase, mitochondrial OS=Mus musculus (Mouse) OX=10090 GN=Fh PE=1 SV=3	3	72	0.0369075	18.7766	0.00293377	1.6e-11	12.5803	0.994127
P97822	Acidic leucine-rich nuclear phosphoprotein 32 family member E OS=Mus musculus (Mouse) OX=10090 GN=Anp32e PE=1 SV=2	2	3	0.33709	2.05583	0.0191169	5.89e-11	17.6331	0.996619
P97823	Acyl-protein thioesterase 1 OS=Mus musculus (Mouse) OX=10090 GN=Lypla1 PE=1 SV=1	3	5	0.0553055	12.5304	0.00574274	2.38e-09	9.63051	0.987426
P97927	Laminin subunit alpha-4 OS=Mus musculus (Mouse) OX=10090 GN=Lama4 PE=1 SV=2	3	18	0.120506	5.75073	0.00872013	2.53e-12	13.8193	0.992285
P98192	Dihydroxyacetone phosphate acyltransferase OS=Mus musculus (Mouse) OX=10090 GN=Gnpat PE=1 SV=1	3	3	0.335913	2.06303	0.0303156	1.81e-10	11.0805	0.986672
P99024	Tubulin beta-5 chain OS=Mus musculus (Mouse) OX=10090 GN=Tubb5 PE=1 SV=1	3	15	0.0984619	7.03826	0.0109642	8.23e-09	8.98027	0.982804
P99026	Proteasome subunit beta type-4 OS=Mus musculus (Mouse) OX=10090 GN=Psmb4 PE=1 SV=1	3	11	0.130831	5.29691	0.020328	1.78e-06	6.436	0.964727
P99027	60S acidic ribosomal protein P2 OS=Mus musculus (Mouse) OX=10090 GN=Rplp2 PE=1 SV=3	2	4	0.196051	3.53479	0.0142545	1.59e-09	13.7537	0.994503
P99029	Peroxiredoxin-5, mitochondrial OS=Mus musculus (Mouse) OX=10090 GN=Prdx5 PE=1 SV=2	3	25	0.0379338	18.2687	0.00389056	1.91e-09	9.75022	0.990062
Q000W5	GB1/RHD3-type G domain-containing protein OS=Mus musculus (Mouse) OX=10090 GN=Gbp10 PE=2 SV=1	2	4	0.41976	1.65094	0.112139	0.00218248	3.74321	0.933862
Q00519	Xanthine dehydrogenase/oxidase OS=Mus musculus (Mouse) OX=10090 GN=Xdh PE=1 SV=5	3	24	0.161375	4.29435	0.0134257	3.85e-11	12.0199	0.989137
Q00623	Apolipoprotein A-I OS=Mus musculus (Mouse) OX=10090 GN=Apoa1 PE=1 SV=2	3	37	0.530396	1.30657	0.0641203	3.37e-08	8.27188	0.980369
Q00897	Alpha-1-antitrypsin 1-4 OS=Mus musculus (Mouse) OX=10090 GN=Serpina1d PE=1 SV=1	3	10	0.410874	1.68665	0.0557211	2.22e-07	7.37376	0.971896
Q00898	Alpha-1-antitrypsin 1-5 OS=Mus musculus (Mouse) OX=10090 GN=Serpina1e PE=1 SV=1	3	23	0.299078	2.31712	0.0506079	6.02e-06	5.90971	0.954065
Q01405	Protein transport protein Sec23A OS=Mus musculus (Mouse) OX=10090 GN=Sec23a PE=1 SV=2	2	5	0.175403	3.95091	0.00837863	5.79e-12	20.9345	0.997664
Q01730	Ras suppressor protein 1 OS=Mus musculus (Mouse) OX=10090 GN=Rsu1 PE=1 SV=3	3	15	0.0831793	8.3314	0.00532091	2.13e-13	15.6325	0.994507
Q01768	Nucleoside diphosphate kinase B OS=Mus musculus (Mouse) OX=10090 GN=Nme2 PE=1 SV=1	3	26	0.0715788	9.68164	0.00319637	1.24e-16	22.3938	0.997427
Q01853	Transitional endoplasmic reticulum ATPase OS=Mus musculus (Mouse) OX=10090 GN=Vcp PE=1 SV=4	3	52	0.156581	4.42582	0.02432	1.77e-06	6.43838	0.963356
Q02013	Aquaporin-1 OS=Mus musculus (Mouse) OX=10090 GN=Aqp1 PE=1 SV=3	3	5	0.110305	6.28256	0.0259174	0.000323	4.25604	0.925768
Q02053	Ubiquitin-like modifier-activating enzyme 1 OS=Mus musculus (Mouse) OX=10090 GN=Uba1 PE=1 SV=1	3	53	0.116468	5.95011	0.00864324	4.16e-12	13.4751	0.991957
Q02248	Catenin beta-1 OS=Mus musculus (Mouse) OX=10090 GN=Ctnnb1 PE=1 SV=1	2	4	0.231483	2.99374	0.0219707	4.87e-08	10.536	0.990482
Q02257	Junction plakoglobin OS=Mus musculus (Mouse) OX=10090 GN=Jup PE=1 SV=3	3	35	0.105893	6.54436	0.00726833	8.82e-13	14.5691	0.993273
Q02566	Myosin-6 OS=Mus musculus (Mouse) OX=10090 GN=Myh6 PE=1 SV=2	3	547	0.0786048	8.81626	0.00263795	2.81e-19	29.7977	0.998506
Q02780	Nuclear factor 1 A-type OS=Mus musculus (Mouse) OX=10090 GN=Nfia PE=1 SV=1	2	3	0.338772	2.04562	0.0499158	8.78e-06	6.78688	0.977632
Q03265	ATP synthase subunit alpha, mitochondrial OS=Mus musculus (Mouse) OX=10090 GN=Atp5f1a PE=1 SV=1	3	101	0.0392906	17.6378	0.00269615	8.77e-13	14.5728	0.995414
Q03734	Serine protease inhibitor A3M OS=Mus musculus (Mouse) OX=10090 GN=Serpina3m PE=1 SV=2	2	3	0.816797	0.848436	0.115883	5.79e-06	7.04848	0.989376
Q04447	Creatine kinase B-type OS=Mus musculus (Mouse) OX=10090 GN=Ckb PE=1 SV=1	3	28	0.0941267	7.36242	0.00590486	1.44e-13	15.9406	0.994541
Q05793	Basement membrane-specific heparan sulfate proteoglycan core protein OS=Mus musculus (Mouse) OX=10090 GN=Hspg2 PE=1 SV=1	3	51	0.146748	4.72238	0.00803469	8.81e-15	18.2643	0.99536
Q05816	Fatty acid-binding protein 5 OS=Mus musculus (Mouse) OX=10090 GN=Fabp5 PE=1 SV=3	3	9	0.0969285	7.1496	0.0035749	2.12e-18	27.1136	0.998092
Q05920	Pyruvate carboxylase, mitochondrial OS=Mus musculus (Mouse) OX=10090 GN=Pc PE=1 SV=1	3	27	0.0509554	13.6001	0.00565909	7.85e-09	9.00417	0.986151
Q05BC3	Echinoderm microtubule-associated protein-like 1 OS=Mus musculus (Mouse) OX=10090 GN=Eml1 PE=1 SV=1	3	7	0.128081	5.41063	0.00723579	1.68e-14	17.7011	0.995214
Q06138	Calcium-binding protein 39 OS=Mus musculus (Mouse) OX=10090 GN=Cab39 PE=1 SV=2	2	4	0.253878	2.72965	0.0172453	6.52e-10	14.7216	0.995074
Q06185	ATP synthase subunit e, mitochondrial OS=Mus musculus (Mouse) OX=10090 GN=Atp5me PE=1 SV=2	3	11	0.0381172	18.1808	0.00380874	1.19e-09	10.0078	0.990529
Q06770	Corticosteroid-binding globulin OS=Mus musculus (Mouse) OX=10090 GN=Serpina6 PE=1 SV=1	2	4	0.385386	1.7982	0.0365846	4.89e-08	10.5341	0.990871
Q06890	Clusterin OS=Mus musculus (Mouse) OX=10090 GN=Clu PE=1 SV=1	3	11	0.568993	1.21794	0.0341881	5.96e-14	16.643	0.99534
Q07076	Annexin A7 OS=Mus musculus (Mouse) OX=10090 GN=Anxa7 PE=1 SV=2	3	6	0.0580121	11.9458	0.0140701	0.000447	4.12309	0.933855
Q07417	Short-chain specific acyl-CoA dehydrogenase, mitochondrial OS=Mus musculus (Mouse) OX=10090 GN=Acads PE=1 SV=2	3	49	0.037356	18.5512	0.00292213	1.17e-11	12.7839	0.99426
Q08093	Calponin-2 OS=Mus musculus (Mouse) OX=10090 GN=Cnn2 PE=1 SV=1	3	7	0.200029	3.46449	0.0290018	6.31e-07	6.89714	0.966518
Q08857	Platelet glycoprotein 4 OS=Mus musculus (Mouse) OX=10090 GN=Cd36 PE=1 SV=2	3	18	0.165051	4.19869	0.00491062	2.1e-20	33.6111	0.998591
Q0II04	Nebulette OS=Mus musculus (Mouse) OX=10090 GN=Nebl PE=1 SV=1	3	60	0.042228	16.4109	0.00315632	4.79e-12	13.3789	0.994298
Q11011	Puromycin-sensitive aminopeptidase OS=Mus musculus (Mouse) OX=10090 GN=Npepps PE=1 SV=2	3	38	0.0918968	7.54107	0.00385162	3.24e-17	23.8593	0.997571
Q149B8	PGC-1 and ERR-induced regulator in muscle protein 1 OS=Mus musculus (Mouse) OX=10090 GN=Perm1 PE=1 SV=2	2	5	0.200694	3.45302	0.019119	5.11e-08	10.4971	0.990568
Q14BI5	Myomesin 2 OS=Mus musculus (Mouse) OX=10090 GN=Myom2 PE=1 SV=1	3	157	0.0806822	8.58925	0.00314486	6.92e-18	25.6553	0.99797
Q14C51	Pentatricopeptide repeat domain-containing protein 3, mitochondrial OS=Mus musculus (Mouse) OX=10090 GN=Ptcd3 PE=1 SV=2	3	14	0.14671	4.72362	0.0111879	7.1e-12	13.1132	0.991039
Q1XH17	Tripartite motif-containing protein 72 OS=Mus musculus (Mouse) OX=10090 GN=Trim72 PE=1 SV=1	3	33	0.133971	5.17277	0.00465001	5.79e-19	28.8109	0.998169
Q2TPA8	Hydroxysteroid dehydrogenase-like protein 2 OS=Mus musculus (Mouse) OX=10090 GN=Hsdl2 PE=1 SV=1	3	40	0.0779169	8.89409	0.00408176	3.52e-15	19.089	0.996375
Q3B7Z2	Oxysterol-binding protein 1 OS=Mus musculus (Mouse) OX=10090 GN=Osbp PE=1 SV=3	3	17	0.214508	3.23065	0.0129156	6.22e-14	16.6084	0.994006
Q3TBW2	39S ribosomal protein L10, mitochondrial OS=Mus musculus (Mouse) OX=10090 GN=Mrpl10 PE=1 SV=2	3	4	0.041185	16.8265	0.00964906	0.000313	4.26829	0.947467
Q3TC72	Fumarylacetoacetate hydrolase domain-containing protein 2A OS=Mus musculus (Mouse) OX=10090 GN=Fahd2 PE=1 SV=1	3	10	0.0406104	17.0646	0.00325431	1.87e-11	12.4789	0.993614
Q3TEA8	Heterochromatin protein 1-binding protein 3 OS=Mus musculus (Mouse) OX=10090 GN=Hp1bp3 PE=1 SV=1	3	6	0.201002	3.44773	0.0128555	2.13e-13	15.6354	0.993299
Q3THE2	Myosin regulatory light chain 12B OS=Mus musculus (Mouse) OX=10090 GN=Myl12b PE=1 SV=2	3	8	0.371417	1.86583	0.0256229	9.76e-13	14.4955	0.992334
Q3THW5	Histone H2A.V OS=Mus musculus (Mouse) OX=10090 GN=H2afv PE=1 SV=3	3	6	0.035499	19.5217	0.00295073	3.79e-11	12.0306	0.99377
Q3TL44	NLR family member X1 OS=Mus musculus (Mouse) OX=10090 GN=Nlrx1 PE=1 SV=1	3	12	0.0325077	21.318	0.00354621	5.73e-09	9.16688	0.990067
Q3TLP5	Enoyl-CoA hydratase domain-containing protein 2, mitochondrial OS=Mus musculus (Mouse) OX=10090 GN=Echdc2 PE=1 SV=2	2	4	0.0343394	20.1809	0.00411612	8.38e-07	8.34267	0.991989
Q3TMH2	Secernin-3 OS=Mus musculus (Mouse) OX=10090 GN=Scrn3 PE=1 SV=1	3	8	0.0636234	10.8922	0.00828001	1.14e-07	7.68397	0.979341
Q3TMP8	Trimeric intracellular cation channel type A OS=Mus musculus (Mouse) OX=10090 GN=Tmem38a PE=1 SV=2	3	7	0.148378	4.67049	0.0109881	3.99e-12	13.5036	0.991524
Q3TXS7	26S proteasome non-ATPase regulatory subunit 1 OS=Mus musculus (Mouse) OX=10090 GN=Psmd1 PE=1 SV=1	3	19	0.139211	4.97806	0.00880042	1.68e-13	15.8186	0.993897
Q3U0B3	Dehydrogenase/reductase SDR family member 11 OS=Mus musculus (Mouse) OX=10090 GN=Dhrs11 PE=1 SV=1	3	13	0.0615162	11.2653	0.0170119	0.00153098	3.61608	0.914313
Q3U0V1	Far upstream element-binding protein 2 OS=Mus musculus (Mouse) OX=10090 GN=Khsrp PE=1 SV=2	2	4	0.347391	1.99487	0.0422079	9.82e-07	8.23047	0.984751
Q3U186	Probable arginine--tRNA ligase, mitochondrial OS=Mus musculus (Mouse) OX=10090 GN=Rars2 PE=1 SV=1	2	3	0.112543	6.15764	0.0238949	0.000335	4.70993	0.959807
Q3U1J4	DNA damage-binding protein 1 OS=Mus musculus (Mouse) OX=10090 GN=Ddb1 PE=1 SV=2	3	14	0.265733	2.60788	0.0273955	2.1e-09	9.6999	0.98238
Q3U5Q7	UMP-CMP kinase 2, mitochondrial OS=Mus musculus (Mouse) OX=10090 GN=Cmpk2 PE=1 SV=2	3	7	0.0201142	34.4532	0.00528682	0.00097	3.8046	0.966619
Q3U7R1	Extended synaptotagmin-1 OS=Mus musculus (Mouse) OX=10090 GN=Esyt1 PE=1 SV=2	3	16	0.135626	5.10964	0.0134975	1.11e-09	10.0482	0.985098
Q3U9G9	Delta(14)-sterol reductase LBR OS=Mus musculus (Mouse) OX=10090 GN=Lbr PE=1 SV=2	3	6	0.125126	5.53841	0.0113811	2.09e-10	10.9942	0.987755
Q3UGR5	Haloacid dehalogenase-like hydrolase domain-containing protein 2 OS=Mus musculus (Mouse) OX=10090 GN=Hdhd2 PE=1 SV=2	2	6	0.0564797	12.2699	0.00533282	4.57e-08	10.591	0.993287
Q3UH68	LIM and calponin homology domains-containing protein 1 OS=Mus musculus (Mouse) OX=10090 GN=Limch1 PE=1 SV=2	2	5	0.266764	2.59781	0.0267722	9.77e-08	9.96421	0.989299
Q3UHB1	5'-nucleotidase domain-containing protein 3 OS=Mus musculus (Mouse) OX=10090 GN=Nt5dc3 PE=1 SV=1	3	7	0.117955	5.87511	0.00825676	1.31e-12	14.2859	0.992815
Q3UHJ0	AP2-associated protein kinase 1 OS=Mus musculus (Mouse) OX=10090 GN=Aak1 PE=1 SV=2	3	5	0.21799	3.17905	0.0260208	2.72e-08	8.37751	0.976808
Q3UHZ5	Leiomodin-2 OS=Mus musculus (Mouse) OX=10090 GN=Lmod2 PE=1 SV=1	2	3	0.579365	1.19614	0.0649593	3.78e-07	8.9189	0.989889
Q3UIJ9	Myocardial zonula adherens protein OS=Mus musculus (Mouse) OX=10090 GN=Myzap PE=1 SV=1	3	4	0.623582	1.11132	0.0494813	1.54e-11	12.6024	0.992555
Q3UIU2	NADH dehydrogenase [ubiquinone] 1 beta subcomplex subunit 6 OS=Mus musculus (Mouse) OX=10090 GN=Ndufb6 PE=1 SV=3	3	7	0.0389216	17.805	0.00362935	3.33e-10	10.7241	0.991619
Q3UIZ8	Myosin light chain kinase 3 OS=Mus musculus (Mouse) OX=10090 GN=Mylk3 PE=1 SV=1	2	4	0.149162	4.64597	0.0411014	0.00273586	3.62911	0.929887
Q3ULD5	Methylcrotonoyl-CoA carboxylase beta chain, mitochondrial OS=Mus musculus (Mouse) OX=10090 GN=Mccc2 PE=1 SV=1	3	32	0.0323594	21.4157	0.00352311	5.54e-09	9.18491	0.990145
Q3ULF4	Paraplegin OS=Mus musculus (Mouse) OX=10090 GN=Spg7 PE=1 SV=1	3	10	0.0738243	9.38715	0.0144266	3.97e-05	5.11723	0.95252
Q3ULJ0	Glycerol-3-phosphate dehydrogenase 1-like protein OS=Mus musculus (Mouse) OX=10090 GN=Gpd1l PE=1 SV=2	3	11	0.0872989	7.93825	0.00528983	7.08e-14	16.5031	0.995005
Q3UM45	Protein phosphatase 1 regulatory subunit 7 OS=Mus musculus (Mouse) OX=10090 GN=Ppp1r7 PE=1 SV=2	3	7	0.0787284	8.80241	0.0124492	2.3e-06	6.32396	0.967826
Q3UMR5	Calcium uniporter protein, mitochondrial OS=Mus musculus (Mouse) OX=10090 GN=Mcu PE=1 SV=2	3	3	0.0138074	50.1904	0.00432258	0.00418839	3.19425	0.971962
Q3UN02	Lysocardiolipin acyltransferase 1 OS=Mus musculus (Mouse) OX=10090 GN=Lclat1 PE=1 SV=2	3	7	0.20427	3.39257	0.0189001	2.88e-10	10.8079	0.986048
Q3UPL0	Protein transport protein Sec31A OS=Mus musculus (Mouse) OX=10090 GN=Sec31a PE=1 SV=2	3	9	0.346473	2.00016	0.0192747	1.22e-14	17.9755	0.994922
Q3UQ84	Threonine--tRNA ligase, mitochondrial OS=Mus musculus (Mouse) OX=10090 GN=Tars2 PE=1 SV=1	2	6	0.119969	5.77648	0.00721485	1.29e-10	16.6281	0.996598
Q3URD3	Sarcolemmal membrane-associated protein OS=Mus musculus (Mouse) OX=10090 GN=Slmap PE=1 SV=2	3	10	0.107361	6.45483	0.00802549	4.8e-12	13.3776	0.992004
Q3URE1	Malonate--CoA ligase ACSF3, mitochondrial OS=Mus musculus (Mouse) OX=10090 GN=Acsf3 PE=1 SV=2	3	11	0.0599185	11.5657	0.00313792	3.5e-15	19.095	0.996668
Q3UTJ2	Sorbin and SH3 domain-containing protein 2 OS=Mus musculus (Mouse) OX=10090 GN=Sorbs2 PE=1 SV=2	3	26	0.133226	5.20169	0.0120268	1.82e-10	11.0774	0.987757
Q3UUI3	Acyl-coenzyme A thioesterase THEM4 OS=Mus musculus (Mouse) OX=10090 GN=Them4 PE=1 SV=1	3	4	0.0373521	18.5532	0.00311826	4.11e-11	11.9785	0.993468
Q3UV70	[Pyruvate dehydrogenase [acetyl-transferring]]-phosphatase 1, mitochondrial OS=Mus musculus (Mouse) OX=10090 GN=Pdp1 PE=1 SV=1	3	11	0.0943811	7.34257	0.0175664	2.15e-05	5.37283	0.953883
Q3V1L4	Cytosolic purine 5'-nucleotidase OS=Mus musculus (Mouse) OX=10090 GN=Nt5c2 PE=1 SV=2	2	3	0.140777	4.92266	0.0132819	4.52e-08	10.5992	0.991349
Q3V384	AFG1-like ATPase OS=Mus musculus (Mouse) OX=10090 GN=Afg1l PE=1 SV=1	2	8	0.0562825	12.3129	0.00415618	1.95e-09	13.5419	0.995889
Q3V3R4	Integrin alpha-1 OS=Mus musculus (Mouse) OX=10090 GN=Itga1 PE=1 SV=2	2	3	0.101377	6.83586	0.0126297	1.32e-06	8.02687	0.986153
Q4ACU6	SH3 and multiple ankyrin repeat domains protein 3 OS=Mus musculus (Mouse) OX=10090 GN=Shank3 PE=1 SV=3	3	3	0.0887303	7.81018	0.015418	8.66e-06	5.75498	0.960188
Q4VAE3	Transmembrane protein 65 OS=Mus musculus (Mouse) OX=10090 GN=Tmem65 PE=1 SV=1	3	5	0.0520626	13.3109	0.00434125	4.02e-11	11.9925	0.992067
Q501J6	Probable ATP-dependent RNA helicase DDX17 OS=Mus musculus (Mouse) OX=10090 GN=Ddx17 PE=1 SV=1	2	3	0.456645	1.51759	0.0363103	5.11e-09	12.5762	0.993995
Q505B7	Protein archease OS=Mus musculus (Mouse) OX=10090 GN=Zbtb8os PE=1 SV=2	2	3	0.168553	4.11147	0.0133121	4.68e-09	12.6616	0.993687
Q505D7	Optic atrophy 3 protein homolog OS=Mus musculus (Mouse) OX=10090 GN=Opa3 PE=1 SV=1	3	6	0.0401939	17.2414	0.00415476	2.2e-09	9.67418	0.989492
Q59J78	NADH dehydrogenase [ubiquinone] 1 alpha subcomplex assembly factor 2 OS=Mus musculus (Mouse) OX=10090 GN=Ndufaf2 PE=1 SV=1	3	13	0.0369848	18.7374	0.0059214	2.76e-06	6.24597	0.976557
Q5EBG6	Heat shock protein beta-6 OS=Mus musculus (Mouse) OX=10090 GN=Hspb6 PE=1 SV=1	3	12	0.263341	2.63157	0.0160626	8.1e-14	16.3947	0.993761
Q5HZI9	Solute carrier family 25 member 51 OS=Mus musculus (Mouse) OX=10090 GN=Slc25a51 PE=1 SV=1	3	5	0.0392589	17.652	0.00486002	5.02e-08	8.07793	0.985234
Q5IRJ6	Zinc transporter 9 OS=Mus musculus (Mouse) OX=10090 GN=Slc30a9 PE=1 SV=2	3	7	0.0496451	13.9591	0.0053907	5.29e-09	9.20939	0.986918
Q5M8N4	Epimerase family protein SDR39U1 OS=Mus musculus (Mouse) OX=10090 GN=Sdr39u1 PE=1 SV=2	3	12	0.0432629	16.0183	0.00389786	1.75e-10	11.0991	0.991612
Q5SSK3	Transcription elongation factor, mitochondrial OS=Mus musculus (Mouse) OX=10090 GN=Tefm PE=1 SV=1	3	7	0.0907052	7.64013	0.0202431	0.000186	4.4808	0.935634
Q5SW19	Clustered mitochondria protein homolog OS=Mus musculus (Mouse) OX=10090 GN=Cluh PE=1 SV=2	3	11	0.412629	1.67948	0.0391412	4.58e-10	10.542	0.986072
Q5SX39	Myosin-4 OS=Mus musculus (Mouse) OX=10090 GN=Myh4 PE=2 SV=1	2	3	0.10041	6.90171	0.0101144	1.02e-07	9.92741	0.990926
Q5U458	DnaJ homolog subfamily C member 11 OS=Mus musculus (Mouse) OX=10090 GN=Dnajc11 PE=1 SV=2	3	14	0.0306527	22.6081	0.0057805	2.54e-05	5.30278	0.972354
Q5XJY5	Coatomer subunit delta OS=Mus musculus (Mouse) OX=10090 GN=Arcn1 PE=1 SV=2	2	4	0.219086	3.16314	0.0474486	0.000399	4.61734	0.952594
Q5XPI3	E3 ubiquitin-protein ligase RNF123 OS=Mus musculus (Mouse) OX=10090 GN=Rnf123 PE=1 SV=1	3	9	0.120824	5.73562	0.0328077	0.0013032	3.68279	0.901273
Q60597	2-oxoglutarate dehydrogenase, mitochondrial OS=Mus musculus (Mouse) OX=10090 GN=Ogdh PE=1 SV=3	3	115	0.114967	6.02783	0.00520977	1.69e-16	22.0675	0.996995
Q60598	Src substrate cortactin OS=Mus musculus (Mouse) OX=10090 GN=Cttn PE=1 SV=2	3	7	0.191555	3.61775	0.0150485	1.27e-11	12.7292	0.989997
Q60605	Myosin light polypeptide 6 OS=Mus musculus (Mouse) OX=10090 GN=Myl6 PE=1 SV=3	3	7	0.164606	4.21005	0.0236264	5.41e-07	6.96704	0.968225
Q60631	Growth factor receptor-bound protein 2 OS=Mus musculus (Mouse) OX=10090 GN=Grb2 PE=1 SV=1	3	11	0.332305	2.08543	0.0188056	1.74e-14	17.6706	0.994707
Q60649	Caseinolytic peptidase B protein homolog OS=Mus musculus (Mouse) OX=10090 GN=Clpb PE=1 SV=1	3	7	0.213277	3.2493	0.016648	1.12e-11	12.8109	0.989974
Q60668	Heterogeneous nuclear ribonucleoprotein D0 OS=Mus musculus (Mouse) OX=10090 GN=Hnrnpd PE=1 SV=2	3	9	0.122053	5.67787	0.0117586	6.1e-10	10.3799	0.986365
Q60675	Laminin subunit alpha-2 OS=Mus musculus (Mouse) OX=10090 GN=Lama2 PE=1 SV=2	3	113	0.0247215	28.0322	0.00361274	7.12e-07	6.84288	0.986497
Q60676	Serine/threonine-protein phosphatase 5 OS=Mus musculus (Mouse) OX=10090 GN=Ppp5c PE=1 SV=3	3	14	0.177643	3.90109	0.0104968	4.23e-14	16.9235	0.994388
Q60692	Proteasome subunit beta type-6 OS=Mus musculus (Mouse) OX=10090 GN=Psmb6 PE=1 SV=3	3	5	0.184866	3.74866	0.0523808	0.00188671	3.52928	0.884433
Q60710	Deoxynucleoside triphosphate triphosphohydrolase SAMHD1 OS=Mus musculus (Mouse) OX=10090 GN=Samhd1 PE=1 SV=3	3	7	0.120838	5.73495	0.00815703	6.31e-13	14.814	0.993275
Q60714	Long-chain fatty acid transport protein 1 OS=Mus musculus (Mouse) OX=10090 GN=Slc27a1 PE=1 SV=1	3	7	0.165131	4.19668	0.00925064	1.41e-14	17.8507	0.995023
Q60737	Casein kinase II subunit alpha OS=Mus musculus (Mouse) OX=10090 GN=Csnk2a1 PE=1 SV=2	3	13	0.336493	2.05948	0.0300954	1.53e-10	11.1809	0.986911
Q60749	KH domain-containing, RNA-binding, signal transduction-associated protein 1 OS=Mus musculus (Mouse) OX=10090 GN=Khdrbs1 PE=1 SV=2	3	6	0.260057	2.6648	0.0271749	2.67e-09	9.56974	0.981912
Q60759	Glutaryl-CoA dehydrogenase, mitochondrial OS=Mus musculus (Mouse) OX=10090 GN=Gcdh PE=1 SV=2	3	14	0.0509315	13.6065	0.00334295	3.59e-13	15.2355	0.99512
Q60766	Immunity-related GTPase family M protein 1 OS=Mus musculus (Mouse) OX=10090 GN=Irgm1 PE=1 SV=1	3	4	0.0670467	10.3361	0.0101326	1.18e-06	6.61693	0.971868
Q60854	Serpin B6 OS=Mus musculus (Mouse) OX=10090 GN=Serpinb6 PE=1 SV=1	3	36	0.0620644	11.1658	0.00384243	1.1e-13	16.1524	0.99529
Q60864	Stress-induced-phosphoprotein 1 OS=Mus musculus (Mouse) OX=10090 GN=Stip1 PE=1 SV=1	3	36	0.142623	4.85895	0.0101464	1.8e-12	14.0566	0.992241
Q60865	Caprin-1 OS=Mus musculus (Mouse) OX=10090 GN=Caprin1 PE=1 SV=2	2	6	0.438348	1.58094	0.0292547	5.16e-10	14.9838	0.995679
Q60870	Receptor expression-enhancing protein 5 OS=Mus musculus (Mouse) OX=10090 GN=Reep5 PE=1 SV=1	3	10	0.0699178	9.91163	0.00316847	1.69e-16	22.0668	0.99737
Q60902	Epidermal growth factor receptor substrate 15-like 1 OS=Mus musculus (Mouse) OX=10090 GN=Eps15l1 PE=1 SV=3	2	3	0.370836	1.86875	0.0505733	3.72e-06	7.33264	0.981142
Q60930	Voltage-dependent anion-selective channel protein 2 OS=Mus musculus (Mouse) OX=10090 GN=Vdac2 PE=1 SV=2	3	29	0.0497588	13.9272	0.00310846	1.32e-13	16.0075	0.995627
Q60931	Voltage-dependent anion-selective channel protein 3 OS=Mus musculus (Mouse) OX=10090 GN=Vdac3 PE=1 SV=1	3	26	0.0441192	15.7075	0.00312073	1.61e-12	14.1374	0.994752
Q60932	Voltage-dependent anion-selective channel protein 1 OS=Mus musculus (Mouse) OX=10090 GN=Vdac1 PE=1 SV=3	3	47	0.0479977	14.4382	0.00295289	9.66e-14	16.2545	0.995835
Q60936	Atypical kinase COQ8A, mitochondrial OS=Mus musculus (Mouse) OX=10090 GN=Coq8a PE=1 SV=2	3	26	0.20398	3.39739	0.0088734	7.12e-17	22.9878	0.996883
Q60994	Adiponectin OS=Mus musculus (Mouse) OX=10090 GN=Adipoq PE=1 SV=2	3	6	0.06533	10.6077	0.00566949	8.63e-11	11.5231	0.990625
Q61035	Histidine--tRNA ligase, cytoplasmic OS=Mus musculus (Mouse) OX=10090 GN=Hars PE=1 SV=2	2	5	0.133892	5.17581	0.0123651	3.46e-08	10.8283	0.991803
Q61074	Protein phosphatase 1G OS=Mus musculus (Mouse) OX=10090 GN=Ppm1g PE=1 SV=3	3	4	0.378065	1.83302	0.0321051	5.71e-11	11.7759	0.988485
Q61081	Hsp90 co-chaperone Cdc37 OS=Mus musculus (Mouse) OX=10090 GN=Cdc37 PE=1 SV=1	3	7	0.325476	2.12919	0.017617	6.94e-15	18.475	0.995141
Q61102	ATP-binding cassette sub-family B member 7, mitochondrial OS=Mus musculus (Mouse) OX=10090 GN=Abcb7 PE=1 SV=3	3	20	0.0593756	11.6715	0.00277927	3.34e-16	21.3637	0.997345
Q61133	Glutathione S-transferase theta-2 OS=Mus musculus (Mouse) OX=10090 GN=Gstt2 PE=1 SV=4	3	5	0.0803413	8.6257	0.00722113	1.67e-10	11.1259	0.989315
Q61147	Ceruloplasmin OS=Mus musculus (Mouse) OX=10090 GN=Cp PE=1 SV=2	3	35	0.344674	2.0106	0.0354782	2.04e-09	9.71508	0.982809
Q61166	Microtubule-associated protein RP/EB family member 1 OS=Mus musculus (Mouse) OX=10090 GN=Mapre1 PE=1 SV=3	2	5	0.226201	3.06365	0.0161299	1.24e-09	14.0237	0.994616
Q61233	Plastin-2 OS=Mus musculus (Mouse) OX=10090 GN=Lcp1 PE=1 SV=4	3	12	0.226954	3.05348	0.029218	9.6e-08	7.76761	0.973015
Q61234	Alpha-1-syntrophin OS=Mus musculus (Mouse) OX=10090 GN=Snta1 PE=1 SV=1	3	17	0.0675488	10.2593	0.00606796	1.66e-10	11.132	0.989852
Q61235	Beta-2-syntrophin OS=Mus musculus (Mouse) OX=10090 GN=Sntb2 PE=1 SV=2	2	3	0.0766116	9.04562	0.0075093	7.29e-08	10.2022	0.991998
Q61247	Alpha-2-antiplasmin OS=Mus musculus (Mouse) OX=10090 GN=Serpinf2 PE=1 SV=1	3	9	0.44269	1.56543	0.0492797	8.18e-09	8.98321	0.981463
Q61249	Immunoglobulin-binding protein 1 OS=Mus musculus (Mouse) OX=10090 GN=Igbp1 PE=1 SV=1	2	3	0.175391	3.95118	0.0382537	0.000424	4.58494	0.953459
Q61292	Laminin subunit beta-2 OS=Mus musculus (Mouse) OX=10090 GN=Lamb2 PE=1 SV=2	3	41	0.0336043	20.6224	0.00406506	3.41e-08	8.26662	0.987465
Q61316	Heat shock 70 kDa protein 4 OS=Mus musculus (Mouse) OX=10090 GN=Hspa4 PE=1 SV=1	3	46	0.143982	4.81311	0.0124869	8.52e-11	11.5306	0.988488
Q61334	B-cell receptor-associated protein 29 OS=Mus musculus (Mouse) OX=10090 GN=Bcap29 PE=1 SV=1	2	4	0.122983	5.63493	0.00669722	3.41e-11	18.3633	0.997192
Q61335	B-cell receptor-associated protein 31 OS=Mus musculus (Mouse) OX=10090 GN=Bcap31 PE=1 SV=4	3	10	0.13934	4.97344	0.00803577	2.57e-14	17.34	0.994914
Q61387	Cytochrome c oxidase subunit 7A-related protein, mitochondrial OS=Mus musculus (Mouse) OX=10090 GN=Cox7a2l PE=1 SV=1	2	3	0.308222	2.24838	0.012897	9.5e-13	23.8988	0.998135
Q61425	Hydroxyacyl-coenzyme A dehydrogenase, mitochondrial OS=Mus musculus (Mouse) OX=10090 GN=Hadh PE=1 SV=2	3	36	0.0328867	21.0724	0.00349525	3.61e-09	9.40896	0.990472
Q61553	Fascin OS=Mus musculus (Mouse) OX=10090 GN=Fscn1 PE=1 SV=4	2	3	0.178893	3.87381	0.0130373	1.64e-09	13.7217	0.99456
Q61578	NADPH:adrenodoxin oxidoreductase, mitochondrial OS=Mus musculus (Mouse) OX=10090 GN=Fdxr PE=1 SV=1	3	5	0.0329499	21.032	0.00347318	3.12e-09	9.48693	0.990611
Q61584	Fragile X mental retardation syndrome-related protein 1 OS=Mus musculus (Mouse) OX=10090 GN=Fxr1 PE=1 SV=2	3	7	0.433457	1.59877	0.0246774	1.97e-14	17.5649	0.995038
Q61595	Kinectin OS=Mus musculus (Mouse) OX=10090 GN=Ktn1 PE=1 SV=1	3	21	0.382401	1.81223	0.041024	4.27e-09	9.3214	0.981805
Q61598	Rab GDP dissociation inhibitor beta OS=Mus musculus (Mouse) OX=10090 GN=Gdi2 PE=1 SV=1	3	29	0.101127	6.85278	0.00642169	1.84e-13	15.7477	0.994304
Q61599	Rho GDP-dissociation inhibitor 2 OS=Mus musculus (Mouse) OX=10090 GN=Arhgdib PE=1 SV=3	2	4	0.21234	3.26363	0.017985	1.15e-08	11.8065	0.992473
Q61646	Haptoglobin OS=Mus musculus (Mouse) OX=10090 GN=Hp PE=1 SV=1	3	35	0.458034	1.51299	0.0554527	3.46e-08	8.25991	0.9785
Q61656	Probable ATP-dependent RNA helicase DDX5 OS=Mus musculus (Mouse) OX=10090 GN=Ddx5 PE=1 SV=2	3	13	0.855233	0.810305	0.161863	2.66e-05	5.2837	0.972957
Q61696	Heat shock 70 kDa protein 1A OS=Mus musculus (Mouse) OX=10090 GN=Hspa1a PE=1 SV=2	3	6	0.141059	4.91283	0.0186278	1.45e-07	7.57254	0.973826
Q61702	Inter-alpha-trypsin inhibitor heavy chain H1 OS=Mus musculus (Mouse) OX=10090 GN=Itih1 PE=1 SV=2	3	6	0.549773	1.26052	0.0697647	7.57e-08	7.88038	0.978978
Q61703	Inter-alpha-trypsin inhibitor heavy chain H2 OS=Mus musculus (Mouse) OX=10090 GN=Itih2 PE=1 SV=1	3	10	0.522939	1.3252	0.0513353	8.61e-10	10.1867	0.986838
Q61704	Inter-alpha-trypsin inhibitor heavy chain H3 OS=Mus musculus (Mouse) OX=10090 GN=Itih3 PE=1 SV=3	3	4	0.520201	1.33218	0.131316	0.000663	3.96144	0.91868
Q61733	28S ribosomal protein S31, mitochondrial OS=Mus musculus (Mouse) OX=10090 GN=Mrps31 PE=1 SV=1	3	9	0.18526	3.74069	0.0316677	6.92e-06	5.85011	0.954587
Q61735	Leukocyte surface antigen CD47 OS=Mus musculus (Mouse) OX=10090 GN=Cd47 PE=1 SV=2	3	4	0.0638525	10.8531	0.0195796	0.00357641	3.26117	0.895052
Q61738	Integrin alpha-7 OS=Mus musculus (Mouse) OX=10090 GN=Itga7 PE=1 SV=3	3	21	0.153364	4.51865	0.00970069	1.7e-13	15.8096	0.993758
Q61768	Kinesin-1 heavy chain OS=Mus musculus (Mouse) OX=10090 GN=Kif5b PE=1 SV=3	3	36	0.247275	2.80254	0.00936655	3.76e-18	26.3999	0.99759
Q61792	LIM and SH3 domain protein 1 OS=Mus musculus (Mouse) OX=10090 GN=Lasp1 PE=1 SV=1	3	6	0.0839859	8.25139	0.00922697	6.5e-09	9.10222	0.983929
Q61838	Pregnancy zone protein OS=Mus musculus (Mouse) OX=10090 GN=Pzp PE=1 SV=3	3	72	0.196421	3.52814	0.038906	4.68e-05	5.0486	0.939531
Q61937	Nucleophosmin OS=Mus musculus (Mouse) OX=10090 GN=Npm1 PE=1 SV=1	3	15	0.261077	2.65439	0.0121067	2.74e-16	21.5647	0.996385
Q61941	NAD(P) transhydrogenase, mitochondrial OS=Mus musculus (Mouse) OX=10090 GN=Nnt PE=1 SV=2	3	138	0.0374388	18.5102	0.00336969	1.72e-10	11.1105	0.992402
Q61990	Poly(rC)-binding protein 2 OS=Mus musculus (Mouse) OX=10090 GN=Pcbp2 PE=1 SV=1	3	10	0.292108	2.37241	0.0165583	1.8e-14	17.6412	0.994618
Q62165	Dystroglycan OS=Mus musculus (Mouse) OX=10090 GN=Dag1 PE=1 SV=4	3	12	0.10758	6.44173	0.0122296	1.18e-08	8.79667	0.98169
Q62167	ATP-dependent RNA helicase DDX3X OS=Mus musculus (Mouse) OX=10090 GN=Ddx3x PE=1 SV=3	3	16	0.459708	1.50748	0.0259405	1.64e-14	17.7216	0.995258
Q62188	Dihydropyrimidinase-related protein 3 OS=Mus musculus (Mouse) OX=10090 GN=Dpysl3 PE=1 SV=1	3	7	0.159568	4.34298	0.022371	3.75e-07	7.1328	0.969825
Q62189	U1 small nuclear ribonucleoprotein A OS=Mus musculus (Mouse) OX=10090 GN=Snrpa PE=1 SV=3	3	5	0.331538	2.09026	0.0307945	3.1e-10	10.7662	0.985864
Q62234	Myomesin-1 OS=Mus musculus (Mouse) OX=10090 GN=Myom1 PE=1 SV=2	3	207	0.0752337	9.2113	0.00202167	2.32e-21	37.2137	0.999053
Q62261	Spectrin beta chain, non-erythrocytic 1 OS=Mus musculus (Mouse) OX=10090 GN=Sptbn1 PE=1 SV=2	3	172	0.183346	3.77974	0.00278281	9.04e-27	65.8851	0.999626
Q62318	Transcription intermediary factor 1-beta OS=Mus musculus (Mouse) OX=10090 GN=Trim28 PE=1 SV=3	3	4	0.122268	5.6679	0.0275117	0.000204	4.4442	0.929851
Q62351	Transferrin receptor protein 1 OS=Mus musculus (Mouse) OX=10090 GN=Tfrc PE=1 SV=1	3	12	0.381317	1.81739	0.0287317	5.61e-12	13.2716	0.990934
Q62376	U1 small nuclear ribonucleoprotein 70 kDa OS=Mus musculus (Mouse) OX=10090 GN=Snrnp70 PE=1 SV=2	2	6	0.16615	4.17094	0.0229903	4.38e-06	7.22694	0.980926
Q62407	Striated muscle-specific serine/threonine-protein kinase OS=Mus musculus (Mouse) OX=10090 GN=Speg PE=1 SV=2	3	30	0.0844572	8.20534	0.00858767	1.63e-09	9.8347	0.986181
Q62417	Sorbin and SH3 domain-containing protein 1 OS=Mus musculus (Mouse) OX=10090 GN=Sorbs1 PE=1 SV=2	3	37	0.112069	6.1837	0.00385521	4.78e-19	29.0695	0.998277
Q62422	Osteoclast-stimulating factor 1 OS=Mus musculus (Mouse) OX=10090 GN=Ostf1 PE=1 SV=2	2	4	0.239865	2.88913	0.0365998	1.28e-05	6.55373	0.975702
Q62425	Cytochrome c oxidase subunit NDUFA4 OS=Mus musculus (Mouse) OX=10090 GN=Ndufa4 PE=1 SV=2	3	18	0.0744522	9.30799	0.00426142	2.2e-14	17.4712	0.995731
Q62446	Peptidyl-prolyl cis-trans isomerase FKBP3 OS=Mus musculus (Mouse) OX=10090 GN=Fkbp3 PE=1 SV=2	3	12	0.21738	3.18797	0.0139424	2.25e-13	15.5913	0.993194
Q62448	Eukaryotic translation initiation factor 4 gamma 2 OS=Mus musculus (Mouse) OX=10090 GN=Eif4g2 PE=1 SV=2	3	7	0.467408	1.48264	0.0383555	2.96e-11	12.1862	0.99011
Q62523	Zyxin OS=Mus musculus (Mouse) OX=10090 GN=Zyx PE=1 SV=2	3	5	0.308887	2.24354	0.0552581	1.28e-05	5.5899	0.949066
Q63844	Mitogen-activated protein kinase 3 OS=Mus musculus (Mouse) OX=10090 GN=Mapk3 PE=1 SV=5	3	3	0.150003	4.61992	0.0128092	6.35e-11	11.7105	0.988735
Q63918	Caveolae-associated protein 2 OS=Mus musculus (Mouse) OX=10090 GN=Cavin2 PE=1 SV=3	3	21	0.127352	5.44162	0.00695747	8.42e-15	18.3043	0.995529
Q63932	Dual specificity mitogen-activated protein kinase kinase 2 OS=Mus musculus (Mouse) OX=10090 GN=Map2k2 PE=1 SV=2	2	3	0.178095	3.89118	0.018337	1.34e-07	9.71234	0.989209
Q64010	Adapter molecule crk OS=Mus musculus (Mouse) OX=10090 GN=Crk PE=1 SV=1	2	4	0.0984529	7.0389	0.00654753	4.93e-10	15.0366	0.996044
Q64012	RNA-binding protein Raly OS=Mus musculus (Mouse) OX=10090 GN=Raly PE=1 SV=3	2	3	0.63027	1.09953	0.0914697	7.44e-06	6.89048	0.984453
Q64105	Sepiapterin reductase OS=Mus musculus (Mouse) OX=10090 GN=Spr PE=1 SV=1	3	17	0.0739385	9.37266	0.00634616	6.99e-11	11.6509	0.990471
Q64133	Amine oxidase [flavin-containing] A OS=Mus musculus (Mouse) OX=10090 GN=Maoa PE=1 SV=3	3	5	0.0382419	18.1215	0.00990791	0.000849	3.85973	0.939467
Q64378	Peptidyl-prolyl cis-trans isomerase FKBP5 OS=Mus musculus (Mouse) OX=10090 GN=Fkbp5 PE=1 SV=1	2	4	0.121896	5.68516	0.0284693	0.00076	4.28168	0.950857
Q64442	Sorbitol dehydrogenase OS=Mus musculus (Mouse) OX=10090 GN=Sord PE=1 SV=3	3	13	0.0976291	7.09829	0.0117873	3.3e-08	8.28258	0.97989
Q64471	Glutathione S-transferase theta-1 OS=Mus musculus (Mouse) OX=10090 GN=Gstt1 PE=1 SV=4	3	5	0.100352	6.9057	0.0106779	3.69e-09	9.39807	0.9842
Q64511	DNA topoisomerase 2-beta OS=Mus musculus (Mouse) OX=10090 GN=Top2b PE=1 SV=2	3	7	0.283364	2.44562	0.0434221	1.45e-06	6.5258	0.961911
Q64514	Tripeptidyl-peptidase 2 OS=Mus musculus (Mouse) OX=10090 GN=Tpp2 PE=1 SV=3	3	20	0.0945455	7.3298	0.0193551	6.97e-05	4.88479	0.944719
Q64516	Glycerol kinase OS=Mus musculus (Mouse) OX=10090 GN=Gk PE=1 SV=2	3	17	0.0405663	17.0831	0.00356824	1.11e-10	11.3687	0.992322
Q64518	Sarcoplasmic/endoplasmic reticulum calcium ATPase 3 OS=Mus musculus (Mouse) OX=10090 GN=Atp2a3 PE=1 SV=3	2	3	0.186978	3.70633	0.0191291	1.24e-07	9.77452	0.989255
Q64521	Glycerol-3-phosphate dehydrogenase, mitochondrial OS=Mus musculus (Mouse) OX=10090 GN=Gpd2 PE=1 SV=2	3	10	0.0484919	14.2911	0.0065356	2.01e-07	7.41965	0.980219
Q64669	NAD(P)H dehydrogenase [quinone] 1 OS=Mus musculus (Mouse) OX=10090 GN=Nqo1 PE=1 SV=3	3	15	0.0517357	13.395	0.00309664	5.51e-14	16.7071	0.995909
Q64726	Zinc-alpha-2-glycoprotein OS=Mus musculus (Mouse) OX=10090 GN=Azgp1 PE=1 SV=2	2	5	0.758215	0.913989	0.22154	0.0041243	3.42248	0.951452
Q64727	Vinculin OS=Mus musculus (Mouse) OX=10090 GN=Vcl PE=1 SV=4	3	124	0.0481176	14.4022	0.00310504	2.55e-13	15.4966	0.995413
Q64737	Trifunctional purine biosynthetic protein adenosine-3 OS=Mus musculus (Mouse) OX=10090 GN=Gart PE=1 SV=3	3	9	0.117012	5.92246	0.00835561	1.94e-12	14.004	0.99254
Q65CL1	Catenin alpha-3 OS=Mus musculus (Mouse) OX=10090 GN=Ctnna3 PE=1 SV=2	3	25	0.126904	5.46083	0.00622821	9.03e-16	20.3756	0.996392
Q66JS6	Eukaryotic translation initiation factor 3 subunit J-B OS=Mus musculus (Mouse) OX=10090 GN=Eif3j2 PE=1 SV=1	3	5	0.188276	3.68077	0.0331404	1.03e-05	5.68116	0.951854
Q68FD5	Clathrin heavy chain 1 OS=Mus musculus (Mouse) OX=10090 GN=Cltc PE=1 SV=3	3	83	0.161602	4.28832	0.00353534	2.66e-23	45.7105	0.999241
Q68FL6	Methionine--tRNA ligase, cytoplasmic OS=Mus musculus (Mouse) OX=10090 GN=Mars PE=1 SV=1	2	3	0.21249	3.26133	0.0246585	5.71e-07	8.61731	0.985963
Q6GQT9	Nodal modulator 1 OS=Mus musculus (Mouse) OX=10090 GN=Nomo1 PE=1 SV=1	2	4	0.191449	3.61976	0.0115298	1.32e-10	16.6047	0.996236
Q6GSS7	Histone H2A type 2-A OS=Mus musculus (Mouse) OX=10090 GN=Hist2h2aa1 PE=1 SV=3	2	5	0.0151543	45.7297	0.0031489	0.000276	4.81257	0.990793
Q6IRU2	Tropomyosin alpha-4 chain OS=Mus musculus (Mouse) OX=10090 GN=Tpm4 PE=1 SV=3	3	8	0.211881	3.2707	0.0235173	7.77e-09	9.00959	0.979951
Q6NVE8	WD repeat-containing protein 44 OS=Mus musculus (Mouse) OX=10090 GN=Wdr44 PE=1 SV=1	2	3	0.181386	3.82058	0.0342113	0.000112	5.30194	0.964577
Q6NVE9	Protein phosphatase PTC7 homolog OS=Mus musculus (Mouse) OX=10090 GN=Pptc7 PE=1 SV=1	2	3	0.161675	4.28639	0.0202767	1.42e-06	7.97342	0.984361
Q6NZC7	SEC23-interacting protein OS=Mus musculus (Mouse) OX=10090 GN=Sec23ip PE=1 SV=2	3	3	0.189551	3.65601	0.011569	8.21e-14	16.3844	0.993949
Q6NZJ6	Eukaryotic translation initiation factor 4 gamma 1 OS=Mus musculus (Mouse) OX=10090 GN=Eif4g1 PE=1 SV=1	3	13	0.357679	1.93749	0.0215229	6.14e-14	16.6185	0.994103
Q6P069	Sorcin OS=Mus musculus (Mouse) OX=10090 GN=Sri PE=1 SV=1	2	3	0.0844543	8.20562	0.0126863	1.08e-05	6.65712	0.980911
Q6P1B1	Xaa-Pro aminopeptidase 1 OS=Mus musculus (Mouse) OX=10090 GN=Xpnpep1 PE=1 SV=1	3	10	0.13634	5.08286	0.00782959	2.36e-14	17.4135	0.994982
Q6P1F6	Serine/threonine-protein phosphatase 2A 55 kDa regulatory subunit B alpha isoform OS=Mus musculus (Mouse) OX=10090 GN=Ppp2r2a PE=1 SV=1	3	13	0.131817	5.25727	0.0236044	1.3e-05	5.58444	0.953607
Q6P2B1	Transportin-3 OS=Mus musculus (Mouse) OX=10090 GN=Tnpo3 PE=1 SV=1	2	3	0.206328	3.35873	0.0318099	1.43e-05	6.48628	0.975577
Q6P3A8	2-oxoisovalerate dehydrogenase subunit beta, mitochondrial OS=Mus musculus (Mouse) OX=10090 GN=Bckdhb PE=1 SV=2	3	6	0.0545943	12.6936	0.00383894	1.43e-12	14.2212	0.994226
Q6P4T2	U5 small nuclear ribonucleoprotein 200 kDa helicase OS=Mus musculus (Mouse) OX=10090 GN=Snrnp200 PE=1 SV=1	2	5	0.455335	1.52196	0.036895	6.52e-09	12.3414	0.993757
Q6P542	ATP-binding cassette sub-family F member 1 OS=Mus musculus (Mouse) OX=10090 GN=Abcf1 PE=1 SV=1	2	3	0.290741	2.38356	0.021394	1.87e-09	13.5899	0.994229
Q6P5E4	UDP-glucose:glycoprotein glucosyltransferase 1 OS=Mus musculus (Mouse) OX=10090 GN=Uggt1 PE=1 SV=4	2	5	0.127772	5.42374	0.0241767	0.000115	5.28491	0.966826
Q6P5F9	Exportin-1 OS=Mus musculus (Mouse) OX=10090 GN=Xpo1 PE=1 SV=1	3	16	0.100045	6.92686	0.00771929	8.94e-12	12.9604	0.991636
Q6P6M7	O-phosphoseryl-tRNA(Sec) selenium transferase OS=Mus musculus (Mouse) OX=10090 GN=Sepsecs PE=1 SV=2	3	3	0.0363095	19.0859	0.00395669	5.63e-09	9.17673	0.989153
Q6P8J7	Creatine kinase S-type, mitochondrial OS=Mus musculus (Mouse) OX=10090 GN=Ckmt2 PE=1 SV=1	3	45	0.0538794	12.8621	0.00320984	5.01e-14	16.7857	0.995872
Q6P8X1	Sorting nexin-6 OS=Mus musculus (Mouse) OX=10090 GN=Snx6 PE=1 SV=2	3	7	0.163194	4.24649	0.00945331	2.82e-14	17.2631	0.994692
Q6P9R2	Serine/threonine-protein kinase OSR1 OS=Mus musculus (Mouse) OX=10090 GN=Oxsr1 PE=1 SV=1	3	14	0.0865951	8.00276	0.00791309	2.28e-10	10.9433	0.988735
Q6PA06	Atlastin-2 OS=Mus musculus (Mouse) OX=10090 GN=Atl2 PE=1 SV=1	2	3	0.227093	3.05161	0.0260562	4.98e-07	8.71552	0.986175
Q6PAR5	GTPase-activating protein and VPS9 domain-containing protein 1 OS=Mus musculus (Mouse) OX=10090 GN=Gapvd1 PE=1 SV=2	2	3	0.0984161	7.04153	0.0143038	7.56e-06	6.8804	0.981388
Q6PB66	Leucine-rich PPR motif-containing protein, mitochondrial OS=Mus musculus (Mouse) OX=10090 GN=Lrpprc PE=1 SV=2	3	93	0.112974	6.13414	0.00358842	8.59e-20	31.4831	0.998528
Q6PD03	Serine/threonine-protein phosphatase 2A 56 kDa regulatory subunit alpha isoform OS=Mus musculus (Mouse) OX=10090 GN=Ppp2r5a PE=1 SV=1	3	12	0.0842456	8.22595	0.00549115	3.12e-13	15.3421	0.994279
Q6PDI5	Proteasome adapter and scaffold protein ECM29 OS=Mus musculus (Mouse) OX=10090 GN=Ecpas PE=1 SV=3	2	5	0.240819	2.87768	0.0200615	9.31e-09	12.0041	0.99263
Q6PDM2	Serine/arginine-rich splicing factor 1 OS=Mus musculus (Mouse) OX=10090 GN=Srsf1 PE=1 SV=3	2	4	0.15551	4.45629	0.0135845	1.71e-08	11.4477	0.992412
Q6PHN9	Ras-related protein Rab-35 OS=Mus musculus (Mouse) OX=10090 GN=Rab35 PE=1 SV=1	2	4	0.111066	6.23956	0.0139939	1.5e-06	7.93669	0.985514
Q6PHQ9	Polyadenylate-binding protein OS=Mus musculus (Mouse) OX=10090 GN=Pabpc4 PE=1 SV=1	3	21	0.125645	5.51555	0.00427047	3.69e-19	29.4218	0.99827
Q6PHZ2	Calcium/calmodulin-dependent protein kinase type II subunit delta OS=Mus musculus (Mouse) OX=10090 GN=Camk2d PE=1 SV=1	3	15	0.156417	4.43048	0.00506785	1.32e-19	30.8645	0.998348
Q6PIE5	Sodium/potassium-transporting ATPase subunit alpha-2 OS=Mus musculus (Mouse) OX=10090 GN=Atp1a2 PE=1 SV=1	3	24	0.138631	4.99887	0.00789596	1.99e-14	17.5573	0.995045
Q6URW6	Myosin-14 OS=Mus musculus (Mouse) OX=10090 GN=Myh14 PE=1 SV=1	3	15	0.202095	3.42909	0.0124369	9.72e-14	16.2496	0.993789
Q6ZPJ3	(E3-independent) E2 ubiquitin-conjugating enzyme UBE2O OS=Mus musculus (Mouse) OX=10090 GN=Ube2o PE=1 SV=3	2	6	0.131496	5.27014	0.0209998	2.09e-05	6.26176	0.975981
Q6ZQ38	Cullin-associated NEDD8-dissociated protein 1 OS=Mus musculus (Mouse) OX=10090 GN=Cand1 PE=1 SV=2	3	26	0.0665879	10.4073	0.0106263	2.63e-06	6.26633	0.969562
Q6ZQ73	Cullin-associated NEDD8-dissociated protein 2 OS=Mus musculus (Mouse) OX=10090 GN=Cand2 PE=1 SV=2	3	19	0.139876	4.9544	0.0114903	3.02e-11	12.1733	0.989726
Q6ZQI3	Malectin OS=Mus musculus (Mouse) OX=10090 GN=Mlec PE=1 SV=2	2	4	0.127847	5.42055	0.00855445	5.34e-10	14.9451	0.995727
Q6ZWM4	U6 snRNA-associated Sm-like protein LSm8 OS=Mus musculus (Mouse) OX=10090 GN=Lsm8 PE=1 SV=3	3	3	0.093721	7.39429	0.014926	2.55e-06	6.27902	0.965872
Q6ZWN5	40S ribosomal protein S9 OS=Mus musculus (Mouse) OX=10090 GN=Rps9 PE=1 SV=3	3	12	0.14534	4.76813	0.0054002	2.49e-18	26.9138	0.997863
Q6ZWV3	60S ribosomal protein L10 OS=Mus musculus (Mouse) OX=10090 GN=Rpl10 PE=1 SV=3	3	7	0.163954	4.22681	0.00502673	4.01e-20	32.6163	0.998506
Q6ZWV7	60S ribosomal protein L35 OS=Mus musculus (Mouse) OX=10090 GN=Rpl35 PE=1 SV=1	3	7	0.102468	6.76307	0.0157276	1.49e-06	6.51519	0.967508
Q6ZWX6	Eukaryotic translation initiation factor 2 subunit 1 OS=Mus musculus (Mouse) OX=10090 GN=Eif2s1 PE=1 SV=3	3	8	0.185052	3.7449	0.0187754	1.57e-09	9.85608	0.983519
Q70KF4	Cardiomyopathy-associated protein 5 OS=Mus musculus (Mouse) OX=10090 GN=Cmya5 PE=1 SV=2	3	29	0.385495	1.79769	0.0191531	1.17e-15	20.1271	0.99605
Q71LX4	Talin-2 OS=Mus musculus (Mouse) OX=10090 GN=Tln2 PE=1 SV=3	3	60	0.0350587	19.7669	0.00243426	1.11e-12	14.4022	0.995688
Q71RI9	Kynurenine--oxoglutarate transaminase 3 OS=Mus musculus (Mouse) OX=10090 GN=Kyat3 PE=1 SV=1	3	15	0.0306545	22.6068	0.00337115	6.61e-09	9.0932	0.990423
Q76LL6	FH1/FH2 domain-containing protein 3 OS=Mus musculus (Mouse) OX=10090 GN=Fhod3 PE=1 SV=1	2	3	0.351973	1.9689	0.0728803	0.000267	4.82947	0.957071
Q76MZ3	Serine/threonine-protein phosphatase 2A 65 kDa regulatory subunit A alpha isoform OS=Mus musculus (Mouse) OX=10090 GN=Ppp2r1a PE=1 SV=3	3	15	0.154035	4.49898	0.0129618	4.79e-11	11.8838	0.988996
Q78IK2	ATP synthase membrane subunit DAPIT, mitochondrial OS=Mus musculus (Mouse) OX=10090 GN=Atp5md PE=1 SV=1	3	4	0.0556203	12.4595	0.00383399	9.6e-13	14.5072	0.994406
Q78IK4	MICOS complex subunit Mic27 OS=Mus musculus (Mouse) OX=10090 GN=Apool PE=1 SV=1	3	23	0.0341653	20.2837	0.00292086	6.49e-11	11.697	0.993613
Q78J03	Methionine-R-sulfoxide reductase B2, mitochondrial OS=Mus musculus (Mouse) OX=10090 GN=Msrb2 PE=1 SV=1	3	8	0.0625433	11.0803	0.00423905	6.85e-13	14.7541	0.994345
Q78PY7	Staphylococcal nuclease domain-containing protein 1 OS=Mus musculus (Mouse) OX=10090 GN=Snd1 PE=1 SV=1	2	7	0.323338	2.14327	0.0616001	0.000123	5.24898	0.962901
Q78RX3	Small integral membrane protein 12 OS=Mus musculus (Mouse) OX=10090 GN=Smim12 PE=3 SV=1	2	4	0.0988525	7.01045	0.00836448	1.14e-08	11.8181	0.993606
Q78ZA7	Nucleosome assembly protein 1-like 4 OS=Mus musculus (Mouse) OX=10090 GN=Nap1l4 PE=1 SV=1	3	19	0.24323	2.84916	0.0150757	1.12e-13	16.1339	0.993579
Q791T5	Mitochondrial carrier homolog 1 OS=Mus musculus (Mouse) OX=10090 GN=Mtch1 PE=1 SV=1	3	5	0.0840987	8.24032	0.00747357	1.35e-10	11.2528	0.989422
Q791V5	Mitochondrial carrier homolog 2 OS=Mus musculus (Mouse) OX=10090 GN=Mtch2 PE=1 SV=1	3	9	0.034905	19.8539	0.00320269	2.47e-10	10.8987	0.992521
Q7TMB8	Cytoplasmic FMR1-interacting protein 1 OS=Mus musculus (Mouse) OX=10090 GN=Cyfip1 PE=1 SV=1	2	3	0.124377	5.57178	0.0230443	9.41e-05	5.3973	0.968349
Q7TMF3	NADH dehydrogenase [ubiquinone] 1 alpha subcomplex subunit 12 OS=Mus musculus (Mouse) OX=10090 GN=Ndufa12 PE=1 SV=2	3	33	0.0433386	15.9904	0.00346104	1.75e-11	12.5218	0.993391
Q7TMK9	Heterogeneous nuclear ribonucleoprotein Q OS=Mus musculus (Mouse) OX=10090 GN=Syncrip PE=1 SV=2	3	14	0.162077	4.27574	0.0401589	0.000553	4.0359	0.911167
Q7TMM9	Tubulin beta-2A chain OS=Mus musculus (Mouse) OX=10090 GN=Tubb2a PE=1 SV=1	3	5	0.173154	4.00223	0.0175404	1.53e-09	9.87167	0.983761
Q7TMY8	E3 ubiquitin-protein ligase HUWE1 OS=Mus musculus (Mouse) OX=10090 GN=Huwe1 PE=1 SV=5	2	6	0.213185	3.25069	0.0340945	2.12e-05	6.25278	0.973661
Q7TNG5	Echinoderm microtubule-associated protein-like 2 OS=Mus musculus (Mouse) OX=10090 GN=Eml2 PE=1 SV=1	3	12	0.084293	8.22132	0.00819417	7.2e-10	10.287	0.987361
Q7TNG8	Probable D-lactate dehydrogenase, mitochondrial OS=Mus musculus (Mouse) OX=10090 GN=Ldhd PE=1 SV=1	3	4	0.205133	3.3783	0.0506473	0.000534	4.05022	0.908418
Q7TPR4	Alpha-actinin-1 OS=Mus musculus (Mouse) OX=10090 GN=Actn1 PE=1 SV=1	3	32	0.104645	6.62241	0.0114792	6.32e-09	9.11606	0.983046
Q7TPW1	Nexilin OS=Mus musculus (Mouse) OX=10090 GN=Nexn PE=1 SV=3	2	3	0.553025	1.25311	0.117006	0.000325	4.72646	0.963567
Q7TQ48	Sarcalumenin OS=Mus musculus (Mouse) OX=10090 GN=Srl PE=1 SV=1	3	74	0.033293	20.8152	0.00250692	5.54e-12	13.2804	0.995144
Q7TQI3	Ubiquitin thioesterase OTUB1 OS=Mus musculus (Mouse) OX=10090 GN=Otub1 PE=1 SV=2	3	9	0.160801	4.30968	0.0160694	1.19e-09	10.0067	0.984413
Q7TSV4	Phosphoglucomutase-2 OS=Mus musculus (Mouse) OX=10090 GN=Pgm2 PE=1 SV=1	3	7	0.0312146	22.2012	0.00455189	6.9e-07	6.8575	0.983005
Q80SW1	S-adenosylhomocysteine hydrolase-like protein 1 OS=Mus musculus (Mouse) OX=10090 GN=Ahcyl1 PE=1 SV=1	2	3	0.128131	5.40853	0.0423447	0.0090734	3.0259	0.905191
Q80TV8	CLIP-associating protein 1 OS=Mus musculus (Mouse) OX=10090 GN=Clasp1 PE=1 SV=2	3	7	0.565951	1.22449	0.0771417	2.41e-07	7.33651	0.976371
Q80U63	Mitofusin-2 OS=Mus musculus (Mouse) OX=10090 GN=Mfn2 PE=1 SV=3	2	3	0.201612	3.43729	0.0317707	1.81e-05	6.34586	0.974591
Q80UM3	N-alpha-acetyltransferase 15, NatA auxiliary subunit OS=Mus musculus (Mouse) OX=10090 GN=Naa15 PE=1 SV=1	2	3	0.199872	3.46722	0.0199078	8.89e-08	10.0399	0.989705
Q80W21	Glutathione S-transferase Mu 7 OS=Mus musculus (Mouse) OX=10090 GN=Gstm7 PE=1 SV=1	3	11	0.065876	10.5198	0.00374783	1.94e-14	17.5771	0.995938
Q80X50	Ubiquitin-associated protein 2-like OS=Mus musculus (Mouse) OX=10090 GN=Ubap2l PE=1 SV=1	2	5	0.404674	1.71249	0.053539	2.63e-06	7.55849	0.982695
Q80X81	Acetyl-Coenzyme A acetyltransferase 3 OS=Mus musculus (Mouse) OX=10090 GN=Acat3 PE=1 SV=1	3	3	0.0486061	14.2575	0.0110991	0.000239	4.3793	0.945182
Q80X85	28S ribosomal protein S7, mitochondrial OS=Mus musculus (Mouse) OX=10090 GN=Mrps7 PE=1 SV=1	3	6	0.118635	5.84143	0.00732537	1.04e-13	16.1952	0.994393
Q80X90	Filamin-B OS=Mus musculus (Mouse) OX=10090 GN=Flnb PE=1 SV=3	3	20	0.121481	5.70459	0.0141265	1.74e-08	8.59952	0.98028
Q80XB4	Nebulin-related-anchoring protein OS=Mus musculus (Mouse) OX=10090 GN=Nrap PE=1 SV=3	3	8	0.576508	1.20206	0.0397969	9.88e-13	14.4863	0.993927
Q80XL6	Acyl-CoA dehydrogenase family member 11 OS=Mus musculus (Mouse) OX=10090 GN=Acad11 PE=1 SV=2	2	8	0.416513	1.66381	0.0356853	1.33e-08	11.6718	0.992747
Q80XN0	D-beta-hydroxybutyrate dehydrogenase, mitochondrial OS=Mus musculus (Mouse) OX=10090 GN=Bdh1 PE=1 SV=2	3	21	0.0310746	22.3012	0.00666105	0.000119	4.66512	0.964132
Q80Y14	Glutaredoxin-related protein 5, mitochondrial OS=Mus musculus (Mouse) OX=10090 GN=Glrx5 PE=1 SV=2	2	3	0.105858	6.5465	0.0132459	1.39e-06	7.99176	0.98588
Q80ZS3	28S ribosomal protein S26, mitochondrial OS=Mus musculus (Mouse) OX=10090 GN=Mrps26 PE=1 SV=1	3	3	0.0568118	12.1982	0.0134484	0.000349	4.22442	0.937281
Q811I0	ATP synthase mitochondrial F1 complex assembly factor 1 OS=Mus musculus (Mouse) OX=10090 GN=Atpaf1 PE=1 SV=1	3	6	0.116988	5.92369	0.00667347	2.05e-14	17.5303	0.995227
Q811U4	Mitofusin-1 OS=Mus musculus (Mouse) OX=10090 GN=Mfn1 PE=1 SV=3	3	9	0.390177	1.77612	0.0465236	2.67e-08	8.38665	0.977753
Q8BFP9	[Pyruvate dehydrogenase (acetyl-transferring)] kinase isozyme 1, mitochondrial OS=Mus musculus (Mouse) OX=10090 GN=Pdk1 PE=1 SV=2	3	26	0.0556874	12.4445	0.00363454	3.2e-13	15.3217	0.99498
Q8BFR5	Elongation factor Tu, mitochondrial OS=Mus musculus (Mouse) OX=10090 GN=Tufm PE=1 SV=1	3	66	0.0425349	16.2925	0.00322485	6.34e-12	13.1897	0.994108
Q8BFS6	Serine/threonine-protein phosphatase CPPED1 OS=Mus musculus (Mouse) OX=10090 GN=Cpped1 PE=1 SV=1	3	3	0.12293	5.63734	0.0210102	6.91e-06	5.85098	0.958238
Q8BFW7	Lipoma-preferred partner homolog OS=Mus musculus (Mouse) OX=10090 GN=Lpp PE=1 SV=1	2	3	0.151829	4.56436	0.0153572	1.08e-07	9.8865	0.989904
Q8BFZ1	Trans-2,3-enoyl-CoA reductase-like OS=Mus musculus (Mouse) OX=10090 GN=Tecrl PE=1 SV=1	3	5	0.0578379	11.9818	0.00637533	6.88e-09	9.07214	0.985598
Q8BFZ9	Erlin-2 OS=Mus musculus (Mouse) OX=10090 GN=Erlin2 PE=1 SV=1	3	3	0.102039	6.7915	0.0265985	0.000898	3.83627	0.911777
Q8BG05	Heterogeneous nuclear ribonucleoprotein A3 OS=Mus musculus (Mouse) OX=10090 GN=Hnrnpa3 PE=1 SV=1	3	10	0.169249	4.09455	0.0121345	2.1e-12	13.9477	0.991834
Q8BG32	26S proteasome non-ATPase regulatory subunit 11 OS=Mus musculus (Mouse) OX=10090 GN=Psmd11 PE=1 SV=3	3	15	0.177098	3.91308	0.0139915	1.42e-11	12.6576	0.990018
Q8BG95	Protein phosphatase 1 regulatory subunit 12B OS=Mus musculus (Mouse) OX=10090 GN=Ppp1r12b PE=1 SV=2	3	29	0.191172	3.625	0.00761933	1.11e-17	25.0905	0.997407
Q8BGC4	Prostaglandin reductase-3 OS=Mus musculus (Mouse) OX=10090 GN=Zadh2 PE=1 SV=1	3	10	0.0353568	19.6002	0.00364065	2.05e-09	9.71169	0.990502
Q8BGH2	Sorting and assembly machinery component 50 homolog OS=Mus musculus (Mouse) OX=10090 GN=Samm50 PE=1 SV=1	3	30	0.0309533	22.3885	0.00293929	4.67e-10	10.5309	0.992778
Q8BGK2	[Protein ADP-ribosylarginine] hydrolase-like protein 1 OS=Mus musculus (Mouse) OX=10090 GN=Adprhl1 PE=1 SV=1	3	21	0.138704	4.99626	0.00750954	6.98e-15	18.4703	0.99552
Q8BGQ7	Alanine--tRNA ligase, cytoplasmic OS=Mus musculus (Mouse) OX=10090 GN=Aars PE=1 SV=1	3	15	0.227701	3.04347	0.0219834	6.34e-10	10.3579	0.984638
Q8BGV0	Probable asparagine--tRNA ligase, mitochondrial OS=Mus musculus (Mouse) OX=10090 GN=Nars2 PE=1 SV=1	3	3	0.022922	30.233	0.00673035	0.0025362	3.40576	0.951797
Q8BGX2	Mitochondrial import inner membrane translocase subunit Tim29 OS=Mus musculus (Mouse) OX=10090 GN=Timm29 PE=1 SV=1	3	4	0.0520193	13.322	0.0061971	2.63e-08	8.39414	0.983946
Q8BGY7	Protein FAM210A OS=Mus musculus (Mouse) OX=10090 GN=Fam210a PE=1 SV=1	2	3	0.0636295	10.8912	0.00643623	1.08e-07	9.88616	0.991956
Q8BH58	TIP41-like protein OS=Mus musculus (Mouse) OX=10090 GN=Tiprl PE=1 SV=1	3	3	0.151209	4.58305	0.0244628	3.2e-06	6.1812	0.960648
Q8BH59	Calcium-binding mitochondrial carrier protein Aralar1 OS=Mus musculus (Mouse) OX=10090 GN=Slc25a12 PE=1 SV=1	3	75	0.0378028	18.332	0.00275993	3.01e-12	13.697	0.994952
Q8BH61	Coagulation factor XIII A chain OS=Mus musculus (Mouse) OX=10090 GN=F13a1 PE=1 SV=3	3	12	0.164048	4.22437	0.0223413	2.38e-07	7.34282	0.971322
Q8BH64	EH domain-containing protein 2 OS=Mus musculus (Mouse) OX=10090 GN=Ehd2 PE=1 SV=1	3	38	0.0602748	11.4973	0.00249292	2.44e-17	24.1784	0.997914
Q8BH86	D-glutamate cyclase, mitochondrial OS=Mus musculus (Mouse) OX=10090 GN=Dglucy PE=1 SV=1	3	29	0.0435466	15.914	0.00275997	1.77e-13	15.7779	0.995815
Q8BH95	Enoyl-CoA hydratase, mitochondrial OS=Mus musculus (Mouse) OX=10090 GN=Echs1 PE=1 SV=1	3	48	0.0333241	20.7958	0.00301821	1.93e-10	11.041	0.992984
Q8BHC4	Dephospho-CoA kinase domain-containing protein OS=Mus musculus (Mouse) OX=10090 GN=Dcakd PE=1 SV=1	2	5	0.0609703	11.3662	0.00535078	1.81e-08	11.3946	0.994023
Q8BHE8	m-AAA protease-interacting protein 1, mitochondrial OS=Mus musculus (Mouse) OX=10090 GN=Maip1 PE=1 SV=1	3	5	0.0634323	10.925	0.0133745	9.84e-05	4.74279	0.947587
Q8BHG1	Nardilysin OS=Mus musculus (Mouse) OX=10090 GN=Nrdc PE=1 SV=1	2	4	0.164008	4.22541	0.0301437	8.7e-05	5.44088	0.966914
Q8BHN3	Neutral alpha-glucosidase AB OS=Mus musculus (Mouse) OX=10090 GN=Ganab PE=1 SV=1	3	7	0.172823	4.00988	0.0248335	5.5e-07	6.95928	0.967864
Q8BIJ6	Isoleucine--tRNA ligase, mitochondrial OS=Mus musculus (Mouse) OX=10090 GN=Iars2 PE=1 SV=1	3	48	0.0324083	21.3834	0.0014916	2.34e-16	21.7272	0.998222
Q8BJ03	Cytochrome c oxidase assembly protein COX15 homolog OS=Mus musculus (Mouse) OX=10090 GN=Cox15 PE=1 SV=1	3	6	0.149304	4.64153	0.00760509	1.96e-15	19.6322	0.995967
Q8BJW6	Eukaryotic translation initiation factor 2A OS=Mus musculus (Mouse) OX=10090 GN=Eif2a PE=1 SV=2	2	3	0.183924	3.76787	0.0251648	3.86e-06	7.30877	0.980996
Q8BJY1	26S proteasome non-ATPase regulatory subunit 5 OS=Mus musculus (Mouse) OX=10090 GN=Psmd5 PE=1 SV=4	3	10	0.0873095	7.93728	0.0245117	0.0017442	3.56195	0.902711
Q8BJZ4	28S ribosomal protein S35, mitochondrial OS=Mus musculus (Mouse) OX=10090 GN=Mrps35 PE=1 SV=2	3	7	0.173801	3.98732	0.00889372	2.16e-15	19.542	0.995802
Q8BK63	Casein kinase I isoform alpha OS=Mus musculus (Mouse) OX=10090 GN=Csnk1a1 PE=1 SV=2	2	4	0.466399	1.48585	0.113154	0.00103702	4.12181	0.947306
Q8BK64	Activator of 90 kDa heat shock protein ATPase homolog 1 OS=Mus musculus (Mouse) OX=10090 GN=Ahsa1 PE=1 SV=2	3	4	0.279634	2.47824	0.027959	1.2e-09	10.0016	0.983416
Q8BK72	28S ribosomal protein S27, mitochondrial OS=Mus musculus (Mouse) OX=10090 GN=Mrps27 PE=1 SV=2	3	8	0.0908656	7.62665	0.00766581	5.03e-11	11.8534	0.990261
Q8BKC5	Importin-5 OS=Mus musculus (Mouse) OX=10090 GN=Ipo5 PE=1 SV=3	3	13	0.222495	3.11468	0.0179107	2.04e-11	12.4224	0.989294
Q8BKY8	Transcription termination factor 2, mitochondrial OS=Mus musculus (Mouse) OX=10090 GN=Mterf2 PE=1 SV=1	3	5	0.0823579	8.4145	0.0109464	1.61e-07	7.52375	0.976773
Q8BKZ9	Pyruvate dehydrogenase protein X component, mitochondrial OS=Mus musculus (Mouse) OX=10090 GN=Pdhx PE=1 SV=1	3	24	0.0356165	19.4573	0.00344425	6.54e-10	10.3409	0.991565
Q8BL66	Early endosome antigen 1 OS=Mus musculus (Mouse) OX=10090 GN=Eea1 PE=1 SV=2	3	5	0.0502969	13.7782	0.0117658	0.000308	4.27482	0.941695
Q8BL97	Serine/arginine-rich splicing factor 7 OS=Mus musculus (Mouse) OX=10090 GN=Srsf7 PE=1 SV=1	2	3	0.144377	4.79993	0.033148	0.000659	4.35553	0.950596
Q8BLF1	Neutral cholesterol ester hydrolase 1 OS=Mus musculus (Mouse) OX=10090 GN=Nceh1 PE=1 SV=1	3	17	0.155043	4.46974	0.00684146	9.63e-17	22.6622	0.996946
Q8BMF3	NADP-dependent malic enzyme, mitochondrial OS=Mus musculus (Mouse) OX=10090 GN=Me3 PE=1 SV=2	3	30	0.0361434	19.1736	0.0028419	1.29e-11	12.7181	0.994343
Q8BMF4	Dihydrolipoyllysine-residue acetyltransferase component of pyruvate dehydrogenase complex, mitochondrial OS=Mus musculus (Mouse) OX=10090 GN=Dlat PE=1 SV=2	3	45	0.0364432	19.0159	0.00273802	5.3e-12	13.31	0.9948
Q8BMJ2	Leucine--tRNA ligase, cytoplasmic OS=Mus musculus (Mouse) OX=10090 GN=Lars PE=1 SV=2	2	6	0.190687	3.63424	0.0343641	7.17e-05	5.549	0.967296
Q8BMJ3	Eukaryotic translation initiation factor 1A, X-chromosomal OS=Mus musculus (Mouse) OX=10090 GN=Eif1ax PE=2 SV=3	3	3	0.215866	3.21033	0.030957	5.34e-07	6.97307	0.966901
Q8BMK4	Cytoskeleton-associated protein 4 OS=Mus musculus (Mouse) OX=10090 GN=Ckap4 PE=1 SV=2	3	16	0.138391	5.00754	0.00583233	3.64e-17	23.7283	0.997282
Q8BML9	Glutamine--tRNA ligase OS=Mus musculus (Mouse) OX=10090 GN=Qars PE=1 SV=1	3	14	0.186378	3.71825	0.00987209	4.43e-15	18.8793	0.995448
Q8BMS1	Trifunctional enzyme subunit alpha, mitochondrial OS=Mus musculus (Mouse) OX=10090 GN=Hadha PE=1 SV=1	3	99	0.0418243	16.5693	0.0030204	2.43e-12	13.8473	0.994707
Q8BMS4	Ubiquinone biosynthesis O-methyltransferase, mitochondrial OS=Mus musculus (Mouse) OX=10090 GN=Coq3 PE=1 SV=1	3	11	0.0460951	15.0341	0.00352782	7.62e-12	13.0662	0.993707
Q8BP40	Lysophosphatidic acid phosphatase type 6 OS=Mus musculus (Mouse) OX=10090 GN=Acp6 PE=1 SV=1	3	6	0.0361646	19.1624	0.00372839	2.1e-09	9.69978	0.99031
Q8BP47	Asparagine--tRNA ligase, cytoplasmic OS=Mus musculus (Mouse) OX=10090 GN=NARS1 PE=1 SV=2	3	6	0.176227	3.93243	0.019417	6.83e-09	9.07592	0.980784
Q8BP67	60S ribosomal protein L24 OS=Mus musculus (Mouse) OX=10090 GN=Rpl24 PE=1 SV=2	3	9	0.156926	4.41609	0.00617316	8.41e-18	25.4207	0.997565
Q8BP92	Reticulocalbin-2 OS=Mus musculus (Mouse) OX=10090 GN=Rcn2 PE=1 SV=1	3	5	0.237904	2.91294	0.0381825	2.85e-06	6.23071	0.958523
Q8BSY0	Aspartyl/asparaginyl beta-hydroxylase OS=Mus musculus (Mouse) OX=10090 GN=Asph PE=1 SV=1	2	5	0.0428182	16.1847	0.0131837	0.00583813	3.24781	0.941205
Q8BT60	Copine-3 OS=Mus musculus (Mouse) OX=10090 GN=Cpne3 PE=1 SV=2	3	6	0.195106	3.55191	0.021562	7.2e-09	9.04864	0.980342
Q8BTM8	Filamin-A OS=Mus musculus (Mouse) OX=10090 GN=Flna PE=1 SV=5	3	78	0.215687	3.21299	0.0217776	1.44e-09	9.90407	0.983316
Q8BTX9	Inactive hydroxysteroid dehydrogenase-like protein 1 OS=Mus musculus (Mouse) OX=10090 GN=Hsdl1 PE=1 SV=1	2	4	0.0442477	15.6618	0.00778418	5.64e-05	5.68431	0.979622
Q8BTY1	Kynurenine--oxoglutarate transaminase 1 OS=Mus musculus (Mouse) OX=10090 GN=Kyat1 PE=1 SV=1	3	12	0.037386	18.5363	0.00515915	2.93e-07	7.24655	0.982339
Q8BU88	39S ribosomal protein L22, mitochondrial OS=Mus musculus (Mouse) OX=10090 GN=Mrpl22 PE=1 SV=1	3	7	0.0873184	7.93647	0.00607293	1.15e-12	14.3783	0.993429
Q8BUV3	Gephyrin OS=Mus musculus (Mouse) OX=10090 GN=Gphn PE=1 SV=2	2	3	0.199906	3.46662	0.0151228	2.68e-09	13.2189	0.994035
Q8BUY5	Complex I assembly factor TIMMDC1, mitochondrial OS=Mus musculus (Mouse) OX=10090 GN=Timmdc1 PE=1 SV=1	3	11	0.0551037	12.5763	0.0104087	2.59e-05	5.29402	0.959624
Q8BVI4	Dihydropteridine reductase OS=Mus musculus (Mouse) OX=10090 GN=Qdpr PE=1 SV=2	3	18	0.059548	11.6377	0.00309677	3.03e-15	19.2291	0.996722
Q8BW75	Amine oxidase [flavin-containing] B OS=Mus musculus (Mouse) OX=10090 GN=Maob PE=1 SV=4	3	24	0.0396534	17.4764	0.00370294	3.42e-10	10.7086	0.991486
Q8BWB1	Synaptopodin 2-like protein OS=Mus musculus (Mouse) OX=10090 GN=Synpo2l PE=1 SV=1	3	10	0.13343	5.19372	0.0133296	1.19e-09	10.0101	0.985042
Q8BWF0	Succinate-semialdehyde dehydrogenase, mitochondrial OS=Mus musculus (Mouse) OX=10090 GN=Aldh5a1 PE=1 SV=1	3	20	0.0365193	18.9763	0.00253292	1.09e-12	14.4179	0.995558
Q8BWM0	Prostaglandin E synthase 2 OS=Mus musculus (Mouse) OX=10090 GN=Ptges2 PE=1 SV=3	3	19	0.0700176	9.89752	0.00410135	3.54e-14	17.0718	0.995611
Q8BWT1	3-ketoacyl-CoA thiolase, mitochondrial OS=Mus musculus (Mouse) OX=10090 GN=Acaa2 PE=1 SV=3	3	64	0.0347128	19.9638	0.00288565	3.79e-11	12.0295	0.99388
Q8BWY3	Eukaryotic peptide chain release factor subunit 1 OS=Mus musculus (Mouse) OX=10090 GN=Etf1 PE=1 SV=4	3	11	0.292633	2.36816	0.0200411	8.43e-13	14.6016	0.992164
Q8BWZ3	N-alpha-acetyltransferase 25, NatB auxiliary subunit OS=Mus musculus (Mouse) OX=10090 GN=Naa25 PE=1 SV=1	2	3	0.334688	2.07059	0.0569735	4.04e-05	5.87445	0.970306
Q8BXV2	BRI3-binding protein OS=Mus musculus (Mouse) OX=10090 GN=Bri3bp PE=1 SV=1	3	3	0.0344191	20.1342	0.00450322	1.25e-07	7.64322	0.985078
Q8BXZ1	Protein disulfide-isomerase TMX3 OS=Mus musculus (Mouse) OX=10090 GN=Tmx3 PE=1 SV=2	2	3	0.182474	3.7978	0.0084308	3.68e-12	21.6437	0.997799
Q8BYL4	Tyrosine--tRNA ligase, mitochondrial OS=Mus musculus (Mouse) OX=10090 GN=Yars2 PE=1 SV=2	3	4	0.0942525	7.35259	0.00578086	9.07e-14	16.3042	0.994779
Q8BYM8	Probable cysteine--tRNA ligase, mitochondrial OS=Mus musculus (Mouse) OX=10090 GN=Cars2 PE=1 SV=2	3	3	0.0473614	14.6322	0.00474774	1.26e-09	9.97558	0.989093
Q8BZA9	Fructose-2,6-bisphosphatase TIGAR OS=Mus musculus (Mouse) OX=10090 GN=Tigar PE=1 SV=1	3	4	0.105425	6.57337	0.0258485	0.000498	4.07859	0.92054
Q8BZF8	Phosphoglucomutase-like protein 5 OS=Mus musculus (Mouse) OX=10090 GN=Pgm5 PE=1 SV=2	3	22	0.0893992	7.75175	0.00804206	1.7e-10	11.1165	0.988988
Q8BZJ7	DCN1-like protein 2 OS=Mus musculus (Mouse) OX=10090 GN=Dcun1d2 PE=1 SV=3	2	3	0.14794	4.68433	0.0170457	5.24e-07	8.67904	0.987011
Q8BZW8	NHL repeat-containing protein 2 OS=Mus musculus (Mouse) OX=10090 GN=Nhlrc2 PE=1 SV=1	2	3	0.130439	5.31281	0.0123437	4.7e-08	10.5673	0.991449
Q8BZY3	DEAD (Asp-Glu-Ala-Asp) box polypeptide 19b OS=Mus musculus (Mouse) OX=10090 GN=Ddx19b PE=1 SV=1	2	4	0.178347	3.88569	0.00877532	8.65e-12	20.3237	0.997514
Q8C0E2	Vacuolar protein sorting-associated protein 26B OS=Mus musculus (Mouse) OX=10090 GN=Vps26b PE=1 SV=1	3	4	0.152746	4.53694	0.0110025	2.31e-12	13.8829	0.991927
Q8C0L9	Glycerophosphocholine phosphodiesterase GPCPD1 OS=Mus musculus (Mouse) OX=10090 GN=Gpcpd1 PE=1 SV=1	3	10	0.384531	1.80219	0.0193118	1.46e-15	19.9118	0.995962
Q8C0M9	Isoaspartyl peptidase/L-asparaginase OS=Mus musculus (Mouse) OX=10090 GN=Asrgl1 PE=1 SV=1	3	10	0.0783827	8.84123	0.00549249	1.33e-12	14.2709	0.993522
Q8C129	Leucyl-cystinyl aminopeptidase OS=Mus musculus (Mouse) OX=10090 GN=Lnpep PE=1 SV=1	3	13	0.157616	4.39675	0.0117492	4.54e-12	13.4151	0.991303
Q8C166	Copine-1 OS=Mus musculus (Mouse) OX=10090 GN=Cpne1 PE=1 SV=1	3	4	0.145549	4.76127	0.0150691	2.26e-09	9.65878	0.983635
Q8C1A5	Thimet oligopeptidase OS=Mus musculus (Mouse) OX=10090 GN=Thop1 PE=1 SV=1	2	3	0.102876	6.73625	0.0231772	0.000561	4.43869	0.95594
Q8C1B7	Septin-11 OS=Mus musculus (Mouse) OX=10090 GN=Septin11 PE=1 SV=4	3	8	0.109313	6.33957	0.00929511	5.85e-11	11.7603	0.989631
Q8C3X2	Coiled-coil domain-containing protein 90B, mitochondrial OS=Mus musculus (Mouse) OX=10090 GN=Ccdc90b PE=1 SV=1	2	3	0.0521966	13.2767	0.0131149	0.00136888	3.97994	0.955787
Q8C5H8	NAD kinase 2, mitochondrial OS=Mus musculus (Mouse) OX=10090 GN=Nadk2 PE=1 SV=2	3	16	0.0225668	30.7088	0.00488085	0.000132	4.62354	0.973735
Q8C6K9	Collagen alpha-6(VI) chain OS=Mus musculus (Mouse) OX=10090 GN=Col6a6 PE=1 SV=2	3	11	0.0216074	32.0724	0.00272978	7.04e-08	7.91541	0.991345
Q8C7H1	Methylmalonic aciduria type A homolog, mitochondrial OS=Mus musculus (Mouse) OX=10090 GN=Mmaa PE=1 SV=1	3	6	0.0898288	7.71468	0.00633767	1.53e-12	14.1738	0.993189
Q8C7R4	Ubiquitin-like modifier-activating enzyme 6 OS=Mus musculus (Mouse) OX=10090 GN=Uba6 PE=1 SV=1	2	4	0.110978	6.2445	0.0166117	1.04e-05	6.68069	0.979681
Q8C8R3	Ankyrin-2 OS=Mus musculus (Mouse) OX=10090 GN=Ank2 PE=1 SV=2	3	24	0.218921	3.16553	0.011844	6.88e-15	18.4837	0.995144
Q8CAK1	Putative transferase CAF17 homolog, mitochondrial OS=Mus musculus (Mouse) OX=10090 GN=Iba57 PE=1 SV=1	3	10	0.0344891	20.0933	0.00379764	6.76e-09	9.08173	0.989367
Q8CAQ8	MICOS complex subunit Mic60 OS=Mus musculus (Mouse) OX=10090 GN=Immt PE=1 SV=1	3	121	0.0347502	19.9423	0.00298559	7.13e-11	11.6393	0.99346
Q8CC88	von Willebrand factor A domain-containing protein 8 OS=Mus musculus (Mouse) OX=10090 GN=Vwa8 PE=1 SV=2	3	99	0.0569748	12.1633	0.00234586	2.22e-17	24.2874	0.997977
Q8CDN6	Thioredoxin-like protein 1 OS=Mus musculus (Mouse) OX=10090 GN=Txnl1 PE=1 SV=3	3	10	0.232502	2.98062	0.0181134	1.08e-11	12.8359	0.989925
Q8CEI1	BolA-like protein 3 OS=Mus musculus (Mouse) OX=10090 GN=Bola3 PE=1 SV=1	3	10	0.0687512	10.0798	0.00453169	3.91e-13	15.1712	0.99448
Q8CG76	Aflatoxin B1 aldehyde reductase member 2 OS=Mus musculus (Mouse) OX=10090 GN=Akr7a2 PE=1 SV=3	3	6	0.0554586	12.4958	0.00552425	1.12e-09	10.0391	0.988404
Q8CGA0	Protein phosphatase 1F OS=Mus musculus (Mouse) OX=10090 GN=Ppm1f PE=1 SV=1	3	4	0.104831	6.61061	0.0133175	7.71e-08	7.87172	0.977383
Q8CGC7	Bifunctional glutamate/proline--tRNA ligase OS=Mus musculus (Mouse) OX=10090 GN=Eprs PE=1 SV=4	3	36	0.176919	3.91704	0.00670126	3.75e-18	26.4009	0.997688
Q8CGK3	Lon protease homolog, mitochondrial OS=Mus musculus (Mouse) OX=10090 GN=Lonp1 PE=1 SV=2	3	51	0.0460199	15.0587	0.00283834	1.02e-13	16.2137	0.995908
Q8CGY6	Protein unc-45 homolog B OS=Mus musculus (Mouse) OX=10090 GN=Unc45b PE=1 SV=1	3	19	0.388755	1.78261	0.0224681	2.69e-14	17.3026	0.994677
Q8CHH9	Septin-8 OS=Mus musculus (Mouse) OX=10090 GN=Septin8 PE=1 SV=4	2	4	0.0678893	10.2078	0.00806443	7.53e-07	8.41836	0.988703
Q8CHP8	Glycerol-3-phosphate phosphatase OS=Mus musculus (Mouse) OX=10090 GN=Pgp PE=1 SV=1	3	6	0.071491	9.69353	0.00822151	1.44e-08	8.6956	0.983188
Q8CHS7	Dehydrogenase/reductase SDR family member 7C OS=Mus musculus (Mouse) OX=10090 GN=Dhrs7c PE=1 SV=3	3	10	0.0945654	7.32826	0.00765504	2.27e-11	12.3534	0.990933
Q8CHT0	Delta-1-pyrroline-5-carboxylate dehydrogenase, mitochondrial OS=Mus musculus (Mouse) OX=10090 GN=Aldh4a1 PE=1 SV=3	3	36	0.0317684	21.8142	0.00316752	1.14e-09	10.0294	0.991855
Q8CI51	PDZ and LIM domain protein 5 OS=Mus musculus (Mouse) OX=10090 GN=Pdlim5 PE=1 SV=4	3	31	0.115241	6.01349	0.00525993	1.97e-16	21.9092	0.99695
Q8CI78	Required for meiotic nuclear division protein 1 homolog OS=Mus musculus (Mouse) OX=10090 GN=Rmnd1 PE=1 SV=1	3	6	0.0376111	18.4254	0.00299254	1.63e-11	12.5683	0.994032
Q8CI94	Glycogen phosphorylase, brain form OS=Mus musculus (Mouse) OX=10090 GN=Pygb PE=1 SV=3	3	65	0.137404	5.04354	0.00451391	1.78e-19	30.44	0.998349
Q8CIB5	Fermitin family homolog 2 OS=Mus musculus (Mouse) OX=10090 GN=Fermt2 PE=1 SV=1	3	15	0.123813	5.59716	0.00644908	3.13e-15	19.1985	0.995961
Q8CIE6	Coatomer subunit alpha OS=Mus musculus (Mouse) OX=10090 GN=Copa PE=1 SV=2	3	8	0.196193	3.53223	0.0247744	6.98e-08	7.91921	0.974467
Q8CJ53	Cdc42-interacting protein 4 OS=Mus musculus (Mouse) OX=10090 GN=Trip10 PE=1 SV=2	3	5	0.336322	2.06053	0.0213609	1.85e-13	15.7448	0.993355
Q8CJG0	Protein argonaute-2 OS=Mus musculus (Mouse) OX=10090 GN=Ago2 PE=1 SV=3	3	6	0.0328566	21.0916	0.00580698	1.09e-05	5.65812	0.974108
Q8JZN5	Complex I assembly factor ACAD9, mitochondrial OS=Mus musculus (Mouse) OX=10090 GN=Acad9 PE=1 SV=2	3	34	0.0354688	19.5383	0.00334559	4.13e-10	10.6017	0.991998
Q8JZN7	Mitochondrial Rho GTPase 2 OS=Mus musculus (Mouse) OX=10090 GN=Rhot2 PE=1 SV=1	3	9	0.169371	4.09161	0.0118189	1.23e-12	14.3305	0.99226
Q8JZQ2	AFG3-like protein 2 OS=Mus musculus (Mouse) OX=10090 GN=Afg3l2 PE=1 SV=1	3	42	0.0678884	10.2079	0.00304884	1.4e-16	22.267	0.99744
Q8JZQ9	Eukaryotic translation initiation factor 3 subunit B OS=Mus musculus (Mouse) OX=10090 GN=Eif3b PE=1 SV=1	3	12	0.214569	3.22972	0.0119171	1.18e-14	18.0052	0.994896
Q8K009	Mitochondrial 10-formyltetrahydrofolate dehydrogenase OS=Mus musculus (Mouse) OX=10090 GN=Aldh1l2 PE=1 SV=2	3	10	0.0299804	23.1151	0.00292574	7.73e-10	10.2471	0.992598
Q8K010	5-oxoprolinase OS=Mus musculus (Mouse) OX=10090 GN=Oplah PE=1 SV=1	3	13	0.0506683	13.6772	0.0136373	0.00120432	3.71541	0.923997
Q8K0D5	Elongation factor G, mitochondrial OS=Mus musculus (Mouse) OX=10090 GN=Gfm1 PE=1 SV=1	3	30	0.201291	3.44277	0.0127472	1.74e-13	15.791	0.993429
Q8K0E8	Fibrinogen beta chain OS=Mus musculus (Mouse) OX=10090 GN=Fgb PE=1 SV=1	3	27	0.375718	1.84447	0.0364455	6.92e-10	10.309	0.985001
Q8K0U4	Heat shock 70 kDa protein 12A OS=Mus musculus (Mouse) OX=10090 GN=Hspa12a PE=1 SV=1	2	6	0.0709295	9.77026	0.0132391	0.000101	5.35757	0.972199
Q8K0Z7	Translational activator of cytochrome c oxidase 1 OS=Mus musculus (Mouse) OX=10090 GN=Taco1 PE=1 SV=1	3	13	0.102943	6.7319	0.00430427	3.08e-17	23.9164	0.997511
Q8K157	Aldose 1-epimerase OS=Mus musculus (Mouse) OX=10090 GN=Galm PE=1 SV=1	3	6	0.0458302	15.121	0.00302611	4.05e-13	15.1449	0.995323
Q8K1B8	Fermitin family homolog 3 OS=Mus musculus (Mouse) OX=10090 GN=Fermt3 PE=1 SV=1	3	17	0.182231	3.80287	0.0331647	1.6e-05	5.49472	0.94897
Q8K1J6	CCA tRNA nucleotidyltransferase 1, mitochondrial OS=Mus musculus (Mouse) OX=10090 GN=Trnt1 PE=1 SV=1	3	4	0.129058	5.36966	0.0240726	2.21e-05	5.36123	0.9501
Q8K1M6	Dynamin-1-like protein OS=Mus musculus (Mouse) OX=10090 GN=Dnm1l PE=1 SV=2	3	37	0.108254	6.40162	0.00494163	1.97e-16	21.9065	0.996997
Q8K1R3	Polyribonucleotide nucleotidyltransferase 1, mitochondrial OS=Mus musculus (Mouse) OX=10090 GN=Pnpt1 PE=1 SV=1	3	12	0.0549128	12.62	0.00356417	2.86e-13	15.4069	0.995064
Q8K1Z0	Ubiquinone biosynthesis protein COQ9, mitochondrial OS=Mus musculus (Mouse) OX=10090 GN=Coq9 PE=1 SV=1	3	15	0.0827761	8.37198	0.00836813	1.47e-09	9.89183	0.986411
Q8K215	LYR motif-containing protein 4 OS=Mus musculus (Mouse) OX=10090 GN=Lyrm4 PE=1 SV=1	3	8	0.0453868	15.2688	0.00370757	2.71e-11	12.2417	0.992898
Q8K2B3	Succinate dehydrogenase [ubiquinone] flavoprotein subunit, mitochondrial OS=Mus musculus (Mouse) OX=10090 GN=Sdha PE=1 SV=1	3	77	0.0519479	13.3403	0.00316247	7.79e-14	16.4264	0.99576
Q8K2C6	NAD-dependent protein deacylase sirtuin-5, mitochondrial OS=Mus musculus (Mouse) OX=10090 GN=Sirt5 PE=1 SV=1	3	7	0.0264791	26.1716	0.00542518	7.03e-05	4.88078	0.971815
Q8K2M0	39S ribosomal protein L38, mitochondrial OS=Mus musculus (Mouse) OX=10090 GN=Mrpl38 PE=1 SV=2	3	4	0.0625163	11.0851	0.00591733	4.4e-10	10.5649	0.989031
Q8K2Y7	39S ribosomal protein L47, mitochondrial OS=Mus musculus (Mouse) OX=10090 GN=Mrpl47 PE=1 SV=2	3	6	0.0752944	9.20387	0.00460365	8.51e-14	16.3554	0.995116
Q8K310	Matrin-3 OS=Mus musculus (Mouse) OX=10090 GN=Matr3 PE=1 SV=1	3	6	0.402405	1.72215	0.0322245	1.84e-11	12.4876	0.989944
Q8K3C3	Protein LZIC OS=Mus musculus (Mouse) OX=10090 GN=Lzic PE=1 SV=1	3	4	0.0763134	9.08097	0.00816633	4.08e-09	9.34488	0.985133
Q8K3J1	NADH dehydrogenase [ubiquinone] iron-sulfur protein 8, mitochondrial OS=Mus musculus (Mouse) OX=10090 GN=Ndufs8 PE=1 SV=1	3	18	0.0336848	20.5731	0.00467552	3.21e-07	7.20452	0.98353
Q8K411	Presequence protease, mitochondrial OS=Mus musculus (Mouse) OX=10090 GN=Pitrm1 PE=1 SV=1	3	45	0.067213	10.3105	0.00271323	1.46e-17	24.7723	0.997937
Q8K4F5	Protein ABHD11 OS=Mus musculus (Mouse) OX=10090 GN=Abhd11 PE=1 SV=1	3	11	0.0213285	32.4918	0.00338835	2.46e-06	6.29465	0.986597
Q8K4G5	Actin-binding LIM protein 1 OS=Mus musculus (Mouse) OX=10090 GN=Ablim1 PE=1 SV=1	3	32	0.121951	5.68261	0.00498864	1.93e-17	24.4457	0.997514
Q8K4L3	Supervillin OS=Mus musculus (Mouse) OX=10090 GN=Svil PE=1 SV=1	3	7	0.351624	1.97086	0.0218689	1.2e-13	16.0787	0.99368
Q8K4Z3	NAD(P)H-hydrate epimerase OS=Mus musculus (Mouse) OX=10090 GN=Naxe PE=1 SV=1	3	6	0.0424781	16.3143	0.0053686	7.08e-08	7.91232	0.983809
Q8QZR5	Alanine aminotransferase 1 OS=Mus musculus (Mouse) OX=10090 GN=Gpt PE=1 SV=3	3	10	0.10801	6.41608	0.0103727	5.75e-10	10.4129	0.986851
Q8QZS1	3-hydroxyisobutyryl-CoA hydrolase, mitochondrial OS=Mus musculus (Mouse) OX=10090 GN=Hibch PE=1 SV=1	3	41	0.0327229	21.1778	0.00285862	9.78e-11	11.4471	0.993571
Q8QZT1	Acetyl-CoA acetyltransferase, mitochondrial OS=Mus musculus (Mouse) OX=10090 GN=Acat1 PE=1 SV=1	3	53	0.0455486	15.2145	0.00451098	1.01e-09	10.0973	0.989575
Q8QZY1	Eukaryotic translation initiation factor 3 subunit L OS=Mus musculus (Mouse) OX=10090 GN=Eif3l PE=1 SV=1	3	6	0.13359	5.1875	0.030245	0.000218	4.41694	0.927633
Q8R001	Microtubule-associated protein RP/EB family member 2 OS=Mus musculus (Mouse) OX=10090 GN=Mapre2 PE=1 SV=1	2	7	0.139577	4.96502	0.0061896	2.1e-12	22.5502	0.99808
Q8R016	Bleomycin hydrolase OS=Mus musculus (Mouse) OX=10090 GN=Blmh PE=1 SV=1	3	16	0.0720778	9.61462	0.013542	2.42e-05	5.32253	0.957672
Q8R035	Peptidyl-tRNA hydrolase ICT1, mitochondrial OS=Mus musculus (Mouse) OX=10090 GN=Mrpl58 PE=1 SV=1	3	8	0.0968425	7.15595	0.00919529	4.66e-10	10.5317	0.987492
Q8R050	Eukaryotic peptide chain release factor GTP-binding subunit ERF3A OS=Mus musculus (Mouse) OX=10090 GN=Gspt1 PE=1 SV=2	3	5	0.143106	4.84255	0.0230356	2.98e-06	6.21241	0.961479
Q8R081	Heterogeneous nuclear ribonucleoprotein L OS=Mus musculus (Mouse) OX=10090 GN=Hnrnpl PE=1 SV=2	3	10	0.183365	3.77936	0.0132067	2.3e-12	13.8842	0.991639
Q8R086	Sulfite oxidase, mitochondrial OS=Mus musculus (Mouse) OX=10090 GN=Suox PE=1 SV=2	3	6	0.0524645	13.2089	0.00477085	2.08e-10	10.9969	0.990547
Q8R0F8	Acylpyruvase FAHD1, mitochondrial OS=Mus musculus (Mouse) OX=10090 GN=Fahd1 PE=1 SV=2	3	7	0.0701132	9.88402	0.00592534	5.2e-11	11.8328	0.990904
Q8R0N6	Hydroxyacid-oxoacid transhydrogenase, mitochondrial OS=Mus musculus (Mouse) OX=10090 GN=Adhfe1 PE=1 SV=2	3	11	0.131443	5.27225	0.00722623	9.58e-15	18.1897	0.995438
Q8R0Y8	Mitochondrial coenzyme A transporter SLC25A42 OS=Mus musculus (Mouse) OX=10090 GN=Slc25a42 PE=1 SV=1	3	11	0.0539537	12.8443	0.00385361	1.95e-12	14.0008	0.994074
Q8R123	FAD synthase OS=Mus musculus (Mouse) OX=10090 GN=Flad1 PE=1 SV=1	3	8	0.108164	6.40691	0.0147791	2.5e-07	7.31874	0.973727
Q8R127	Saccharopine dehydrogenase-like oxidoreductase OS=Mus musculus (Mouse) OX=10090 GN=Sccpdh PE=1 SV=1	3	9	0.0333063	20.8069	0.00455807	2.57e-07	7.30711	0.984132
Q8R164	Valacyclovir hydrolase OS=Mus musculus (Mouse) OX=10090 GN=Bphl PE=1 SV=1	3	23	0.0335798	20.6374	0.00377327	9.63e-09	8.89938	0.989172
Q8R1B4	Eukaryotic translation initiation factor 3 subunit C OS=Mus musculus (Mouse) OX=10090 GN=Eif3c PE=1 SV=1	3	8	0.25194	2.75065	0.0145749	2.74e-14	17.2859	0.994391
Q8R1G2	Carboxymethylenebutenolidase homolog OS=Mus musculus (Mouse) OX=10090 GN=Cmbl PE=1 SV=1	3	11	0.0624464	11.0975	0.00353058	1.71e-14	17.6873	0.99606
Q8R1I1	Cytochrome b-c1 complex subunit 9 OS=Mus musculus (Mouse) OX=10090 GN=Uqcr10 PE=1 SV=1	3	8	0.0352776	19.6442	0.00485354	2.79e-07	7.26842	0.983199
Q8R1K4	5-phosphohydroxy-L-lysine phospho-lyase OS=Mus musculus (Mouse) OX=10090 GN=Phykpl PE=1 SV=1	2	3	0.0370152	18.7221	0.00865223	0.000765	4.27811	0.968446
Q8R1Q8	Cytoplasmic dynein 1 light intermediate chain 1 OS=Mus musculus (Mouse) OX=10090 GN=Dync1li1 PE=1 SV=1	3	11	0.185361	3.73865	0.0297485	2.85e-06	6.23092	0.959748
Q8R1S0	Ubiquinone biosynthesis monooxygenase COQ6, mitochondrial OS=Mus musculus (Mouse) OX=10090 GN=Coq6 PE=1 SV=3	3	13	0.0329976	21.0015	0.00588667	1.23e-05	5.60549	0.973538
Q8R1V4	Transmembrane emp24 domain-containing protein 4 OS=Mus musculus (Mouse) OX=10090 GN=Tmed4 PE=1 SV=1	3	3	0.24525	2.82569	0.0148772	7.25e-14	16.485	0.993845
Q8R2G4	Ecto-ADP-ribosyltransferase 3 OS=Mus musculus (Mouse) OX=10090 GN=Art3 PE=1 SV=2	3	16	0.162352	4.2685	0.014027	7.93e-11	11.5743	0.988281
Q8R2Y8	Peptidyl-tRNA hydrolase 2, mitochondrial OS=Mus musculus (Mouse) OX=10090 GN=Ptrh2 PE=1 SV=1	2	3	0.13327	5.19996	0.00954293	1.31e-09	13.9653	0.995061
Q8R3Q6	Coiled-coil domain-containing protein 58 OS=Mus musculus (Mouse) OX=10090 GN=Ccdc58 PE=1 SV=1	3	6	0.0403143	17.1899	0.00521485	1.04e-07	7.73067	0.983609
Q8R404	MICOS complex subunit MIC13 OS=Mus musculus (Mouse) OX=10090 GN=Micos13 PE=1 SV=1	3	9	0.0385944	17.956	0.00380592	9.36e-10	10.1406	0.990691
Q8R4N0	Citramalyl-CoA lyase, mitochondrial OS=Mus musculus (Mouse) OX=10090 GN=Clybl PE=1 SV=2	3	34	0.0413588	16.7558	0.00259035	1.39e-13	15.9665	0.996042
Q8R5C5	Beta-centractin OS=Mus musculus (Mouse) OX=10090 GN=Actr1b PE=1 SV=1	3	7	0.0744666	9.30618	0.0163026	0.000151	4.56777	0.940983
Q8R5H1	Ubiquitin carboxyl-terminal hydrolase 15 OS=Mus musculus (Mouse) OX=10090 GN=Usp15 PE=1 SV=1	3	13	0.181811	3.81165	0.0255917	4e-07	7.1043	0.968847
Q8R5J9	PRA1 family protein 3 OS=Mus musculus (Mouse) OX=10090 GN=Arl6ip5 PE=1 SV=2	3	6	0.136366	5.08192	0.00503	2.13e-18	27.1105	0.997924
Q8VBT1	Beta-taxilin OS=Mus musculus (Mouse) OX=10090 GN=Txlnb PE=1 SV=2	3	18	0.444794	1.55802	0.0300781	6.54e-13	14.788	0.993094
Q8VBV7	COP9 signalosome complex subunit 8 OS=Mus musculus (Mouse) OX=10090 GN=Cops8 PE=1 SV=1	3	6	0.0845768	8.19373	0.00555665	3.66e-13	15.2208	0.994182
Q8VBW6	NEDD8-activating enzyme E1 regulatory subunit OS=Mus musculus (Mouse) OX=10090 GN=Nae1 PE=1 SV=1	2	6	0.0696285	9.95283	0.00570526	7.53e-09	12.2043	0.99455
Q8VCA8	Secernin-2 OS=Mus musculus (Mouse) OX=10090 GN=Scrn2 PE=1 SV=1	3	6	0.0407679	16.9987	0.00965124	0.000349	4.22411	0.94676
Q8VCF0	Mitochondrial antiviral-signaling protein OS=Mus musculus (Mouse) OX=10090 GN=Mavs PE=1 SV=1	3	7	0.160852	4.30831	0.0153739	5.27e-10	10.4627	0.985722
Q8VCG1	dUTPase domain-containing protein OS=Mus musculus (Mouse) OX=10090 GN=Dut PE=1 SV=1	3	7	0.0573117	12.0918	0.00621012	5.09e-09	9.22877	0.986125
Q8VCG4	Complement component C8 gamma chain OS=Mus musculus (Mouse) OX=10090 GN=C8g PE=1 SV=1	2	3	0.237795	2.91428	0.0449793	0.000115	5.28676	0.963163
Q8VCH8	UBX domain-containing protein 4 OS=Mus musculus (Mouse) OX=10090 GN=Ubxn4 PE=1 SV=1	2	3	0.28716	2.41329	0.0546926	0.000123	5.25043	0.96255
Q8VCL2	Protein SCO2 homolog, mitochondrial OS=Mus musculus (Mouse) OX=10090 GN=Sco2 PE=1 SV=1	2	3	0.080422	8.61704	0.00932583	5.66e-07	8.62358	0.988686
Q8VCM7	Fibrinogen gamma chain OS=Mus musculus (Mouse) OX=10090 GN=Fgg PE=1 SV=1	3	20	0.319767	2.1672	0.0361561	1.07e-08	8.84405	0.979089
Q8VCT3	Aminopeptidase B OS=Mus musculus (Mouse) OX=10090 GN=Rnpep PE=1 SV=2	3	5	0.0762829	9.0846	0.00457128	5.65e-14	16.6874	0.99529
Q8VCT4	Carboxylesterase 1D OS=Mus musculus (Mouse) OX=10090 GN=Ces1d PE=1 SV=1	3	15	0.216282	3.20416	0.00897196	2.6e-17	24.1064	0.997143
Q8VCW8	Medium-chain acyl-CoA ligase ACSF2, mitochondrial OS=Mus musculus (Mouse) OX=10090 GN=Acsf2 PE=1 SV=1	3	19	0.0617375	11.2249	0.00401271	2.94e-13	15.3855	0.994821
Q8VD26	Transmembrane protein 143 OS=Mus musculus (Mouse) OX=10090 GN=Tmem143 PE=1 SV=1	3	10	0.0389804	17.7782	0.00377459	6.7e-10	10.3271	0.990958
Q8VDC0	Probable leucine--tRNA ligase, mitochondrial OS=Mus musculus (Mouse) OX=10090 GN=Lars2 PE=1 SV=1	3	8	0.0486038	14.2582	0.00588501	3.47e-08	8.2589	0.983955
Q8VDC1	FYVE and coiled-coil domain-containing protein 1 OS=Mus musculus (Mouse) OX=10090 GN=Fyco1 PE=1 SV=1	2	3	0.481146	1.44031	0.0644758	3.05e-06	7.46243	0.983594
Q8VDD5	Myosin-9 OS=Mus musculus (Mouse) OX=10090 GN=Myh9 PE=1 SV=4	3	119	0.2139	3.23983	0.0159853	4.78e-12	13.381	0.9908
Q8VDI7	Ubiquitin-associated domain-containing protein 1 OS=Mus musculus (Mouse) OX=10090 GN=Ubac1 PE=1 SV=2	2	6	0.0628298	11.0298	0.0140788	0.000536	4.46272	0.961886
Q8VDJ3	Vigilin OS=Mus musculus (Mouse) OX=10090 GN=Hdlbp PE=1 SV=1	3	7	0.480826	1.44127	0.0611569	7.87e-08	7.86217	0.976923
Q8VDK1	Deaminated glutathione amidase OS=Mus musculus (Mouse) OX=10090 GN=Nit1 PE=1 SV=2	3	4	0.0754967	9.17921	0.0171779	0.00023	4.39498	0.936315
Q8VDM4	26S proteasome non-ATPase regulatory subunit 2 OS=Mus musculus (Mouse) OX=10090 GN=Psmd2 PE=1 SV=1	3	18	0.181376	3.8208	0.0167674	2.84e-10	10.8171	0.986326
Q8VDN2	Sodium/potassium-transporting ATPase subunit alpha-1 OS=Mus musculus (Mouse) OX=10090 GN=Atp1a1 PE=1 SV=1	3	78	0.0683574	10.1379	0.00273167	1.18e-17	25.0241	0.997968
Q8VDP6	CDP-diacylglycerol--inositol 3-phosphatidyltransferase OS=Mus musculus (Mouse) OX=10090 GN=Cdipt PE=1 SV=1	2	3	0.13034	5.31685	0.0213445	2.71e-05	6.10651	0.974827
Q8VDQ1	Prostaglandin reductase 2 OS=Mus musculus (Mouse) OX=10090 GN=Ptgr2 PE=1 SV=2	3	14	0.166305	4.16704	0.0100249	6.37e-14	16.5892	0.994233
Q8VE38	Oxidoreductase NAD-binding domain-containing protein 1 OS=Mus musculus (Mouse) OX=10090 GN=Oxnad1 PE=1 SV=2	3	16	0.0586432	11.8172	0.00422424	2.31e-12	13.8825	0.993765
Q8VE95	UPF0598 protein C8orf82 homolog OS=Mus musculus (Mouse) OX=10090 GN=MGI:1925941 PE=1 SV=1	3	6	0.0397673	17.4264	0.00312499	1.28e-11	12.7256	0.993944
Q8VEE1	LIM and cysteine-rich domains protein 1 OS=Mus musculus (Mouse) OX=10090 GN=Lmcd1 PE=1 SV=1	2	3	0.128543	5.39119	0.0280742	0.00043	4.57869	0.956225
Q8VEJ9	Vacuolar protein sorting-associated protein 4A OS=Mus musculus (Mouse) OX=10090 GN=Vps4a PE=1 SV=1	2	3	0.18159	3.8163	0.0188986	1.53e-07	9.60862	0.98894
Q8VEK3	Heterogeneous nuclear ribonucleoprotein U OS=Mus musculus (Mouse) OX=10090 GN=Hnrnpu PE=1 SV=1	3	16	0.214761	3.22685	0.0100563	3.37e-16	21.3559	0.996366
Q8VEM8	Phosphate carrier protein, mitochondrial OS=Mus musculus (Mouse) OX=10090 GN=Slc25a3 PE=1 SV=1	3	40	0.042966	16.129	0.00284059	4.15e-13	15.1257	0.995485
Q8VHM5	Heterogeneous nuclear ribonucleoprotein R OS=Mus musculus (Mouse) OX=10090 GN=Hnrnpr PE=1 SV=1	3	11	0.248013	2.7942	0.0126998	2.19e-15	19.529	0.995604
Q8VHX6	Filamin-C OS=Mus musculus (Mouse) OX=10090 GN=Flnc PE=1 SV=3	3	115	0.184876	3.74846	0.00568557	4.28e-20	32.5167	0.998463
Q8VIJ6	Splicing factor, proline- and glutamine-rich OS=Mus musculus (Mouse) OX=10090 GN=Sfpq PE=1 SV=1	3	12	0.196171	3.53264	0.014031	2e-12	13.9812	0.991664
Q8WTY4	Anamorsin OS=Mus musculus (Mouse) OX=10090 GN=Ciapin1 PE=1 SV=1	2	3	0.311456	2.22503	0.0327384	1.73e-07	9.51349	0.988356
Q91V01	Lysophospholipid acyltransferase 5 OS=Mus musculus (Mouse) OX=10090 GN=Lpcat3 PE=1 SV=1	3	6	0.0715123	9.69065	0.0180439	0.00066	3.96324	0.92394
Q91V12	Cytosolic acyl coenzyme A thioester hydrolase OS=Mus musculus (Mouse) OX=10090 GN=Acot7 PE=1 SV=2	3	11	0.043061	16.0935	0.00502781	1.87e-08	8.56456	0.986032
Q91V16	Electron transfer flavoprotein regulatory factor 1 OS=Mus musculus (Mouse) OX=10090 GN=Etfrf1 PE=1 SV=1	3	5	0.0337538	20.531	0.00594524	1.04e-05	5.67744	0.973698
Q91V41	Ras-related protein Rab-14 OS=Mus musculus (Mouse) OX=10090 GN=Rab14 PE=1 SV=3	3	13	0.204342	3.39137	0.0128844	1.59e-13	15.8597	0.993471
Q91V64	Isochorismatase domain-containing protein 1 OS=Mus musculus (Mouse) OX=10090 GN=Isoc1 PE=1 SV=1	3	4	0.0642637	10.7837	0.0105468	3.92e-06	6.09321	0.967435
Q91V92	ATP-citrate synthase OS=Mus musculus (Mouse) OX=10090 GN=Acly PE=1 SV=1	3	3	0.244636	2.83278	0.0347102	4.52e-07	7.04797	0.967231
Q91VA6	Polymerase delta-interacting protein 2 OS=Mus musculus (Mouse) OX=10090 GN=Poldip2 PE=1 SV=1	3	4	0.315381	2.19734	0.013667	6.57e-17	23.0761	0.996868
Q91VA7	Isocitrate dehydrogenase [NAD] subunit, mitochondrial OS=Mus musculus (Mouse) OX=10090 GN=Idh3b PE=1 SV=1	3	45	0.0736138	9.414	0.00272833	2.36e-18	26.9813	0.998212
Q91VC9	Growth hormone-inducible transmembrane protein OS=Mus musculus (Mouse) OX=10090 GN=Ghitm PE=1 SV=1	2	4	0.480329	1.44276	0.0674617	5.17e-06	7.12002	0.98199
Q91VD9	NADH-ubiquinone oxidoreductase 75 kDa subunit, mitochondrial OS=Mus musculus (Mouse) OX=10090 GN=Ndufs1 PE=1 SV=2	3	96	0.0480105	14.4343	0.0039061	2.51e-11	12.2912	0.992737
Q91VH6	Protein MEMO1 OS=Mus musculus (Mouse) OX=10090 GN=Memo1 PE=1 SV=1	3	3	0.0994549	6.96798	0.0125059	6.51e-08	7.95265	0.978121
Q91VI7	Ribonuclease inhibitor OS=Mus musculus (Mouse) OX=10090 GN=Rnh1 PE=1 SV=1	3	4	0.173568	3.99267	0.0262403	1.19e-06	6.61457	0.964522
Q91VK1	Basic leucine zipper and W2 domain-containing protein 2 OS=Mus musculus (Mouse) OX=10090 GN=Bzw2 PE=1 SV=1	3	12	0.292972	2.36541	0.0168669	2.48e-14	17.3696	0.99445
Q91VM9	Inorganic pyrophosphatase 2, mitochondrial OS=Mus musculus (Mouse) OX=10090 GN=Ppa2 PE=1 SV=1	3	26	0.0384834	18.0078	0.00309862	2.05e-11	12.4195	0.993787
Q91VR2	ATP synthase subunit gamma, mitochondrial OS=Mus musculus (Mouse) OX=10090 GN=Atp5f1c PE=1 SV=1	3	45	0.0336441	20.598	0.00313082	3.21e-10	10.7461	0.992537
Q91VR5	ATP-dependent RNA helicase DDX1 OS=Mus musculus (Mouse) OX=10090 GN=Ddx1 PE=1 SV=1	3	12	0.160202	4.32579	0.0146843	2.42e-10	10.9097	0.986864
Q91VT4	Carbonyl reductase family member 4 OS=Mus musculus (Mouse) OX=10090 GN=Cbr4 PE=1 SV=2	3	19	0.0363072	19.0871	0.00285323	1.28e-11	12.7249	0.99433
Q91VW3	SH3 domain-binding glutamic acid-rich-like protein 3 OS=Mus musculus (Mouse) OX=10090 GN=Sh3bgrl3 PE=1 SV=1	3	3	0.09552	7.25502	0.0280924	0.00257006	3.4002	0.891988
Q91VW5	Golgin subfamily A member 4 OS=Mus musculus (Mouse) OX=10090 GN=Golga4 PE=1 SV=2	3	4	0.453927	1.52668	0.0614673	2.17e-07	7.38485	0.973129
Q91W50	Cold shock domain-containing protein E1 OS=Mus musculus (Mouse) OX=10090 GN=Csde1 PE=1 SV=1	2	3	0.519818	1.33316	0.0785704	1.16e-05	6.61595	0.980194
Q91WC3	Long-chain-fatty-acid--CoA ligase 6 OS=Mus musculus (Mouse) OX=10090 GN=Acsl6 PE=1 SV=1	3	3	0.0627431	11.045	0.00959067	1.4e-06	6.5421	0.971855
Q91WD5	NADH dehydrogenase [ubiquinone] iron-sulfur protein 2, mitochondrial OS=Mus musculus (Mouse) OX=10090 GN=Ndufs2 PE=1 SV=1	3	49	0.0442704	15.6538	0.00513018	1.64e-08	8.6294	0.98601
Q91WJ8	Far upstream element-binding protein 1 OS=Mus musculus (Mouse) OX=10090 GN=Fubp1 PE=1 SV=1	2	3	0.349874	1.98071	0.0429997	1.12e-06	8.13667	0.984425
Q91WK1	SPRY domain-containing protein 4 OS=Mus musculus (Mouse) OX=10090 GN=Spryd4 PE=1 SV=1	3	13	0.0749596	9.24498	0.0120136	2.8e-06	6.23954	0.96742
Q91WK2	Eukaryotic translation initiation factor 3 subunit H OS=Mus musculus (Mouse) OX=10090 GN=Eif3h PE=1 SV=1	2	5	0.179921	3.85169	0.0420235	0.00076	4.28143	0.946757
Q91WK5	Glycine cleavage system H protein, mitochondrial OS=Mus musculus (Mouse) OX=10090 GN=Gcsh PE=1 SV=2	3	6	0.0447623	15.4818	0.00452223	1.45e-09	9.89827	0.989263
Q91WM2	Haloacid dehalogenase-like hydrolase domain-containing 5 OS=Mus musculus (Mouse) OX=10090 GN=Hdhd5 PE=1 SV=1	3	9	0.0433313	15.9931	0.00407605	3.92e-10	10.6307	0.990855
Q91WP6	Serine protease inhibitor A3N OS=Mus musculus (Mouse) OX=10090 GN=Serpina3n PE=1 SV=1	3	7	0.539926	1.28351	0.0436278	2.19e-11	12.3757	0.991249
Q91WQ3	Tyrosine--tRNA ligase, cytoplasmic OS=Mus musculus (Mouse) OX=10090 GN=Yars PE=1 SV=3	2	5	0.110528	6.2699	0.00893456	6.32e-09	12.3709	0.993994
Q91WS0	CDGSH iron-sulfur domain-containing protein 1 OS=Mus musculus (Mouse) OX=10090 GN=Cisd1 PE=1 SV=1	3	13	0.0424065	16.3419	0.00246868	3.12e-14	17.1778	0.996524
Q91WU5	Arsenite methyltransferase OS=Mus musculus (Mouse) OX=10090 GN=As3mt PE=1 SV=2	3	9	0.124749	5.55517	0.0211447	6.16e-06	5.89975	0.958756
Q91X72	Hemopexin OS=Mus musculus (Mouse) OX=10090 GN=Hpx PE=1 SV=2	3	27	0.376051	1.84283	0.0330616	1.1e-10	11.3743	0.987649
Q91XE4	N-acyl-aromatic-L-amino acid amidohydrolase (carboxylate-forming) OS=Mus musculus (Mouse) OX=10090 GN=Acy3 PE=1 SV=1	2	3	0.0988811	7.00841	0.0107471	2.59e-07	9.20071	0.989493
Q91XL1	LRRCT domain-containing protein OS=Mus musculus (Mouse) OX=10090 GN=Lrg1 PE=1 SV=1	2	3	0.454516	1.5247	0.0631758	4.6e-06	7.19447	0.981834
Q91YE8	Synaptopodin-2 OS=Mus musculus (Mouse) OX=10090 GN=Synpo2 PE=1 SV=2	3	17	0.156533	4.42718	0.00404227	9.78e-22	38.7241	0.99895
Q91YJ5	Translation initiation factor IF-2, mitochondrial OS=Mus musculus (Mouse) OX=10090 GN=Mtif2 PE=1 SV=2	3	5	0.0410168	16.8955	0.00484368	2.27e-08	8.46811	0.986146
Q91YM4	FAST kinase domain-containing protein 4 OS=Mus musculus (Mouse) OX=10090 GN=Tbrg4 PE=1 SV=1	3	13	0.0769837	9.00191	0.00801342	2.49e-09	9.60684	0.985887
Q91YN9	BAG family molecular chaperone regulator 2 OS=Mus musculus (Mouse) OX=10090 GN=Bag2 PE=1 SV=1	3	11	0.151584	4.57173	0.0172832	1.24e-08	8.77058	0.980049
Q91YP0	L-2-hydroxyglutarate dehydrogenase, mitochondrial OS=Mus musculus (Mouse) OX=10090 GN=L2hgdh PE=1 SV=1	3	14	0.0368595	18.8011	0.00571932	1.75e-06	6.44474	0.978005
Q91YQ5	Dolichyl-diphosphooligosaccharide--protein glycosyltransferase subunit 1 OS=Mus musculus (Mouse) OX=10090 GN=Rpn1 PE=1 SV=1	3	11	0.184084	3.76458	0.00650952	8.63e-19	28.2793	0.99797
Q91YT0	NADH dehydrogenase [ubiquinone] flavoprotein 1, mitochondrial OS=Mus musculus (Mouse) OX=10090 GN=Ndufv1 PE=1 SV=1	3	33	0.057011	12.1555	0.00382121	5.47e-13	14.9196	0.994656
Q91YY4	ATP synthase mitochondrial F1 complex assembly factor 2 OS=Mus musculus (Mouse) OX=10090 GN=Atpaf2 PE=1 SV=1	3	9	0.0281701	24.6006	0.00857828	0.00338913	3.28388	0.936059
Q91Z53	Glyoxylate reductase/hydroxypyruvate reductase OS=Mus musculus (Mouse) OX=10090 GN=Grhpr PE=1 SV=1	3	11	0.0388605	17.833	0.0036454	3.73e-10	10.6602	0.991528
Q91Z83	Myosin-7 OS=Mus musculus (Mouse) OX=10090 GN=Myh7 PE=2 SV=1	3	12	0.0849739	8.15544	0.00688385	2.31e-11	12.344	0.99117
Q91ZA3	Propionyl-CoA carboxylase alpha chain, mitochondrial OS=Mus musculus (Mouse) OX=10090 GN=Pcca PE=1 SV=2	3	71	0.0329978	21.0014	0.00233481	1.62e-12	14.133	0.995742
Q91ZE0	Trimethyllysine dioxygenase, mitochondrial OS=Mus musculus (Mouse) OX=10090 GN=Tmlhe PE=1 SV=2	2	5	0.0474854	14.594	0.00581487	1.08e-06	8.16619	0.989623
Q91ZJ5	UTP--glucose-1-phosphate uridylyltransferase OS=Mus musculus (Mouse) OX=10090 GN=Ugp2 PE=1 SV=3	3	38	0.147876	4.68635	0.00574862	6.54e-18	25.7238	0.997652
Q91ZU6	Dystonin OS=Mus musculus (Mouse) OX=10090 GN=Dst PE=1 SV=2	3	12	0.580441	1.19392	0.125775	0.000134	4.61491	0.943527
Q920M5	Coronin-6 OS=Mus musculus (Mouse) OX=10090 GN=Coro6 PE=1 SV=1	2	3	0.233476	2.96819	0.0272472	6.1e-07	8.56878	0.98567
Q920Q6	RNA-binding protein Musashi homolog 2 OS=Mus musculus (Mouse) OX=10090 GN=Msi2 PE=1 SV=1	3	8	0.13323	5.20152	0.00414914	5.62e-20	32.1104	0.998527
Q921C5	Protein bicaudal D homolog 2 OS=Mus musculus (Mouse) OX=10090 GN=Bicd2 PE=1 SV=1	3	4	0.655715	1.05686	0.0751794	1.37e-08	8.72201	0.985372
Q921F2	TAR DNA-binding protein 43 OS=Mus musculus (Mouse) OX=10090 GN=Tardbp PE=1 SV=1	3	11	0.196509	3.52655	0.00907674	2.53e-16	21.6498	0.996506
Q921G7	Electron transfer flavoprotein-ubiquinone oxidoreductase, mitochondrial OS=Mus musculus (Mouse) OX=10090 GN=Etfdh PE=1 SV=1	3	52	0.035561	19.4877	0.00306786	7.71e-11	11.5915	0.993284
Q921H8	3-ketoacyl-CoA thiolase A, peroxisomal OS=Mus musculus (Mouse) OX=10090 GN=Acaa1a PE=1 SV=1	3	20	0.244447	2.83497	0.0120831	1.05e-15	20.2304	0.995905
Q921I1	Serotransferrin OS=Mus musculus (Mouse) OX=10090 GN=Tf PE=1 SV=1	3	63	0.355647	1.94856	0.0365392	1.97e-09	9.7333	0.98298
Q921M3	Splicing factor 3B subunit 3 OS=Mus musculus (Mouse) OX=10090 GN=Sf3b3 PE=1 SV=1	2	4	0.226808	3.05545	0.0216687	5.29e-08	10.4671	0.990375
Q921M7	Protein FAM49B OS=Mus musculus (Mouse) OX=10090 GN=Fam49b PE=1 SV=1	3	5	0.125727	5.51195	0.0108649	7.96e-11	11.5718	0.988921
Q921S7	39S ribosomal protein L37, mitochondrial OS=Mus musculus (Mouse) OX=10090 GN=Mrpl37 PE=1 SV=1	3	13	0.0781992	8.86199	0.00535615	8.45e-13	14.5999	0.993813
Q921T2	Torsin-1A-interacting protein 1 OS=Mus musculus (Mouse) OX=10090 GN=Tor1aip1 PE=1 SV=3	2	3	0.166851	4.15342	0.0109478	4.12e-10	15.2406	0.995643
Q921Z5	Tumor necrosis factor alpha-induced protein 8 OS=Mus musculus (Mouse) OX=10090 GN=Tnfaip8 PE=1 SV=1	3	3	0.186562	3.71459	0.0453373	0.000456	4.11497	0.912187
Q922B1	ADP-ribose glycohydrolase MACROD1 OS=Mus musculus (Mouse) OX=10090 GN=Macrod1 PE=1 SV=2	3	14	0.0434267	15.9579	0.00586577	2.08e-07	7.40341	0.981301
Q922B2	Aspartate--tRNA ligase, cytoplasmic OS=Mus musculus (Mouse) OX=10090 GN=Dars PE=1 SV=2	3	23	0.168404	4.1151	0.0223144	1.53e-07	7.54688	0.972673
Q922D4	Serine/threonine-protein phosphatase 6 regulatory subunit 3 OS=Mus musculus (Mouse) OX=10090 GN=Ppp6r3 PE=1 SV=1	3	4	0.238323	2.90782	0.0398936	5.18e-06	5.97396	0.95504
Q922D8	C-1-tetrahydrofolate synthase, cytoplasmic OS=Mus musculus (Mouse) OX=10090 GN=Mthfd1 PE=1 SV=4	3	22	0.110731	6.25841	0.0228787	7.77e-05	4.83991	0.941562
Q922H2	[Pyruvate dehydrogenase (acetyl-transferring)] kinase isozyme 3, mitochondrial OS=Mus musculus (Mouse) OX=10090 GN=Pdk3 PE=1 SV=1	2	3	0.211307	3.27959	0.0174515	8.33e-09	12.1082	0.992845
Q922J3	CAP-Gly domain-containing linker protein 1 OS=Mus musculus (Mouse) OX=10090 GN=Clip1 PE=1 SV=1	3	14	0.348836	1.98661	0.0215506	1.05e-13	16.1868	0.993753
Q922Q1	Mitochondrial amidoxime reducing component 2 OS=Mus musculus (Mouse) OX=10090 GN=Marc2 PE=1 SV=1	3	4	0.0879661	7.87803	0.00564233	2.25e-13	15.5904	0.994395
Q922R8	Protein disulfide-isomerase A6 OS=Mus musculus (Mouse) OX=10090 GN=Pdia6 PE=1 SV=3	3	11	0.233501	2.96787	0.0140609	6.24e-14	16.6064	0.993954
Q922Y1	UBX domain-containing protein 1 OS=Mus musculus (Mouse) OX=10090 GN=Ubxn1 PE=1 SV=1	2	3	0.254096	2.72731	0.0229516	2.61e-08	11.071	0.991323
Q923X4	Glutaredoxin-2, mitochondrial OS=Mus musculus (Mouse) OX=10090 GN=Glrx2 PE=1 SV=1	3	4	0.267328	2.59233	0.0294297	6.73e-09	9.08359	0.979957
Q924D0	Reticulon-4-interacting protein 1, mitochondrial OS=Mus musculus (Mouse) OX=10090 GN=Rtn4ip1 PE=1 SV=2	3	22	0.0454826	15.2366	0.0043514	5.36e-10	10.4524	0.990273
Q924M7	Mannose-6-phosphate isomerase OS=Mus musculus (Mouse) OX=10090 GN=Mpi PE=1 SV=1	3	24	0.0532044	13.0252	0.00316766	4.94e-14	16.7961	0.9959
Q924T2	28S ribosomal protein S2, mitochondrial OS=Mus musculus (Mouse) OX=10090 GN=Mrps2 PE=1 SV=1	2	4	0.0649806	10.6647	0.0119848	9e-05	5.42194	0.973564
Q924X2	Carnitine O-palmitoyltransferase 1, muscle isoform OS=Mus musculus (Mouse) OX=10090 GN=Cpt1b PE=1 SV=1	3	51	0.0604137	11.4709	0.00217378	1.25e-18	27.7921	0.998419
Q925I1	ATPase family AAA domain-containing protein 3 OS=Mus musculus (Mouse) OX=10090 GN=Atad3 PE=1 SV=1	3	31	0.0365962	18.9364	0.00363093	1.05e-09	10.079	0.990938
Q93092	Transaldolase OS=Mus musculus (Mouse) OX=10090 GN=Taldo1 PE=1 SV=2	3	21	0.162548	4.26335	0.0110225	6.91e-13	14.7469	0.992746
Q99020	Heterogeneous nuclear ribonucleoprotein A/B OS=Mus musculus (Mouse) OX=10090 GN=Hnrnpab PE=1 SV=1	3	7	0.305159	2.27095	0.0152269	1.28e-15	20.0408	0.995837
Q99J39	Malonyl-CoA decarboxylase, mitochondrial OS=Mus musculus (Mouse) OX=10090 GN=Mlycd PE=1 SV=1	3	25	0.0379903	18.2415	0.00348602	2.47e-10	10.8979	0.99202
Q99J47	Dehydrogenase/reductase SDR family member 7B OS=Mus musculus (Mouse) OX=10090 GN=Dhrs7b PE=1 SV=1	2	3	0.0527769	13.1307	0.00833044	1.84e-05	6.33543	0.981983
Q99J77	Sialic acid synthase OS=Mus musculus (Mouse) OX=10090 GN=Nans PE=1 SV=1	3	7	0.0615915	11.2515	0.0110243	1.29e-05	5.58691	0.962047
Q99J99	3-mercaptopyruvate sulfurtransferase OS=Mus musculus (Mouse) OX=10090 GN=Mpst PE=1 SV=4	3	9	0.150625	4.60084	0.011729	1.07e-11	12.8421	0.990607
Q99JB2	Stomatin-like protein 2, mitochondrial OS=Mus musculus (Mouse) OX=10090 GN=Stoml2 PE=1 SV=1	3	7	0.0921379	7.52134	0.00785667	6.17e-11	11.7273	0.990016
Q99JB8	Protein kinase C and casein kinase II substrate protein 3 OS=Mus musculus (Mouse) OX=10090 GN=Pacsin3 PE=1 SV=1	3	9	0.256034	2.70667	0.0178976	1.27e-12	14.3055	0.991827
Q99JI4	26S proteasome non-ATPase regulatory subunit 6 OS=Mus musculus (Mouse) OX=10090 GN=Psmd6 PE=1 SV=1	3	8	0.156694	4.42264	0.0133114	5.75e-11	11.7714	0.988747
Q99JR6	Nicotinamide/nicotinic acid mononucleotide adenylyltransferase 3 OS=Mus musculus (Mouse) OX=10090 GN=Nmnat3 PE=1 SV=1	3	14	0.0189142	36.6392	0.00410841	0.000138	4.60377	0.9787
Q99JW2	Aminoacylase-1 OS=Mus musculus (Mouse) OX=10090 GN=Acy1 PE=1 SV=1	3	7	0.075471	9.18233	0.00886814	2.08e-08	8.51036	0.982185
Q99JW4	LIM and senescent cell antigen-like-containing domain protein 1 OS=Mus musculus (Mouse) OX=10090 GN=Lims1 PE=1 SV=3	3	4	0.15582	4.44743	0.0074271	4.89e-16	20.98	0.996434
Q99JX4	Eukaryotic translation initiation factor 3 subunit M OS=Mus musculus (Mouse) OX=10090 GN=Eif3m PE=1 SV=1	3	5	0.205699	3.369	0.0149718	2.84e-12	13.7391	0.991312
Q99JY0	Trifunctional enzyme subunit beta, mitochondrial OS=Mus musculus (Mouse) OX=10090 GN=Hadhb PE=1 SV=1	3	80	0.0783031	8.85022	0.00363038	2.73e-16	21.5689	0.997155
Q99JY3	GTPase IMAP family member 4 OS=Mus musculus (Mouse) OX=10090 GN=Gimap4 PE=1 SV=2	3	10	0.0890153	7.78517	0.00761551	6.57e-11	11.6887	0.990041
Q99JY9	Actin-related protein 3 OS=Mus musculus (Mouse) OX=10090 GN=Actr3 PE=1 SV=3	3	14	0.119799	5.78467	0.00562505	3.57e-16	21.2975	0.996742
Q99K48	Non-POU domain-containing octamer-binding protein OS=Mus musculus (Mouse) OX=10090 GN=Nono PE=1 SV=3	3	8	0.263431	2.63067	0.0185237	1.43e-12	14.2213	0.991726
Q99K51	Plastin-3 OS=Mus musculus (Mouse) OX=10090 GN=Pls3 PE=1 SV=3	3	14	0.15128	4.5809	0.0153605	1.59e-09	9.84863	0.984119
Q99K70	Ras-related GTP-binding protein C OS=Mus musculus (Mouse) OX=10090 GN=Rragc PE=1 SV=1	2	3	0.265099	2.61412	0.0284009	2.18e-07	9.33418	0.987825
Q99KB8	Hydroxyacylglutathione hydrolase, mitochondrial OS=Mus musculus (Mouse) OX=10090 GN=Hagh PE=1 SV=2	3	13	0.0432269	16.0317	0.0114696	0.00105817	3.76882	0.932207
Q99KC8	von Willebrand factor A domain-containing protein 5A OS=Mus musculus (Mouse) OX=10090 GN=Vwa5a PE=1 SV=2	3	8	0.122303	5.66624	0.0146787	2.99e-08	8.33205	0.978986
Q99KI0	Aconitate hydratase, mitochondrial OS=Mus musculus (Mouse) OX=10090 GN=Aco2 PE=1 SV=1	3	102	0.0355291	19.5052	0.00319926	1.73e-10	11.1054	0.992692
Q99KJ8	Dynactin subunit 2 OS=Mus musculus (Mouse) OX=10090 GN=Dctn2 PE=1 SV=3	3	13	0.201495	3.43929	0.0119296	4.41e-14	16.8904	0.994251
Q99KK7	Dipeptidyl peptidase 3 OS=Mus musculus (Mouse) OX=10090 GN=Dpp3 PE=1 SV=2	3	19	0.0945935	7.32608	0.00765658	2.27e-11	12.3545	0.990934
Q99KP6	Pre-mRNA-processing factor 19 OS=Mus musculus (Mouse) OX=10090 GN=Prpf19 PE=1 SV=1	3	7	0.298682	2.32019	0.0393019	1.37e-07	7.59969	0.971707
Q99KQ4	Nicotinamide phosphoribosyltransferase OS=Mus musculus (Mouse) OX=10090 GN=Nampt PE=1 SV=1	3	24	0.179038	3.87069	0.00691075	5.62e-18	25.9072	0.997594
Q99KR3	Endoribonuclease LACTB2 OS=Mus musculus (Mouse) OX=10090 GN=Lactb2 PE=1 SV=1	2	3	0.0698785	9.91722	0.0216572	0.00609009	3.22657	0.927228
Q99KR7	Peptidyl-prolyl cis-trans isomerase F, mitochondrial OS=Mus musculus (Mouse) OX=10090 GN=Ppif PE=1 SV=1	3	19	0.0442688	15.6544	0.00417342	4.09e-10	10.6073	0.990697
Q99KU0	Vacuole membrane protein 1 OS=Mus musculus (Mouse) OX=10090 GN=Vmp1 PE=1 SV=2	3	3	0.0400115	17.32	0.00970568	0.000447	4.12248	0.94491
Q99L13	3-hydroxyisobutyrate dehydrogenase, mitochondrial OS=Mus musculus (Mouse) OX=10090 GN=Hibadh PE=1 SV=1	3	15	0.0336378	20.6018	0.00327895	7.57e-10	10.2587	0.991818
Q99L45	Eukaryotic translation initiation factor 2 subunit 2 OS=Mus musculus (Mouse) OX=10090 GN=Eif2s2 PE=1 SV=1	2	4	0.28573	2.42536	0.0463674	2.47e-05	6.1623	0.972526
Q99L47	Hsc70-interacting protein OS=Mus musculus (Mouse) OX=10090 GN=St13 PE=1 SV=1	3	19	0.214534	3.23026	0.00856035	1.14e-17	25.0613	0.997359
Q99LB2	Dehydrogenase/reductase SDR family member 4 OS=Mus musculus (Mouse) OX=10090 GN=Dhrs4 PE=1 SV=3	3	18	0.0368551	18.8034	0.00326904	1.31e-10	11.274	0.992705
Q99LC3	NADH dehydrogenase [ubiquinone] 1 alpha subcomplex subunit 10, mitochondrial OS=Mus musculus (Mouse) OX=10090 GN=Ndufa10 PE=1 SV=1	3	35	0.0535695	12.9365	0.00469417	1.04e-10	11.4119	0.991134
Q99LC5	Electron transfer flavoprotein subunit alpha, mitochondrial OS=Mus musculus (Mouse) OX=10090 GN=Etfa PE=1 SV=2	3	43	0.0366294	18.9192	0.00306934	4.42e-11	11.9339	0.993515
Q99LD4	COP9 signalosome complex subunit 1 OS=Mus musculus (Mouse) OX=10090 GN=Gps1 PE=1 SV=1	2	7	0.17169	4.03634	0.0139616	6.83e-09	12.2973	0.993287
Q99LF4	RNA-splicing ligase RtcB homolog OS=Mus musculus (Mouse) OX=10090 GN=Rtcb PE=1 SV=1	3	8	0.117079	5.91908	0.02722	0.000289	4.30121	0.926195
Q99LP6	GrpE protein homolog 1, mitochondrial OS=Mus musculus (Mouse) OX=10090 GN=Grpel1 PE=1 SV=1	3	9	0.134398	5.15632	0.0101331	5.68e-12	13.2633	0.99141
Q99LX0	Protein/nucleic acid deglycase DJ-1 OS=Mus musculus (Mouse) OX=10090 GN=Park7 PE=1 SV=1	3	23	0.063385	10.9332	0.00407477	2.36e-13	15.5555	0.994886
Q99LY9	NADH dehydrogenase [ubiquinone] iron-sulfur protein 5 OS=Mus musculus (Mouse) OX=10090 GN=Ndufs5 PE=1 SV=3	3	16	0.0385203	17.9905	0.00332373	7.73e-11	11.5895	0.992867
Q99M01	Phenylalanine--tRNA ligase, mitochondrial OS=Mus musculus (Mouse) OX=10090 GN=Fars2 PE=1 SV=1	3	8	0.167739	4.13142	0.00778096	2.76e-16	21.5576	0.996571
Q99M87	DnaJ homolog subfamily A member 3, mitochondrial OS=Mus musculus (Mouse) OX=10090 GN=Dnaja3 PE=1 SV=1	3	14	0.0956208	7.24738	0.0161623	5.93e-06	5.9163	0.961531
Q99MN1	Lysine--tRNA ligase OS=Mus musculus (Mouse) OX=10090 GN=Kars1 PE=1 SV=1	3	17	0.147635	4.69402	0.0165179	8.94e-09	8.93783	0.980882
Q99MN9	Propionyl-CoA carboxylase beta chain, mitochondrial OS=Mus musculus (Mouse) OX=10090 GN=Pccb PE=1 SV=2	3	45	0.0353922	19.5806	0.00277395	1.21e-11	12.7588	0.994471
Q99MR8	Methylcrotonoyl-CoA carboxylase subunit alpha, mitochondrial OS=Mus musculus (Mouse) OX=10090 GN=Mccc1 PE=1 SV=2	3	39	0.0493009	14.0565	0.00327635	4.61e-13	15.0475	0.995077
Q99MR9	Protein phosphatase 1 regulatory subunit 3A OS=Mus musculus (Mouse) OX=10090 GN=Ppp1r3a PE=1 SV=2	3	15	0.302094	2.29399	0.0224416	4.24e-12	13.4613	0.990813
Q99N87	28S ribosomal protein S5, mitochondrial OS=Mus musculus (Mouse) OX=10090 GN=Mrps5 PE=1 SV=1	3	8	0.0532163	13.0223	0.0125904	0.0003468	4.22673	0.938952
Q99N93	39S ribosomal protein L16, mitochondrial OS=Mus musculus (Mouse) OX=10090 GN=Mrpl16 PE=1 SV=1	3	5	0.0457067	15.1619	0.0053686	2.07e-08	8.51371	0.98537
Q99N94	39S ribosomal protein L9, mitochondrial OS=Mus musculus (Mouse) OX=10090 GN=Mrpl9 PE=1 SV=2	3	4	0.0672978	10.2975	0.0124179	1.92e-05	5.41943	0.958586
Q99N95	39S ribosomal protein L3, mitochondrial OS=Mus musculus (Mouse) OX=10090 GN=Mrpl3 PE=1 SV=1	2	3	0.0675404	10.2605	0.0173939	0.0016563	3.88299	0.949112
Q99N96	39S ribosomal protein L1, mitochondrial OS=Mus musculus (Mouse) OX=10090 GN=Mrpl1 PE=1 SV=2	3	6	0.0762295	9.09097	0.00559506	3.35e-12	13.6244	0.992953
Q99NB1	Acetyl-coenzyme A synthetase 2-like, mitochondrial OS=Mus musculus (Mouse) OX=10090 GN=Acss1 PE=1 SV=1	3	56	0.0626565	11.0603	0.00344003	9.32e-15	18.214	0.996279
Q99P30	Peroxisomal coenzyme A diphosphatase NUDT7 OS=Mus musculus (Mouse) OX=10090 GN=Nudt7 PE=1 SV=2	3	5	0.124297	5.57538	0.0212523	6.94e-06	5.84863	0.958098
Q99P58	Ras-related protein Rab-27B OS=Mus musculus (Mouse) OX=10090 GN=Rab27b PE=1 SV=3	2	3	0.226136	3.06453	0.0469425	0.000274	4.81729	0.956142
Q99P72	Reticulon-4 OS=Mus musculus (Mouse) OX=10090 GN=Rtn4 PE=1 SV=2	2	3	0.235724	2.93988	0.0252358	2.16e-07	9.34082	0.987904
Q99PL5	Ribosome-binding protein 1 OS=Mus musculus (Mouse) OX=10090 GN=Rrbp1 PE=1 SV=2	2	16	0.334795	2.06992	0.0223553	5.2e-10	14.9761	0.995314
Q99PR8	Heat shock protein beta-2 OS=Mus musculus (Mouse) OX=10090 GN=Hspb2 PE=1 SV=2	3	7	0.195077	3.55245	0.0156327	1.87e-11	12.4788	0.989567
Q99PT1	Rho GDP-dissociation inhibitor 1 OS=Mus musculus (Mouse) OX=10090 GN=Arhgdia PE=1 SV=3	3	15	0.0867257	7.99071	0.00611101	1.49e-12	14.1917	0.993269
Q9CPP6	NADH dehydrogenase [ubiquinone] 1 alpha subcomplex subunit 5 OS=Mus musculus (Mouse) OX=10090 GN=Ndufa5 PE=1 SV=3	3	15	0.0550193	12.5956	0.00581804	3.3e-09	9.45667	0.986994
Q9CPQ1	Cytochrome c oxidase subunit 6C OS=Mus musculus (Mouse) OX=10090 GN=Cox6c PE=1 SV=3	3	7	0.0412434	16.8027	0.00510857	5.07e-08	8.07337	0.984725
Q9CPQ8	ATP synthase subunit g, mitochondrial OS=Mus musculus (Mouse) OX=10090 GN=Atp5mg PE=1 SV=1	3	10	0.0305897	22.6547	0.00270695	1.25e-10	11.3004	0.99379
Q9CPR4	60S ribosomal protein L17 OS=Mus musculus (Mouse) OX=10090 GN=Rpl17 PE=1 SV=3	3	11	0.130468	5.31163	0.00915874	1.38e-12	14.2452	0.992597
Q9CPU0	Lactoylglutathione lyase OS=Mus musculus (Mouse) OX=10090 GN=Glo1 PE=1 SV=3	3	10	0.071507	9.69136	0.00934715	1.23e-07	7.65014	0.978384
Q9CPU4	Microsomal glutathione S-transferase 3 OS=Mus musculus (Mouse) OX=10090 GN=Mgst3 PE=1 SV=1	3	5	0.0548093	12.6439	0.00318325	2.97e-14	17.218	0.996047
Q9CPV4	Glyoxalase domain-containing protein 4 OS=Mus musculus (Mouse) OX=10090 GN=Glod4 PE=1 SV=1	3	26	0.0457539	15.1462	0.00279802	8.54e-14	16.3523	0.995989
Q9CPW4	Actin-related protein 2/3 complex subunit 5 OS=Mus musculus (Mouse) OX=10090 GN=Arpc5 PE=1 SV=3	2	4	0.1938	3.57584	0.0181272	4.06e-08	10.6911	0.990951
Q9CPW9	Methionine aminopeptidase 1D, mitochondrial OS=Mus musculus (Mouse) OX=10090 GN=Metap1d PE=2 SV=1	3	3	0.400982	1.72826	0.103767	0.000839	3.86424	0.903982
Q9CPX6	Ubiquitin-like-conjugating enzyme ATG3 OS=Mus musculus (Mouse) OX=10090 GN=Atg3 PE=1 SV=1	3	3	0.265133	2.61378	0.0312143	2.15e-08	8.49398	0.977145
Q9CPY7	Cytosol aminopeptidase OS=Mus musculus (Mouse) OX=10090 GN=Lap3 PE=1 SV=3	3	24	0.0568021	12.2002	0.00221244	6.81e-18	25.6739	0.998192
Q9CQ22	Ragulator complex protein LAMTOR1 OS=Mus musculus (Mouse) OX=10090 GN=Lamtor1 PE=1 SV=1	3	3	0.272415	2.54392	0.0196508	2.37e-12	13.8628	0.991295
Q9CQ54	NADH dehydrogenase [ubiquinone] 1 subunit C2 OS=Mus musculus (Mouse) OX=10090 GN=Ndufc2 PE=1 SV=1	3	22	0.0387078	17.9034	0.00354272	2.35e-10	10.926	0.991954
Q9CQ62	2,4-dienoyl-CoA reductase, mitochondrial OS=Mus musculus (Mouse) OX=10090 GN=Decr1 PE=1 SV=1	3	35	0.0350923	19.7479	0.00309244	1.15e-10	11.3478	0.993067
Q9CQ65	S-methyl-5'-thioadenosine phosphorylase OS=Mus musculus (Mouse) OX=10090 GN=Mtap PE=1 SV=1	3	10	0.0585691	11.8322	0.00949475	3.29e-06	6.16858	0.969216
Q9CQ69	Cytochrome b-c1 complex subunit 8 OS=Mus musculus (Mouse) OX=10090 GN=Uqcrq PE=1 SV=3	3	14	0.0441737	15.6881	0.00289012	3.36e-13	15.2844	0.995504
Q9CQ73	Plakophilin 2 OS=Mus musculus (Mouse) OX=10090 GN=Pkp2 PE=1 SV=1	3	44	0.0568462	12.1908	0.0032764	2.54e-14	17.3502	0.996048
Q9CQ75	NADH dehydrogenase [ubiquinone] 1 alpha subcomplex subunit 2 OS=Mus musculus (Mouse) OX=10090 GN=Ndufa2 PE=1 SV=3	3	13	0.0375318	18.4643	0.0046217	4.6e-08	8.12079	0.985846
Q9CQ91	NADH dehydrogenase [ubiquinone] 1 alpha subcomplex subunit 3 OS=Mus musculus (Mouse) OX=10090 GN=Ndufa3 PE=1 SV=1	3	5	0.0483292	14.3392	0.00654657	2.18e-07	7.38238	0.980056
Q9CQ92	Mitochondrial fission 1 protein OS=Mus musculus (Mouse) OX=10090 GN=Fis1 PE=1 SV=1	3	4	0.0868836	7.97619	0.00573893	4.08e-13	15.1393	0.994077
Q9CQA3	Succinate dehydrogenase [ubiquinone] iron-sulfur subunit, mitochondrial OS=Mus musculus (Mouse) OX=10090 GN=Sdhb PE=1 SV=1	3	37	0.0658928	10.5171	0.00326677	1.12e-15	20.1706	0.996912
Q9CQB5	CDGSH iron-sulfur domain-containing protein 2 OS=Mus musculus (Mouse) OX=10090 GN=Cisd2 PE=1 SV=1	2	4	0.185806	3.7297	0.011116	1.21e-10	16.7152	0.996304
Q9CQC7	NADH dehydrogenase [ubiquinone] 1 beta subcomplex subunit 4 OS=Mus musculus (Mouse) OX=10090 GN=Ndufb4 PE=1 SV=3	3	9	0.0379907	18.2413	0.00443232	1.84e-08	8.5713	0.987164
Q9CQC9	GTP-binding protein SAR1b OS=Mus musculus (Mouse) OX=10090 GN=Sar1b PE=1 SV=1	2	3	0.26504	2.6147	0.0158176	1.17e-10	16.756	0.99619
Q9CQF0	39S ribosomal protein L11, mitochondrial OS=Mus musculus (Mouse) OX=10090 GN=Mrpl11 PE=1 SV=1	3	8	0.100982	6.86262	0.00691374	8.38e-13	14.606	0.993387
Q9CQF4	Mitochondrial transcription rescue factor 1 OS=Mus musculus (Mouse) OX=10090 GN=Mtres1 PE=1 SV=1	3	6	0.0416637	16.6332	0.00650923	1.93e-06	6.40071	0.975761
Q9CQF8	Ribosomal protein 63, mitochondrial OS=Mus musculus (Mouse) OX=10090 GN=Mrpl57 PE=1 SV=1	2	3	0.105393	6.5754	0.0106683	1.09e-07	9.87904	0.990725
Q9CQF9	Prenylcysteine oxidase OS=Mus musculus (Mouse) OX=10090 GN=Pcyox1 PE=1 SV=1	2	8	0.145176	4.77352	0.00591819	6.65e-13	24.5305	0.998362
Q9CQH3	NADH dehydrogenase [ubiquinone] 1 beta subcomplex subunit 5, mitochondrial OS=Mus musculus (Mouse) OX=10090 GN=Ndufb5 PE=1 SV=1	3	13	0.0403248	17.1854	0.00372001	2.73e-10	10.84	0.991594
Q9CQH7	Transcription factor BTF3 homolog 4 OS=Mus musculus (Mouse) OX=10090 GN=Btf3l4 PE=1 SV=1	3	4	0.123892	5.59357	0.0236261	2.92e-05	5.24387	0.948442
Q9CQI3	Glia maturation factor beta OS=Mus musculus (Mouse) OX=10090 GN=Gmfb PE=1 SV=3	3	6	0.103282	6.70977	0.00961833	3.25e-10	10.7381	0.987764
Q9CQJ8	NADH dehydrogenase [ubiquinone] 1 beta subcomplex subunit 9 OS=Mus musculus (Mouse) OX=10090 GN=Ndufb9 PE=1 SV=3	3	16	0.035652	19.4379	0.00328079	2.6e-10	10.8669	0.99235
Q9CQL4	39S ribosomal protein L20, mitochondrial OS=Mus musculus (Mouse) OX=10090 GN=Mrpl20 PE=1 SV=1	3	4	0.0846146	8.19008	0.00668087	1.4e-11	12.6652	0.991618
Q9CQM9	Glutaredoxin-3 OS=Mus musculus (Mouse) OX=10090 GN=Glrx3 PE=1 SV=1	3	10	0.140335	4.9382	0.00641127	2e-16	21.8888	0.996797
Q9CQN1	Heat shock protein 75 kDa, mitochondrial OS=Mus musculus (Mouse) OX=10090 GN=Trap1 PE=1 SV=1	3	44	0.199215	3.47866	0.00608022	3.64e-20	32.7644	0.998468
Q9CQN7	39S ribosomal protein L41, mitochondrial OS=Mus musculus (Mouse) OX=10090 GN=Mrpl41 PE=1 SV=1	3	10	0.106967	6.47865	0.00677184	1.73e-13	15.7958	0.994257
Q9CQQ7	ATP synthase F(0) complex subunit B1, mitochondrial OS=Mus musculus (Mouse) OX=10090 GN=Atp5pb PE=1 SV=1	3	49	0.0332069	20.8691	0.00299736	1.81e-10	11.0787	0.993052
Q9CQR2	40S ribosomal protein S21 OS=Mus musculus (Mouse) OX=10090 GN=Rps21 PE=1 SV=1	3	3	0.124402	5.57066	0.00725993	3.28e-14	17.1354	0.99493
Q9CQR4	Acyl-coenzyme A thioesterase 13 OS=Mus musculus (Mouse) OX=10090 GN=Acot13 PE=1 SV=1	3	19	0.0420738	16.4711	0.00361486	7.13e-11	11.6391	0.992497
Q9CQR6	Serine/threonine-protein phosphatase 6 catalytic subunit OS=Mus musculus (Mouse) OX=10090 GN=Ppp6c PE=1 SV=1	3	5	0.199229	3.47841	0.0234222	2.1e-08	8.50596	0.977743
Q9CQS4	Solute carrier family 25 member 46 OS=Mus musculus (Mouse) OX=10090 GN=Slc25a46 PE=1 SV=1	3	7	0.0781627	8.86612	0.00341647	7.88e-17	22.8782	0.997472
Q9CQT1	Methylthioribose-1-phosphate isomerase OS=Mus musculus (Mouse) OX=10090 GN=Mri1 PE=1 SV=1	3	4	0.052373	13.232	0.0140774	0.00118999	3.72036	0.92309
Q9CQV8	14-3-3 protein beta/alpha OS=Mus musculus (Mouse) OX=10090 GN=Ywhab PE=1 SV=3	3	9	0.186982	3.70624	0.0063457	3.57e-19	29.4659	0.998125
Q9CQW2	ADP-ribosylation factor-like protein 8B OS=Mus musculus (Mouse) OX=10090 GN=Arl8b PE=1 SV=1	3	10	0.183224	3.78226	0.0104559	2.07e-14	17.5235	0.994736
Q9CQX2	Cytochrome b5 type B OS=Mus musculus (Mouse) OX=10090 GN=Cyb5b PE=1 SV=1	3	6	0.0628469	11.0268	0.00443366	1.52e-12	14.175	0.993866
Q9CQX8	28S ribosomal protein S36, mitochondrial OS=Mus musculus (Mouse) OX=10090 GN=Mrps36 PE=1 SV=1	3	10	0.0315386	21.973	0.00371287	2.15e-08	8.4944	0.988754
Q9CQY6	Ubiquinol-cytochrome-c reductase complex assembly factor 2 OS=Mus musculus (Mouse) OX=10090 GN=Uqcc2 PE=1 SV=1	2	5	0.222038	3.12109	0.0135606	1.59e-10	16.3738	0.996053
Q9CQZ5	NADH dehydrogenase [ubiquinone] 1 alpha subcomplex subunit 6 OS=Mus musculus (Mouse) OX=10090 GN=Ndufa6 PE=1 SV=1	3	17	0.0455439	15.2161	0.00465337	1.78e-09	9.78728	0.988913
Q9CQZ6	NADH dehydrogenase [ubiquinone] 1 beta subcomplex subunit 3 OS=Mus musculus (Mouse) OX=10090 GN=Ndufb3 PE=1 SV=1	3	7	0.0441208	15.7069	0.00534362	3.48e-08	8.25672	0.984769
Q9CR00	26S proteasome non-ATPase regulatory subunit 9 OS=Mus musculus (Mouse) OX=10090 GN=Psmd9 PE=1 SV=1	2	6	0.13342	5.19411	0.0296615	0.000501	4.4981	0.954331
Q9CR16	Peptidyl-prolyl cis-trans isomerase D OS=Mus musculus (Mouse) OX=10090 GN=Ppid PE=1 SV=3	2	6	0.187862	3.68889	0.00786173	9.52e-13	23.8957	0.998185
Q9CR57	60S ribosomal protein L14 OS=Mus musculus (Mouse) OX=10090 GN=Rpl14 PE=1 SV=3	2	3	0.144723	4.78847	0.00723614	1.08e-11	20	0.99754
Q9CR59	Growth arrest and DNA damage-inducible proteins-interacting protein 1 OS=Mus musculus (Mouse) OX=10090 GN=Gadd45gip1 PE=1 SV=1	3	3	0.0887992	7.80413	0.0156016	1.01e-05	5.69167	0.959326
Q9CR61	NADH dehydrogenase [ubiquinone] 1 beta subcomplex subunit 7 OS=Mus musculus (Mouse) OX=10090 GN=Ndufb7 PE=1 SV=3	3	23	0.0342862	20.2122	0.00305353	1.41e-10	11.2284	0.993052
Q9CR62	Mitochondrial 2-oxoglutarate/malate carrier protein OS=Mus musculus (Mouse) OX=10090 GN=Slc25a11 PE=1 SV=3	3	36	0.0401406	17.2643	0.00318173	1.51e-11	12.616	0.9938
Q9CR68	Cytochrome b-c1 complex subunit Rieske, mitochondrial OS=Mus musculus (Mouse) OX=10090 GN=Uqcrfs1 PE=1 SV=1	3	29	0.0533458	12.9907	0.00469993	1.15e-10	11.3504	0.991055
Q9CR84	ATP synthase F(0) complex subunit C1, mitochondrial OS=Mus musculus (Mouse) OX=10090 GN=Atp5mc1 PE=1 SV=1	3	3	0.0344607	20.1099	0.00371385	4.63e-09	9.27897	0.989816
Q9CRA7	ATP synthase subunit s, mitochondrial OS=Mus musculus (Mouse) OX=10090 GN=Dmac2l PE=1 SV=1	3	4	0.046195	15.0016	0.00508958	6.83e-09	9.07639	0.98703
Q9CRB6	Tubulin polymerization-promoting protein family member 3 OS=Mus musculus (Mouse) OX=10090 GN=Tppp3 PE=1 SV=1	3	6	0.0806176	8.59613	0.0161457	5.36e-05	4.99313	0.949058
Q9CRB8	Mitochondrial fission process protein 1 OS=Mus musculus (Mouse) OX=10090 GN=Mtfp1 PE=1 SV=1	3	12	0.0553316	12.5245	0.00428077	9.42e-12	12.9256	0.992979
Q9CRB9	MICOS complex subunit Mic19 OS=Mus musculus (Mouse) OX=10090 GN=Chchd3 PE=1 SV=1	3	29	0.0314018	22.0688	0.00296269	4.15e-10	10.5991	0.992776
Q9CRD0	OCIA domain-containing protein 1 OS=Mus musculus (Mouse) OX=10090 GN=Ociad1 PE=1 SV=1	3	8	0.217383	3.18792	0.0126418	3.05e-14	17.1956	0.994398
Q9CRY7	Lysophospholipase D GDPD1 OS=Mus musculus (Mouse) OX=10090 GN=Gdpd1 PE=1 SV=1	3	3	0.135738	5.10544	0.0154737	1.24e-08	8.77217	0.980534
Q9CVB6	Actin-related protein 2/3 complex subunit 2 OS=Mus musculus (Mouse) OX=10090 GN=Arpc2 PE=1 SV=3	3	13	0.130767	5.29948	0.0089301	7.96e-13	14.6435	0.992987
Q9CWG8	Protein arginine methyltransferase NDUFAF7, mitochondrial OS=Mus musculus (Mouse) OX=10090 GN=Ndufaf7 PE=1 SV=4	3	4	0.143157	4.84083	0.0109266	7.23e-12	13.1017	0.991072
Q9CWJ9	Bifunctional purine biosynthesis protein PURH OS=Mus musculus (Mouse) OX=10090 GN=Atic PE=1 SV=2	3	24	0.069378	9.98876	0.0167688	0.000431	4.13732	0.932568
Q9CWK8	Sorting nexin-2 OS=Mus musculus (Mouse) OX=10090 GN=Snx2 PE=1 SV=2	2	3	0.168939	4.10207	0.0099749	1.01e-10	16.9364	0.99646
Q9CWU6	Ubiquinol-cytochrome-c reductase complex assembly factor 1 OS=Mus musculus (Mouse) OX=10090 GN=Uqcc1 PE=1 SV=1	3	5	0.159199	4.35303	0.0104238	3.42e-13	15.2728	0.993262
Q9CWX2	Complex I intermediate-associated protein 30, mitochondrial OS=Mus musculus (Mouse) OX=10090 GN=Ndufaf1 PE=1 SV=2	2	4	0.253717	2.73139	0.0263183	1.47e-07	9.64033	0.988589
Q9CWZ3	RNA-binding protein 8A OS=Mus musculus (Mouse) OX=10090 GN=Rbm8a PE=1 SV=4	2	4	0.267805	2.5877	0.023972	2.33e-08	11.1716	0.991468
Q9CWZ7	Gamma-soluble NSF attachment protein OS=Mus musculus (Mouse) OX=10090 GN=Napg PE=1 SV=1	2	3	0.182391	3.79953	0.0241747	2.69e-06	7.5447	0.98217
Q9CX56	26S proteasome non-ATPase regulatory subunit 8 OS=Mus musculus (Mouse) OX=10090 GN=Psmd8 PE=1 SV=2	3	8	0.19735	3.51153	0.0183769	3.25e-10	10.739	0.985939
Q9CX86	Heterogeneous nuclear ribonucleoprotein A0 OS=Mus musculus (Mouse) OX=10090 GN=Hnrnpa0 PE=1 SV=1	3	6	0.20318	3.41078	0.0136833	6.02e-13	14.8487	0.992565
Q9CXD6	Mitochondrial calcium uniporter regulator 1 OS=Mus musculus (Mouse) OX=10090 GN=Mcur1 PE=1 SV=1	2	4	0.0419742	16.5102	0.00500462	7.87e-07	8.38709	0.990834
Q9CXI0	2-methoxy-6-polyprenyl-1,4-benzoquinol methylase, mitochondrial OS=Mus musculus (Mouse) OX=10090 GN=Coq5 PE=1 SV=2	3	17	0.0869891	7.96652	0.00545308	1.41e-13	15.9523	0.994661
Q9CXJ4	Mitochondrial potassium channel ATP-binding subunit OS=Mus musculus (Mouse) OX=10090 GN=Abcb8 PE=1 SV=1	3	19	0.0312617	22.1677	0.00285832	2.31e-10	10.9371	0.99324
Q9CXS4	Centromere protein V OS=Mus musculus (Mouse) OX=10090 GN=Cenpv PE=1 SV=2	3	6	0.0405874	17.0743	0.00351329	8.22e-11	11.5525	0.99256
Q9CXT8	Mitochondrial-processing peptidase subunit beta OS=Mus musculus (Mouse) OX=10090 GN=Pmpcb PE=1 SV=1	2	4	0.31638	2.1904	0.0181426	6.83e-11	17.4386	0.996512
Q9CXV1	Succinate dehydrogenase [ubiquinone] cytochrome b small subunit, mitochondrial OS=Mus musculus (Mouse) OX=10090 GN=Sdhd PE=1 SV=2	3	6	0.0340313	20.3636	0.00425387	5.9e-08	8.00008	0.986487
Q9CXW2	28S ribosomal protein S22, mitochondrial OS=Mus musculus (Mouse) OX=10090 GN=Mrps22 PE=1 SV=1	3	8	0.0762382	9.08993	0.00665441	9.63e-11	11.4568	0.990062
Q9CXW3	Calcyclin-binding protein OS=Mus musculus (Mouse) OX=10090 GN=Cacybp PE=1 SV=1	2	3	0.249374	2.77896	0.0493615	0.000177	5.052	0.959691
Q9CXW4	60S ribosomal protein L11 OS=Mus musculus (Mouse) OX=10090 GN=Rpl11 PE=1 SV=4	3	5	0.155917	4.44467	0.00792204	1.86e-15	19.6814	0.995949
Q9CXY6	Interleukin enhancer-binding factor 2 OS=Mus musculus (Mouse) OX=10090 GN=Ilf2 PE=1 SV=1	3	5	0.0902663	7.67728	0.0175953	3.85e-05	5.13014	0.950196
Q9CXZ1	NADH dehydrogenase [ubiquinone] iron-sulfur protein 4, mitochondrial OS=Mus musculus (Mouse) OX=10090 GN=Ndufs4 PE=1 SV=3	3	20	0.0505573	13.7072	0.00370867	3.31e-12	13.6322	0.993933
Q9CY27	Very-long-chain enoyl-CoA reductase OS=Mus musculus (Mouse) OX=10090 GN=Tecr PE=1 SV=1	3	3	0.247555	2.79938	0.0151203	8.33e-14	16.3723	0.993757
Q9CY50	Translocon-associated protein subunit alpha OS=Mus musculus (Mouse) OX=10090 GN=Ssr1 PE=1 SV=1	3	3	0.229976	3.01336	0.0245391	3.88e-09	9.37181	0.981283
Q9CY58	Plasminogen activator inhibitor 1 RNA-binding protein OS=Mus musculus (Mouse) OX=10090 GN=Serbp1 PE=1 SV=2	3	10	0.362814	1.91007	0.0217193	5.53e-14	16.7047	0.994183
Q9CY64	Biliverdin reductase A OS=Mus musculus (Mouse) OX=10090 GN=Blvra PE=1 SV=1	3	14	0.0673538	10.2889	0.00775516	1.47e-08	8.68503	0.983452
Q9CY73	39S ribosomal protein L44, mitochondrial OS=Mus musculus (Mouse) OX=10090 GN=Mrpl44 PE=1 SV=3	3	9	0.0571961	12.1162	0.00850643	9.3e-07	6.72386	0.974199
Q9CYH2	Peroxiredoxin-like 2A OS=Mus musculus (Mouse) OX=10090 GN=Prxl2a PE=1 SV=2	3	6	0.036101	19.1961	0.00819014	0.000223	4.40786	0.954821
Q9CYR0	Single-stranded DNA-binding protein, mitochondrial OS=Mus musculus (Mouse) OX=10090 GN=Ssbp1 PE=1 SV=1	3	7	0.053893	12.8588	0.00395663	3.36e-12	13.6209	0.993744
Q9CYT6	Adenylyl cyclase-associated protein 2 OS=Mus musculus (Mouse) OX=10090 GN=Cap2 PE=1 SV=1	3	15	0.300153	2.30883	0.0346872	1.57e-08	8.65312	0.978042
Q9CZ13	Cytochrome b-c1 complex subunit 1, mitochondrial OS=Mus musculus (Mouse) OX=10090 GN=Uqcrc1 PE=1 SV=2	3	33	0.0351848	19.696	0.0034994	1.09e-09	10.0545	0.991167
Q9CZ30	Obg-like ATPase 1 OS=Mus musculus (Mouse) OX=10090 GN=Ola1 PE=1 SV=1	3	16	0.0829863	8.35078	0.00550386	4.43e-13	15.0778	0.994102
Q9CZ42	ATP-dependent (S)-NAD(P)H-hydrate dehydratase OS=Mus musculus (Mouse) OX=10090 GN=Naxd PE=1 SV=1	3	16	0.048755	14.2139	0.00260309	5.23e-15	18.7296	0.996834
Q9CZ44	NSFL1 cofactor p47 OS=Mus musculus (Mouse) OX=10090 GN=Nsfl1c PE=1 SV=1	3	13	0.147587	4.69553	0.0103617	1.39e-12	14.2435	0.992384
Q9CZB0	Succinate dehydrogenase cytochrome b560 subunit, mitochondrial OS=Mus musculus (Mouse) OX=10090 GN=Sdhc PE=1 SV=1	3	6	0.0369707	18.7446	0.003208	8.61e-11	11.5245	0.993
Q9CZD3	Glycine--tRNA ligase OS=Mus musculus (Mouse) OX=10090 GN=Gars1 PE=1 SV=1	3	14	0.140789	4.92225	0.00403475	9.33e-21	34.8942	0.998736
Q9CZJ2	Heat shock 70 kDa protein 12B OS=Mus musculus (Mouse) OX=10090 GN=Hspa12b PE=1 SV=1	3	17	0.0836439	8.28512	0.00420251	1.47e-15	19.9033	0.996599
Q9CZL5	Pterin-4-alpha-carbinolamine dehydratase 2 OS=Mus musculus (Mouse) OX=10090 GN=Pcbd2 PE=1 SV=2	2	4	0.0688985	10.0583	0.0118665	4.55e-05	5.80615	0.976437
Q9CZM2	60S ribosomal protein L15 OS=Mus musculus (Mouse) OX=10090 GN=Rpl15 PE=1 SV=4	3	7	0.171986	4.0294	0.0200751	1.86e-08	8.56714	0.97858
Q9CZN7	Serine hydroxymethyltransferase, mitochondrial OS=Mus musculus (Mouse) OX=10090 GN=Shmt2 PE=1 SV=1	3	7	0.125759	5.51054	0.0101902	2.32e-11	12.3412	0.990246
Q9CZN8	Glutamyl-tRNA(Gln) amidotransferase subunit A, mitochondrial OS=Mus musculus (Mouse) OX=10090 GN=Qrsl1 PE=1 SV=1	3	6	0.126054	5.49763	0.0197055	1.95e-06	6.3969	0.964615
Q9CZP5	Mitochondrial chaperone BCS1 OS=Mus musculus (Mouse) OX=10090 GN=Bcs1l PE=1 SV=1	3	5	0.0430547	16.0958	0.00419197	7.41e-10	10.2707	0.990247
Q9CZR8	Elongation factor Ts, mitochondrial OS=Mus musculus (Mouse) OX=10090 GN=Tsfm PE=1 SV=1	3	13	0.0624224	11.1018	0.00385779	1.06e-13	16.1809	0.995297
Q9CZU6	Citrate synthase, mitochondrial OS=Mus musculus (Mouse) OX=10090 GN=Cs PE=1 SV=1	3	57	0.0383823	18.0552	0.00302268	1.33e-11	12.6981	0.994067
Q9CZW5	Mitochondrial import receptor subunit TOM70 OS=Mus musculus (Mouse) OX=10090 GN=Tomm70 PE=1 SV=2	3	13	0.0979545	7.07471	0.00384231	7.92e-18	25.4937	0.997837
Q9CZX8	40S ribosomal protein S19 OS=Mus musculus (Mouse) OX=10090 GN=Rps19 PE=1 SV=3	3	15	0.118634	5.8415	0.00940415	1.51e-11	12.6151	0.990792
Q9D020	Cytosolic 5'-nucleotidase 3A OS=Mus musculus (Mouse) OX=10090 GN=Nt5c3a PE=1 SV=4	3	37	0.085243	8.1297	0.00244659	9.64e-21	34.8416	0.998882
Q9D023	Mitochondrial pyruvate carrier 2 OS=Mus musculus (Mouse) OX=10090 GN=Mpc2 PE=1 SV=1	3	10	0.0759876	9.11991	0.0048791	2.3e-13	15.5741	0.994603
Q9D051	Pyruvate dehydrogenase E1 component subunit beta, mitochondrial OS=Mus musculus (Mouse) OX=10090 GN=Pdhb PE=1 SV=1	3	47	0.0423883	16.3488	0.0030716	2.6e-12	13.8001	0.994626
Q9D0B5	Thiosulfate sulfurtransferase/rhodanese-like domain-containing protein 3 OS=Mus musculus (Mouse) OX=10090 GN=Tstd3 PE=1 SV=1	3	3	0.0466695	14.8491	0.00897892	3.27e-05	5.19768	0.961264
Q9D0D3	Poly(A) RNA polymerase, mitochondrial OS=Mus musculus (Mouse) OX=10090 GN=Mtpap PE=1 SV=1	2	3	0.121987	5.68091	0.012708	1.55e-07	9.5993	0.98982
Q9D0E1	Heterogeneous nuclear ribonucleoprotein M OS=Mus musculus (Mouse) OX=10090 GN=Hnrnpm PE=1 SV=3	3	13	0.18481	3.74979	0.00672585	1.6e-18	27.4776	0.997849
Q9D0F3	Protein ERGIC-53 OS=Mus musculus (Mouse) OX=10090 GN=Lman1 PE=1 SV=1	2	4	0.245559	2.82213	0.0270561	3.06e-07	9.07591	0.987163
Q9D0F9	Phosphoglucomutase-1 OS=Mus musculus (Mouse) OX=10090 GN=Pgm1 PE=1 SV=4	3	50	0.0592141	11.7033	0.00313832	4.49e-15	18.8681	0.996603
Q9D0G0	28S ribosomal protein S30, mitochondrial OS=Mus musculus (Mouse) OX=10090 GN=Mrps30 PE=1 SV=1	3	13	0.0467249	14.8315	0.00883191	2.62e-05	5.29046	0.962537
Q9D0I9	Arginine--tRNA ligase, cytoplasmic OS=Mus musculus (Mouse) OX=10090 GN=Rars PE=1 SV=2	3	12	0.126632	5.47255	0.00891775	1.47e-12	14.2	0.992602
Q9D0K2	Succinyl-CoA:3-ketoacid coenzyme A transferase 1, mitochondrial OS=Mus musculus (Mouse) OX=10090 GN=Oxct1 PE=1 SV=1	3	51	0.0684998	10.1168	0.00321705	3.58e-16	21.2927	0.997193
Q9D0L4	AarF domain-containing protein kinase 1 OS=Mus musculus (Mouse) OX=10090 GN=Adck1 PE=1 SV=1	3	17	0.0576759	12.0154	0.00353501	8.94e-14	16.3156	0.995507
Q9D0M3	Cytochrome c1, heme protein, mitochondrial OS=Mus musculus (Mouse) OX=10090 GN=Cyc1 PE=1 SV=1	3	25	0.0281533	24.6152	0.00288192	1.84e-09	9.76894	0.992345
Q9D0Q7	39S ribosomal protein L45, mitochondrial OS=Mus musculus (Mouse) OX=10090 GN=Mrpl45 PE=1 SV=1	3	4	0.0925335	7.48918	0.0136645	8.35e-07	6.77182	0.970612
Q9D0R2	Threonine--tRNA ligase 1, cytoplasmic OS=Mus musculus (Mouse) OX=10090 GN=Tars1 PE=1 SV=2	3	8	0.141416	4.90043	0.0169968	3.06e-08	8.32018	0.978209
Q9D0R8	Protein LSM12 homolog OS=Mus musculus (Mouse) OX=10090 GN=Lsm12 PE=1 SV=1	3	4	0.239258	2.89645	0.0208896	9.68e-11	11.4534	0.987351
Q9D0S9	Histidine triad nucleotide-binding protein 2, mitochondrial OS=Mus musculus (Mouse) OX=10090 GN=Hint2 PE=1 SV=1	3	13	0.0662221	10.4648	0.00752291	1.16e-08	8.80272	0.983971
Q9D113	DNL-type zinc finger protein OS=Mus musculus (Mouse) OX=10090 GN=Dnlz PE=1 SV=1	3	3	0.124028	5.58745	0.00661845	5.17e-15	18.7397	0.99576
Q9D154	Leukocyte elastase inhibitor A OS=Mus musculus (Mouse) OX=10090 GN=Serpinb1a PE=1 SV=1	2	3	0.143375	4.83349	0.010832	2.63e-09	13.2363	0.994413
Q9D172	Glutamine amidotransferase-like class 1 domain-containing protein 3A, mitochondrial OS=Mus musculus (Mouse) OX=10090 GN=Gatd3a PE=1 SV=1	3	28	0.0372331	18.6125	0.00405874	5.66e-09	9.17357	0.988939
Q9D1A2	Cytosolic non-specific dipeptidase OS=Mus musculus (Mouse) OX=10090 GN=Cndp2 PE=1 SV=1	3	12	0.122174	5.67222	0.00691801	1.76e-14	17.6603	0.995246
Q9D1D4	Transmembrane emp24 domain-containing protein 10 OS=Mus musculus (Mouse) OX=10090 GN=Tmed10 PE=1 SV=1	3	11	0.202747	3.41805	0.00822572	1.62e-17	24.648	0.99729
Q9D1G1	Ras-related protein Rab-1B OS=Mus musculus (Mouse) OX=10090 GN=Rab1b PE=1 SV=1	3	12	0.21662	3.19915	0.012319	1.93e-14	17.5843	0.994644
Q9D1G3	Protein-cysteine N-palmitoyltransferase HHAT-like protein OS=Mus musculus (Mouse) OX=10090 GN=Hhatl PE=1 SV=2	3	14	0.0345458	20.0603	0.00285721	3.44e-11	12.0907	0.993965
Q9D1G5	Leucine-rich repeat-containing protein 57 OS=Mus musculus (Mouse) OX=10090 GN=Lrrc57 PE=1 SV=1	2	3	0.109762	6.31367	0.0124386	4.3e-07	8.82427	0.988284
Q9D1H6	NADH dehydrogenase [ubiquinone] 1 alpha subcomplex assembly factor 4 OS=Mus musculus (Mouse) OX=10090 GN=Ndufaf4 PE=1 SV=1	3	14	0.0488393	14.1894	0.00433829	1.34e-10	11.2577	0.991279
Q9D1I5	Methylmalonyl-CoA epimerase, mitochondrial OS=Mus musculus (Mouse) OX=10090 GN=Mcee PE=1 SV=1	3	6	0.0619695	11.1829	0.00465582	5.3e-12	13.3101	0.993082
Q9D1N9	39S ribosomal protein L21, mitochondrial OS=Mus musculus (Mouse) OX=10090 GN=Mrpl21 PE=1 SV=1	3	5	0.0556448	12.454	0.0092452	4.66e-06	6.01878	0.968349
Q9D1P0	39S ribosomal protein L13, mitochondrial OS=Mus musculus (Mouse) OX=10090 GN=Mrpl13 PE=1 SV=1	3	5	0.0655117	10.5783	0.00543665	3.67e-11	12.05	0.991412
Q9D1P4	Cysteine and histidine-rich domain-containing protein 1 OS=Mus musculus (Mouse) OX=10090 GN=Chordc1 PE=1 SV=1	3	7	0.213618	3.24411	0.0161428	5.94e-12	13.233	0.990596
Q9D1Q6	Endoplasmic reticulum resident protein 44 OS=Mus musculus (Mouse) OX=10090 GN=Erp44 PE=1 SV=1	3	3	0.153714	4.50839	0.0214269	3.43e-07	7.17387	0.970385
Q9D1R9	60S ribosomal protein L34 OS=Mus musculus (Mouse) OX=10090 GN=Rpl34 PE=1 SV=2	3	6	0.148024	4.68169	0.00646809	7.83e-17	22.8852	0.997034
Q9D273	Corrinoid adenosyltransferase OS=Mus musculus (Mouse) OX=10090 GN=Mmab PE=1 SV=1	2	7	0.0350826	19.7534	0.00480512	3.9e-06	7.30109	0.989384
Q9D2G2	Dihydrolipoyllysine-residue succinyltransferase component of 2-oxoglutarate dehydrogenase complex, mitochondrial OS=Mus musculus (Mouse) OX=10090 GN=Dlst PE=1 SV=1	3	34	0.0373602	18.5492	0.00281184	5.49e-12	13.2867	0.994683
Q9D2M8	Ubiquitin-conjugating enzyme E2 variant 2 OS=Mus musculus (Mouse) OX=10090 GN=Ube2v2 PE=1 SV=4	3	7	0.120617	5.74547	0.00817699	6.88e-13	14.7508	0.993221
Q9D2N4	Dystrobrevin alpha OS=Mus musculus (Mouse) OX=10090 GN=Dtna PE=1 SV=2	3	18	0.0410549	16.8798	0.00326553	1.62e-11	12.5722	0.993663
Q9D2R6	Cytochrome c oxidase assembly factor 3 homolog, mitochondrial OS=Mus musculus (Mouse) OX=10090 GN=Coa3 PE=1 SV=1	3	3	0.16369	4.23361	0.0118675	2.62e-12	13.7932	0.991706
Q9D328	Transmembrane protein 35A OS=Mus musculus (Mouse) OX=10090 GN=Tmem35a PE=1 SV=1	3	3	0.035065	19.7633	0.00472119	1.98e-07	7.42714	0.983974
Q9D358	Low molecular weight phosphotyrosine protein phosphatase OS=Mus musculus (Mouse) OX=10090 GN=Acp1 PE=1 SV=3	3	6	0.0536388	12.9198	0.0134069	0.000602	4.00082	0.932122
Q9D379	Epoxide hydrolase 1 OS=Mus musculus (Mouse) OX=10090 GN=Ephx1 PE=1 SV=2	3	9	0.189088	3.66495	0.0114666	7.2e-14	16.4903	0.994028
Q9D3D9	ATP synthase subunit delta, mitochondrial OS=Mus musculus (Mouse) OX=10090 GN=Atp5f1d PE=1 SV=1	3	3	0.0323421	21.4272	0.00487763	1.15e-06	6.6307	0.981268
Q9D404	3-oxoacyl-[acyl-carrier-protein] synthase, mitochondrial OS=Mus musculus (Mouse) OX=10090 GN=Oxsm PE=1 SV=1	3	8	0.0357254	19.3979	0.00267591	4.99e-12	13.3508	0.99491
Q9D4H8	Cullin-2 OS=Mus musculus (Mouse) OX=10090 GN=Cul2 PE=1 SV=2	2	3	0.201489	3.4394	0.0292051	7.33e-06	6.89909	0.97842
Q9D517	1-acyl-sn-glycerol-3-phosphate acyltransferase gamma OS=Mus musculus (Mouse) OX=10090 GN=Agpat3 PE=1 SV=2	3	17	0.140444	4.93435	0.00876496	1.29e-13	16.0234	0.994039
Q9D554	Splicing factor 3A subunit 3 OS=Mus musculus (Mouse) OX=10090 GN=Sf3a3 PE=1 SV=2	2	3	0.220165	3.14764	0.0130707	1.09e-10	16.8442	0.996272
Q9D5T0	ATPase family AAA domain-containing protein 1 OS=Mus musculus (Mouse) OX=10090 GN=Atad1 PE=1 SV=1	3	14	0.0929218	7.45788	0.00638439	9e-13	14.5545	0.993481
Q9D5V5	Cullin-5 OS=Mus musculus (Mouse) OX=10090 GN=Cul5 PE=1 SV=3	3	12	0.125766	5.51021	0.0212366	5.84e-06	5.92216	0.958978
Q9D6F9	Tubulin beta-4A chain OS=Mus musculus (Mouse) OX=10090 GN=Tubb4a PE=1 SV=3	3	3	0.0485992	14.2595	0.00868716	1.27e-05	5.59438	0.965682
Q9D6J5	NADH dehydrogenase [ubiquinone] 1 beta subcomplex subunit 8, mitochondrial OS=Mus musculus (Mouse) OX=10090 GN=Ndufb8 PE=1 SV=1	3	19	0.0556602	12.4505	0.0084959	1.37e-06	6.55143	0.973151
Q9D6J6	NADH dehydrogenase [ubiquinone] flavoprotein 2, mitochondrial OS=Mus musculus (Mouse) OX=10090 GN=Ndufv2 PE=1 SV=2	3	26	0.0585897	11.828	0.00470082	1.91e-11	12.4637	0.992279
Q9D6K5	Synaptojanin-2-binding protein OS=Mus musculus (Mouse) OX=10090 GN=Synj2bp PE=1 SV=1	3	7	0.175011	3.95976	0.00824975	3.87e-16	21.2141	0.996431
Q9D6K8	FUN14 domain-containing protein 2 OS=Mus musculus (Mouse) OX=10090 GN=Fundc2 PE=1 SV=1	3	12	0.127154	5.45007	0.00737283	2.87e-14	17.2463	0.994968
Q9D6R2	Isocitrate dehydrogenase [NAD] subunit alpha, mitochondrial OS=Mus musculus (Mouse) OX=10090 GN=Idh3a PE=1 SV=1	3	42	0.0378741	18.2975	0.00312292	3.24e-11	12.1278	0.993561
Q9D6U8	Protein FAM162A OS=Mus musculus (Mouse) OX=10090 GN=Fam162a PE=1 SV=1	3	9	0.0485809	14.2649	0.00377912	1.05e-11	12.8551	0.993316
Q9D6Y7	Mitochondrial peptide methionine sulfoxide reductase OS=Mus musculus (Mouse) OX=10090 GN=Msra PE=1 SV=1	3	13	0.0987491	7.01779	0.00987067	1.2e-09	10.0043	0.986088
Q9D6Y9	1,4-alpha-glucan-branching enzyme OS=Mus musculus (Mouse) OX=10090 GN=Gbe1 PE=1 SV=1	3	11	0.112788	6.14425	0.0107082	4.65e-10	10.5329	0.987006
Q9D7A8	Armadillo repeat-containing protein 1 OS=Mus musculus (Mouse) OX=10090 GN=Armc1 PE=1 SV=1	2	3	0.0913873	7.58311	0.00629431	7.83e-10	14.519	0.99584
Q9D7B6	Isobutyryl-CoA dehydrogenase, mitochondrial OS=Mus musculus (Mouse) OX=10090 GN=Acad8 PE=1 SV=2	3	17	0.0403085	17.1924	0.00321948	1.75e-11	12.5202	0.993687
Q9D7N3	28S ribosomal protein S9, mitochondrial OS=Mus musculus (Mouse) OX=10090 GN=Mrps9 PE=1 SV=3	3	4	0.122544	5.6551	0.00663844	7.06e-15	18.4598	0.995644
Q9D7N6	39S ribosomal protein L30, mitochondrial OS=Mus musculus (Mouse) OX=10090 GN=Mrpl30 PE=1 SV=1	3	6	0.0954821	7.25791	0.00635694	4.78e-13	15.0201	0.993833
Q9D7N9	Adipocyte plasma membrane-associated protein OS=Mus musculus (Mouse) OX=10090 GN=Apmap PE=1 SV=1	3	7	0.131841	5.25632	0.0218799	4.59e-06	6.0257	0.959889
Q9D7P6	Iron-sulfur cluster assembly enzyme ISCU, mitochondrial OS=Mus musculus (Mouse) OX=10090 GN=Iscu PE=1 SV=1	3	6	0.25106	2.76029	0.0216441	7.61e-11	11.5995	0.987631
Q9D7S9	Charged multivesicular body protein 5 OS=Mus musculus (Mouse) OX=10090 GN=Chmp5 PE=1 SV=1	3	5	0.180035	3.84925	0.0371776	7.72e-05	4.84257	0.935378
Q9D7X3	Dual specificity protein phosphatase 3 OS=Mus musculus (Mouse) OX=10090 GN=Dusp3 PE=1 SV=1	3	7	0.148088	4.67966	0.00943531	1.97e-13	15.6951	0.993715
Q9D7X8	Gamma-glutamylcyclotransferase OS=Mus musculus (Mouse) OX=10090 GN=Ggct PE=1 SV=1	3	6	0.0612148	11.3208	0.00403288	3.87e-13	15.1789	0.994696
Q9D819	Inorganic pyrophosphatase OS=Mus musculus (Mouse) OX=10090 GN=Ppa1 PE=1 SV=1	3	19	0.130417	5.31373	0.00614625	3.86e-16	21.219	0.99665
Q9D832	DnaJ homolog subfamily B member 4 OS=Mus musculus (Mouse) OX=10090 GN=Dnajb4 PE=1 SV=1	3	5	0.299449	2.31425	0.0296419	1e-09	10.1022	0.983792
Q9D855	Cytochrome b-c1 complex subunit 7 OS=Mus musculus (Mouse) OX=10090 GN=Uqcrb PE=1 SV=3	3	18	0.036182	19.1532	0.00361558	1.19e-09	10.0072	0.990888
Q9D880	Mitochondrial import inner membrane translocase subunit TIM50 OS=Mus musculus (Mouse) OX=10090 GN=Timm50 PE=1 SV=1	3	10	0.0642234	10.7905	0.00335677	3.36e-15	19.1325	0.996598
Q9D892	Inosine triphosphate pyrophosphatase OS=Mus musculus (Mouse) OX=10090 GN=Itpa PE=1 SV=2	3	9	0.084338	8.21694	0.00686673	2.54e-11	12.2821	0.991099
Q9D898	Actin-related protein 2/3 complex subunit 5-like protein OS=Mus musculus (Mouse) OX=10090 GN=Arpc5l PE=1 SV=1	2	4	0.123723	5.60124	0.0109912	2.12e-08	11.2565	0.992551
Q9D8B4	NADH dehydrogenase [ubiquinone] 1 alpha subcomplex subunit 11 OS=Mus musculus (Mouse) OX=10090 GN=Ndufa11 PE=1 SV=2	3	6	0.0516178	13.4256	0.00312815	7.1e-14	16.5011	0.995811
Q9D8B7	Junctional adhesion molecule C OS=Mus musculus (Mouse) OX=10090 GN=Jam3 PE=1 SV=2	3	3	0.0568444	12.1912	0.00528234	3.13e-10	10.7612	0.989791
Q9D8E6	60S ribosomal protein L4 OS=Mus musculus (Mouse) OX=10090 GN=Rpl4 PE=1 SV=3	3	16	0.134628	5.14752	0.00444948	2.02e-19	30.257	0.998337
Q9D8H7	Metalloendopeptidase OMA1, mitochondrial OS=Mus musculus (Mouse) OX=10090 GN=Oma1 PE=1 SV=1	2	3	0.0623287	11.1185	0.0194345	0.00633029	3.20712	0.92893
Q9D8N0	Elongation factor 1-gamma OS=Mus musculus (Mouse) OX=10090 GN=Eef1g PE=1 SV=3	3	34	0.118743	5.83613	0.00330875	5.08e-21	35.8876	0.998853
Q9D8T7	SRA stem-loop-interacting RNA-binding protein, mitochondrial OS=Mus musculus (Mouse) OX=10090 GN=Slirp PE=1 SV=2	2	6	0.0996245	6.95612	0.00920916	3.5e-08	10.818	0.992363
Q9D8W5	26S proteasome non-ATPase regulatory subunit 12 OS=Mus musculus (Mouse) OX=10090 GN=Psmd12 PE=1 SV=4	3	22	0.133608	5.18681	0.0112582	4.92e-11	11.8676	0.989309
Q9D8Y1	Transmembrane protein 126A OS=Mus musculus (Mouse) OX=10090 GN=Tmem126a PE=1 SV=1	2	3	0.0727046	9.53172	0.0126932	5.22e-05	5.72786	0.975415
Q9D967	Magnesium-dependent phosphatase 1 OS=Mus musculus (Mouse) OX=10090 GN=Mdp1 PE=1 SV=1	3	8	0.146471	4.73131	0.0120124	2.92e-11	12.1933	0.989654
Q9D9V3	Ethylmalonyl-CoA decarboxylase OS=Mus musculus (Mouse) OX=10090 GN=Echdc1 PE=1 SV=2	3	5	0.0314373	22.0439	0.00522701	4.71e-06	6.0144	0.977879
Q9DA03	Complex III assembly factor LYRM7 OS=Mus musculus (Mouse) OX=10090 GN=Lyrm7 PE=3 SV=2	2	3	0.0478422	14.4851	0.00797194	3.25e-05	6.00133	0.98088
Q9DAK9	14 kDa phosphohistidine phosphatase OS=Mus musculus (Mouse) OX=10090 GN=Phpt1 PE=1 SV=1	3	15	0.0705492	9.82294	0.00383752	7.69e-15	18.3841	0.996204
Q9DAR7	m7GpppX diphosphatase OS=Mus musculus (Mouse) OX=10090 GN=Dcps PE=1 SV=1	2	3	0.124756	5.55486	0.0155007	1.28e-06	8.04837	0.985503
Q9DAT5	Mitochondrial tRNA-specific 2-thiouridylase 1 OS=Mus musculus (Mouse) OX=10090 GN=Trmu PE=1 SV=1	3	4	0.0495954	13.9731	0.00587359	2.38e-08	8.4438	0.984484
Q9DB05	Alpha-soluble NSF attachment protein OS=Mus musculus (Mouse) OX=10090 GN=Napa PE=1 SV=1	2	3	0.3372	2.05516	0.0422745	1.42e-06	7.97643	0.983692
Q9DB16	Calcium-binding protein 39-like OS=Mus musculus (Mouse) OX=10090 GN=Cab39l PE=1 SV=3	3	3	0.1877	3.69207	0.043109	0.000254	4.35407	0.92075
Q9DB20	ATP synthase subunit O, mitochondrial OS=Mus musculus (Mouse) OX=10090 GN=Atp5po PE=1 SV=1	3	35	0.0323745	21.4057	0.00337588	2.57e-09	9.58995	0.990949
Q9DB27	Malignant T-cell-amplified sequence 1 OS=Mus musculus (Mouse) OX=10090 GN=Mcts1 PE=1 SV=1	3	4	0.0878112	7.89193	0.00968946	7.01e-09	9.06255	0.983599
Q9DB60	Prostamide/prostaglandin F synthase OS=Mus musculus (Mouse) OX=10090 GN=Prxl2b PE=1 SV=1	3	6	0.128367	5.3986	0.0319977	0.000586	4.01174	0.914345
Q9DB73	NADH-cytochrome b5 reductase 1 OS=Mus musculus (Mouse) OX=10090 GN=Cyb5r1 PE=1 SV=1	3	3	0.0585583	11.8344	0.0135037	0.000265	4.33645	0.939616
Q9DB77	Cytochrome b-c1 complex subunit 2, mitochondrial OS=Mus musculus (Mouse) OX=10090 GN=Uqcrc2 PE=1 SV=1	3	55	0.0323653	21.4118	0.00275617	6.02e-11	11.7429	0.993947
Q9DBB8	Trans-1,2-dihydrobenzene-1,2-diol dehydrogenase OS=Mus musculus (Mouse) OX=10090 GN=Dhdh PE=1 SV=1	2	4	0.0712144	9.73118	0.00471063	4.59e-10	15.1178	0.996417
Q9DBC7	cAMP-dependent protein kinase type I-alpha regulatory subunit OS=Mus musculus (Mouse) OX=10090 GN=Prkar1a PE=1 SV=3	3	12	0.490971	1.41149	0.0276371	1.56e-14	17.7649	0.995451
Q9DBF1	Alpha-aminoadipic semialdehyde dehydrogenase OS=Mus musculus (Mouse) OX=10090 GN=Aldh7a1 PE=1 SV=4	3	7	0.0662827	10.4552	0.00992865	1.04e-06	6.6759	0.972449
Q9DBG3	AP-2 complex subunit beta OS=Mus musculus (Mouse) OX=10090 GN=Ap2b1 PE=1 SV=1	2	10	0.116451	5.95101	0.0108955	4.07e-08	10.688	0.991865
Q9DBG5	Perilipin-3 OS=Mus musculus (Mouse) OX=10090 GN=Plin3 PE=1 SV=1	3	19	0.24966	2.77577	0.0147307	4.11e-14	16.9483	0.994169
Q9DBG6	Dolichyl-diphosphooligosaccharide--protein glycosyltransferase subunit 2 OS=Mus musculus (Mouse) OX=10090 GN=Rpn2 PE=1 SV=1	3	13	0.176658	3.92283	0.019307	5.92e-09	9.14995	0.98108
Q9DBJ1	Phosphoglycerate mutase 1 OS=Mus musculus (Mouse) OX=10090 GN=Pgam1 PE=1 SV=3	3	16	0.0721479	9.60527	0.0045716	1.76e-13	15.7818	0.994822
Q9DBL1	Short/branched chain specific acyl-CoA dehydrogenase, mitochondrial OS=Mus musculus (Mouse) OX=10090 GN=Acadsb PE=1 SV=1	3	16	0.101329	6.83908	0.00384896	3.99e-18	26.3264	0.997953
Q9DBP5	UMP-CMP kinase OS=Mus musculus (Mouse) OX=10090 GN=Cmpk1 PE=1 SV=1	3	11	0.0829433	8.35511	0.00469087	1.72e-14	17.6818	0.995705
Q9DBR7	Protein phosphatase 1 regulatory subunit 12A OS=Mus musculus (Mouse) OX=10090 GN=Ppp1r12a PE=1 SV=2	2	4	0.205524	3.37187	0.0195641	5.06e-08	10.5052	0.990551
Q9DC29	ATP-binding cassette sub-family B member 6, mitochondrial OS=Mus musculus (Mouse) OX=10090 GN=Abcb6 PE=1 SV=1	3	6	0.0703893	9.84525	0.0173682	0.00053	4.05277	0.927345
Q9DC61	Mitochondrial-processing peptidase subunit alpha OS=Mus musculus (Mouse) OX=10090 GN=Pmpca PE=1 SV=1	3	20	0.122849	5.64109	0.00332348	2.68e-21	36.9639	0.998909
Q9DC69	NADH dehydrogenase [ubiquinone] 1 alpha subcomplex subunit 9, mitochondrial OS=Mus musculus (Mouse) OX=10090 GN=Ndufa9 PE=1 SV=2	3	55	0.0452413	15.3179	0.00434103	5.66e-10	10.4218	0.990245
Q9DC70	NADH dehydrogenase [ubiquinone] iron-sulfur protein 7, mitochondrial OS=Mus musculus (Mouse) OX=10090 GN=Ndufs7 PE=1 SV=1	3	19	0.0601803	11.5154	0.00351015	3.24e-14	17.1446	0.995863
Q9DCD0	6-phosphogluconate dehydrogenase, decarboxylating OS=Mus musculus (Mouse) OX=10090 GN=Pgd PE=1 SV=3	3	23	0.0707303	9.79778	0.00889131	6.48e-08	7.95499	0.980044
Q9DCE9	IRG-type G domain-containing protein OS=Mus musculus (Mouse) OX=10090 GN=Igtp PE=1 SV=1	2	3	0.287665	2.40905	0.0754073	0.00189456	3.81482	0.931363
Q9DCI9	39S ribosomal protein L32, mitochondrial OS=Mus musculus (Mouse) OX=10090 GN=Mrpl32 PE=1 SV=1	2	4	0.0918219	7.54722	0.00611962	5.07e-10	15.0045	0.996099
Q9DCJ5	NADH dehydrogenase [ubiquinone] 1 alpha subcomplex subunit 8 OS=Mus musculus (Mouse) OX=10090 GN=Ndufa8 PE=1 SV=3	3	15	0.0352491	19.6601	0.00317149	1.71e-10	11.1143	0.992749
Q9DCL8	Protein phosphatase inhibitor 2 OS=Mus musculus (Mouse) OX=10090 GN=Ppp1r2 PE=1 SV=3	3	3	0.226003	3.06633	0.0231106	1.81e-09	9.77919	0.98281
Q9DCL9	Multifunctional protein ADE2 OS=Mus musculus (Mouse) OX=10090 GN=Paics PE=1 SV=4	3	15	0.28377	2.44212	0.01317	2.79e-16	21.5467	0.996381
Q9DCM0	Persulfide dioxygenase ETHE1, mitochondrial OS=Mus musculus (Mouse) OX=10090 GN=Ethe1 PE=1 SV=2	3	4	0.0382717	18.1074	0.00387482	1.51e-09	9.87704	0.990251
Q9DCM2	Glutathione S-transferase kappa 1 OS=Mus musculus (Mouse) OX=10090 GN=Gstk1 PE=1 SV=3	3	28	0.042721	16.2215	0.00286145	5.4e-13	14.9298	0.995383
Q9DCN2	NADH-cytochrome b5 reductase 3 OS=Mus musculus (Mouse) OX=10090 GN=Cyb5r3 PE=1 SV=3	3	13	0.0805815	8.59999	0.00908266	1.02e-08	8.87202	0.983285
Q9DCS3	Enoyl-[acyl-carrier-protein] reductase, mitochondrial OS=Mus musculus (Mouse) OX=10090 GN=Mecr PE=1 SV=2	3	18	0.0322496	21.4887	0.0027166	4.89e-11	11.8713	0.994095
Q9DCS9	NADH dehydrogenase [ubiquinone] 1 beta subcomplex subunit 10 OS=Mus musculus (Mouse) OX=10090 GN=Ndufb10 PE=1 SV=3	3	22	0.032602	21.2563	0.00384257	2.19e-08	8.48443	0.988395
Q9DCT2	NADH dehydrogenase [ubiquinone] iron-sulfur protein 3, mitochondrial OS=Mus musculus (Mouse) OX=10090 GN=Ndufs3 PE=1 SV=2	3	29	0.0495987	13.9721	0.00483886	7.69e-10	10.2501	0.989418
Q9DCT8	Cysteine-rich protein 2 OS=Mus musculus (Mouse) OX=10090 GN=Crip2 PE=1 SV=1	3	9	0.201219	3.44401	0.00952781	4.26e-16	21.1191	0.996316
Q9DCV4	Regulator of microtubule dynamics protein 1 OS=Mus musculus (Mouse) OX=10090 GN=Rmdn1 PE=1 SV=2	3	29	0.0444597	15.5871	0.0028206	1.8e-13	15.7625	0.995755
Q9DCW4	Electron transfer flavoprotein subunit beta OS=Mus musculus (Mouse) OX=10090 GN=Etfb PE=1 SV=3	3	38	0.0406306	17.0561	0.00347592	6.57e-11	11.6892	0.992726
Q9DCX2	ATP synthase subunit d, mitochondrial OS=Mus musculus (Mouse) OX=10090 GN=Atp5pd PE=1 SV=3	3	36	0.0379552	18.2584	0.00299962	1.43e-11	12.6533	0.994073
Q9DCZ1	GMP reductase 1 OS=Mus musculus (Mouse) OX=10090 GN=Gmpr PE=1 SV=1	2	4	0.134704	5.14463	0.0293171	0.000417	4.5947	0.956053
Q9DCZ4	MICOS complex subunit Mic26 OS=Mus musculus (Mouse) OX=10090 GN=Apoo PE=1 SV=2	3	10	0.0387796	17.8702	0.00362877	3.56e-10	10.6867	0.991582
Q9EP69	Phosphatidylinositide phosphatase SAC1 OS=Mus musculus (Mouse) OX=10090 GN=Sacm1l PE=1 SV=1	3	7	0.0979261	7.07677	0.0161762	4.3e-06	6.05369	0.962975
Q9EP72	ER membrane protein complex subunit 7 OS=Mus musculus (Mouse) OX=10090 GN=Emc7 PE=1 SV=1	3	3	0.384845	1.80072	0.0340855	1.27e-10	11.2906	0.98755
Q9EP89	Serine beta-lactamase-like protein LACTB, mitochondrial OS=Mus musculus (Mouse) OX=10090 GN=Lactb PE=1 SV=1	3	12	0.0400212	17.3158	0.00609231	1.32e-06	6.56913	0.977551
Q9EPB4	Apoptosis-associated speck-like protein containing a CARD OS=Mus musculus (Mouse) OX=10090 GN=Pycard PE=1 SV=1	3	5	0.0857768	8.07911	0.0121749	4.55e-07	7.0454	0.973314
Q9EPB5	Serine hydrolase-like protein OS=Mus musculus (Mouse) OX=10090 GN=Serhl PE=1 SV=1	2	4	0.0512621	13.5188	0.00368014	1.35e-09	13.9294	0.996269
Q9EPC1	Alpha-parvin OS=Mus musculus (Mouse) OX=10090 GN=Parva PE=1 SV=1	3	7	0.105291	6.58175	0.00693978	3.9e-13	15.1721	0.993803
Q9EPL8	Importin-7 OS=Mus musculus (Mouse) OX=10090 GN=Ipo7 PE=1 SV=2	2	6	0.246617	2.81002	0.0275207	3.57e-07	8.96117	0.986834
Q9EPL9	Peroxisomal acyl-coenzyme A oxidase 3 OS=Mus musculus (Mouse) OX=10090 GN=Acox3 PE=1 SV=2	3	4	0.124727	5.55613	0.0278099	0.000185	4.485	0.930722
Q9EQ20	Methylmalonate-semialdehyde dehydrogenase [acylating], mitochondrial OS=Mus musculus (Mouse) OX=10090 GN=Aldh6a1 PE=1 SV=1	3	59	0.0451849	15.337	0.0029309	2.83e-13	15.4167	0.995522
Q9EQH3	Vacuolar protein sorting-associated protein 35 OS=Mus musculus (Mouse) OX=10090 GN=Vps35 PE=1 SV=1	3	17	0.0838678	8.26301	0.011918	4.63e-07	7.03706	0.97341
Q9EQI8	39S ribosomal protein L46, mitochondrial OS=Mus musculus (Mouse) OX=10090 GN=Mrpl46 PE=1 SV=1	3	9	0.0620209	11.1736	0.00337737	7.87e-15	18.3637	0.996353
Q9EQK5	Major vault protein OS=Mus musculus (Mouse) OX=10090 GN=Mvp PE=1 SV=4	3	13	0.248033	2.79398	0.0189916	7.69e-12	13.0601	0.990223
Q9EQP2	EH domain-containing protein 4 OS=Mus musculus (Mouse) OX=10090 GN=Ehd4 PE=1 SV=1	3	31	0.281679	2.46025	0.011316	1.32e-17	24.892	0.997285
Q9EQU5	Protein SET OS=Mus musculus (Mouse) OX=10090 GN=Set PE=1 SV=1	3	6	0.189893	3.64943	0.0187592	9.67e-10	10.1226	0.984296
Q9ER35	Fructosamine-3-kinase OS=Mus musculus (Mouse) OX=10090 GN=Fn3k PE=1 SV=1	3	7	0.046778	14.8147	0.00708212	1.21e-06	6.60509	0.975624
Q9ER88	28S ribosomal protein S29, mitochondrial OS=Mus musculus (Mouse) OX=10090 GN=Dap3 PE=1 SV=1	3	10	0.0787505	8.79995	0.0120657	1.45e-06	6.52679	0.969733
Q9ERP3	Tripartite motif-containing protein 54 OS=Mus musculus (Mouse) OX=10090 GN=Trim54 PE=1 SV=1	2	7	0.454112	1.52606	0.0275161	1.43e-10	16.5035	0.996495
Q9ERS2	NADH dehydrogenase [ubiquinone] 1 alpha subcomplex subunit 13 OS=Mus musculus (Mouse) OX=10090 GN=Ndufa13 PE=1 SV=3	3	33	0.0435805	15.9016	0.00403665	2.94e-10	10.7962	0.9911
Q9ES46	Beta-parvin OS=Mus musculus (Mouse) OX=10090 GN=Parvb PE=1 SV=1	3	5	0.127217	5.44738	0.00654561	2.42e-15	19.4355	0.996033
Q9ES82	Popeye domain-containing protein 2 OS=Mus musculus (Mouse) OX=10090 GN=Popdc2 PE=1 SV=1	3	6	0.0816938	8.48289	0.00906968	7.81e-09	9.00735	0.983715
Q9ES83	Blood vessel epicardial substance OS=Mus musculus (Mouse) OX=10090 GN=Bves PE=1 SV=1	3	7	0.106459	6.50953	0.00623015	3.47e-14	17.0878	0.995094
Q9ES97	Reticulon-3 OS=Mus musculus (Mouse) OX=10090 GN=Rtn3 PE=1 SV=2	3	6	0.04338	15.9751	0.00643274	8.89e-07	6.74362	0.977563
Q9ESD7	Dysferlin OS=Mus musculus (Mouse) OX=10090 GN=Dysf PE=1 SV=3	3	35	0.0294638	23.5204	0.00287158	7.55e-10	10.2605	0.992739
Q9ESW4	Acylglycerol kinase, mitochondrial OS=Mus musculus (Mouse) OX=10090 GN=Agk PE=1 SV=1	3	9	0.0569908	12.1599	0.00521009	2.3e-10	10.9385	0.990106
Q9ET01	Glycogen phosphorylase, liver form OS=Mus musculus (Mouse) OX=10090 GN=Pygl PE=1 SV=4	2	3	0.214768	3.22674	0.0212834	8.35e-08	10.0909	0.989711
Q9ET78	Junctophilin-2 OS=Mus musculus (Mouse) OX=10090 GN=Jph2 PE=1 SV=2	3	26	0.0749876	9.24153	0.00460787	9.43e-14	16.2738	0.995073
Q9JHI5	Isovaleryl-CoA dehydrogenase, mitochondrial OS=Mus musculus (Mouse) OX=10090 GN=Ivd PE=1 SV=1	3	44	0.0416855	16.6245	0.00346992	3.89e-11	12.0134	0.992995
Q9JHR7	Insulin-degrading enzyme OS=Mus musculus (Mouse) OX=10090 GN=Ide PE=1 SV=1	3	18	0.11109	6.23819	0.0161029	6.29e-07	6.89873	0.970334
Q9JHU2	Palmdelphin OS=Mus musculus (Mouse) OX=10090 GN=Palmd PE=1 SV=1	3	10	0.137867	5.02658	0.0111512	2.24e-11	12.3634	0.990069
Q9JHU4	Cytoplasmic dynein 1 heavy chain 1 OS=Mus musculus (Mouse) OX=10090 GN=Dync1h1 PE=1 SV=2	3	137	0.192315	3.60346	0.0048617	6.16e-22	39.5573	0.998954
Q9JHW2	Omega-amidase NIT2 OS=Mus musculus (Mouse) OX=10090 GN=Nit2 PE=1 SV=1	3	17	0.0469465	14.7615	0.00301315	2.28e-13	15.5805	0.995521
Q9JI39	ATP-binding cassette sub-family B member 10, mitochondrial OS=Mus musculus (Mouse) OX=10090 GN=Abcb10 PE=1 SV=1	3	10	0.036939	18.7606	0.0040065	5.18e-09	9.21977	0.989113
Q9JI46	Diphosphoinositol polyphosphate phosphohydrolase 1 OS=Mus musculus (Mouse) OX=10090 GN=Nudt3 PE=1 SV=1	2	3	0.104516	6.63059	0.0208902	0.000193	5.00308	0.964855
Q9JI75	Ribosyldihydronicotinamide dehydrogenase [quinone] OS=Mus musculus (Mouse) OX=10090 GN=Nqo2 PE=1 SV=3	3	9	0.0406282	17.0571	0.00364544	1.62e-10	11.145	0.992005
Q9JI91	Alpha-actinin-2 OS=Mus musculus (Mouse) OX=10090 GN=Actn2 PE=1 SV=2	3	148	0.0675292	10.2622	0.00286222	4.11e-17	23.5933	0.997723
Q9JI95	CPN10-like protein OS=Mus musculus (Mouse) OX=10090 GN=Hspe1-rs1 PE=3 SV=1	3	21	0.0461789	15.0069	0.0040095	8.71e-11	11.5174	0.991907
Q9JIF0	Protein arginine N-methyltransferase 1 OS=Mus musculus (Mouse) OX=10090 GN=Prmt1 PE=1 SV=1	2	3	0.28777	2.40818	0.0274317	5.15e-08	10.4904	0.990349
Q9JIF7	Coatomer subunit beta OS=Mus musculus (Mouse) OX=10090 GN=Copb1 PE=1 SV=1	3	7	0.219303	3.16001	0.0251907	1.41e-08	8.70569	0.978472
Q9JIF9	Myotilin OS=Mus musculus (Mouse) OX=10090 GN=Myot PE=1 SV=1	3	6	0.18104	3.82788	0.0363826	5.58e-05	4.97601	0.938531
Q9JII6	Aldo-keto reductase family 1 member A1 OS=Mus musculus (Mouse) OX=10090 GN=Akr1a1 PE=1 SV=3	3	11	0.0437123	15.8537	0.00502976	1.45e-08	8.69073	0.986307
Q9JIY5	Serine protease HTRA2, mitochondrial OS=Mus musculus (Mouse) OX=10090 GN=Htra2 PE=1 SV=2	3	16	0.0393332	17.6187	0.00366583	3.3e-10	10.7297	0.991566
Q9JJI8	60S ribosomal protein L38 OS=Mus musculus (Mouse) OX=10090 GN=Rpl38 PE=1 SV=3	3	4	0.165701	4.18223	0.00664766	1.28e-17	24.9262	0.997439
Q9JJL8	Serine--tRNA ligase, mitochondrial OS=Mus musculus (Mouse) OX=10090 GN=Sars2 PE=1 SV=2	2	8	0.0493233	14.0502	0.00536574	2.62e-07	9.19226	0.991631
Q9JJW5	Myozenin-2 OS=Mus musculus (Mouse) OX=10090 GN=Myoz2 PE=1 SV=1	3	36	0.0569893	12.1602	0.00396846	1.18e-12	14.3606	0.994236
Q9JJZ2	Tubulin alpha-8 chain OS=Mus musculus (Mouse) OX=10090 GN=Tuba8 PE=1 SV=1	3	11	0.192403	3.60181	0.00739875	5.18e-18	26.0048	0.997583
Q9JK42	[Pyruvate dehydrogenase (acetyl-transferring)] kinase isozyme 2, mitochondrial OS=Mus musculus (Mouse) OX=10090 GN=Pdk2 PE=1 SV=2	3	13	0.191692	3.61518	0.0078429	1.94e-17	24.4414	0.997267
Q9JK48	Endophilin-B1 OS=Mus musculus (Mouse) OX=10090 GN=Sh3glb1 PE=1 SV=1	3	7	0.299354	2.31499	0.0188527	1.55e-13	15.8785	0.993375
Q9JK92	Heat shock protein beta-8 OS=Mus musculus (Mouse) OX=10090 GN=Hspb8 PE=1 SV=1	3	7	0.393487	1.76118	0.0242625	1.01e-13	16.2179	0.993968
Q9JKB1	Ubiquitin carboxyl-terminal hydrolase isozyme L3 OS=Mus musculus (Mouse) OX=10090 GN=Uchl3 PE=1 SV=2	2	5	0.0740867	9.35391	0.0102351	4.3e-06	7.23846	0.984378
Q9JKF1	Ras GTPase-activating-like protein IQGAP1 OS=Mus musculus (Mouse) OX=10090 GN=Iqgap1 PE=1 SV=2	3	8	0.123429	5.61457	0.0276671	0.000196	4.46121	0.930198
Q9JKF7	39S ribosomal protein L39, mitochondrial OS=Mus musculus (Mouse) OX=10090 GN=Mrpl39 PE=1 SV=4	3	6	0.0887872	7.80518	0.00481638	7.27e-15	18.4344	0.995975
Q9JKR6	Hypoxia up-regulated protein 1 OS=Mus musculus (Mouse) OX=10090 GN=Hyou1 PE=1 SV=1	2	7	0.270478	2.56213	0.0401427	9.5e-06	6.7379	0.976891
Q9JKS4	LIM domain-binding protein 3 OS=Mus musculus (Mouse) OX=10090 GN=Ldb3 PE=1 SV=1	3	55	0.0617813	11.217	0.00319074	2.62e-15	19.3627	0.996723
Q9JLB0	MAGUK p55 subfamily member 6 OS=Mus musculus (Mouse) OX=10090 GN=Mpp6 PE=1 SV=1	3	4	0.0732103	9.46588	0.00818052	8.74e-09	8.94934	0.984002
Q9JLT4	Thioredoxin reductase 2, mitochondrial OS=Mus musculus (Mouse) OX=10090 GN=Txnrd2 PE=1 SV=4	3	19	0.0399018	17.3676	0.00510811	8.75e-08	7.81146	0.984051
Q9JLV1	BAG family molecular chaperone regulator 3 OS=Mus musculus (Mouse) OX=10090 GN=Bag3 PE=1 SV=2	3	25	0.236784	2.92672	0.00892037	3.34e-18	26.5442	0.997622
Q9JLV5	Cullin-3 OS=Mus musculus (Mouse) OX=10090 GN=Cul3 PE=1 SV=1	3	6	0.251819	2.75198	0.0267471	3.57e-09	9.41481	0.981342
Q9JLZ3	Methylglutaconyl-CoA hydratase, mitochondrial OS=Mus musculus (Mouse) OX=10090 GN=Auh PE=1 SV=1	3	23	0.0398062	17.4093	0.003255	2.76e-11	12.2292	0.993441
Q9JM76	Actin-related protein 2/3 complex subunit 3 OS=Mus musculus (Mouse) OX=10090 GN=Arpc3 PE=1 SV=3	2	3	0.253499	2.73374	0.0167944	4.68e-10	15.0942	0.995314
Q9JMA1	Ubiquitin carboxyl-terminal hydrolase 14 OS=Mus musculus (Mouse) OX=10090 GN=Usp14 PE=1 SV=3	3	11	0.111486	6.216	0.0160033	5.41e-07	6.96645	0.970866
Q9JMC3	DnaJ homolog subfamily A member 4 OS=Mus musculus (Mouse) OX=10090 GN=Dnaja4 PE=1 SV=1	3	10	0.169647	4.08495	0.00850422	1.41e-15	19.9486	0.995989
Q9JMG1	Endothelial differentiation-related factor 1 OS=Mus musculus (Mouse) OX=10090 GN=Edf1 PE=1 SV=1	3	4	0.76784	0.902532	0.0741696	6.4e-10	10.3525	0.991469
Q9JMG7	Hepatoma-derived growth factor-related protein 3 OS=Mus musculus (Mouse) OX=10090 GN=Hdgfl3 PE=1 SV=2	3	4	0.0296537	23.3697	0.00466357	2.13e-06	6.35859	0.981197
Q9JMH6	Thioredoxin reductase 1, cytoplasmic OS=Mus musculus (Mouse) OX=10090 GN=Txnrd1 PE=1 SV=3	3	9	0.0518515	13.3651	0.0127529	0.000514	4.06585	0.93507
Q9JMH9	Unconventional myosin-XVIIIa OS=Mus musculus (Mouse) OX=10090 GN=Myo18a PE=1 SV=2	3	11	0.193932	3.57341	0.0165551	6.31e-11	11.7144	0.988188
Q9QUH0	Glutaredoxin-1 OS=Mus musculus (Mouse) OX=10090 GN=Glrx PE=1 SV=3	3	6	0.0470737	14.7216	0.00330768	1.41e-12	14.2316	0.994629
Q9QUM0	Integrin alpha-IIb OS=Mus musculus (Mouse) OX=10090 GN=Itga2b PE=1 SV=2	2	5	0.361604	1.91646	0.0865854	0.000933	4.17627	0.943731
Q9QUM9	Proteasome subunit alpha type-6 OS=Mus musculus (Mouse) OX=10090 GN=Psma6 PE=1 SV=1	3	7	0.0589394	11.7578	0.0186946	0.00461766	3.15276	0.891359
Q9QUR6	Prolyl endopeptidase OS=Mus musculus (Mouse) OX=10090 GN=Prep PE=1 SV=1	3	21	0.100196	6.91647	0.00312025	5.61e-20	32.1114	0.998627
Q9QWW1	Homer protein homolog 2 OS=Mus musculus (Mouse) OX=10090 GN=Homer2 PE=1 SV=1	3	5	0.227654	3.04409	0.0274354	3.2e-08	8.29782	0.976268
Q9QX60	Deoxyguanosine kinase, mitochondrial OS=Mus musculus (Mouse) OX=10090 GN=Dguok PE=1 SV=3	3	4	0.0399066	17.3656	0.00426104	3.92e-09	9.36545	0.988849
Q9QXS1	Plectin OS=Mus musculus (Mouse) OX=10090 GN=Plec PE=1 SV=3	3	240	0.102962	6.73066	0.00531867	2.63e-15	19.3585	0.996206
Q9QXX4	Calcium-binding mitochondrial carrier protein Aralar2 OS=Mus musculus (Mouse) OX=10090 GN=Slc25a13 PE=1 SV=1	3	47	0.0366652	18.9007	0.00339226	2.88e-10	10.8085	0.992099
Q9QY76	Vesicle-associated membrane protein-associated protein B OS=Mus musculus (Mouse) OX=10090 GN=Vapb PE=1 SV=3	3	18	0.0719967	9.62544	0.00292768	1.7e-17	24.5917	0.997862
Q9QYA2	Mitochondrial import receptor subunit TOM40 homolog OS=Mus musculus (Mouse) OX=10090 GN=Tomm40 PE=1 SV=3	3	18	0.0497396	13.9326	0.00259118	3.14e-15	19.1957	0.996955
Q9QYB1	Chloride intracellular channel protein 4 OS=Mus musculus (Mouse) OX=10090 GN=Clic4 PE=1 SV=3	3	9	0.330064	2.09959	0.0186584	1.7e-14	17.6898	0.994713
Q9QYC0	Alpha-adducin OS=Mus musculus (Mouse) OX=10090 GN=Add1 PE=1 SV=2	3	8	0.0954328	7.26166	0.0295039	0.0038084	3.23458	0.882007
Q9QYG0	Protein NDRG2 OS=Mus musculus (Mouse) OX=10090 GN=Ndrg2 PE=1 SV=1	3	22	0.209971	3.30045	0.0138239	3.82e-13	15.1891	0.992861
Q9QYJ0	DnaJ homolog subfamily A member 2 OS=Mus musculus (Mouse) OX=10090 GN=Dnaja2 PE=1 SV=1	3	25	0.279479	2.47962	0.0140297	1.45e-15	19.9205	0.995767
Q9QYR9	Acyl-coenzyme A thioesterase 2, mitochondrial OS=Mus musculus (Mouse) OX=10090 GN=Acot2 PE=1 SV=2	3	44	0.0357458	19.3869	0.0026416	3.83e-12	13.5319	0.995043
Q9QZ06	Toll-interacting protein OS=Mus musculus (Mouse) OX=10090 GN=Tollip PE=1 SV=1	3	6	0.181922	3.80932	0.0173888	5.27e-10	10.4621	0.985388
Q9QZ85	Interferon-inducible GTPase 1 OS=Mus musculus (Mouse) OX=10090 GN=Iigp1 PE=1 SV=2	3	9	0.256544	2.70129	0.0359214	3.68e-07	7.14181	0.967995
Q9QZ88	Vacuolar protein sorting-associated protein 29 OS=Mus musculus (Mouse) OX=10090 GN=Vps29 PE=1 SV=1	3	6	0.121318	5.71228	0.0135895	9.12e-09	8.92729	0.981681
Q9QZB7	Actin-related protein 10 OS=Mus musculus (Mouse) OX=10090 GN=Actr10 PE=1 SV=2	2	4	0.367055	1.888	0.0864874	0.000818	4.24403	0.945604
Q9QZD9	Eukaryotic translation initiation factor 3 subunit I OS=Mus musculus (Mouse) OX=10090 GN=Eif3i PE=1 SV=1	3	5	0.202384	3.42418	0.0326805	3.12e-06	6.19282	0.958734
Q9QZE5	Coatomer subunit gamma-1 OS=Mus musculus (Mouse) OX=10090 GN=Copg1 PE=1 SV=1	2	3	0.230086	3.01192	0.0258167	3.81e-07	8.91229	0.986755
Q9QZF2	Glypican-1 OS=Mus musculus (Mouse) OX=10090 GN=Gpc1 PE=1 SV=1	3	6	0.539295	1.28501	0.0531438	9.24e-10	10.1478	0.987028
Q9QZQ8	Core histone macro-H2A.1 OS=Mus musculus (Mouse) OX=10090 GN=H2afy PE=1 SV=3	3	8	0.0259068	26.7498	0.00325059	6.28e-08	7.96988	0.989487
Q9R062	Glycogenin-1 OS=Mus musculus (Mouse) OX=10090 GN=Gyg1 PE=1 SV=3	2	7	0.0913077	7.58972	0.0104202	4.67e-07	8.76256	0.988663
Q9R069	Basal cell adhesion molecule OS=Mus musculus (Mouse) OX=10090 GN=Bcam PE=1 SV=1	3	6	0.166511	4.16189	0.0387379	0.000291	4.29839	0.92046
Q9R0A0	Peroxisomal membrane protein PEX14 OS=Mus musculus (Mouse) OX=10090 GN=Pex14 PE=1 SV=1	3	5	0.187865	3.68881	0.0345561	1.84e-05	5.43653	0.947673
Q9R0H0	Peroxisomal acyl-coenzyme A oxidase 1 OS=Mus musculus (Mouse) OX=10090 GN=Acox1 PE=1 SV=5	3	28	0.465799	1.48777	0.0258255	1.14e-14	18.0364	0.995453
Q9R0P3	S-formylglutathione hydrolase OS=Mus musculus (Mouse) OX=10090 GN=Esd PE=1 SV=1	3	20	0.0605265	11.4495	0.00404701	5.21e-13	14.9559	0.994559
Q9R0P5	Destrin OS=Mus musculus (Mouse) OX=10090 GN=Dstn PE=1 SV=3	3	13	0.156344	4.43254	0.0055243	8.49e-19	28.3011	0.998036
Q9R0Q6	Actin-related protein 2/3 complex subunit 1A OS=Mus musculus (Mouse) OX=10090 GN=Arpc1a PE=1 SV=1	2	3	0.140375	4.93677	0.0160711	4.85e-07	8.73464	0.987322
Q9R0Q7	Prostaglandin E synthase 3 OS=Mus musculus (Mouse) OX=10090 GN=Ptges3 PE=1 SV=1	3	3	0.120415	5.75508	0.0216881	1.4e-05	5.55213	0.954056
Q9R0X4	Acyl-coenzyme A thioesterase 9, mitochondrial OS=Mus musculus (Mouse) OX=10090 GN=Acot9 PE=1 SV=1	2	8	0.0428062	16.1892	0.00390552	2.97e-08	10.9604	0.994546
Q9R0Y5	Adenylate kinase isoenzyme 1 OS=Mus musculus (Mouse) OX=10090 GN=Ak1 PE=1 SV=1	3	35	0.0560324	12.3679	0.00338395	6.62e-14	16.5583	0.995688
Q9R1P0	Proteasome subunit alpha type-4 OS=Mus musculus (Mouse) OX=10090 GN=Psma4 PE=1 SV=1	3	15	0.0987954	7.0145	0.0141607	5.29e-07	6.97674	0.9723
Q9R1P1	Proteasome subunit beta type-3 OS=Mus musculus (Mouse) OX=10090 GN=Psmb3 PE=1 SV=1	3	13	0.101746	6.8111	0.0135994	1.76e-07	7.48165	0.975209
Q9R1P3	Proteasome subunit beta type-2 OS=Mus musculus (Mouse) OX=10090 GN=Psmb2 PE=1 SV=1	3	4	0.123288	5.62098	0.0317245	0.000796	3.88621	0.910034
Q9R1P4	Proteasome subunit alpha type-1 OS=Mus musculus (Mouse) OX=10090 GN=Psma1 PE=1 SV=1	3	14	0.101639	6.81824	0.0123975	3.92e-08	8.19837	0.979274
Q9R1Z7	6-pyruvoyl tetrahydrobiopterin synthase OS=Mus musculus (Mouse) OX=10090 GN=Pts PE=1 SV=2	3	7	0.0496082	13.9695	0.00956701	3.37e-05	5.18534	0.959881
Q9WTI7	Unconventional myosin-Ic OS=Mus musculus (Mouse) OX=10090 GN=Myo1c PE=1 SV=2	3	26	0.0817094	8.48128	0.0065498	1.88e-11	12.4751	0.991443
Q9WTM5	RuvB-like 2 OS=Mus musculus (Mouse) OX=10090 GN=Ruvbl2 PE=1 SV=3	2	4	0.11619	5.96437	0.0369803	0.00720618	3.14194	0.913364
Q9WTP6	Adenylate kinase 2, mitochondrial OS=Mus musculus (Mouse) OX=10090 GN=Ak2 PE=1 SV=5	3	21	0.0369184	18.7711	0.00292119	1.46e-11	12.6381	0.994179
Q9WTP7	GTP:AMP phosphotransferase AK3, mitochondrial OS=Mus musculus (Mouse) OX=10090 GN=Ak3 PE=1 SV=3	3	29	0.0407251	17.0166	0.00338929	3.88e-11	12.0158	0.993103
Q9WTQ8	Mitochondrial import inner membrane translocase subunit Tim23 OS=Mus musculus (Mouse) OX=10090 GN=Timm23 PE=1 SV=1	3	9	0.338108	2.04964	0.0174603	2.61e-15	19.3644	0.995601
Q9WTR5	Cadherin-13 OS=Mus musculus (Mouse) OX=10090 GN=Cdh13 PE=1 SV=2	3	23	0.0543218	12.7573	0.00361644	4.78e-13	15.0208	0.994832
Q9WTX6	Cullin-1 OS=Mus musculus (Mouse) OX=10090 GN=Cul1 PE=1 SV=1	2	5	0.1539	4.50292	0.0429705	0.00300667	3.58153	0.927696
Q9WU78	Programmed cell death 6-interacting protein OS=Mus musculus (Mouse) OX=10090 GN=Pdcd6ip PE=1 SV=3	3	23	0.153781	4.50642	0.0104372	7.04e-13	14.7339	0.992816
Q9WU79	Proline dehydrogenase 1, mitochondrial OS=Mus musculus (Mouse) OX=10090 GN=Prodh PE=1 SV=2	3	7	0.0310983	22.2842	0.00545301	9.79e-06	5.70295	0.975694
Q9WUA3	ATP-dependent 6-phosphofructokinase, platelet type OS=Mus musculus (Mouse) OX=10090 GN=Pfkp PE=1 SV=1	3	13	0.177479	3.90468	0.0118957	5.47e-13	14.9196	0.992793
Q9WUB3	Glycogen phosphorylase, muscle form OS=Mus musculus (Mouse) OX=10090 GN=Pygm PE=1 SV=3	3	115	0.143239	4.83808	0.00522237	1.66e-18	27.4279	0.997948
Q9WUM3	Coronin-1B OS=Mus musculus (Mouse) OX=10090 GN=Coro1b PE=1 SV=1	3	9	0.0899981	7.70016	0.0114755	8.2e-08	7.84262	0.978081
Q9WUM5	Succinate--CoA ligase [ADP/GDP-forming] subunit alpha, mitochondrial OS=Mus musculus (Mouse) OX=10090 GN=Suclg1 PE=1 SV=4	3	33	0.0370073	18.726	0.00335748	2e-10	11.0224	0.992347
Q9WUR2	Enoyl-CoA delta isomerase 2, mitochondrial OS=Mus musculus (Mouse) OX=10090 GN=Eci2 PE=1 SV=2	3	17	0.0417526	16.5978	0.00315851	6.07e-12	13.2191	0.994202
Q9WUR9	Adenylate kinase 4, mitochondrial OS=Mus musculus (Mouse) OX=10090 GN=Ak4 PE=1 SV=1	2	4	0.0395588	17.5182	0.00643784	2.54e-05	6.14473	0.9837
Q9WUZ7	SH3 domain-binding glutamic acid-rich protein OS=Mus musculus (Mouse) OX=10090 GN=Sh3bgr PE=1 SV=1	2	3	0.171579	4.03895	0.0240201	4.99e-06	7.14315	0.980365
Q9WV35	C->U-editing enzyme APOBEC-2 OS=Mus musculus (Mouse) OX=10090 GN=Apobec2 PE=1 SV=1	3	15	0.150253	4.61223	0.00841946	1.42e-14	17.8459	0.995116
Q9WV55	Vesicle-associated membrane protein-associated protein A OS=Mus musculus (Mouse) OX=10090 GN=Vapa PE=1 SV=2	3	9	0.129098	5.36803	0.00493035	4.48e-18	26.1843	0.997803
Q9WVA4	Transgelin-2 OS=Mus musculus (Mouse) OX=10090 GN=Tagln2 PE=1 SV=4	3	14	0.216558	3.20007	0.0158567	3.19e-12	13.6572	0.991152
Q9WVE8	Protein kinase C and casein kinase substrate in neurons protein 2 OS=Mus musculus (Mouse) OX=10090 GN=Pacsin2 PE=1 SV=1	3	21	0.267439	2.59125	0.0184474	9.73e-13	14.4974	0.992034
Q9WVJ2	26S proteasome non-ATPase regulatory subunit 13 OS=Mus musculus (Mouse) OX=10090 GN=Psmd13 PE=1 SV=1	3	12	0.15691	4.41654	0.0130798	4e-11	11.9964	0.989158
Q9WVK4	EH domain-containing protein 1 OS=Mus musculus (Mouse) OX=10090 GN=Ehd1 PE=1 SV=1	3	45	0.079468	8.72049	0.00374195	3.79e-16	21.2371	0.997053
Q9WVL0	Maleylacetoacetate isomerase OS=Mus musculus (Mouse) OX=10090 GN=Gstz1 PE=1 SV=1	3	20	0.0368676	18.797	0.00347574	4.09e-10	10.6071	0.991765
Q9WVL3	Solute carrier family 12 member 7 OS=Mus musculus (Mouse) OX=10090 GN=Slc12a7 PE=1 SV=1	3	10	0.216883	3.19528	0.0130009	5.68e-14	16.6821	0.994051
Q9WVQ5	Methylthioribulose-1-phosphate dehydratase OS=Mus musculus (Mouse) OX=10090 GN=Apip PE=1 SV=1	3	15	0.134575	5.14954	0.0050047	2.54e-18	26.8897	0.997896
Q9Z0E6	Guanylate-binding protein 2 OS=Mus musculus (Mouse) OX=10090 GN=Gbp2 PE=1 SV=1	3	8	0.119743	5.78741	0.0298075	0.000578	4.0172	0.915868
Q9Z0N1	Eukaryotic translation initiation factor 2 subunit 3, X-linked OS=Mus musculus (Mouse) OX=10090 GN=Eif2s3x PE=1 SV=2	3	3	0.159723	4.33877	0.0224288	3.85e-07	7.12132	0.969725
Q9Z0P5	Twinfilin-2 OS=Mus musculus (Mouse) OX=10090 GN=Twf2 PE=1 SV=1	3	8	0.298689	2.32014	0.022562	5.89e-12	13.2385	0.990496
Q9Z0S1	3'(2'),5'-bisphosphate nucleotidase 1 OS=Mus musculus (Mouse) OX=10090 GN=Bpnt1 PE=1 SV=2	3	10	0.0640692	10.8164	0.00367626	2.32e-14	17.4278	0.995906
Q9Z0X1	Apoptosis-inducing factor 1, mitochondrial OS=Mus musculus (Mouse) OX=10090 GN=Aifm1 PE=1 SV=1	3	45	0.0352752	19.6455	0.0027181	8.71e-12	12.9779	0.994669
Q9Z1A1	PB1 domain-containing protein OS=Mus musculus (Mouse) OX=10090 GN=Tfg PE=1 SV=1	3	8	0.22178	3.12471	0.0136331	9.5e-14	16.2678	0.993731
Q9Z1E4	Glycogen [starch] synthase, muscle OS=Mus musculus (Mouse) OX=10090 GN=Gys1 PE=1 SV=2	3	19	0.124618	5.56098	0.00658144	4.17e-15	18.9348	0.995842
Q9Z1G3	V-type proton ATPase subunit C 1 OS=Mus musculus (Mouse) OX=10090 GN=Atp6v1c1 PE=1 SV=4	3	6	0.262797	2.63702	0.0170656	2.89e-13	15.3992	0.992935
Q9Z1J3	Cysteine desulfurase, mitochondrial OS=Mus musculus (Mouse) OX=10090 GN=Nfs1 PE=1 SV=3	3	15	0.0681726	10.1654	0.0051353	5.58e-12	13.2753	0.992822
Q9Z1N5	Spliceosome RNA helicase Ddx39b OS=Mus musculus (Mouse) OX=10090 GN=Ddx39b PE=1 SV=1	3	8	0.19306	3.58956	0.0151094	1.18e-11	12.7775	0.99006
Q9Z1P6	NADH dehydrogenase [ubiquinone] 1 alpha subcomplex subunit 7 OS=Mus musculus (Mouse) OX=10090 GN=Ndufa7 PE=1 SV=3	3	20	0.0544335	12.7311	0.00371061	7.68e-13	14.6697	0.994578
Q9Z1Q2	Phosphatidylserine lipase ABHD16A OS=Mus musculus (Mouse) OX=10090 GN=Abhd16a PE=1 SV=3	3	3	0.105144	6.59094	0.0272046	0.000838	3.86494	0.912358
Q9Z1Q5	Chloride intracellular channel protein 1 OS=Mus musculus (Mouse) OX=10090 GN=Clic1 PE=1 SV=3	3	8	0.172203	4.02432	0.0158106	2.5e-10	10.8916	0.986635
Q9Z1Q9	Valine--tRNA ligase OS=Mus musculus (Mouse) OX=10090 GN=Vars PE=1 SV=1	3	11	0.122998	5.63425	0.0128615	2.7e-09	9.56325	0.983946
Q9Z1X4	Interleukin enhancer-binding factor 3 OS=Mus musculus (Mouse) OX=10090 GN=Ilf3 PE=1 SV=2	2	5	0.146744	4.72252	0.021352	7.65e-06	6.87261	0.979481
Q9Z1Z0	General vesicular transport factor p115 OS=Mus musculus (Mouse) OX=10090 GN=Uso1 PE=1 SV=2	3	5	0.237605	2.91661	0.0492626	8.09e-05	4.82323	0.932658
Q9Z1Z2	Serine-threonine kinase receptor-associated protein OS=Mus musculus (Mouse) OX=10090 GN=Strap PE=1 SV=2	3	8	0.375974	1.84321	0.0295192	1.26e-11	12.7366	0.990125
Q9Z204	Heterogeneous nuclear ribonucleoproteins C1/C2 OS=Mus musculus (Mouse) OX=10090 GN=Hnrnpc PE=1 SV=1	3	7	0.226094	3.06509	0.0225128	1.12e-09	10.0429	0.983686
Q9Z210	Peroxisomal membrane protein 11B OS=Mus musculus (Mouse) OX=10090 GN=Pex11b PE=1 SV=1	3	3	0.127152	5.45016	0.0377955	0.0028003	3.36422	0.882685
Q9Z2C5	Myotubularin OS=Mus musculus (Mouse) OX=10090 GN=Mtm1 PE=1 SV=2	3	6	0.147043	4.7129	0.00757194	2.46e-15	19.4195	0.995892
Q9Z2D6	Methyl-CpG-binding protein 2 OS=Mus musculus (Mouse) OX=10090 GN=Mecp2 PE=1 SV=1	3	10	0.0529961	13.0764	0.0091007	7.37e-06	5.8233	0.966941
Q9Z2I0	Mitochondrial proton/calcium exchanger protein OS=Mus musculus (Mouse) OX=10090 GN=Letm1 PE=1 SV=1	3	45	0.0399542	17.3449	0.00308699	9.18e-12	12.9428	0.994126
Q9Z2I8	Succinate--CoA ligase [GDP-forming] subunit beta, mitochondrial OS=Mus musculus (Mouse) OX=10090 GN=Suclg2 PE=1 SV=3	3	39	0.0983844	7.0438	0.00615189	1.34e-13	15.9925	0.994514
Q9Z2I9	Succinate--CoA ligase [ADP-forming] subunit beta, mitochondrial OS=Mus musculus (Mouse) OX=10090 GN=Sucla2 PE=1 SV=2	3	76	0.0435976	15.8954	0.00288283	4.17e-13	15.1232	0.995443
Q9Z2M7	Phosphomannomutase 2 OS=Mus musculus (Mouse) OX=10090 GN=Pmm2 PE=1 SV=1	3	6	0.0691462	10.0222	0.00803674	1.73e-08	8.60376	0.983005
Q9Z2Q5	39S ribosomal protein L40, mitochondrial OS=Mus musculus (Mouse) OX=10090 GN=Mrpl40 PE=1 SV=2	3	8	0.0272042	25.474	0.00622393	0.000244	4.37091	0.96413
Q9Z2U0	Proteasome subunit alpha type-7 OS=Mus musculus (Mouse) OX=10090 GN=Psma7 PE=1 SV=1	3	21	0.10174	6.81148	0.0140703	3.03e-07	7.23086	0.973508
Q9Z2U1	Proteasome subunit alpha type-5 OS=Mus musculus (Mouse) OX=10090 GN=Psma5 PE=1 SV=1	3	14	0.120648	5.74399	0.0161731	1.85e-07	7.4598	0.974005
Q9Z2Y8	Pyridoxal phosphate homeostasis protein OS=Mus musculus (Mouse) OX=10090 GN=Plpbp PE=1 SV=1	3	15	0.124365	5.57231	0.00567935	1.99e-16	21.8977	0.996889
Q9Z2Z6	Mitochondrial carnitine/acylcarnitine carrier protein OS=Mus musculus (Mouse) OX=10090 GN=Slc25a20 PE=1 SV=1	3	22	0.04567	15.1741	0.00304579	4.95e-13	14.9945	0.995239

## Sheet: liver
Accession	Name	Replicate sets	PSMs quantified	WT kt (d-1)	WT t1/2	WT Std Error	WT P-value	WT t-statistic	WT R2		hepatocyte-specific proteins (10)
A0A075B5Y4	Ig-like domain-containing protein OS=Mus musculus (Mouse) OX=10090 GN=Ighv1-81 PE=4 SV=1	2	4	0.350902	1.97491	0.0253052	1.43e-09	13.8668	0.994585
A0A0A6YXA5	Immunoglobulin heavy variable 1-15 OS=Mus musculus (Mouse) OX=10090 GN=Ighv1-15 PE=4 SV=1	2	3	0.286522	2.41866	0.0814217	0.00340428	3.51899	0.920284
A0A0A6YXW6	Immunoglobulin heavy constant alpha OS=Mus musculus (Mouse) OX=10090 GN=Igha PE=1 SV=1	2	8	1.25341	0.55289	0.0996868	5.13e-09	12.5735	0.998741
A0A0J9YUD5	Nucleoporin 205 OS=Mus musculus (Mouse) OX=10090 GN=Nup205 PE=1 SV=1	3	8	0.0903189	7.67281	0.00792045	1.05e-10	11.4033	0.989501
A0A140T8T4	Ribosomal protein L9, pseudogene 6 OS=Mus musculus (Mouse) OX=10090 GN=Rpl9-ps6 PE=4 SV=1	2	8	0.0832843	8.3209	0.0197434	0.000859	4.21833	0.953939
A0A1L1SUI3	MFS domain-containing protein OS=Mus musculus (Mouse) OX=10090 GN=Slc37a4 PE=1 SV=1	2	5	0.293969	2.35739	0.00771856	1.53e-15	38.086	0.999262
A0A1W2P7S8	Predicted gene, 32717 OS=Mus musculus (Mouse) OX=10090 GN=Gm32717 PE=4 SV=1	3	7	0.764874	0.906032	0.0773556	1.48e-09	9.88776	0.990603
A0A286YCV9	Kinesin family member 13B OS=Mus musculus (Mouse) OX=10090 GN=Kif13b PE=1 SV=1	3	16	0.34541	2.00631	0.0231839	5.63e-13	14.8987	0.99262
A0A286YCX6	Trafficking protein particle complex 8 OS=Mus musculus (Mouse) OX=10090 GN=Trappc8 PE=1 SV=2	2	3	0.349957	1.98025	0.0245382	9.91e-10	14.2617	0.994877
A0A2I3BPG9	Ribosomal protein L36A, pseudogene 1 OS=Mus musculus (Mouse) OX=10090 GN=Rpl36a-ps1 PE=3 SV=1	3	10	0.170254	4.0704	0.00674716	9.85e-18	25.2334	0.997488
A0A2I3BRL8	RRM domain-containing protein OS=Mus musculus (Mouse) OX=10090 GN=Gm7324 PE=4 SV=1	2	8	0.170715	4.0594	0.017585	1.35e-07	9.70799	0.989283
A2ADY9	Protein DDI1 homolog 2 OS=Mus musculus (Mouse) OX=10090 GN=Ddi2 PE=1 SV=1	3	13	0.517138	1.34007	0.0334701	2.7e-13	15.4507	0.994191
A2AJL3	FGGY carbohydrate kinase domain-containing protein OS=Mus musculus (Mouse) OX=10090 GN=Fggy PE=1 SV=1	3	26	0.287779	2.4081	0.00793354	4.03e-21	36.2737	0.998721
A2AKK5	Acyl-coenzyme A amino acid N-acyltransferase 1 OS=Mus musculus (Mouse) OX=10090 GN=Acnat1 PE=1 SV=1	3	13	0.505011	1.37225	0.0205815	1.79e-17	24.5372	0.997652
A2AN08	E3 ubiquitin-protein ligase UBR4 OS=Mus musculus (Mouse) OX=10090 GN=Ubr4 PE=1 SV=1	3	13	0.322978	2.14565	0.0599811	2.09e-05	5.38467	0.945591
A2AS89	Agmatinase, mitochondrial OS=Mus musculus (Mouse) OX=10090 GN=Agmat PE=1 SV=1	3	14	0.176332	3.93008	0.0075537	5.15e-17	23.3438	0.997047
A2ATU0	Probable 2-oxoglutarate dehydrogenase E1 component DHKTD1, mitochondrial OS=Mus musculus (Mouse) OX=10090 GN=Dhtkd1 PE=1 SV=1	3	15	0.109056	6.35454	0.0208135	2.95e-05	5.23967	0.949891
A2CEK7	Lipocln_cytosolic_FA-bd_dom domain-containing protein OS=Mus musculus (Mouse) OX=10090 GN=Mup14 PE=3 SV=1	2	20	0.932012	0.743553	0.12454	2.95e-06	7.48365	0.992548
A3KGB4	TBC1 domain family member 8B OS=Mus musculus (Mouse) OX=10090 GN=Tbc1d8b PE=1 SV=1	2	3	0.517151	1.34003	0.063082	1.03e-06	8.19809	0.986966
A3KMP2	Tetratricopeptide repeat protein 38 OS=Mus musculus (Mouse) OX=10090 GN=Ttc38 PE=1 SV=2	3	21	0.34922	1.98442	0.0154283	9.88e-17	22.635	0.996796
A6H611	Mitochondrial intermediate peptidase OS=Mus musculus (Mouse) OX=10090 GN=Mipep PE=1 SV=1	3	9	0.614311	1.12809	0.020426	2.3e-19	30.075	0.998665
A6H630	Damage-control phosphatase ARMT1 OS=Mus musculus (Mouse) OX=10090 GN=Armt1 PE=1 SV=1	2	4	0.253883	2.72961	0.033569	2.62e-06	7.56301	0.98159
A6H8H2	DENN domain-containing protein 4C OS=Mus musculus (Mouse) OX=10090 GN=Dennd4c PE=1 SV=1	2	3	0.363221	1.90793	0.0566747	1.63e-05	6.40886	0.975333
A6X935	Inter alpha-trypsin inhibitor, heavy chain 4 OS=Mus musculus (Mouse) OX=10090 GN=Itih4 PE=1 SV=2	3	16	1.49904	0.462297	0.218316	6.76e-07	6.86637	0.996505
B2RQC6	CAD protein OS=Mus musculus (Mouse) OX=10090 GN=Cad PE=1 SV=1	2	3	0.339379	2.04196	0.0386254	4.52e-07	8.78642	0.986537
B2RT14	UDP-glucuronosyltransferase OS=Mus musculus (Mouse) OX=10090 GN=Ugt1a5 PE=1 SV=1	3	8	0.42879	1.61618	0.0327188	7.19e-12	13.1053	0.99108
B2RX12	Canalicular multispecific organic anion transporter 2 OS=Mus musculus (Mouse) OX=10090 GN=Abcc3 PE=1 SV=1	3	7	0.901476	0.76874	0.0812881	1.78e-10	11.0899	0.9943
B2RXS4	Plexin-B2 OS=Mus musculus (Mouse) OX=10090 GN=Plxnb2 PE=1 SV=1	3	8	0.748081	0.926371	0.230142	0.00366766	3.25052	0.916923
B2RY56	RNA-binding protein 25 OS=Mus musculus (Mouse) OX=10090 GN=Rbm25 PE=1 SV=2	3	3	0.403092	1.71921	0.0168136	2.93e-17	23.9741	0.997253
D3Z2H9	Tropomyosin 3, related sequence 7 OS=Mus musculus (Mouse) OX=10090 GN=Tpm3-rs7 PE=3 SV=1	3	20	0.191334	3.62195	0.0143251	4.95e-12	13.3565	0.990908
D3Z6Q9	Bridging integrator 2 OS=Mus musculus (Mouse) OX=10090 GN=Bin2 PE=1 SV=1	2	4	0.438837	1.57917	0.126105	0.00367907	3.47993	0.925573
D4AFX7	J domain-containing protein OS=Mus musculus (Mouse) OX=10090 GN=Dnajc13 PE=1 SV=1	3	10	0.214743	3.22712	0.0276655	9.71e-08	7.76211	0.973133
E9PV24	Fibrinogen alpha chain OS=Mus musculus (Mouse) OX=10090 GN=Fga PE=1 SV=1	3	29	0.603354	1.14858	0.0233842	6.13e-18	25.8017	0.998155
E9PV38	Carboxylic ester hydrolase OS=Mus musculus (Mouse) OX=10090 GN=Ces2g PE=1 SV=1	3	15	0.422312	1.64097	0.0150909	1.08e-18	27.9846	0.998018
E9PV48	TPR_REGION domain-containing protein OS=Mus musculus (Mouse) OX=10090 GN=Ifit3b PE=1 SV=1	3	5	0.441893	1.56825	0.0597503	2.12e-07	7.39567	0.972868
E9PVA8	eIF-2-alpha kinase activator GCN1 OS=Mus musculus (Mouse) OX=10090 GN=Gcn1 PE=1 SV=1	3	24	0.272428	2.54379	0.0236048	8.37e-11	11.5412	0.987489
E9PXC3	Cytochrome P450, family 2, subfamily c, polypeptide 69 OS=Mus musculus (Mouse) OX=10090 GN=Cyp2c69 PE=1 SV=1	2	3	1.09098	0.635208	0.161321	9.13e-06	6.76281	0.993598
E9Q0S6	Tensin 1 OS=Mus musculus (Mouse) OX=10090 GN=Tns1 PE=1 SV=1	3	6	0.499453	1.38752	0.130568	0.000923	3.82524	0.911138
E9Q414	Apolipoprotein B-100 OS=Mus musculus (Mouse) OX=10090 GN=Apob PE=1 SV=1	3	48	1.13992	0.607937	0.0719019	1.6e-13	15.8538	0.998361
E9Q4Z2	Acetyl-CoA carboxylase 2 OS=Mus musculus (Mouse) OX=10090 GN=Acacb PE=1 SV=1	3	9	0.640854	1.08137	0.0335903	3.56e-15	19.0785	0.996829
E9Q555	E3 ubiquitin-protein ligase RNF213 OS=Mus musculus (Mouse) OX=10090 GN=Rnf213 PE=1 SV=2	3	19	0.71225	0.972973	0.0952729	1.78e-07	7.47589	0.982031
E9Q5C9	Nucleolar and coiled-body phosphoprotein 1 OS=Mus musculus (Mouse) OX=10090 GN=Nolc1 PE=1 SV=1	3	4	0.364921	1.89904	0.026503	2.72e-12	13.7691	0.991473
E9Q5K4	Cytochrome P450, family 2, subfamily c, polypeptide 23 OS=Mus musculus (Mouse) OX=10090 GN=Cyp2c23 PE=1 SV=1	3	11	0.517644	1.33876	0.029517	2.04e-14	17.5371	0.995488
E9Q6R7	Utrophin OS=Mus musculus (Mouse) OX=10090 GN=Utrn PE=1 SV=1	3	15	0.242083	2.86265	0.025918	4.12e-09	9.34035	0.981087
E9Q7G0	Nuclear mitotic apparatus protein 1 OS=Mus musculus (Mouse) OX=10090 GN=Numa1 PE=1 SV=1	2	5	0.438228	1.58137	0.0330434	2.56e-09	13.2622	0.994491
E9Q912	RAP1, GTP-GDP dissociation stimulator 1 OS=Mus musculus (Mouse) OX=10090 GN=Rap1gds1 PE=1 SV=1	3	7	0.340852	2.03314	0.0377911	7.63e-09	9.01937	0.980069
E9QA15	Caldesmon 1 OS=Mus musculus (Mouse) OX=10090 GN=Cald1 PE=1 SV=1	3	17	0.549173	1.2619	0.0272734	1.16e-15	20.1358	0.996719
F6TQW2	Immunoglobulin heavy constant gamma 2C OS=Mus musculus (Mouse) OX=10090 GN=Ighg2c PE=1 SV=2	3	12	0.228029	3.03908	0.023883	2.78e-09	9.54776	0.981967
F6ZDS4	Nucleoprotein TPR OS=Mus musculus (Mouse) OX=10090 GN=Tpr PE=1 SV=1	3	11	0.385629	1.79706	0.021623	1.44e-14	17.8342	0.994975
F8VPK0	Tetratricopeptide repeat domain 37 OS=Mus musculus (Mouse) OX=10090 GN=Ttc37 PE=1 SV=1	3	4	0.387072	1.79037	0.0869372	0.0002	4.45232	0.925126
F8VPN4	Amylo-1,6-glucosidase, 4-alpha-glucanotransferase OS=Mus musculus (Mouse) OX=10090 GN=Agl PE=1 SV=1	3	65	0.0774387	8.94901	0.00846515	5.95e-09	9.14795	0.984433
F8VQC1	Signal recognition particle subunit SRP72 OS=Mus musculus (Mouse) OX=10090 GN=Srp72 PE=1 SV=1	3	10	0.22059	3.14158	0.0181802	3.21e-11	12.1335	0.988794
G3UXL2	Pribosyltran_N domain-containing protein OS=Mus musculus (Mouse) OX=10090 GN=Prps1l3 PE=3 SV=1	3	6	0.318076	2.17872	0.0140096	9.26e-17	22.7041	0.996768
G3X8U3	Queuosine salvage protein OS=Mus musculus (Mouse) OX=10090 GN=2210016F16Rik PE=1 SV=1	3	11	0.311201	2.22686	0.00581445	8.51e-25	53.5219	0.999415
G3X972	Sec24-related gene family, member C (S. cerevisiae) OS=Mus musculus (Mouse) OX=10090 GN=Sec24c PE=1 SV=1	3	11	0.42591	1.6271	0.0277808	3.16e-13	15.3311	0.993448
G3X982	Aldehyde oxidase 3 OS=Mus musculus (Mouse) OX=10090 GN=Aox3 PE=1 SV=1	3	50	0.275342	2.51687	0.0277962	1.43e-09	9.90575	0.983094
G3X9Y6	Aldo_ket_red domain-containing protein OS=Mus musculus (Mouse) OX=10090 GN=Akr1c19 PE=1 SV=1	3	15	0.200363	3.45872	0.0239706	2.83e-08	8.35873	0.976952
K7N6C2	Cytochrome P450, family 2, subfamily c, polypeptide 68 OS=Mus musculus (Mouse) OX=10090 GN=Cyp2c68 PE=1 SV=1	3	16	0.750561	0.92331	0.0764405	1.68e-09	9.81889	0.990213
K9J7B2	UDP-glucuronosyltransferase OS=Mus musculus (Mouse) OX=10090 GN=Ugt1a6b PE=1 SV=1	3	12	0.292206	2.37161	0.0142628	8.05e-16	20.4873	0.996004
L7N466	5-formyltetrahydrofolate cyclo-ligase OS=Mus musculus (Mouse) OX=10090 GN=Mthfsl PE=1 SV=1	2	3	0.232331	2.98282	0.0170866	1.85e-09	13.5973	0.994262
O08529	Calpain-2 catalytic subunit OS=Mus musculus (Mouse) OX=10090 GN=Capn2 PE=1 SV=4	2	4	0.2136	3.24438	0.0230554	2.39e-07	9.26468	0.987825
O08547	Vesicle-trafficking protein SEC22b OS=Mus musculus (Mouse) OX=10090 GN=Sec22b PE=1 SV=3	3	18	0.231068	2.99912	0.0155249	5.74e-13	14.8837	0.992491
O08553	Dihydropyrimidinase-related protein 2 OS=Mus musculus (Mouse) OX=10090 GN=Dpysl2 PE=1 SV=2	3	24	0.133445	5.19314	0.0103805	1.05e-11	12.8554	0.990877
O08573	Galectin-9 OS=Mus musculus (Mouse) OX=10090 GN=Lgals9 PE=1 SV=1	3	13	0.80044	0.865774	0.0419621	3.58e-15	19.0753	0.997626
O08583	THO complex subunit 4 OS=Mus musculus (Mouse) OX=10090 GN=Alyref PE=1 SV=3	3	7	0.184216	3.76189	0.00881338	5.29e-16	20.9019	0.996291
O08600	Endonuclease G, mitochondrial OS=Mus musculus (Mouse) OX=10090 GN=Endog PE=1 SV=1	3	5	0.393452	1.76133	0.0249941	1.85e-13	15.7418	0.9936
O08601	Microsomal triglyceride transfer protein large subunit OS=Mus musculus (Mouse) OX=10090 GN=Mttp PE=1 SV=2	3	78	0.300427	2.30672	0.0118942	9.65e-18	25.2583	0.997372
O08663	Methionine aminopeptidase 2 OS=Mus musculus (Mouse) OX=10090 GN=Metap2 PE=1 SV=1	3	6	0.429167	1.61476	0.034482	1.97e-11	12.4461	0.990123
O08677	Kininogen-1 OS=Mus musculus (Mouse) OX=10090 GN=Kng1 PE=1 SV=1	3	20	0.640475	1.08201	0.032025	1.33e-15	19.9992	0.997112
O08692	Neutrophilic granule protein OS=Mus musculus (Mouse) OX=10090 GN=Ngp PE=1 SV=1	2	3	0.212205	3.2657	0.0600303	0.00329791	3.53497	0.922007
O08709	Peroxiredoxin-6 OS=Mus musculus (Mouse) OX=10090 GN=Prdx6 PE=1 SV=3	3	36	0.228038	3.03896	0.00871057	4.49e-18	26.1795	0.997563
O08738	Caspase-6 OS=Mus musculus (Mouse) OX=10090 GN=Casp6 PE=1 SV=1	3	5	0.243713	2.8435	0.0453728	2.15e-05	5.37135	0.944897
O08749	Dihydrolipoyl dehydrogenase, mitochondrial OS=Mus musculus (Mouse) OX=10090 GN=Dld PE=1 SV=2	3	27	0.16031	4.32289	0.00413427	9.5e-22	38.7758	0.998947
O08756	3-hydroxyacyl-CoA dehydrogenase type-2 OS=Mus musculus (Mouse) OX=10090 GN=Hsd17b10 PE=1 SV=4	3	17	0.162946	4.25295	0.0124432	7.3e-12	13.0952	0.990815
O08759	Ubiquitin-protein ligase E3A OS=Mus musculus (Mouse) OX=10090 GN=Ube3a PE=1 SV=2	2	3	0.626219	1.10664	0.10096	2.3e-05	6.20264	0.980758
O08788	Dynactin subunit 1 OS=Mus musculus (Mouse) OX=10090 GN=Dctn1 PE=1 SV=3	3	9	0.183223	3.78228	0.058816	0.00504276	3.11519	0.856562
O08795	Glucosidase 2 subunit beta OS=Mus musculus (Mouse) OX=10090 GN=Prkcsh PE=1 SV=1	3	17	0.350748	1.97578	0.0129236	2.08e-18	27.1401	0.997771
O08797	SERPIN domain-containing protein OS=Mus musculus (Mouse) OX=10090 GN=Serpinb9 PE=1 SV=1	3	5	0.303986	2.27971	0.0177329	3.25e-14	17.1424	0.994318
O08807	Peroxiredoxin-4 OS=Mus musculus (Mouse) OX=10090 GN=Prdx4 PE=1 SV=1	3	4	0.234718	2.95247	0.0668128	0.00196157	3.51308	0.8803
O08808	Protein diaphanous homolog 1 OS=Mus musculus (Mouse) OX=10090 GN=Diaph1 PE=1 SV=1	3	7	0.523331	1.32421	0.0259774	1.14e-15	20.1457	0.996603
O08810	116 kDa U5 small nuclear ribonucleoprotein component OS=Mus musculus (Mouse) OX=10090 GN=Eftud2 PE=1 SV=1	3	26	0.307508	2.2536	0.0103138	2.77e-19	29.8152	0.998116
O08914	Fatty-acid amide hydrolase 1 OS=Mus musculus (Mouse) OX=10090 GN=Faah PE=1 SV=1	3	17	0.345134	2.00792	0.0169923	9.65e-16	20.3112	0.996015
O08917	Flotillin-1 OS=Mus musculus (Mouse) OX=10090 GN=Flot1 PE=1 SV=1	2	4	0.263894	2.62605	0.0150873	6.56e-11	17.4911	0.996502
O08966	Solute carrier family 22 member 1 OS=Mus musculus (Mouse) OX=10090 GN=Slc22a1 PE=1 SV=2	3	6	0.643364	1.07715	0.0912792	4.52e-07	7.04831	0.977316
O08997	Copper transport protein ATOX1 OS=Mus musculus (Mouse) OX=10090 GN=Atox1 PE=1 SV=1	2	4	0.442298	1.56682	0.0263802	1.16e-10	16.7663	0.99656
O09044	Synaptosomal-associated protein 23 OS=Mus musculus (Mouse) OX=10090 GN=Snap23 PE=1 SV=1	3	4	0.318547	2.1755	0.0652664	7.04e-05	4.88073	0.934441
O09061	Proteasome subunit beta type-1 OS=Mus musculus (Mouse) OX=10090 GN=Psmb1 PE=1 SV=1	3	15	0.287772	2.40816	0.0292728	1.65e-09	9.83068	0.98286
O09110	Dual specificity mitogen-activated protein kinase kinase 3 OS=Mus musculus (Mouse) OX=10090 GN=Map2k3 PE=1 SV=2	3	9	0.399209	1.73593	0.053728	1.97e-07	7.43019	0.972032
O09111	NADH dehydrogenase [ubiquinone] 1 beta subcomplex subunit 11, mitochondrial OS=Mus musculus (Mouse) OX=10090 GN=Ndufb11 PE=1 SV=2	3	10	0.21945	3.15789	0.0140347	2.12e-13	15.6362	0.993226
O09131	Glutathione S-transferase omega-1 OS=Mus musculus (Mouse) OX=10090 GN=Gsto1 PE=1 SV=2	3	24	0.282192	2.45577	0.00989992	7.28e-19	28.5045	0.997929
O09159	Lysosomal alpha-mannosidase OS=Mus musculus (Mouse) OX=10090 GN=Man2b1 PE=1 SV=4	2	6	0.559168	1.23934	0.0367948	4.28e-10	15.1969	0.996388
O09167	60S ribosomal protein L21 OS=Mus musculus (Mouse) OX=10090 GN=Rpl21 PE=1 SV=3	3	20	0.138702	4.99631	0.00708052	2.05e-15	19.5893	0.996015
O09172	Glutamate--cysteine ligase regulatory subunit OS=Mus musculus (Mouse) OX=10090 GN=Gclm PE=1 SV=1	3	15	0.426846	1.62354	0.0245467	2.43e-14	17.3892	0.994904
O09173	Homogentisate 1,2-dioxygenase OS=Mus musculus (Mouse) OX=10090 GN=Hgd PE=1 SV=2	3	24	0.281888	2.45842	0.0104267	2.26e-18	27.0351	0.997698
O09174	Alpha-methylacyl-CoA racemase OS=Mus musculus (Mouse) OX=10090 GN=Amacr PE=1 SV=4	3	19	0.260328	2.66202	0.0446222	7.19e-06	5.83406	0.952775
O35114	Lysosome membrane protein 2 OS=Mus musculus (Mouse) OX=10090 GN=Scarb2 PE=1 SV=3	2	4	0.334503	2.07173	0.0222374	4.9e-10	15.0423	0.995354
O35129	Prohibitin-2 OS=Mus musculus (Mouse) OX=10090 GN=Phb2 PE=1 SV=1	3	34	0.154796	4.47687	0.00579081	2.88e-18	26.7313	0.997803
O35166	Golgi SNAP receptor complex member 2 OS=Mus musculus (Mouse) OX=10090 GN=Gosr2 PE=1 SV=2	3	4	0.258783	2.67791	0.0598996	0.000276	4.32029	0.917117
O35215	D-dopachrome decarboxylase OS=Mus musculus (Mouse) OX=10090 GN=Ddt PE=1 SV=3	3	20	0.189342	3.66004	0.0094877	1.39e-15	19.9566	0.995914
O35226	26S proteasome non-ATPase regulatory subunit 4 OS=Mus musculus (Mouse) OX=10090 GN=Psmd4 PE=1 SV=1	3	9	0.437985	1.58224	0.0317254	2.58e-12	13.8055	0.992028
O35286	Pre-mRNA-splicing factor ATP-dependent RNA helicase DHX15 OS=Mus musculus (Mouse) OX=10090 GN=Dhx15 PE=1 SV=2	3	9	0.384927	1.80034	0.0480704	5.81e-08	8.00757	0.97555
O35309	N-myc-interactor OS=Mus musculus (Mouse) OX=10090 GN=Nmi PE=1 SV=1	3	8	0.400903	1.7286	0.0261285	3.11e-13	15.3435	0.993308
O35326	Serine/arginine-rich splicing factor 5 OS=Mus musculus (Mouse) OX=10090 GN=Srsf5 PE=1 SV=2	3	4	0.808186	0.857476	0.110075	2.38e-07	7.34215	0.984427
O35344	Importin subunit alpha-4 OS=Mus musculus (Mouse) OX=10090 GN=Kpna3 PE=1 SV=1	2	3	0.379242	1.82733	0.0345393	2.9e-08	10.98	0.991552
O35350	Calpain-1 catalytic subunit OS=Mus musculus (Mouse) OX=10090 GN=Capn1 PE=1 SV=1	3	11	0.241457	2.87008	0.00790919	1.67e-19	30.5287	0.998199
O35381	Acidic leucine-rich nuclear phosphoprotein 32 family member A OS=Mus musculus (Mouse) OX=10090 GN=Anp32a PE=1 SV=1	3	11	0.244692	2.83213	0.0104249	4.58e-17	23.4719	0.996955
O35386	Phytanoyl-CoA dioxygenase, peroxisomal OS=Mus musculus (Mouse) OX=10090 GN=Phyh PE=1 SV=1	3	21	1.18647	0.584086	0.0772034	3.01e-13	15.3681	0.99844
O35423	Serine--pyruvate aminotransferase, mitochondrial OS=Mus musculus (Mouse) OX=10090 GN=Agxt PE=1 SV=3	3	34	0.358922	1.93078	0.0239842	5.15e-13	14.965	0.992744
O35459	Delta(3,5)-Delta(2,4)-dienoyl-CoA isomerase, mitochondrial OS=Mus musculus (Mouse) OX=10090 GN=Ech1 PE=1 SV=1	3	29	0.482351	1.43671	0.0224447	2.95e-16	21.4906	0.996854
O35465	Peptidyl-prolyl cis-trans isomerase FKBP8 OS=Mus musculus (Mouse) OX=10090 GN=Fkbp8 PE=1 SV=2	2	5	0.704766	0.983305	0.0353705	1.13e-11	19.9253	0.998341
O35488	Very long-chain acyl-CoA synthetase OS=Mus musculus (Mouse) OX=10090 GN=Slc27a2 PE=1 SV=2	3	60	0.442503	1.56609	0.0212942	5.98e-16	20.7805	0.996482
O35490	Betaine--homocysteine S-methyltransferase 1 OS=Mus musculus (Mouse) OX=10090 GN=Bhmt PE=1 SV=1	3	52	0.242396	2.85895	0.0219842	1.98e-10	11.0259	0.986354
O35593	26S proteasome non-ATPase regulatory subunit 14 OS=Mus musculus (Mouse) OX=10090 GN=Psmd14 PE=1 SV=2	3	7	0.261552	2.64957	0.00985709	3.37e-18	26.5344	0.997609
O35609	Secretory carrier-associated membrane protein 3 OS=Mus musculus (Mouse) OX=10090 GN=Scamp3 PE=1 SV=3	3	9	0.492276	1.40775	0.0230682	3.42e-16	21.34	0.996848
O35639	Annexin A3 OS=Mus musculus (Mouse) OX=10090 GN=Anxa3 PE=1 SV=4	3	8	0.17702	3.91482	0.0171388	6.68e-10	10.3286	0.985085
O35643	AP-1 complex subunit beta-1 OS=Mus musculus (Mouse) OX=10090 GN=Ap1b1 PE=1 SV=2	3	25	0.228075	3.03848	0.00750282	1.83e-19	30.3985	0.998192
O35658	Complement component 1 Q subcomponent-binding protein, mitochondrial OS=Mus musculus (Mouse) OX=10090 GN=C1qbp PE=1 SV=1	3	10	0.150491	4.60494	0.00533171	8.99e-19	28.2256	0.998041
O35660	Glutathione S-transferase Mu 6 OS=Mus musculus (Mouse) OX=10090 GN=Gstm6 PE=1 SV=4	3	8	0.520381	1.33172	0.0181238	6.23e-19	28.7125	0.998318
O35678	Monoglyceride lipase OS=Mus musculus (Mouse) OX=10090 GN=Mgll PE=1 SV=1	3	8	0.633153	1.09452	0.0236598	2.81e-18	26.7607	0.998365
O35685	Nuclear migration protein nudC OS=Mus musculus (Mouse) OX=10090 GN=Nudc PE=1 SV=1	3	13	0.377318	1.83665	0.0309107	2.86e-11	12.2067	0.989269
O35711	Liprin-beta-2 OS=Mus musculus (Mouse) OX=10090 GN=Ppfibp2 PE=1 SV=3	2	3	0.763294	0.907907	0.237663	0.00627336	3.21166	0.945726
O35728	Cytochrome P450 4A14 OS=Mus musculus (Mouse) OX=10090 GN=Cyp4a14 PE=1 SV=1	3	29	0.50167	1.38139	0.0770798	1.51e-06	6.50844	0.967497
O35737	Heterogeneous nuclear ribonucleoprotein H OS=Mus musculus (Mouse) OX=10090 GN=Hnrnph1 PE=1 SV=3	2	8	0.317021	2.18597	0.0170003	2.77e-11	18.6479	0.996949
O35744	Chitinase-like protein 3 OS=Mus musculus (Mouse) OX=10090 GN=Chil3 PE=1 SV=2	2	4	0.252969	2.73947	0.0592294	0.000776	4.271	0.944463
O35841	Apoptosis inhibitor 5 OS=Mus musculus (Mouse) OX=10090 GN=Api5 PE=1 SV=2	3	5	0.518585	1.33633	0.0466246	1.68e-10	11.1226	0.988872
O35857	Mitochondrial import inner membrane translocase subunit TIM44 OS=Mus musculus (Mouse) OX=10090 GN=Timm44 PE=1 SV=2	3	23	0.201453	3.44001	0.00934067	2.74e-16	21.5673	0.996466
O35864	COP9 signalosome complex subunit 5 OS=Mus musculus (Mouse) OX=10090 GN=Cops5 PE=1 SV=3	3	7	0.430465	1.60989	0.0214281	1.21e-15	20.0888	0.99619
O35887	Calumenin OS=Mus musculus (Mouse) OX=10090 GN=Calu PE=1 SV=1	3	26	0.463998	1.49354	0.0197233	4.37e-17	23.5253	0.997317
O35900	U6 snRNA-associated Sm-like protein LSm2 OS=Mus musculus (Mouse) OX=10090 GN=Lsm2 PE=1 SV=1	3	3	0.0436915	15.8612	0.0128158	0.00251561	3.40918	0.917267
O35945	Aldehyde dehydrogenase, cytosolic 1 OS=Mus musculus (Mouse) OX=10090 GN=Aldh1a7 PE=1 SV=1	3	40	0.306993	2.25738	0.0102039	2.28e-19	30.086	0.99815
O35955	Proteasome subunit beta type-10 OS=Mus musculus (Mouse) OX=10090 GN=Psmb10 PE=1 SV=1	2	6	0.277628	2.49614	0.0161336	8.17e-11	17.2081	0.996387
O35969	Guanidinoacetate N-methyltransferase OS=Mus musculus (Mouse) OX=10090 GN=Gamt PE=1 SV=1	3	8	0.849142	0.816118	0.0734795	8.17e-11	11.5562	0.994152
O54734	Dolichyl-diphosphooligosaccharide--protein glycosyltransferase 48 kDa subunit OS=Mus musculus (Mouse) OX=10090 GN=Ddost PE=1 SV=2	3	24	0.136469	5.07809	0.0074827	9.07e-15	18.2379	0.995423
O54749	Cytochrome P450 2J5 OS=Mus musculus (Mouse) OX=10090 GN=Cyp2j5 PE=1 SV=1	3	30	0.891464	0.777373	0.0524643	3.9e-14	16.9918	0.997512
O54754	Aldehyde oxidase 1 OS=Mus musculus (Mouse) OX=10090 GN=Aox1 PE=1 SV=2	3	14	0.394903	1.75486	0.0331092	4.47e-11	11.9273	0.988918
O54774	AP-3 complex subunit delta-1 OS=Mus musculus (Mouse) OX=10090 GN=Ap3d1 PE=1 SV=1	2	6	0.33123	2.0922	0.0321647	6.49e-08	10.298	0.990124
O54782	Epididymis-specific alpha-mannosidase OS=Mus musculus (Mouse) OX=10090 GN=Man2b2 PE=1 SV=2	2	3	0.419294	1.65278	0.0844458	0.000207	4.96525	0.96129
O54833	Casein kinase II subunit alpha' OS=Mus musculus (Mouse) OX=10090 GN=Csnk2a2 PE=1 SV=1	3	6	0.331532	2.09029	0.02156	2.98e-13	15.3772	0.99302
O54950	5'-AMP-activated protein kinase subunit gamma-1 OS=Mus musculus (Mouse) OX=10090 GN=Prkag1 PE=1 SV=2	3	12	0.279339	2.48086	0.0137744	9.97e-16	20.2795	0.995915
O54984	ATPase Asna1 OS=Mus musculus (Mouse) OX=10090 GN=Asna1 PE=1 SV=2	2	4	0.346293	2.0012	0.0315086	2.87e-08	10.9904	0.991385
O55022	Membrane-associated progesterone receptor component 1 OS=Mus musculus (Mouse) OX=10090 GN=Pgrmc1 PE=1 SV=4	3	11	0.395042	1.75424	0.0531589	1.96e-07	7.43135	0.971945
O55023	Inositol monophosphatase 1 OS=Mus musculus (Mouse) OX=10090 GN=Impa1 PE=1 SV=1	3	6	0.163715	4.23296	0.00803311	8.99e-16	20.3801	0.996184
O55029	Coatomer subunit beta' OS=Mus musculus (Mouse) OX=10090 GN=Copb2 PE=1 SV=2	3	32	0.340409	2.03579	0.00560549	5.38e-26	60.7278	0.999552
O55060	Thiopurine S-methyltransferase OS=Mus musculus (Mouse) OX=10090 GN=Tpmt PE=1 SV=1	3	25	0.257226	2.69413	0.0118895	2.56e-16	21.6348	0.99641
O55111	Desmoglein-2 OS=Mus musculus (Mouse) OX=10090 GN=Dsg2 PE=1 SV=3	2	5	0.990236	0.699833	0.11106	3.79e-07	8.91623	0.995362
O55125	Protein NipSnap homolog 1 OS=Mus musculus (Mouse) OX=10090 GN=Nipsnap1 PE=1 SV=1	3	18	0.177212	3.91058	0.0166095	3.67e-10	10.6693	0.986007
O55128	Histone deacetylase complex subunit SAP18 OS=Mus musculus (Mouse) OX=10090 GN=Sap18 PE=1 SV=1	3	7	0.842652	0.822404	0.143903	6.83e-06	5.85568	0.977311
O55131	Septin-7 OS=Mus musculus (Mouse) OX=10090 GN=Septin7 PE=1 SV=1	3	12	0.178517	3.88199	0.0201006	9.98e-09	8.88117	0.979903
O55135	Eukaryotic translation initiation factor 6 OS=Mus musculus (Mouse) OX=10090 GN=Eif6 PE=1 SV=2	3	8	0.324842	2.13335	0.0363815	9.1e-09	8.92875	0.979518
O55137	Acyl-coenzyme A thioesterase 1 OS=Mus musculus (Mouse) OX=10090 GN=Acot1 PE=1 SV=1	3	28	0.234888	2.95034	0.0608431	0.000847	3.86055	0.898791
O55142	60S ribosomal protein L35a OS=Mus musculus (Mouse) OX=10090 GN=Rpl35a PE=1 SV=2	2	5	0.147537	4.69712	0.00891969	1.39e-10	16.5406	0.996392
O55143	Sarcoplasmic/endoplasmic reticulum calcium ATPase 2 OS=Mus musculus (Mouse) OX=10090 GN=Atp2a2 PE=1 SV=2	3	42	0.335875	2.06327	0.0195484	3.1e-14	17.1817	0.994413
O55201	Transcription elongation factor SPT5 OS=Mus musculus (Mouse) OX=10090 GN=Supt5h PE=1 SV=1	2	4	0.49815	1.39115	0.0336858	6.14e-10	14.7881	0.995858
O55222	Integrin-linked protein kinase OS=Mus musculus (Mouse) OX=10090 GN=Ilk PE=1 SV=2	3	14	0.262763	2.63736	0.0162881	1.13e-13	16.1322	0.993558
O55234	Proteasome subunit beta type-5 OS=Mus musculus (Mouse) OX=10090 GN=Psmb5 PE=1 SV=3	3	21	0.226202	3.06363	0.0205988	2.14e-10	10.9813	0.986318
O55242	Sigma non-opioid intracellular receptor 1 OS=Mus musculus (Mouse) OX=10090 GN=Sigmar1 PE=1 SV=1	3	9	0.401929	1.72418	0.0150845	3.08e-18	26.6452	0.997773
O70133	ATP-dependent RNA helicase A OS=Mus musculus (Mouse) OX=10090 GN=Dhx9 PE=1 SV=2	3	20	0.315292	2.19796	0.0140941	1.27e-16	22.3704	0.996667
O70152	Dolichol-phosphate mannosyltransferase subunit 1 OS=Mus musculus (Mouse) OX=10090 GN=Dpm1 PE=1 SV=1	2	3	0.302175	2.29337	0.0836196	0.00282082	3.61369	0.924319
O70172	Phosphatidylinositol 5-phosphate 4-kinase type-2 alpha OS=Mus musculus (Mouse) OX=10090 GN=Pip4k2a PE=1 SV=1	2	3	0.148691	4.66068	0.0222991	1.06e-05	6.66801	0.978168
O70194	Eukaryotic translation initiation factor 3 subunit D OS=Mus musculus (Mouse) OX=10090 GN=Eif3d PE=1 SV=2	3	13	0.300487	2.30626	0.0126624	3.63e-17	23.7305	0.997024
O70200	Allograft inflammatory factor 1 OS=Mus musculus (Mouse) OX=10090 GN=Aif1 PE=1 SV=1	3	11	0.377161	1.83741	0.0346576	2.54e-10	10.8825	0.986534
O70251	Elongation factor 1-beta OS=Mus musculus (Mouse) OX=10090 GN=Eef1b PE=1 SV=5	3	22	0.146168	4.74114	0.0129209	1.22e-10	11.3125	0.988006
O70252	Heme oxygenase 2 OS=Mus musculus (Mouse) OX=10090 GN=Hmox2 PE=1 SV=1	3	10	0.276207	2.50899	0.04539	4e-06	6.0852	0.956418
O70310	Glycylpeptide N-tetradecanoyltransferase 1 OS=Mus musculus (Mouse) OX=10090 GN=Nmt1 PE=1 SV=1	3	12	0.453311	1.52875	0.012114	2.05e-21	37.4206	0.998925
O70325	Phospholipid hydroperoxide glutathione peroxidase OS=Mus musculus (Mouse) OX=10090 GN=Gpx4 PE=1 SV=4	3	9	0.450443	1.53848	0.0163742	1.56e-18	27.5093	0.998007
O70370	Cathepsin S OS=Mus musculus (Mouse) OX=10090 GN=Ctss PE=1 SV=2	2	4	0.596682	1.16142	0.0161695	2.38e-15	36.9018	0.999419
O70378	ER membrane protein complex subunit 8 OS=Mus musculus (Mouse) OX=10090 GN=Emc8 PE=1 SV=1	2	3	0.173326	3.99826	0.0139014	5.71e-09	12.4682	0.993457
O70400	PDZ and LIM domain protein 1 OS=Mus musculus (Mouse) OX=10090 GN=Pdlim1 PE=1 SV=4	3	10	0.35111	1.97374	0.0308067	1.06e-10	11.3972	0.987496
O70435	Proteasome subunit alpha type-3 OS=Mus musculus (Mouse) OX=10090 GN=Psma3 PE=1 SV=3	3	21	0.250422	2.76733	0.011255	1.42e-16	22.2498	0.996608
O70475	UDP-glucose 6-dehydrogenase OS=Mus musculus (Mouse) OX=10090 GN=Ugdh PE=1 SV=1	3	48	0.294621	2.35217	0.0226017	7.98e-12	13.0353	0.990191
O70492	Sorting nexin-3 OS=Mus musculus (Mouse) OX=10090 GN=Snx3 PE=1 SV=3	3	5	0.482102	1.43746	0.0515288	4e-09	9.35597	0.983617
O70493	Sorting nexin-12 OS=Mus musculus (Mouse) OX=10090 GN=Snx12 PE=1 SV=1	3	8	0.228225	3.03647	0.0136375	5.33e-14	16.7351	0.994058
O70503	Very-long-chain 3-oxoacyl-CoA reductase OS=Mus musculus (Mouse) OX=10090 GN=Hsd17b12 PE=1 SV=1	3	15	0.353861	1.9584	0.0157661	1.18e-16	22.4444	0.996751
O70572	Sphingomyelin phosphodiesterase 2 OS=Mus musculus (Mouse) OX=10090 GN=Smpd2 PE=1 SV=1	3	5	0.442038	1.56774	0.0444962	1.36e-09	9.93428	0.984781
O70589	Peripheral plasma membrane protein CASK OS=Mus musculus (Mouse) OX=10090 GN=Cask PE=1 SV=2	3	6	0.108043	6.41411	0.0181177	5.31e-06	5.96341	0.960957
O88325	Alpha-N-acetylglucosaminidase OS=Mus musculus (Mouse) OX=10090 GN=Naglu PE=1 SV=1	3	6	0.373443	1.8557	0.0205141	9.43e-15	18.2042	0.995133
O88342	WD repeat-containing protein 1 OS=Mus musculus (Mouse) OX=10090 GN=Wdr1 PE=1 SV=3	3	33	0.190634	3.63525	0.0113216	4.7e-14	16.8381	0.994263
O88343	Electrogenic sodium bicarbonate cotransporter 1 OS=Mus musculus (Mouse) OX=10090 GN=Slc4a4 PE=1 SV=2	3	7	0.800569	0.865634	0.0845406	3.22e-09	9.46964	0.990439
O88428	Bifunctional 3'-phosphoadenosine 5'-phosphosulfate synthase 2 OS=Mus musculus (Mouse) OX=10090 GN=Papss2 PE=1 SV=2	3	35	0.536136	1.29258	0.026481	1.03e-15	20.246	0.996695
O88441	Metaxin-2 OS=Mus musculus (Mouse) OX=10090 GN=Mtx2 PE=1 SV=1	3	6	0.239505	2.89347	0.0217189	1.98e-10	11.0275	0.986368
O88451	Retinol dehydrogenase 7 OS=Mus musculus (Mouse) OX=10090 GN=Rdh7 PE=1 SV=1	3	37	0.412182	1.68129	0.0168482	1.9e-17	24.4645	0.997383
O88487	Cytoplasmic dynein 1 intermediate chain 2 OS=Mus musculus (Mouse) OX=10090 GN=Dync1i2 PE=1 SV=1	3	8	0.258004	2.686	0.0223519	8.35e-11	11.5428	0.987499
O88531	Palmitoyl-protein thioesterase 1 OS=Mus musculus (Mouse) OX=10090 GN=Ppt1 PE=1 SV=2	2	5	0.137082	5.05538	0.0152871	3.54e-07	8.96718	0.988028
O88533	Aromatic-L-amino-acid decarboxylase OS=Mus musculus (Mouse) OX=10090 GN=Ddc PE=1 SV=1	3	15	0.215589	3.21445	0.0103656	5.87e-16	20.7985	0.996167
O88544	COP9 signalosome complex subunit 4 OS=Mus musculus (Mouse) OX=10090 GN=Cops4 PE=1 SV=1	3	11	0.286153	2.42178	0.0157324	9.59e-15	18.1888	0.994931
O88545	COP9 signalosome complex subunit 6 OS=Mus musculus (Mouse) OX=10090 GN=Cops6 PE=1 SV=1	3	6	0.299573	2.31329	0.0217839	2.78e-12	13.752	0.991188
O88569	Heterogeneous nuclear ribonucleoproteins A2/B1 OS=Mus musculus (Mouse) OX=10090 GN=Hnrnpa2b1 PE=1 SV=2	3	39	0.255465	2.7127	0.00953691	2.75e-18	26.787	0.997656
O88587	Catechol O-methyltransferase OS=Mus musculus (Mouse) OX=10090 GN=Comt PE=1 SV=2	3	27	0.370882	1.86852	0.0159533	5.61e-17	23.248	0.997004
O88630	Golgi SNAP receptor complex member 1 OS=Mus musculus (Mouse) OX=10090 GN=Gosr1 PE=1 SV=2	2	3	0.500618	1.38429	0.0604522	9.14e-07	8.28121	0.98695
O88685	26S proteasome regulatory subunit 6A OS=Mus musculus (Mouse) OX=10090 GN=Psmc3 PE=1 SV=2	3	34	0.360592	1.92184	0.0165159	2.12e-16	21.833	0.996581
O88696	ATP-dependent Clp protease proteolytic subunit, mitochondrial OS=Mus musculus (Mouse) OX=10090 GN=Clpp PE=1 SV=1	3	8	0.170562	4.06304	0.0135452	1.57e-11	12.5921	0.989985
O88736	3-keto-steroid reductase OS=Mus musculus (Mouse) OX=10090 GN=Hsd17b7 PE=1 SV=1	2	3	0.646901	1.07126	0.0215409	4.11e-14	30.0313	0.999192
O88822	Lathosterol oxidase OS=Mus musculus (Mouse) OX=10090 GN=Sc5d PE=2 SV=2	3	3	0.638424	1.08549	0.0371771	3.14e-14	17.1725	0.996073
O88833	Cytochrome P450 4A10 OS=Mus musculus (Mouse) OX=10090 GN=Cyp4a10 PE=2 SV=2	3	23	0.64615	1.07251	0.100468	1.8e-06	6.43143	0.973002
O88844	Isocitrate dehydrogenase [NADP] cytoplasmic OS=Mus musculus (Mouse) OX=10090 GN=Idh1 PE=1 SV=2	3	75	0.24615	2.81535	0.00693486	6.45e-21	35.4946	0.998666
O88908	Sterol O-acyltransferase 2 OS=Mus musculus (Mouse) OX=10090 GN=Soat2 PE=1 SV=2	3	6	0.159954	4.33249	0.0136656	6.4e-11	11.7049	0.988572
O88967	ATP-dependent zinc metalloprotease YME1L1 OS=Mus musculus (Mouse) OX=10090 GN=Yme1l1 PE=1 SV=1	2	6	0.565121	1.22629	0.0492451	1.66e-08	11.4757	0.993737
O88986	2-amino-3-ketobutyrate coenzyme A ligase, mitochondrial OS=Mus musculus (Mouse) OX=10090 GN=Gcat PE=1 SV=2	3	10	0.16156	4.28942	0.0108604	5.8e-13	14.8761	0.99288
O89017	Legumain OS=Mus musculus (Mouse) OX=10090 GN=Lgmn PE=1 SV=1	3	13	0.305795	2.26622	0.0170606	1.3e-14	17.9241	0.994803
O89023	Tripeptidyl-peptidase 1 OS=Mus musculus (Mouse) OX=10090 GN=Tpp1 PE=1 SV=2	3	5	0.169682	4.08412	0.0296443	9.31e-06	5.72392	0.95337
O89053	Coronin-1A OS=Mus musculus (Mouse) OX=10090 GN=Coro1a PE=1 SV=5	3	8	0.230637	3.00473	0.0353967	1.49e-06	6.51577	0.962028
O89079	Coatomer subunit epsilon OS=Mus musculus (Mouse) OX=10090 GN=Cope PE=1 SV=3	2	4	0.368479	1.88071	0.0316765	1.39e-08	11.6326	0.992408
O89110	Caspase-8 OS=Mus musculus (Mouse) OX=10090 GN=Casp8 PE=1 SV=1	3	8	0.412594	1.67962	0.0270865	3.6e-13	15.2325	0.99328
P00186	Cytochrome P450 1A2 OS=Mus musculus (Mouse) OX=10090 GN=Cyp1a2 PE=1 SV=1	3	41	0.84475	0.820361	0.0509932	6.56e-14	16.566	0.99712
P00329	Alcohol dehydrogenase 1 OS=Mus musculus (Mouse) OX=10090 GN=Adh1 PE=1 SV=2	3	34	0.263457	2.63041	0.00997944	3.76e-18	26.4	0.997585
P00375	Dihydrofolate reductase OS=Mus musculus (Mouse) OX=10090 GN=Dhfr PE=1 SV=3	3	10	0.231624	2.99192	0.0353634	1.38e-06	6.54981	0.962394
P00397	Cytochrome c oxidase subunit 1 OS=Mus musculus (Mouse) OX=10090 GN=Mtco1 PE=1 SV=2	3	3	0.328877	2.10717	0.0565314	7.47e-06	5.81759	0.953136
P00405	Cytochrome c oxidase subunit 2 OS=Mus musculus (Mouse) OX=10090 GN=Mtco2 PE=1 SV=1	3	20	0.21796	3.17948	0.00794248	1.64e-18	27.4423	0.997792
P00493	Hypoxanthine-guanine phosphoribosyltransferase OS=Mus musculus (Mouse) OX=10090 GN=Hprt1 PE=1 SV=3	3	13	0.242732	2.855	0.0174943	2.33e-12	13.875	0.991338
P00848	ATP synthase subunit a OS=Mus musculus (Mouse) OX=10090 GN=Mtatp6 PE=1 SV=1	3	3	0.111707	6.20375	0.0192723	7.85e-06	5.79623	0.958433
P00920	Carbonic anhydrase 2 OS=Mus musculus (Mouse) OX=10090 GN=Ca2 PE=1 SV=4	3	28	0.0338281	20.4859	0.00927659	0.00142224	3.64661	0.942012
P01027	Complement C3 OS=Mus musculus (Mouse) OX=10090 GN=C3 PE=1 SV=3	3	106	1.13411	0.611053	0.027526	2.54e-22	41.2014	0.999754
P01029	Complement C4-B OS=Mus musculus (Mouse) OX=10090 GN=C4b PE=1 SV=3	3	31	1.03969	0.666542	0.0705211	6.95e-13	14.743	0.997609
P01644	Ig kappa chain V-V region HP R16.7 OS=Mus musculus (Mouse) OX=10090 GN=- PE=1 SV=1	3	4	0.433157	1.59988	0.039191	1.9e-10	11.0525	0.987557
P01837	Immunoglobulin kappa constant OS=Mus musculus (Mouse) OX=10090 GN=Igkc PE=1 SV=2	2	7	0.48738	1.42189	0.0526544	2.41e-07	9.25619	0.989355
P01867	Ig gamma-2B chain C region OS=Mus musculus (Mouse) OX=10090 GN=Igh-3 PE=1 SV=3	3	7	0.274987	2.52011	0.0216598	1.34e-11	12.6957	0.989639
P01897	H-2 class I histocompatibility antigen, L-D alpha chain OS=Mus musculus (Mouse) OX=10090 GN=H2-L PE=1 SV=2	2	4	1.78942	0.387277	0.346644	0.000144	5.16212	0.998251
P01898	H-2 class I histocompatibility antigen, Q10 alpha chain OS=Mus musculus (Mouse) OX=10090 GN=H2-Q10 PE=1 SV=3	3	16	0.716888	0.966678	0.0401934	1.44e-14	17.836	0.996822
P01901	H-2 class I histocompatibility antigen, K-B alpha chain OS=Mus musculus (Mouse) OX=10090 GN=H2-K1 PE=1 SV=1	2	8	1.58709	0.436648	0.189474	7.99e-07	8.37629	0.998822
P01942	Hemoglobin subunit alpha OS=Mus musculus (Mouse) OX=10090 GN=Hba PE=1 SV=2	3	21	0.0284743	24.3377	0.00882228	0.00387223	3.22754	0.940437
P03888	NADH-ubiquinone oxidoreductase chain 1 OS=Mus musculus (Mouse) OX=10090 GN=Mtnd1 PE=1 SV=3	3	4	0.156947	4.41549	0.0199945	8.08e-08	7.84952	0.975036
P03911	NADH-ubiquinone oxidoreductase chain 4 OS=Mus musculus (Mouse) OX=10090 GN=Mtnd4 PE=1 SV=1	3	4	0.158984	4.35892	0.0146468	2.66e-10	10.8545	0.986753
P03930	ATP synthase protein 8 OS=Mus musculus (Mouse) OX=10090 GN=Mtatp8 PE=1 SV=1	3	4	0.143784	4.81972	0.0173409	3.24e-08	8.29162	0.977981
P03958	Adenosine deaminase OS=Mus musculus (Mouse) OX=10090 GN=Ada PE=1 SV=3	2	3	0.0782419	8.85715	0.0220288	0.00318948	3.5518	0.937253
P04117	Fatty acid-binding protein, adipocyte OS=Mus musculus (Mouse) OX=10090 GN=Fabp4 PE=1 SV=3	3	7	0.099085	6.99399	0.0119908	3.43e-08	8.26341	0.979722
P04186	Complement factor B OS=Mus musculus (Mouse) OX=10090 GN=Cfb PE=1 SV=2	3	13	1.12511	0.615938	0.0802966	1.92e-12	14.012	0.997828
P04627	Serine/threonine-protein kinase A-Raf OS=Mus musculus (Mouse) OX=10090 GN=Araf PE=1 SV=2	2	4	0.635425	1.09061	0.0730205	5.08e-07	8.70202	0.990277
P05063	Fructose-bisphosphate aldolase C OS=Mus musculus (Mouse) OX=10090 GN=Aldoc PE=1 SV=4	3	7	0.112869	6.13988	0.0317546	0.00177612	3.55441	0.896355
P05064	Fructose-bisphosphate aldolase A OS=Mus musculus (Mouse) OX=10090 GN=Aldoa PE=1 SV=2	3	31	0.285464	2.42763	0.0323056	1.09e-08	8.83637	0.978865
P05132	cAMP-dependent protein kinase catalytic subunit alpha OS=Mus musculus (Mouse) OX=10090 GN=Prkaca PE=1 SV=3	3	13	0.465861	1.48757	0.0191516	2.15e-17	24.325	0.997495
P05201	Aspartate aminotransferase, cytoplasmic OS=Mus musculus (Mouse) OX=10090 GN=Got1 PE=1 SV=3	3	28	0.281663	2.46038	0.019315	8.66e-13	14.5826	0.992131
P05202	Aspartate aminotransferase, mitochondrial OS=Mus musculus (Mouse) OX=10090 GN=Got2 PE=1 SV=1	3	49	0.210801	3.28746	0.0121128	2.39e-14	17.4032	0.99455
P05784	Keratin, type I cytoskeletal 18 OS=Mus musculus (Mouse) OX=10090 GN=Krt18 PE=1 SV=5	3	77	0.0728448	9.51338	0.012168	5.03e-06	5.9866	0.964992
P06151	L-lactate dehydrogenase A chain OS=Mus musculus (Mouse) OX=10090 GN=Ldha PE=1 SV=3	3	33	0.254763	2.72018	0.00839695	1.91e-19	30.3399	0.998172
P06728	Apolipoprotein A-IV OS=Mus musculus (Mouse) OX=10090 GN=Apoa4 PE=1 SV=3	2	6	1.66986	0.415005	0.553569	0.00924356	3.01653	0.992834
P06745	Glucose-6-phosphate isomerase OS=Mus musculus (Mouse) OX=10090 GN=Gpi PE=1 SV=4	3	29	0.222255	3.11803	0.00855578	5.3e-18	25.9772	0.997532
P06800	Receptor-type tyrosine-protein phosphatase C OS=Mus musculus (Mouse) OX=10090 GN=Ptprc PE=1 SV=4	2	6	0.521797	1.3281	0.0498626	5.31e-08	10.4647	0.992009
P06801	NADP-dependent malic enzyme OS=Mus musculus (Mouse) OX=10090 GN=Me1 PE=1 SV=2	3	68	0.259694	2.66853	0.0150329	2.78e-14	17.2751	0.994379
P06802	Ectonucleotide pyrophosphatase/phosphodiesterase family member 1 OS=Mus musculus (Mouse) OX=10090 GN=Enpp1 PE=1 SV=4	3	9	0.292378	2.37022	0.013755	3.72e-16	21.2562	0.996287
P06909	Complement factor H OS=Mus musculus (Mouse) OX=10090 GN=Cfh PE=1 SV=2	2	6	0.815328	0.849965	0.0805761	8.07e-08	10.1187	0.994801
P07309	Transthyretin OS=Mus musculus (Mouse) OX=10090 GN=Ttr PE=1 SV=1	2	7	1.85183	0.374225	0.602159	0.00822592	3.07531	0.995901
P07724	Serum albumin OS=Mus musculus (Mouse) OX=10090 GN=Alb PE=1 SV=3	3	72	0.32673	2.12101	0.0149554	2.09e-16	21.847	0.996522
P07758	Alpha-1-antitrypsin 1-1 OS=Mus musculus (Mouse) OX=10090 GN=Serpina1a PE=1 SV=4	3	26	0.628967	1.10181	0.0323264	2.37e-15	19.4567	0.99689
P07759	Serine protease inhibitor A3K OS=Mus musculus (Mouse) OX=10090 GN=Serpina3k PE=1 SV=2	3	27	0.368263	1.88181	0.0423278	1.43e-08	8.70026	0.97896
P07901	Heat shock protein HSP 90-alpha OS=Mus musculus (Mouse) OX=10090 GN=Hsp90aa1 PE=1 SV=4	3	50	0.321264	2.15711	0.00663359	7.54e-24	48.4298	0.999289
P08003	Protein disulfide-isomerase A4 OS=Mus musculus (Mouse) OX=10090 GN=Pdia4 PE=1 SV=3	3	84	0.31372	2.20898	0.00829724	1.64e-21	37.8102	0.99883
P08030	Adenine phosphoribosyltransferase OS=Mus musculus (Mouse) OX=10090 GN=Aprt PE=1 SV=2	2	5	0.247854	2.796	0.0182731	1.91e-09	13.5638	0.994209
P08101	Low affinity immunoglobulin gamma Fc region receptor II OS=Mus musculus (Mouse) OX=10090 GN=Fcgr2 PE=1 SV=2	3	6	0.587919	1.17873	0.0541832	2.68e-10	10.8506	0.989409
P08113	Endoplasmin OS=Mus musculus (Mouse) OX=10090 GN=Hsp90b1 PE=1 SV=2	3	75	0.334833	2.06969	0.0114405	4.13e-19	29.2672	0.998066
P08226	Apolipoprotein E OS=Mus musculus (Mouse) OX=10090 GN=Apoe PE=1 SV=2	3	20	1.69911	0.407862	0.448223	0.00100333	3.79076	0.993432
P08228	Superoxide dismutase [Cu-Zn] OS=Mus musculus (Mouse) OX=10090 GN=Sod1 PE=1 SV=2	3	24	0.177148	3.91199	0.00876285	1.06e-15	20.2157	0.996063
P08249	Malate dehydrogenase, mitochondrial OS=Mus musculus (Mouse) OX=10090 GN=Mdh2 PE=1 SV=3	3	37	0.147616	4.69462	0.00737213	1.3e-15	20.0235	0.996132
P08556	GTPase NRas OS=Mus musculus (Mouse) OX=10090 GN=Nras PE=1 SV=1	2	5	0.283663	2.44304	0.0699221	0.00117736	4.05685	0.938791
P08752	Guanine nucleotide-binding protein G(i) subunit alpha-2 OS=Mus musculus (Mouse) OX=10090 GN=Gnai2 PE=1 SV=5	3	9	0.320472	2.16244	0.0522196	3.54e-06	6.13699	0.957541
P09055	Integrin beta-1 OS=Mus musculus (Mouse) OX=10090 GN=Itgb1 PE=1 SV=1	3	10	0.412509	1.67996	0.018853	2.02e-16	21.8803	0.996731
P09103	Protein disulfide-isomerase OS=Mus musculus (Mouse) OX=10090 GN=P4hb PE=1 SV=2	3	87	0.323322	2.14337	0.00593373	5.75e-25	54.4888	0.999438
P09405	Nucleolin OS=Mus musculus (Mouse) OX=10090 GN=Ncl PE=1 SV=2	3	49	0.32899	2.10645	0.00491183	6.3e-27	66.9792	0.999629
P09411	Phosphoglycerate kinase 1 OS=Mus musculus (Mouse) OX=10090 GN=Pgk1 PE=1 SV=4	3	66	0.192663	3.59696	0.0046373	2.12e-22	41.5463	0.999052
P09528	Ferritin heavy chain OS=Mus musculus (Mouse) OX=10090 GN=Fth1 PE=1 SV=2	2	9	0.862416	0.803557	0.076576	2.1e-08	11.2622	0.996178
P09671	Superoxide dismutase [Mn], mitochondrial OS=Mus musculus (Mouse) OX=10090 GN=Sod2 PE=1 SV=3	3	16	0.156899	4.41686	0.0123911	1.41e-11	12.6622	0.990257
P0DOV2	Interferon-activable protein 204 OS=Mus musculus (Mouse) OX=10090 GN=Ifi204 PE=1 SV=1	3	6	0.270437	2.56251	0.0679142	0.00063	3.98205	0.903805
P0DP26	Calmodulin-1 OS=Mus musculus (Mouse) OX=10090 GN=Calm1 PE=1 SV=1	2	9	0.21773	3.18285	0.0313574	6.83e-06	6.94349	0.978482
P10126	Elongation factor 1-alpha 1 OS=Mus musculus (Mouse) OX=10090 GN=Eef1a1 PE=1 SV=3	3	55	0.239863	2.88915	0.00550562	7.55e-23	43.5669	0.999115
P10518	Delta-aminolevulinic acid dehydratase OS=Mus musculus (Mouse) OX=10090 GN=Alad PE=1 SV=1	2	9	0.311313	2.22606	0.0221119	1.17e-09	14.079	0.994649
P10605	Cathepsin B OS=Mus musculus (Mouse) OX=10090 GN=Ctsb PE=1 SV=2	3	11	0.391424	1.77046	0.0249666	2.01e-13	15.6779	0.993538
P10630	Eukaryotic initiation factor 4A-II OS=Mus musculus (Mouse) OX=10090 GN=Eif4a2 PE=1 SV=2	3	13	0.393618	1.76059	0.018146	2.43e-16	21.6917	0.99662
P10639	Thioredoxin OS=Mus musculus (Mouse) OX=10090 GN=Txn PE=1 SV=3	2	7	0.226696	3.05696	0.0250055	3.1e-07	9.06585	0.987211
P10649	Glutathione S-transferase Mu 1 OS=Mus musculus (Mouse) OX=10090 GN=Gstm1 PE=1 SV=2	3	55	0.244476	2.83463	0.0224453	2.49e-10	10.8921	0.986014
P10833	Ras-related protein R-Ras OS=Mus musculus (Mouse) OX=10090 GN=Rras PE=1 SV=1	2	4	0.435588	1.59095	0.0703862	2.36e-05	6.18854	0.975124
P10922	Histone H1.0 OS=Mus musculus (Mouse) OX=10090 GN=H1-0 PE=2 SV=4	3	15	0.0793958	8.72843	0.00782825	9.33e-10	10.1422	0.987211
P11276	Fibronectin OS=Mus musculus (Mouse) OX=10090 GN=Fn1 PE=1 SV=4	3	45	0.676987	1.02365	0.0421699	1.24e-13	16.0538	0.995793
P11352	Glutathione peroxidase 1 OS=Mus musculus (Mouse) OX=10090 GN=Gpx1 PE=1 SV=2	3	27	0.210826	3.28707	0.00749491	9.67e-19	28.1292	0.997907
P11438	Lysosome-associated membrane glycoprotein 1 OS=Mus musculus (Mouse) OX=10090 GN=Lamp1 PE=1 SV=2	2	4	0.700173	0.989756	0.0582487	9.15e-09	12.0204	0.995418
P11499	Heat shock protein HSP 90-beta OS=Mus musculus (Mouse) OX=10090 GN=Hsp90ab1 PE=1 SV=3	3	78	0.414265	1.67284	0.00786504	1.21e-24	52.6717	0.999435
P11531	Dystrophin OS=Mus musculus (Mouse) OX=10090 GN=Dmd PE=1 SV=3	2	3	0.591824	1.17096	0.0718661	9.76e-07	8.23509	0.988382
P11609	Antigen-presenting glycoprotein CD1d1 OS=Mus musculus (Mouse) OX=10090 GN=Cd1d1 PE=1 SV=3	2	4	1.37551	0.503812	0.0939544	7.01e-10	14.6402	0.999319
P11679	Keratin, type II cytoskeletal 8 OS=Mus musculus (Mouse) OX=10090 GN=Krt8 PE=1 SV=4	3	98	0.0787337	8.80182	0.0202165	0.00078	3.89452	0.919409
P11688	Integrin alpha-5 OS=Mus musculus (Mouse) OX=10090 GN=Itga5 PE=1 SV=3	2	5	0.177263	3.90944	0.0361966	0.000236	4.89723	0.958894
P11714	Cytochrome P450 2D9 OS=Mus musculus (Mouse) OX=10090 GN=Cyp2d9 PE=1 SV=2	3	20	0.380676	1.82045	0.0615317	3.16e-06	6.18666	0.959578
P11725	Ornithine carbamoyltransferase, mitochondrial OS=Mus musculus (Mouse) OX=10090 GN=Otc PE=1 SV=1	3	55	0.16648	4.16267	0.00568301	4.05e-19	29.2943	0.998143
P11930	Nucleoside diphosphate-linked moiety X motif 19 OS=Mus musculus (Mouse) OX=10090 GN=Nudt19 PE=1 SV=2	3	9	0.473643	1.46313	0.0461841	7.61e-10	10.2556	0.986192
P11983	T-complex protein 1 subunit alpha OS=Mus musculus (Mouse) OX=10090 GN=Tcp1 PE=1 SV=3	3	30	0.319291	2.17043	0.00877755	3.79e-21	36.3758	0.998739
P12265	Beta-glucuronidase OS=Mus musculus (Mouse) OX=10090 GN=Gusb PE=1 SV=2	3	14	0.15729	4.40587	0.0142322	1.9e-10	11.0517	0.987243
P12367	cAMP-dependent protein kinase type II-alpha regulatory subunit OS=Mus musculus (Mouse) OX=10090 GN=Prkar2a PE=1 SV=2	3	13	0.225521	3.07288	0.00952231	3.79e-17	23.6835	0.997027
P12382	ATP-dependent 6-phosphofructokinase, liver type OS=Mus musculus (Mouse) OX=10090 GN=Pfkl PE=1 SV=4	3	14	0.0987347	7.01881	0.0192443	3.84e-05	5.13061	0.949089
P12710	Fatty acid-binding protein, liver OS=Mus musculus (Mouse) OX=10090 GN=Fabp1 PE=1 SV=2	3	35	0.220921	3.13687	0.0194022	1.08e-10	11.3864	0.987292
P12787	Cytochrome c oxidase subunit 5A, mitochondrial OS=Mus musculus (Mouse) OX=10090 GN=Cox5a PE=1 SV=2	3	11	0.175998	3.93754	0.0118016	5.52e-13	14.9131	0.992797
P12790	Cytochrome P450 2B9 OS=Mus musculus (Mouse) OX=10090 GN=Cyp2b9 PE=1 SV=2	3	11	0.831767	0.833166	0.0566897	7.66e-13	14.6723	0.996235
P12791	Cytochrome P450 2B10 OS=Mus musculus (Mouse) OX=10090 GN=Cyp2b10 PE=1 SV=1	3	5	0.537743	1.28872	0.0665235	4.97e-08	8.0835	0.979665
P12970	60S ribosomal protein L7a OS=Mus musculus (Mouse) OX=10090 GN=Rpl7a PE=1 SV=2	3	30	0.165006	4.19986	0.00367855	4e-23	44.8561	0.999209
P13020	Gelsolin OS=Mus musculus (Mouse) OX=10090 GN=Gsn PE=1 SV=3	3	16	0.535492	1.29414	0.0963178	1.37e-05	5.55964	0.957839
P13439	Uridine 5'-monophosphate synthase OS=Mus musculus (Mouse) OX=10090 GN=Umps PE=1 SV=3	3	8	0.542462	1.27751	0.0385589	1.77e-12	14.0684	0.993238
P13597	Intercellular adhesion molecule 1 OS=Mus musculus (Mouse) OX=10090 GN=Icam1 PE=1 SV=1	3	8	0.264128	2.62373	0.02307	9.75e-11	11.449	0.98729
P13707	Glycerol-3-phosphate dehydrogenase [NAD(+)], cytoplasmic OS=Mus musculus (Mouse) OX=10090 GN=Gpd1 PE=1 SV=3	3	42	0.236854	2.92585	0.0151225	2.05e-13	15.6623	0.993201
P13745	Glutathione S-transferase A1 OS=Mus musculus (Mouse) OX=10090 GN=Gsta1 PE=1 SV=2	3	10	0.245211	2.82614	0.02949	3.09e-08	8.31505	0.976235
P14094	Sodium/potassium-transporting ATPase subunit beta-1 OS=Mus musculus (Mouse) OX=10090 GN=Atp1b1 PE=1 SV=1	3	10	0.188218	3.68191	0.0113043	5.91e-14	16.65	0.994146
P14115	60S ribosomal protein L27a OS=Mus musculus (Mouse) OX=10090 GN=Rpl27a PE=1 SV=5	3	8	0.163386	4.2415	0.0111673	8.1e-13	14.6307	0.992624
P14131	40S ribosomal protein S16 OS=Mus musculus (Mouse) OX=10090 GN=Rps16 PE=1 SV=4	3	15	0.147264	4.70584	0.0042927	1.35e-20	34.3056	0.998679
P14148	60S ribosomal protein L7 OS=Mus musculus (Mouse) OX=10090 GN=Rpl7 PE=1 SV=2	3	32	0.157018	4.41352	0.00490334	5.96e-20	32.0226	0.998464
P14152	Malate dehydrogenase, cytoplasmic OS=Mus musculus (Mouse) OX=10090 GN=Mdh1 PE=1 SV=3	3	44	0.23325	2.97106	0.00490917	1.14e-23	47.5131	0.999258
P14206	40S ribosomal protein SA OS=Mus musculus (Mouse) OX=10090 GN=Rpsa PE=1 SV=4	3	27	0.0932313	7.43313	0.0124915	1.83e-07	7.46359	0.975634
P14211	Calreticulin OS=Mus musculus (Mouse) OX=10090 GN=Calr PE=1 SV=1	3	49	0.317545	2.18237	0.00909791	9.28e-21	34.903	0.998629
P14246	Solute carrier family 2, facilitated glucose transporter member 2 OS=Mus musculus (Mouse) OX=10090 GN=Slc2a2 PE=1 SV=3	3	8	0.545821	1.26965	0.034935	2.16e-13	15.6239	0.994536
P14576	Signal recognition particle 54 kDa protein OS=Mus musculus (Mouse) OX=10090 GN=Srp54 PE=1 SV=2	3	26	0.555726	1.24702	0.0151072	2.98e-21	36.7856	0.999024
P14685	26S proteasome non-ATPase regulatory subunit 3 OS=Mus musculus (Mouse) OX=10090 GN=Psmd3 PE=1 SV=3	3	33	0.30087	2.30332	0.00833016	4.43e-21	36.1181	0.998713
P14733	Lamin-B1 OS=Mus musculus (Mouse) OX=10090 GN=Lmnb1 PE=1 SV=3	3	48	0.044981	15.4065	0.00527401	2.01e-08	8.5288	0.985552
P14824	Annexin A6 OS=Mus musculus (Mouse) OX=10090 GN=Anxa6 PE=1 SV=3	3	69	0.285649	2.42606	0.0048759	1.18e-25	58.5837	0.999509
P14869	60S acidic ribosomal protein P0 OS=Mus musculus (Mouse) OX=10090 GN=Rplp0 PE=1 SV=3	3	29	0.11063	6.26414	0.00370307	2.66e-19	29.8752	0.998374
P15105	Glutamine synthetase OS=Mus musculus (Mouse) OX=10090 GN=Glul PE=1 SV=6	3	27	0.279616	2.4784	0.0122274	7.96e-17	22.8681	0.996785
P15116	Cadherin-2 OS=Mus musculus (Mouse) OX=10090 GN=Cdh2 PE=1 SV=2	2	5	0.388217	1.78508	0.11986	0.00594234	3.23891	0.911383
P15327	Bisphosphoglycerate mutase OS=Mus musculus (Mouse) OX=10090 GN=Bpgm PE=1 SV=2	3	10	0.0354262	19.5618	0.00853312	0.000417	4.15161	0.952365
P15532	Nucleoside diphosphate kinase A OS=Mus musculus (Mouse) OX=10090 GN=Nme1 PE=1 SV=1	3	11	0.230831	3.0022	0.00595236	9.48e-22	38.7797	0.998887
P15626	Glutathione S-transferase Mu 2 OS=Mus musculus (Mouse) OX=10090 GN=Gstm2 PE=1 SV=2	3	28	0.294502	2.35312	0.0195535	4.52e-13	15.0614	0.992634
P15864	Histone H1.2 OS=Mus musculus (Mouse) OX=10090 GN=H1-2 PE=1 SV=2	2	4	0.154383	4.48883	0.02465	2.08e-05	6.26301	0.97513
P16015	Carbonic anhydrase 3 OS=Mus musculus (Mouse) OX=10090 GN=Ca3 PE=1 SV=3	3	44	0.222743	3.11121	0.015807	1.72e-12	14.0914	0.991659
P16045	Galectin-1 OS=Mus musculus (Mouse) OX=10090 GN=Lgals1 PE=1 SV=3	3	7	0.248884	2.78443	0.0294152	2.3e-08	8.46108	0.977012
P16331	Phenylalanine-4-hydroxylase OS=Mus musculus (Mouse) OX=10090 GN=Pah PE=1 SV=4	3	38	0.923279	0.750586	0.0458553	1.16e-15	20.1346	0.998342
P16332	Methylmalonyl-CoA mutase, mitochondrial OS=Mus musculus (Mouse) OX=10090 GN=Mmut PE=1 SV=2	3	32	0.341742	2.02784	0.015234	1.19e-16	22.4329	0.996725
P16406	Glutamyl aminopeptidase OS=Mus musculus (Mouse) OX=10090 GN=Enpep PE=1 SV=1	3	14	0.857913	0.807774	0.057878	6.24e-13	14.8228	0.9965
P16460	Argininosuccinate synthase OS=Mus musculus (Mouse) OX=10090 GN=Ass1 PE=1 SV=1	3	74	0.30957	2.23859	0.0162119	3.5e-15	19.0952	0.995423
P16546	Spectrin alpha chain, non-erythrocytic 1 OS=Mus musculus (Mouse) OX=10090 GN=Sptan1 PE=1 SV=4	3	165	0.240032	2.88711	0.00923131	5.2e-18	26.002	0.99752
P16675	Lysosomal protective protein OS=Mus musculus (Mouse) OX=10090 GN=Ctsa PE=1 SV=1	3	6	0.389789	1.77789	0.0431995	7.57e-09	9.02299	0.980716
P16858	Glyceraldehyde-3-phosphate dehydrogenase OS=Mus musculus (Mouse) OX=10090 GN=Gapdh PE=1 SV=2	3	46	0.251654	2.75378	0.00648007	9.19e-22	38.835	0.998884
P17047	Lysosome-associated membrane glycoprotein 2 OS=Mus musculus (Mouse) OX=10090 GN=Lamp2 PE=1 SV=2	2	4	0.912434	0.759507	0.0931782	1.21e-07	9.79236	0.995449
P17095	High mobility group protein HMG-I/HMG-Y OS=Mus musculus (Mouse) OX=10090 GN=Hmga1 PE=1 SV=4	3	4	0.0932231	7.43378	0.00533128	2.16e-14	17.4861	0.995471
P17182	Alpha-enolase OS=Mus musculus (Mouse) OX=10090 GN=Eno1 PE=1 SV=3	3	61	0.216543	3.20028	0.00562548	1.11e-21	38.4933	0.998878
P17225	Polypyrimidine tract-binding protein 1 OS=Mus musculus (Mouse) OX=10090 GN=Ptbp1 PE=1 SV=2	2	9	0.290285	2.38731	0.0185733	2.95e-10	15.6292	0.995631
P17427	AP-2 complex subunit alpha-2 OS=Mus musculus (Mouse) OX=10090 GN=Ap2a2 PE=1 SV=2	3	51	0.230308	3.00901	0.00567712	3.56e-22	40.5678	0.998983
P17439	Lysosomal acid glucosylceramidase OS=Mus musculus (Mouse) OX=10090 GN=Gba PE=1 SV=1	3	4	0.199891	3.46689	0.0146973	3.46e-12	13.6005	0.99117
P17563	Methanethiol oxidase OS=Mus musculus (Mouse) OX=10090 GN=Selenbp1 PE=1 SV=2	3	44	0.1776	3.90203	0.0288118	3.33e-06	6.16414	0.959201
P17665	Cytochrome c oxidase subunit 7C, mitochondrial OS=Mus musculus (Mouse) OX=10090 GN=Cox7c PE=1 SV=1	3	3	0.188608	3.67428	0.011594	9.5e-14	16.2678	0.993867
P17710	Hexokinase-1 OS=Mus musculus (Mouse) OX=10090 GN=Hk1 PE=1 SV=3	3	4	0.077465	8.94598	0.0157491	6.42e-05	4.91869	0.948134
P17717	UDP-glucuronosyltransferase 2B17 OS=Mus musculus (Mouse) OX=10090 GN=Ugt2b17 PE=1 SV=1	3	22	0.246574	2.81051	0.0298263	3.41e-08	8.26702	0.975958
P17742	Peptidyl-prolyl cis-trans isomerase A OS=Mus musculus (Mouse) OX=10090 GN=Ppia PE=1 SV=2	3	23	0.231126	2.99837	0.00790284	4.19e-19	29.2459	0.998044
P17751	Triosephosphate isomerase OS=Mus musculus (Mouse) OX=10090 GN=Tpi1 PE=1 SV=4	3	29	0.208379	3.32567	0.0081993	8.46e-18	25.4143	0.997441
P17918	Proliferating cell nuclear antigen OS=Mus musculus (Mouse) OX=10090 GN=Pcna PE=1 SV=2	2	3	1.01716	0.681307	0.0670982	4.43e-10	15.1593	0.998484
P18242	Cathepsin D OS=Mus musculus (Mouse) OX=10090 GN=Ctsd PE=1 SV=1	3	10	0.229904	3.0143	0.0190904	3.71e-11	12.0429	0.988581
P18572	Basigin OS=Mus musculus (Mouse) OX=10090 GN=Bsg PE=1 SV=2	3	11	0.372119	1.86231	0.0138542	2.6e-18	26.8597	0.997756
P18760	Cofilin-1 OS=Mus musculus (Mouse) OX=10090 GN=Cfl1 PE=1 SV=3	3	20	0.35737	1.93917	0.0127482	1.04e-18	28.033	0.997919
P19001	Keratin, type I cytoskeletal 19 OS=Mus musculus (Mouse) OX=10090 GN=Krt19 PE=1 SV=1	3	7	0.073821	9.38757	0.00909772	4.66e-08	8.11423	0.980561
P19096	Fatty acid synthase OS=Mus musculus (Mouse) OX=10090 GN=Fasn PE=1 SV=2	3	206	0.60955	1.1369	0.0160094	1.41e-21	38.0744	0.99916
P19253	60S ribosomal protein L13a OS=Mus musculus (Mouse) OX=10090 GN=Rpl13a PE=1 SV=4	3	12	0.140118	4.94584	0.00642101	2.14e-16	21.8217	0.996779
P19258	Protein Mpv17 OS=Mus musculus (Mouse) OX=10090 GN=Mpv17 PE=1 SV=1	2	3	0.26757	2.58998	0.0297728	3.45e-07	8.98705	0.986877
P19324	Serpin H1 OS=Mus musculus (Mouse) OX=10090 GN=Serpinh1 PE=1 SV=3	3	8	0.50087	1.38359	0.0486536	7.1e-10	10.2946	0.986737
P19536	Cytochrome c oxidase subunit 5B, mitochondrial OS=Mus musculus (Mouse) OX=10090 GN=Cox5b PE=1 SV=1	3	11	0.162412	4.26693	0.0077764	5.38e-16	20.8852	0.996371
P19639	Glutathione S-transferase Mu 3 OS=Mus musculus (Mouse) OX=10090 GN=Gstm3 PE=1 SV=2	3	16	0.319238	2.17079	0.0199601	1.34e-13	15.9938	0.993511
P19783	Cytochrome c oxidase subunit 4 isoform 1, mitochondrial OS=Mus musculus (Mouse) OX=10090 GN=Cox4i1 PE=1 SV=2	3	24	0.194429	3.56429	0.00468108	2.13e-22	41.5351	0.99905
P20029	Endoplasmic reticulum chaperone BiP OS=Mus musculus (Mouse) OX=10090 GN=Hspa5 PE=1 SV=3	3	95	0.30355	2.28298	0.0084803	5.38e-21	35.7948	0.998691
P20108	Thioredoxin-dependent peroxide reductase, mitochondrial OS=Mus musculus (Mouse) OX=10090 GN=Prdx3 PE=1 SV=1	3	15	0.209028	3.31534	0.00955198	2.02e-16	21.8833	0.99655
P20152	Vimentin OS=Mus musculus (Mouse) OX=10090 GN=Vim PE=1 SV=3	3	45	0.109768	6.31329	0.0120502	6.41e-09	9.10928	0.982818
P20852	Cytochrome P450 2A5 OS=Mus musculus (Mouse) OX=10090 GN=Cyp2a5 PE=2 SV=1	3	30	1.34412	0.515578	0.162467	3.37e-08	8.2732	0.996378
P20918	Plasminogen OS=Mus musculus (Mouse) OX=10090 GN=Plg PE=1 SV=3	2	11	0.935139	0.741066	0.213731	0.000634	4.3753	0.978646
P21278	Guanine nucleotide-binding protein subunit alpha-11 OS=Mus musculus (Mouse) OX=10090 GN=Gna11 PE=1 SV=1	2	3	0.242002	2.86361	0.0091053	2.21e-13	26.5781	0.998487
P21440	Phosphatidylcholine translocator ABCB4 OS=Mus musculus (Mouse) OX=10090 GN=Abcb4 PE=1 SV=2	3	19	0.539093	1.28549	0.0406923	5.81e-12	13.248	0.992346
P21614	Vitamin D-binding protein OS=Mus musculus (Mouse) OX=10090 GN=Gc PE=1 SV=2	3	17	0.974914	0.710832	0.0413963	4.27e-17	23.5507	0.998916
P21619	Lamin-B2 OS=Mus musculus (Mouse) OX=10090 GN=Lmnb2 PE=1 SV=2	3	16	0.0661858	10.4705	0.00444167	5.61e-13	14.9011	0.994348
P21981	Protein-glutamine gamma-glutamyltransferase 2 OS=Mus musculus (Mouse) OX=10090 GN=Tgm2 PE=1 SV=4	3	45	0.312432	2.21809	0.0215388	9.62e-13	14.5055	0.992102
P22315	Ferrochelatase, mitochondrial OS=Mus musculus (Mouse) OX=10090 GN=Fech PE=1 SV=2	3	17	0.290126	2.38862	0.00827171	8.35e-21	35.0745	0.998632
P22437	Prostaglandin G/H synthase 1 OS=Mus musculus (Mouse) OX=10090 GN=Ptgs1 PE=1 SV=1	3	8	0.275294	2.51731	0.0213433	9.82e-12	12.8984	0.989959
P22599	Alpha-1-antitrypsin 1-2 OS=Mus musculus (Mouse) OX=10090 GN=Serpina1b PE=1 SV=2	3	21	0.694351	0.998054	0.0349941	1.57e-15	19.8419	0.997325
P22892	AP-1 complex subunit gamma-1 OS=Mus musculus (Mouse) OX=10090 GN=Ap1g1 PE=1 SV=3	3	13	0.393713	1.76016	0.0249584	1.78e-13	15.7748	0.993628
P22907	Porphobilinogen deaminase OS=Mus musculus (Mouse) OX=10090 GN=Hmbs PE=1 SV=2	3	11	0.367845	1.88395	0.0168437	2.1e-16	21.8388	0.9966
P23116	Eukaryotic translation initiation factor 3 subunit A OS=Mus musculus (Mouse) OX=10090 GN=Eif3a PE=1 SV=5	3	33	0.296181	2.33979	0.0426253	5.63e-07	6.94847	0.966323
P23198	Chromobox protein homolog 3 OS=Mus musculus (Mouse) OX=10090 GN=Cbx3 PE=1 SV=2	3	10	0.326384	2.12327	0.0237092	2.73e-12	13.7661	0.991286
P23475	X-ray repair cross-complementing protein 6 OS=Mus musculus (Mouse) OX=10090 GN=Xrcc6 PE=1 SV=5	2	5	0.329417	2.10372	0.0561921	4.13e-05	5.86233	0.970115
P23492	Purine nucleoside phosphorylase OS=Mus musculus (Mouse) OX=10090 GN=Pnp PE=1 SV=2	3	34	0.247872	2.7958	0.00977457	8.86e-18	25.3588	0.997388
P23506	Protein-L-isoaspartate(D-aspartate) O-methyltransferase OS=Mus musculus (Mouse) OX=10090 GN=Pcmt1 PE=1 SV=3	2	7	0.210086	3.29864	0.0149017	1.15e-09	14.0981	0.994716
P23589	Carbonic anhydrase 5A, mitochondrial OS=Mus musculus (Mouse) OX=10090 GN=Ca5a PE=1 SV=2	3	10	0.347306	1.99536	0.0159658	2.29e-16	21.7531	0.996528
P23780	Beta-galactosidase OS=Mus musculus (Mouse) OX=10090 GN=Glb1 PE=1 SV=1	3	6	0.156352	4.4323	0.0221111	4.3e-07	7.07122	0.969439
P23953	Carboxylesterase 1C OS=Mus musculus (Mouse) OX=10090 GN=Ces1c PE=1 SV=4	3	17	0.722931	0.958597	0.0199718	4.22e-21	36.1977	0.999235
P24270	Catalase OS=Mus musculus (Mouse) OX=10090 GN=Cat PE=1 SV=4	3	72	0.761706	0.9098	0.0389123	2.09e-15	19.5749	0.997571
P24369	Peptidyl-prolyl cis-trans isomerase B OS=Mus musculus (Mouse) OX=10090 GN=Ppib PE=1 SV=2	3	31	0.296374	2.33826	0.00843775	8.09e-21	35.1247	0.998638
P24456	Cytochrome P450 2D10 OS=Mus musculus (Mouse) OX=10090 GN=Cyp2d10 PE=1 SV=2	3	18	0.559736	1.23808	0.0157148	5.98e-21	35.6184	0.998965
P24472	Glutathione S-transferase A4 OS=Mus musculus (Mouse) OX=10090 GN=Gsta4 PE=1 SV=3	3	11	0.179269	3.86571	0.0148653	3.62e-11	12.0595	0.988991
P24527	Leukotriene A-4 hydrolase OS=Mus musculus (Mouse) OX=10090 GN=Lta4h PE=1 SV=4	3	48	0.142647	4.85815	0.00389475	3.27e-21	36.6254	0.998849
P24547	Inosine-5'-monophosphate dehydrogenase 2 OS=Mus musculus (Mouse) OX=10090 GN=Impdh2 PE=1 SV=2	3	14	0.442298	1.56682	0.0167751	3.86e-18	26.3663	0.997812
P24549	Retinal dehydrogenase 1 OS=Mus musculus (Mouse) OX=10090 GN=Aldh1a1 PE=1 SV=5	3	75	0.259446	2.67108	0.0120068	2.63e-16	21.6082	0.9964
P24668	Cation-dependent mannose-6-phosphate receptor OS=Mus musculus (Mouse) OX=10090 GN=M6pr PE=1 SV=1	3	5	0.412101	1.68163	0.0225066	8.36e-15	18.3102	0.995337
P24721	Asialoglycoprotein receptor 2 OS=Mus musculus (Mouse) OX=10090 GN=Asgr2 PE=1 SV=1	3	3	0.907103	0.76397	0.0602537	4.57e-13	15.0547	0.996935
P25444	40S ribosomal protein S2 OS=Mus musculus (Mouse) OX=10090 GN=Rps2 PE=1 SV=3	3	19	0.13468	5.14551	0.00401571	2.2e-20	33.5384	0.998646
P25688	Uricase OS=Mus musculus (Mouse) OX=10090 GN=Uox PE=1 SV=2	3	47	0.459433	1.50838	0.0158415	5.02e-19	29.0018	0.998224
P25911	Tyrosine-protein kinase Lyn OS=Mus musculus (Mouse) OX=10090 GN=Lyn PE=1 SV=4	3	7	0.517398	1.33939	0.0631543	3.97e-08	8.1926	0.979649
P26039	Talin-1 OS=Mus musculus (Mouse) OX=10090 GN=Tln1 PE=1 SV=2	3	95	0.349373	1.98355	0.0155132	1.1e-16	22.5211	0.996764
P26041	Moesin OS=Mus musculus (Mouse) OX=10090 GN=Msn PE=1 SV=3	3	36	0.281712	2.45996	0.0233642	3.63e-11	12.0575	0.988532
P26043	Radixin OS=Mus musculus (Mouse) OX=10090 GN=Rdx PE=1 SV=3	3	74	0.288588	2.40135	0.00787175	3.2e-21	36.6612	0.998748
P26150	3 beta-hydroxysteroid dehydrogenase/Delta 5-->4-isomerase type 3 OS=Mus musculus (Mouse) OX=10090 GN=Hsd3b3 PE=1 SV=3	3	16	0.340437	2.03562	0.0274248	2.07e-11	12.4134	0.989376
P26231	Catenin alpha-1 OS=Mus musculus (Mouse) OX=10090 GN=Ctnna1 PE=1 SV=1	2	25	0.438416	1.58069	0.0308983	1.06e-09	14.189	0.995184
P26262	Plasma kallikrein OS=Mus musculus (Mouse) OX=10090 GN=Klkb1 PE=1 SV=2	2	3	0.40317	1.71888	0.0616923	1.32e-05	6.53518	0.976956
P26369	Splicing factor U2AF 65 kDa subunit OS=Mus musculus (Mouse) OX=10090 GN=U2af2 PE=1 SV=3	3	12	0.278967	2.48417	0.0316912	1.16e-08	8.80267	0.978692
P26443	Glutamate dehydrogenase 1, mitochondrial OS=Mus musculus (Mouse) OX=10090 GN=Glud1 PE=1 SV=1	3	85	0.167605	4.13473	0.0076768	2.12e-16	21.8326	0.996657
P26516	26S proteasome non-ATPase regulatory subunit 7 OS=Mus musculus (Mouse) OX=10090 GN=Psmd7 PE=1 SV=2	3	17	0.252942	2.73976	0.0195051	8.84e-12	12.968	0.990076
P26638	Serine--tRNA ligase, cytoplasmic OS=Mus musculus (Mouse) OX=10090 GN=Sars PE=1 SV=3	3	17	0.268103	2.58483	0.0066184	3.68e-22	40.5087	0.998973
P27046	Alpha-mannosidase 2 OS=Mus musculus (Mouse) OX=10090 GN=Man2a1 PE=1 SV=2	3	25	0.662511	1.04602	0.0255667	5.59e-18	25.9131	0.99834
P27048	Small nuclear ribonucleoprotein-associated protein B OS=Mus musculus (Mouse) OX=10090 GN=Snrpb PE=1 SV=1	3	8	0.20782	3.33462	0.0107348	2.63e-15	19.3594	0.995599
P27546	Microtubule-associated protein 4 OS=Mus musculus (Mouse) OX=10090 GN=Map4 PE=1 SV=3	3	10	0.342003	2.0263	0.0219057	2.19e-13	15.6125	0.993263
P27612	Phospholipase A-2-activating protein OS=Mus musculus (Mouse) OX=10090 GN=Plaa PE=1 SV=4	3	18	0.276447	2.50681	0.0168909	8.39e-14	16.3666	0.99374
P27659	60S ribosomal protein L3 OS=Mus musculus (Mouse) OX=10090 GN=Rpl3 PE=1 SV=3	3	42	0.086201	8.03935	0.0202438	0.000321	4.25815	0.930097
P27661	Histone H2AX OS=Mus musculus (Mouse) OX=10090 GN=H2afx PE=1 SV=2	3	13	0.0416397	16.6428	0.00392693	4.11e-10	10.6036	0.991033
P27773	Protein disulfide-isomerase A3 OS=Mus musculus (Mouse) OX=10090 GN=Pdia3 PE=1 SV=2	3	55	0.317881	2.18006	0.011033	5.78e-19	28.8117	0.99799
P28063	Proteasome subunit beta type-8 OS=Mus musculus (Mouse) OX=10090 GN=Psmb8 PE=1 SV=2	3	15	0.354947	1.9524	0.0256066	2.38e-12	13.8616	0.991532
P28230	Gap junction beta-1 protein OS=Mus musculus (Mouse) OX=10090 GN=Gjb1 PE=1 SV=3	3	4	0.690955	1.00296	0.0783066	1.12e-08	8.82372	0.986538
P28271	Cytoplasmic aconitate hydratase OS=Mus musculus (Mouse) OX=10090 GN=Aco1 PE=1 SV=3	3	59	0.305534	2.26816	0.00442573	3.25e-27	69.0357	0.999648
P28352	DNA-(apurinic or apyrimidinic site) lyase OS=Mus musculus (Mouse) OX=10090 GN=Apex1 PE=1 SV=2	3	3	0.194735	3.55869	0.0382756	4.26e-05	5.0877	0.940371
P28474	Alcohol dehydrogenase class-3 OS=Mus musculus (Mouse) OX=10090 GN=Adh5 PE=1 SV=3	3	31	0.20925	3.31183	0.00670357	1.03e-19	31.2147	0.998301
P28650	Adenylosuccinate synthetase isozyme 1 OS=Mus musculus (Mouse) OX=10090 GN=Adss1 PE=1 SV=2	3	9	0.230366	3.00826	0.0238799	2.31e-09	9.64686	0.982314
P28651	Carbonic anhydrase-related protein OS=Mus musculus (Mouse) OX=10090 GN=Ca8 PE=1 SV=5	2	4	0.647543	1.0702	0.0575647	2.13e-08	11.249	0.994275
P28653	Biglycan OS=Mus musculus (Mouse) OX=10090 GN=Bgn PE=1 SV=1	2	4	0.189641	3.65427	0.0287459	1.19e-05	6.59714	0.976659
P28656	Nucleosome assembly protein 1-like 1 OS=Mus musculus (Mouse) OX=10090 GN=Nap1l1 PE=1 SV=2	3	7	0.433012	1.60042	0.0188921	7.58e-17	22.9203	0.997078
P28659	CUGBP Elav-like family member 1 OS=Mus musculus (Mouse) OX=10090 GN=Celf1 PE=1 SV=2	3	6	0.748456	0.925906	0.050124	5.38e-13	14.9321	0.995728
P28660	Nck-associated protein 1 OS=Mus musculus (Mouse) OX=10090 GN=Nckap1 PE=1 SV=2	3	6	0.213521	3.24558	0.041062	3.25e-05	5.19997	0.942083
P28665	Murinoglobulin-1 OS=Mus musculus (Mouse) OX=10090 GN=Mug1 PE=1 SV=3	3	53	0.687251	1.00836	0.0464722	6.54e-13	14.7884	0.995134
P28843	Dipeptidyl peptidase 4 OS=Mus musculus (Mouse) OX=10090 GN=Dpp4 PE=1 SV=3	3	24	0.17179	4.03399	0.00933254	7.49e-15	18.4076	0.995282
P29341	Polyadenylate-binding protein 1 OS=Mus musculus (Mouse) OX=10090 GN=Pabpc1 PE=1 SV=2	3	29	0.230375	3.00813	0.0045555	2.93e-24	50.5708	0.999345
P29351	Tyrosine-protein phosphatase non-receptor type 6 OS=Mus musculus (Mouse) OX=10090 GN=Ptpn6 PE=1 SV=2	3	22	0.450166	1.53943	0.0349288	9.97e-12	12.8881	0.990979
P29391	Ferritin light chain 1 OS=Mus musculus (Mouse) OX=10090 GN=Ftl1 PE=1 SV=2	3	13	1.09872	0.630733	0.105475	5.71e-10	10.4169	0.995826
P29416	Beta-hexosaminidase subunit alpha OS=Mus musculus (Mouse) OX=10090 GN=Hexa PE=1 SV=2	3	6	0.403899	1.71577	0.019903	9.83e-16	20.2934	0.996173
P29699	Alpha-2-HS-glycoprotein OS=Mus musculus (Mouse) OX=10090 GN=Ahsg PE=1 SV=1	2	3	0.873204	0.793629	0.0525703	1.31e-10	16.6102	0.998278
P29758	Ornithine aminotransferase, mitochondrial OS=Mus musculus (Mouse) OX=10090 GN=Oat PE=1 SV=1	3	37	0.810142	0.855406	0.0436282	6.25e-15	18.5692	0.997542
P30115	Glutathione S-transferase A3 OS=Mus musculus (Mouse) OX=10090 GN=Gsta3 PE=1 SV=2	3	30	0.202255	3.42636	0.0120773	5.25e-14	16.7467	0.994149
P30416	Peptidyl-prolyl cis-trans isomerase FKBP4 OS=Mus musculus (Mouse) OX=10090 GN=Fkbp4 PE=1 SV=5	3	26	0.482933	1.43498	0.0236401	8.55e-16	20.4286	0.996522
P30681	High mobility group protein B2 OS=Mus musculus (Mouse) OX=10090 GN=Hmgb2 PE=1 SV=3	3	5	0.194471	3.56351	0.0221057	1.18e-08	8.79734	0.979237
P30999	Catenin delta-1 OS=Mus musculus (Mouse) OX=10090 GN=Ctnnd1 PE=1 SV=2	3	15	0.520211	1.33215	0.0404348	1.03e-11	12.8654	0.991677
P31001	Desmin OS=Mus musculus (Mouse) OX=10090 GN=Des PE=1 SV=3	3	9	0.0751513	9.2214	0.0152892	6.47e-05	4.91531	0.948491
P31230	Aminoacyl tRNA synthase complex-interacting multifunctional protein 1 OS=Mus musculus (Mouse) OX=10090 GN=Aimp1 PE=1 SV=2	3	15	0.286373	2.41992	0.0125616	8.49e-17	22.7975	0.996767
P31532	Serum amyloid A-4 protein OS=Mus musculus (Mouse) OX=10090 GN=Saa4 PE=1 SV=2	2	3	1.18789	0.583386	0.189978	2.12e-05	6.2528	0.99405
P31649	Sodium- and chloride-dependent GABA transporter 2 OS=Mus musculus (Mouse) OX=10090 GN=Slc6a13 PE=1 SV=1	2	3	0.428949	1.61558	0.0882131	0.000251	4.86265	0.960065
P31786	Acyl-CoA-binding protein OS=Mus musculus (Mouse) OX=10090 GN=Dbi PE=1 SV=2	3	8	0.259625	2.66923	0.0434943	5.24e-06	5.96918	0.954796
P31938	Dual specificity mitogen-activated protein kinase kinase 1 OS=Mus musculus (Mouse) OX=10090 GN=Map2k1 PE=1 SV=2	3	7	0.342441	2.02371	0.0436393	8.12e-08	7.84708	0.973858
P32020	Non-specific lipid-transfer protein OS=Mus musculus (Mouse) OX=10090 GN=Scp2 PE=1 SV=3	3	68	0.608939	1.13804	0.0288721	4.38e-16	21.0909	0.997266
P32067	Lupus La protein homolog OS=Mus musculus (Mouse) OX=10090 GN=Ssb PE=1 SV=1	3	7	0.457688	1.51413	0.0302042	4e-13	15.1531	0.993511
P32233	Developmentally-regulated GTP-binding protein 1 OS=Mus musculus (Mouse) OX=10090 GN=Drg1 PE=1 SV=1	3	9	0.372036	1.86272	0.0523978	4.03e-07	7.10021	0.968818
P32261	Antithrombin-III OS=Mus musculus (Mouse) OX=10090 GN=Serpinc1 PE=1 SV=1	3	22	0.9591	0.722552	0.0509708	4.75e-15	18.8167	0.998243
P32921	Tryptophan--tRNA ligase, cytoplasmic OS=Mus musculus (Mouse) OX=10090 GN=Wars PE=1 SV=2	3	12	0.234253	2.95834	0.0261223	8.43e-09	8.96754	0.979561
P33267	Cytochrome P450 2F2 OS=Mus musculus (Mouse) OX=10090 GN=Cyp2f2 PE=1 SV=1	3	21	0.649543	1.0669	0.0358752	1.05e-14	18.1056	0.996531
P34022	Ran-specific GTPase-activating protein OS=Mus musculus (Mouse) OX=10090 GN=Ranbp1 PE=1 SV=2	2	4	0.274857	2.52131	0.018295	4.98e-10	15.0237	0.995265
P34914	Bifunctional epoxide hydrolase 2 OS=Mus musculus (Mouse) OX=10090 GN=Ephx2 PE=1 SV=2	3	55	0.287671	2.409	0.0283152	9.04e-10	10.1596	0.983934
P34928	Apolipoprotein C-I OS=Mus musculus (Mouse) OX=10090 GN=Apoc1 PE=1 SV=1	2	4	0.436566	1.58739	0.108031	0.00121415	4.04113	0.943603
P35123	Ubiquitin carboxyl-terminal hydrolase 4 OS=Mus musculus (Mouse) OX=10090 GN=Usp4 PE=1 SV=3	3	5	0.691438	1.00226	0.0500253	2.52e-12	13.8218	0.994474
P35235	Tyrosine-protein phosphatase non-receptor type 11 OS=Mus musculus (Mouse) OX=10090 GN=Ptpn11 PE=1 SV=3	3	7	0.0456509	15.1804	0.0134488	0.00260569	3.39443	0.914634
P35278	Ras-related protein Rab-5C OS=Mus musculus (Mouse) OX=10090 GN=Rab5c PE=1 SV=2	3	13	0.409156	1.69373	0.0300909	3.48e-12	13.5974	0.991555
P35279	Ras-related protein Rab-6A OS=Mus musculus (Mouse) OX=10090 GN=Rab6a PE=1 SV=4	3	11	0.45288	1.53021	0.0242855	5.72e-15	18.6482	0.995683
P35282	Ras-related protein Rab-21 OS=Mus musculus (Mouse) OX=10090 GN=Rab21 PE=1 SV=4	3	5	0.528165	1.31209	0.0353128	5.21e-13	14.9568	0.993894
P35293	Ras-related protein Rab-18 OS=Mus musculus (Mouse) OX=10090 GN=Rab18 PE=1 SV=2	3	18	0.384988	1.80006	0.0323046	4.54e-11	11.9174	0.988812
P35441	Thrombospondin-1 OS=Mus musculus (Mouse) OX=10090 GN=Thbs1 PE=1 SV=1	2	6	0.27635	2.50769	0.0317896	5.14e-07	8.69309	0.98599
P35486	Pyruvate dehydrogenase E1 component subunit alpha, somatic form, mitochondrial OS=Mus musculus (Mouse) OX=10090 GN=Pdha1 PE=1 SV=1	3	15	0.16977	4.08199	0.0120929	1.85e-12	14.0388	0.991934
P35492	Histidine ammonia-lyase OS=Mus musculus (Mouse) OX=10090 GN=Hal PE=1 SV=1	3	41	0.321226	2.15736	0.0127154	9.61e-18	25.2627	0.997391
P35505	Fumarylacetoacetase OS=Mus musculus (Mouse) OX=10090 GN=Fah PE=1 SV=2	3	35	0.232628	2.97901	0.00901633	6.13e-18	25.8007	0.997487
P35550	rRNA 2'-O-methyltransferase fibrillarin OS=Mus musculus (Mouse) OX=10090 GN=Fbl PE=1 SV=2	3	11	0.175209	3.95528	0.00802709	2.13e-16	21.8272	0.996628
P35564	Calnexin OS=Mus musculus (Mouse) OX=10090 GN=Canx PE=1 SV=1	3	46	0.384804	1.80091	0.0066863	1.74e-25	57.5512	0.999515
P35576	Glucose-6-phosphatase OS=Mus musculus (Mouse) OX=10090 GN=G6pc PE=1 SV=2	3	3	0.288568	2.40152	0.015722	7.95e-15	18.3544	0.995023
P35585	AP-1 complex subunit mu-1 OS=Mus musculus (Mouse) OX=10090 GN=Ap1m1 PE=1 SV=3	3	12	0.228265	3.03594	0.0101846	1.22e-16	22.4127	0.996678
P35700	Peroxiredoxin-1 OS=Mus musculus (Mouse) OX=10090 GN=Prdx1 PE=1 SV=1	3	37	0.310244	2.23372	0.00552235	2.95e-25	56.1797	0.999469
P35821	Tyrosine-protein phosphatase non-receptor type 1 OS=Mus musculus (Mouse) OX=10090 GN=Ptpn1 PE=1 SV=2	3	10	0.318309	2.17713	0.0669529	9.57e-05	4.75421	0.931143
P35979	60S ribosomal protein L12 OS=Mus musculus (Mouse) OX=10090 GN=Rpl12 PE=1 SV=2	3	12	0.120084	5.77096	0.00702357	3.43e-14	17.0973	0.994951
P35980	60S ribosomal protein L18 OS=Mus musculus (Mouse) OX=10090 GN=Rpl18 PE=1 SV=3	3	10	0.143715	4.82206	0.010982	7.4e-12	13.0864	0.991043
P36552	Oxygen-dependent coproporphyrinogen-III oxidase, mitochondrial OS=Mus musculus (Mouse) OX=10090 GN=Cpox PE=1 SV=2	3	18	0.267739	2.58834	0.014529	7.32e-15	18.4279	0.995055
P36993	Protein phosphatase 1B OS=Mus musculus (Mouse) OX=10090 GN=Ppm1b PE=1 SV=1	3	10	0.369083	1.87763	0.0279985	6.41e-12	13.1823	0.99073
P37040	NADPH--cytochrome P450 reductase OS=Mus musculus (Mouse) OX=10090 GN=Por PE=1 SV=2	3	61	0.460719	1.50417	0.0243942	4.4e-15	18.8864	0.995827
P38060	Hydroxymethylglutaryl-CoA lyase, mitochondrial OS=Mus musculus (Mouse) OX=10090 GN=Hmgcl PE=1 SV=2	3	16	0.225619	3.07155	0.00871404	5.69e-18	25.8914	0.997512
P38647	Stress-70 protein, mitochondrial OS=Mus musculus (Mouse) OX=10090 GN=Hspa9 PE=1 SV=3	3	73	0.313051	2.2137	0.00537671	1.35e-25	58.2235	0.999506
P39054	Dynamin-2 OS=Mus musculus (Mouse) OX=10090 GN=Dnm2 PE=1 SV=2	3	12	0.353387	1.96102	0.0269086	6.9e-12	13.1329	0.990566
P39447	Tight junction protein ZO-1 OS=Mus musculus (Mouse) OX=10090 GN=Tjp1 PE=1 SV=2	2	5	0.351236	1.97303	0.0430583	1.09e-06	8.15723	0.984514
P40124	Adenylyl cyclase-associated protein 1 OS=Mus musculus (Mouse) OX=10090 GN=Cap1 PE=1 SV=4	3	18	0.264717	2.61789	0.0117859	1.16e-16	22.4605	0.996666
P40142	Transketolase OS=Mus musculus (Mouse) OX=10090 GN=Tkt PE=1 SV=1	3	58	0.148767	4.65831	0.00491452	2e-19	30.2708	0.998301
P40237	CD82 antigen OS=Mus musculus (Mouse) OX=10090 GN=Cd82 PE=1 SV=1	3	4	0.496367	1.39614	0.0832877	5.35e-06	5.95967	0.961228
P40336	Vacuolar protein sorting-associated protein 26A OS=Mus musculus (Mouse) OX=10090 GN=Vps26a PE=1 SV=1	3	14	0.406465	1.70495	0.0251623	1.1e-13	16.1537	0.993987
P40630	Transcription factor A, mitochondrial OS=Mus musculus (Mouse) OX=10090 GN=Tfam PE=1 SV=2	3	13	0.152772	4.53616	0.0113765	4.45e-12	13.4288	0.991377
P40936	Indolethylamine N-methyltransferase OS=Mus musculus (Mouse) OX=10090 GN=Inmt PE=1 SV=1	3	23	0.269265	2.57367	0.0258266	5.62e-10	10.4259	0.984711
P41105	60S ribosomal protein L28 OS=Mus musculus (Mouse) OX=10090 GN=Rpl28 PE=1 SV=2	3	13	0.142775	4.85379	0.00850861	5.04e-14	16.7801	0.994541
P41216	Long-chain-fatty-acid--CoA ligase 1 OS=Mus musculus (Mouse) OX=10090 GN=Acsl1 PE=1 SV=2	3	77	0.283075	2.44811	0.0441966	1.91e-06	6.40491	0.960516
P41317	Mannose-binding protein C OS=Mus musculus (Mouse) OX=10090 GN=Mbl2 PE=1 SV=2	2	4	1.38672	0.499739	0.119598	1.45e-08	11.5949	0.998946
P42125	Enoyl-CoA delta isomerase 1, mitochondrial OS=Mus musculus (Mouse) OX=10090 GN=Eci1 PE=1 SV=2	3	36	0.169379	4.09141	0.0111599	3.88e-13	15.1775	0.993094
P42208	Septin-2 OS=Mus musculus (Mouse) OX=10090 GN=Septin2 PE=1 SV=2	3	16	0.221432	3.12962	0.0129473	3.41e-14	17.1026	0.994326
P42225	Signal transducer and activator of transcription 1 OS=Mus musculus (Mouse) OX=10090 GN=Stat1 PE=1 SV=1	3	37	0.772409	0.897194	0.0402248	3.11e-15	19.2023	0.997527
P42227	Signal transducer and activator of transcription 3 OS=Mus musculus (Mouse) OX=10090 GN=Stat3 PE=1 SV=2	3	10	0.601573	1.15198	0.0491937	2.76e-11	12.2287	0.991817
P42232	Signal transducer and activator of transcription 5B OS=Mus musculus (Mouse) OX=10090 GN=Stat5b PE=1 SV=1	3	8	0.656223	1.05604	0.15695	0.000388	4.1811	0.939368
P42567	Epidermal growth factor receptor substrate 15 OS=Mus musculus (Mouse) OX=10090 GN=Eps15 PE=1 SV=1	2	3	0.418304	1.65669	0.046905	3.78e-07	8.91811	0.98766
P42669	Transcriptional activator protein Pur-alpha OS=Mus musculus (Mouse) OX=10090 GN=Pura PE=1 SV=1	3	14	0.106075	6.53311	0.00460792	6.92e-17	23.0202	0.997293
P42925	Peroxisomal membrane protein 2 OS=Mus musculus (Mouse) OX=10090 GN=Pxmp2 PE=1 SV=2	3	4	0.484537	1.43023	0.025945	5.55e-15	18.6755	0.995849
P42932	T-complex protein 1 subunit theta OS=Mus musculus (Mouse) OX=10090 GN=Cct8 PE=1 SV=3	3	47	0.370443	1.87073	0.0128063	5.31e-19	28.9267	0.998062
P43024	Cytochrome c oxidase subunit 6A1, mitochondrial OS=Mus musculus (Mouse) OX=10090 GN=Cox6a1 PE=1 SV=2	2	4	0.300751	2.30423	0.0233961	3.85e-09	12.8548	0.993569
P43274	Histone H1.4 OS=Mus musculus (Mouse) OX=10090 GN=H1-4 PE=1 SV=2	3	11	0.0678883	10.208	0.0075841	8.7e-09	8.95139	0.984368
P43275	Histone H1.1 OS=Mus musculus (Mouse) OX=10090 GN=H1-1 PE=1 SV=2	3	10	0.139244	4.97689	0.0254739	1.72e-05	5.46614	0.951085
P43276	Histone H1.5 OS=Mus musculus (Mouse) OX=10090 GN=H1-5 PE=1 SV=2	3	8	0.0731032	9.47975	0.0115457	2.26e-06	6.33166	0.968555
P43277	Histone H1.3 OS=Mus musculus (Mouse) OX=10090 GN=H1-3 PE=1 SV=2	3	33	0.0932457	7.43198	0.0104956	9.92e-09	8.88422	0.982679
P43883	Perilipin-2 OS=Mus musculus (Mouse) OX=10090 GN=Plin2 PE=1 SV=2	3	22	1.17836	0.588107	0.0609425	2.7e-15	19.3356	0.998994
P45376	Aldo-keto reductase family 1 member B1 OS=Mus musculus (Mouse) OX=10090 GN=Akr1b1 PE=1 SV=3	2	3	0.222239	3.11827	0.019482	1.79e-08	11.4074	0.9919
P45591	Cofilin-2 OS=Mus musculus (Mouse) OX=10090 GN=Cfl2 PE=1 SV=1	3	7	0.145538	4.76165	0.0319065	0.000153	4.56138	0.930581
P45700	Mannosyl-oligosaccharide 1,2-alpha-mannosidase IA OS=Mus musculus (Mouse) OX=10090 GN=Man1a1 PE=1 SV=1	3	5	1.09743	0.631478	0.106361	6.81e-10	10.3179	0.995733
P45878	Peptidyl-prolyl cis-trans isomerase FKBP2 OS=Mus musculus (Mouse) OX=10090 GN=Fkbp2 PE=1 SV=1	3	6	0.421835	1.64282	0.0197617	3.4e-16	21.3461	0.996596
P45952	Medium-chain specific acyl-CoA dehydrogenase, mitochondrial OS=Mus musculus (Mouse) OX=10090 GN=Acadm PE=1 SV=1	3	39	0.222767	3.11087	0.0168878	6.33e-12	13.191	0.990492
P46061	Ran GTPase-activating protein 1 OS=Mus musculus (Mouse) OX=10090 GN=Rangap1 PE=1 SV=2	3	7	0.57752	1.19996	0.0378311	3.45e-13	15.2658	0.994536
P46460	Vesicle-fusing ATPase OS=Mus musculus (Mouse) OX=10090 GN=Nsf PE=1 SV=2	3	13	0.194663	3.55999	0.0146734	5.66e-12	13.2664	0.990761
P46467	Vacuolar protein sorting-associated protein 4B OS=Mus musculus (Mouse) OX=10090 GN=Vps4b PE=1 SV=2	3	9	0.419958	1.65016	0.0821687	4.03e-05	5.11093	0.943676
P46471	26S proteasome regulatory subunit 7 OS=Mus musculus (Mouse) OX=10090 GN=Psmc2 PE=1 SV=5	3	28	0.369262	1.87672	0.0110279	2.27e-20	33.4843	0.998552
P46638	Ras-related protein Rab-11B OS=Mus musculus (Mouse) OX=10090 GN=Rab11b PE=1 SV=3	3	18	0.396275	1.74879	0.0178316	1.46e-16	22.2232	0.996786
P46656	Adrenodoxin, mitochondrial OS=Mus musculus (Mouse) OX=10090 GN=Fdx1 PE=1 SV=1	3	6	0.243079	2.85093	0.0168454	1.07e-12	14.43	0.991986
P46664	Adenylosuccinate synthetase isozyme 2 OS=Mus musculus (Mouse) OX=10090 GN=Adss2 PE=1 SV=2	3	8	0.528214	1.31197	0.0330157	1.33e-13	15.9989	0.99466
P46735	Unconventional myosin-Ib OS=Mus musculus (Mouse) OX=10090 GN=Myo1b PE=1 SV=3	3	26	0.381857	1.81481	0.0190733	1.3e-15	20.0205	0.995997
P46978	Dolichyl-diphosphooligosaccharide--protein glycosyltransferase subunit STT3A OS=Mus musculus (Mouse) OX=10090 GN=Stt3a PE=1 SV=1	3	28	0.178974	3.87206	0.00875036	8.34e-16	20.4534	0.996146
P47199	Quinone oxidoreductase OS=Mus musculus (Mouse) OX=10090 GN=Cryz PE=1 SV=1	3	16	0.219841	3.15227	0.00782259	9.86e-19	28.1034	0.997893
P47738	Aldehyde dehydrogenase, mitochondrial OS=Mus musculus (Mouse) OX=10090 GN=Aldh2 PE=1 SV=1	3	53	0.449786	1.54073	0.00991668	3.15e-23	45.3565	0.999265
P47740	Aldehyde dehydrogenase family 3 member A2 OS=Mus musculus (Mouse) OX=10090 GN=Aldh3a2 PE=1 SV=2	3	29	0.27723	2.49973	0.0278095	1.28e-09	9.96889	0.983306
P47753	F-actin-capping protein subunit alpha-1 OS=Mus musculus (Mouse) OX=10090 GN=Capza1 PE=1 SV=4	2	3	0.231804	2.98959	0.0407023	5.53e-05	5.69512	0.968155
P47754	F-actin-capping protein subunit alpha-2 OS=Mus musculus (Mouse) OX=10090 GN=Capza2 PE=1 SV=3	3	13	0.265268	2.61245	0.0130148	8.97e-16	20.382	0.995954
P47757	F-actin-capping protein subunit beta OS=Mus musculus (Mouse) OX=10090 GN=Capzb PE=1 SV=3	3	9	0.234513	2.95506	0.0167307	1.91e-12	14.0169	0.991531
P47758	Signal recognition particle receptor subunit beta OS=Mus musculus (Mouse) OX=10090 GN=Srprb PE=1 SV=1	2	9	0.255786	2.7093	0.0294935	5.29e-07	8.67262	0.985934
P47791	Glutathione reductase, mitochondrial OS=Mus musculus (Mouse) OX=10090 GN=Gsr PE=1 SV=3	3	16	0.181664	3.81474	0.00865144	4.8e-16	20.9981	0.996333
P47856	Glutamine--fructose-6-phosphate aminotransferase [isomerizing] 1 OS=Mus musculus (Mouse) OX=10090 GN=Gfpt1 PE=1 SV=3	2	6	0.258959	2.6761	0.0697146	0.00230978	3.71456	0.927818
P47857	ATP-dependent 6-phosphofructokinase, muscle type OS=Mus musculus (Mouse) OX=10090 GN=Pfkm PE=1 SV=3	2	9	0.171416	4.0428	0.0214199	1.36e-06	8.00263	0.984297
P47911	60S ribosomal protein L6 OS=Mus musculus (Mouse) OX=10090 GN=Rpl6 PE=1 SV=3	3	24	0.14777	4.68972	0.00416495	6.51e-21	35.4794	0.998764
P47915	60S ribosomal protein L29 OS=Mus musculus (Mouse) OX=10090 GN=Rpl29 PE=1 SV=2	3	9	0.173744	3.98864	0.00668138	5.19e-18	26.0042	0.997625
P47934	Carnitine O-acetyltransferase OS=Mus musculus (Mouse) OX=10090 GN=Crat PE=1 SV=3	3	15	0.278088	2.49202	0.0268271	6.25e-10	10.366	0.984541
P47941	Crk-like protein OS=Mus musculus (Mouse) OX=10090 GN=Crkl PE=1 SV=2	2	6	0.432674	1.60167	0.0195848	2.78e-12	22.0924	0.997996
P47962	60S ribosomal protein L5 OS=Mus musculus (Mouse) OX=10090 GN=Rpl5 PE=1 SV=3	3	27	0.0924771	7.49375	0.00385577	2.9e-17	23.9841	0.997592
P47963	60S ribosomal protein L13 OS=Mus musculus (Mouse) OX=10090 GN=Rpl13 PE=1 SV=3	3	17	0.147911	4.68526	0.00881066	4.99e-14	16.7877	0.994503
P47964	60S ribosomal protein L36 OS=Mus musculus (Mouse) OX=10090 GN=Rpl36 PE=1 SV=2	3	6	0.201378	3.44129	0.0274349	2.39e-07	7.34021	0.970294
P48024	Eukaryotic translation initiation factor 1 OS=Mus musculus (Mouse) OX=10090 GN=Eif1 PE=1 SV=2	3	6	1.08233	0.640283	0.16374	1.2e-06	6.61006	0.989302
P48036	Annexin A5 OS=Mus musculus (Mouse) OX=10090 GN=Anxa5 PE=1 SV=1	3	47	0.208133	3.3296	0.0104617	1.49e-15	19.8948	0.995831
P48193	Protein 4.1 OS=Mus musculus (Mouse) OX=10090 GN=Epb41 PE=1 SV=2	3	20	0.112603	6.15437	0.0105146	3.42e-10	10.7092	0.98743
P48428	Tubulin-specific chaperone A OS=Mus musculus (Mouse) OX=10090 GN=Tbca PE=1 SV=3	2	3	0.514863	1.34599	0.0457169	2.1e-08	11.262	0.99303
P48678	Prelamin-A/C OS=Mus musculus (Mouse) OX=10090 GN=Lmna PE=1 SV=2	3	43	0.0781102	8.87209	0.011897	1.33e-06	6.56555	0.970145
P48722	Heat shock 70 kDa protein 4L OS=Mus musculus (Mouse) OX=10090 GN=Hspa4l PE=1 SV=2	3	10	0.35834	1.93391	0.0378385	3.22e-09	9.47026	0.982068
P48758	Carbonyl reductase [NADPH] 1 OS=Mus musculus (Mouse) OX=10090 GN=Cbr1 PE=1 SV=3	3	34	0.218834	3.16679	0.0278691	8.03e-08	7.8522	0.973674
P48771	Cytochrome c oxidase subunit 7A2, mitochondrial OS=Mus musculus (Mouse) OX=10090 GN=Cox7a2 PE=1 SV=2	3	3	0.16694	4.1512	0.0337666	6.04e-05	4.94393	0.938655
P48774	Glutathione S-transferase Mu 5 OS=Mus musculus (Mouse) OX=10090 GN=Gstm5 PE=1 SV=1	2	3	0.20405	3.39622	0.013998	7.43e-10	14.5771	0.995075
P48776	Tryptophan 2,3-dioxygenase OS=Mus musculus (Mouse) OX=10090 GN=Tdo2 PE=1 SV=2	3	14	1.2723	0.544681	0.0981942	8.98e-12	12.957	0.998224
P49222	Erythrocyte membrane protein band 4.2 OS=Mus musculus (Mouse) OX=10090 GN=Epb42 PE=1 SV=3	2	5	0.0527136	13.1465	0.00828601	1.76e-05	6.36176	0.98214
P49312	Heterogeneous nuclear ribonucleoprotein A1 OS=Mus musculus (Mouse) OX=10090 GN=Hnrnpa1 PE=1 SV=2	3	14	0.211554	3.27576	0.0117784	1.24e-14	17.9612	0.994879
P49429	4-hydroxyphenylpyruvate dioxygenase OS=Mus musculus (Mouse) OX=10090 GN=Hpd PE=1 SV=3	3	56	0.575875	1.20339	0.0152138	1.6e-21	37.852	0.999105
P49442	Inositol polyphosphate 1-phosphatase OS=Mus musculus (Mouse) OX=10090 GN=Inpp1 PE=1 SV=2	3	13	0.245132	2.82705	0.0122932	1.42e-15	19.9404	0.995785
P49443	Protein phosphatase 1A OS=Mus musculus (Mouse) OX=10090 GN=Ppm1a PE=1 SV=1	2	5	0.410364	1.68874	0.0484742	7.05e-07	8.46562	0.986225
P49586	Choline-phosphate cytidylyltransferase A OS=Mus musculus (Mouse) OX=10090 GN=Pcyt1a PE=1 SV=1	3	7	0.570878	1.21392	0.0360094	1.6e-13	15.8536	0.994881
P49710	Hematopoietic lineage cell-specific protein OS=Mus musculus (Mouse) OX=10090 GN=Hcls1 PE=1 SV=2	3	4	0.306169	2.26346	0.0543132	1.14e-05	5.6371	0.949834
P49722	Proteasome subunit alpha type-2 OS=Mus musculus (Mouse) OX=10090 GN=Psma2 PE=1 SV=3	3	15	0.287595	2.40964	0.013371	2.9e-16	21.5088	0.99637
P49935	Pro-cathepsin H OS=Mus musculus (Mouse) OX=10090 GN=Ctsh PE=1 SV=2	3	12	0.345998	2.0029	0.011344	1.7e-19	30.5005	0.99823
P50136	2-oxoisovalerate dehydrogenase subunit alpha, mitochondrial OS=Mus musculus (Mouse) OX=10090 GN=Bckdha PE=1 SV=1	3	27	0.30587	2.26567	0.00924752	2.97e-20	33.0759	0.998468
P50171	Estradiol 17-beta-dehydrogenase 8 OS=Mus musculus (Mouse) OX=10090 GN=Hsd17b8 PE=1 SV=2	3	12	0.13727	5.04846	0.0127486	3.09e-10	10.7675	0.986961
P50172	Corticosteroid 11-beta-dehydrogenase isozyme 1 OS=Mus musculus (Mouse) OX=10090 GN=Hsd11b1 PE=1 SV=3	3	25	0.408092	1.69815	0.0179449	8.95e-17	22.7413	0.996961
P50247	Adenosylhomocysteinase OS=Mus musculus (Mouse) OX=10090 GN=Ahcy PE=1 SV=3	3	63	0.25335	2.73535	0.00878639	5.69e-19	28.8344	0.997977
P50285	Dimethylaniline monooxygenase [N-oxide-forming] 1 OS=Mus musculus (Mouse) OX=10090 GN=Fmo1 PE=1 SV=1	3	28	0.416648	1.66327	0.0168246	1.47e-17	24.7642	0.997456
P50295	Arylamine N-acetyltransferase 2 OS=Mus musculus (Mouse) OX=10090 GN=Nat2 PE=1 SV=1	2	7	0.25938	2.67176	0.0130069	1.12e-11	19.9417	0.997308
P50396	Rab GDP dissociation inhibitor alpha OS=Mus musculus (Mouse) OX=10090 GN=Gdi1 PE=1 SV=3	3	21	0.255793	2.70922	0.0707296	0.00152943	3.6165	0.885797
P50431	Serine hydroxymethyltransferase, cytosolic OS=Mus musculus (Mouse) OX=10090 GN=Shmt1 PE=1 SV=3	3	32	0.266054	2.60473	0.011067	2.76e-17	24.0403	0.997088
P50516	V-type proton ATPase catalytic subunit A OS=Mus musculus (Mouse) OX=10090 GN=Atp6v1a PE=1 SV=2	3	27	0.334386	2.07246	0.0129503	6.03e-18	25.8206	0.997517
P50518	V-type proton ATPase subunit E 1 OS=Mus musculus (Mouse) OX=10090 GN=Atp6v1e1 PE=1 SV=2	2	6	0.524816	1.32046	0.0620195	7.08e-07	8.46212	0.98788
P50544	Very long-chain specific acyl-CoA dehydrogenase, mitochondrial OS=Mus musculus (Mouse) OX=10090 GN=Acadvl PE=1 SV=3	3	70	0.301022	2.30216	0.0088553	1.64e-20	33.9934	0.998548
P50580	Proliferation-associated protein 2G4 OS=Mus musculus (Mouse) OX=10090 GN=Pa2g4 PE=1 SV=3	3	24	0.20265	3.41969	0.007849	6.04e-18	25.8186	0.997529
P51125	Calpastatin OS=Mus musculus (Mouse) OX=10090 GN=Cast PE=1 SV=2	3	10	0.362124	1.91371	0.0170507	3.78e-16	21.2381	0.996391
P51150	Ras-related protein Rab-7a OS=Mus musculus (Mouse) OX=10090 GN=Rab7a PE=1 SV=2	3	24	0.565388	1.22571	0.0269948	5.07e-16	20.9444	0.997037
P51174	Long-chain specific acyl-CoA dehydrogenase, mitochondrial OS=Mus musculus (Mouse) OX=10090 GN=Acadl PE=1 SV=2	3	40	0.183267	3.78137	0.00829297	1.64e-16	22.0991	0.996683
P51658	Estradiol 17-beta-dehydrogenase 2 OS=Mus musculus (Mouse) OX=10090 GN=Hsd17b2 PE=1 SV=2	3	12	0.356034	1.94644	0.0134157	3.36e-18	26.5386	0.997677
P51660	Peroxisomal multifunctional enzyme type 2 OS=Mus musculus (Mouse) OX=10090 GN=Hsd17b4 PE=1 SV=3	3	55	0.428843	1.61598	0.0321292	5.02e-12	13.3475	0.991398
P51855	Glutathione synthetase OS=Mus musculus (Mouse) OX=10090 GN=Gss PE=1 SV=1	3	29	0.2604	2.66129	0.0117252	1.48e-16	22.2086	0.996591
P51859	Hepatoma-derived growth factor OS=Mus musculus (Mouse) OX=10090 GN=Hdgf PE=1 SV=2	3	13	0.216936	3.1945	0.0139032	2.22e-13	15.6033	0.993206
P51881	ADP/ATP translocase 2 OS=Mus musculus (Mouse) OX=10090 GN=Slc25a5 PE=1 SV=3	3	36	0.214271	3.23423	0.00947658	1.01e-16	22.6105	0.996758
P51885	Lumican OS=Mus musculus (Mouse) OX=10090 GN=Lum PE=1 SV=2	3	5	0.0586503	11.8158	0.0119197	6.39e-05	4.92047	0.952431
P52019	Squalene monooxygenase OS=Mus musculus (Mouse) OX=10090 GN=Sqle PE=2 SV=1	3	6	0.777896	0.890865	0.123648	2.48e-06	6.29123	0.977656
P52196	Thiosulfate sulfurtransferase OS=Mus musculus (Mouse) OX=10090 GN=Tst PE=1 SV=3	3	16	0.170484	4.06491	0.0106189	1.24e-13	16.0547	0.993816
P52332	Tyrosine-protein kinase JAK1 OS=Mus musculus (Mouse) OX=10090 GN=Jak1 PE=1 SV=1	2	4	0.518343	1.33695	0.0781686	1.13e-05	6.63109	0.980245
P52430	Serum paraoxonase/arylesterase 1 OS=Mus musculus (Mouse) OX=10090 GN=Pon1 PE=1 SV=2	3	21	0.617274	1.12268	0.0223038	1.37e-18	27.6757	0.998431
P52479	Ubiquitin carboxyl-terminal hydrolase 10 OS=Mus musculus (Mouse) OX=10090 GN=Usp10 PE=1 SV=3	3	9	0.443731	1.56176	0.0450369	1.58e-09	9.85261	0.984559
P52480	Pyruvate kinase PKM OS=Mus musculus (Mouse) OX=10090 GN=Pkm PE=1 SV=4	3	34	0.190187	3.64378	0.0246677	1.08e-07	7.70998	0.973227
P52503	NADH dehydrogenase [ubiquinone] iron-sulfur protein 6, mitochondrial OS=Mus musculus (Mouse) OX=10090 GN=Ndufs6 PE=1 SV=2	3	9	0.335571	2.06514	0.0350496	2.65e-09	9.57419	0.982225
P52760	2-iminobutanoate/2-iminopropanoate deaminase OS=Mus musculus (Mouse) OX=10090 GN=Rida PE=1 SV=3	3	25	0.235543	2.94214	0.0100808	5.05e-17	23.3655	0.996935
P52825	Carnitine O-palmitoyltransferase 2, mitochondrial OS=Mus musculus (Mouse) OX=10090 GN=Cpt2 PE=1 SV=2	3	50	0.17318	4.00161	0.0153019	1.21e-10	11.3175	0.987596
P52840	Sulfotransferase 1A1 OS=Mus musculus (Mouse) OX=10090 GN=Sult1a1 PE=1 SV=1	3	16	0.46035	1.50538	0.0267346	2.97e-14	17.2192	0.994982
P53026	60S ribosomal protein L10a OS=Mus musculus (Mouse) OX=10090 GN=Rpl10a PE=1 SV=3	3	22	0.118414	5.85234	0.00573304	6.79e-16	20.6547	0.996547
P53395	Lipoamide acyltransferase component of branched-chain alpha-keto acid dehydrogenase complex, mitochondrial OS=Mus musculus (Mouse) OX=10090 GN=Dbt PE=1 SV=2	3	29	0.218079	3.17774	0.0113659	3.17e-15	19.1872	0.995494
P53657	Pyruvate kinase PKLR OS=Mus musculus (Mouse) OX=10090 GN=Pklr PE=1 SV=1	3	53	0.278748	2.48612	0.0115388	2.49e-17	24.1574	0.997117
P53702	Cytochrome c-type heme lyase OS=Mus musculus (Mouse) OX=10090 GN=Hccs PE=1 SV=2	2	3	0.380557	1.82102	0.119576	0.00664732	3.18254	0.908011
P53798	Squalene synthase OS=Mus musculus (Mouse) OX=10090 GN=Fdft1 PE=1 SV=2	3	7	1.07488	0.644722	0.1389	1.02e-07	7.73855	0.992037
P53808	Phosphatidylcholine transfer protein OS=Mus musculus (Mouse) OX=10090 GN=Pctp PE=1 SV=2	3	13	0.403723	1.71652	0.0176789	8.19e-17	22.8365	0.996975
P53810	Phosphatidylinositol transfer protein alpha isoform OS=Mus musculus (Mouse) OX=10090 GN=Pitpna PE=1 SV=2	3	16	0.277021	2.50161	0.0230241	3.78e-11	12.0318	0.988479
P53811	Phosphatidylinositol transfer protein beta isoform OS=Mus musculus (Mouse) OX=10090 GN=Pitpnb PE=1 SV=2	3	11	0.386599	1.79256	0.0278622	2.33e-12	13.8754	0.991733
P53986	Monocarboxylate transporter 1 OS=Mus musculus (Mouse) OX=10090 GN=Slc16a1 PE=1 SV=1	3	11	0.296947	2.33375	0.0235924	1.58e-11	12.5865	0.989492
P53994	Ras-related protein Rab-2A OS=Mus musculus (Mouse) OX=10090 GN=Rab2a PE=1 SV=1	3	21	0.423008	1.63827	0.0164628	6.7e-18	25.6948	0.997651
P54071	Isocitrate dehydrogenase [NADP], mitochondrial OS=Mus musculus (Mouse) OX=10090 GN=Idh2 PE=1 SV=3	3	43	0.173884	3.98542	0.00853789	9.12e-16	20.3661	0.996134
P54116	Erythrocyte band 7 integral membrane protein OS=Mus musculus (Mouse) OX=10090 GN=Stom PE=1 SV=3	3	7	0.145931	4.74882	0.0105275	2.38e-12	13.8619	0.991983
P54726	UV excision repair protein RAD23 homolog A OS=Mus musculus (Mouse) OX=10090 GN=Rad23a PE=1 SV=2	3	6	0.198452	3.49204	0.0250812	7.08e-08	7.91237	0.974381
P54728	UV excision repair protein RAD23 homolog B OS=Mus musculus (Mouse) OX=10090 GN=Rad23b PE=1 SV=2	3	20	0.487715	1.42091	0.0243649	1.31e-15	20.0172	0.996399
P54775	26S proteasome regulatory subunit 6B OS=Mus musculus (Mouse) OX=10090 GN=Psmc4 PE=1 SV=2	3	17	0.289793	2.39136	0.00934355	1.19e-19	31.0153	0.998252
P54797	Transport and Golgi organization 2 homolog OS=Mus musculus (Mouse) OX=10090 GN=Tango2 PE=1 SV=1	2	3	0.423252	1.63732	0.0966683	0.000631	4.37839	0.950939
P54822	Adenylosuccinate lyase OS=Mus musculus (Mouse) OX=10090 GN=Adsl PE=1 SV=2	2	5	0.21385	3.24059	0.0325382	1.24e-05	6.57227	0.976091
P54823	Probable ATP-dependent RNA helicase DDX6 OS=Mus musculus (Mouse) OX=10090 GN=Ddx6 PE=1 SV=1	3	13	0.682657	1.01515	0.0274953	1.39e-17	24.8282	0.998254
P54869	Hydroxymethylglutaryl-CoA synthase, mitochondrial OS=Mus musculus (Mouse) OX=10090 GN=Hmgcs2 PE=1 SV=2	3	61	0.277587	2.49651	0.0151792	8.58e-15	18.2874	0.99498
P55050	Fatty acid-binding protein, intestinal OS=Mus musculus (Mouse) OX=10090 GN=Fabp2 PE=1 SV=2	3	13	0.244968	2.82894	0.00927242	3.7e-18	26.419	0.997594
P55096	ATP-binding cassette sub-family D member 3 OS=Mus musculus (Mouse) OX=10090 GN=Abcd3 PE=1 SV=2	3	65	0.409759	1.69124	0.0333117	2.47e-11	12.3008	0.989705
P55258	Ras-related protein Rab-8A OS=Mus musculus (Mouse) OX=10090 GN=Rab8a PE=1 SV=2	3	9	0.496162	1.39672	0.0572029	1.5e-08	8.67373	0.981309
P55264	Adenosine kinase OS=Mus musculus (Mouse) OX=10090 GN=Adk PE=1 SV=2	3	28	0.298069	2.32496	0.007572	6.85e-22	39.3647	0.998916
P55302	Alpha-2-macroglobulin receptor-associated protein OS=Mus musculus (Mouse) OX=10090 GN=Lrpap1 PE=1 SV=1	3	10	0.495782	1.39779	0.0196471	9.84e-18	25.2344	0.997754
P56135	ATP synthase subunit f, mitochondrial OS=Mus musculus (Mouse) OX=10090 GN=Atp5mf PE=1 SV=3	3	4	0.00836848	82.8107	0.00267001	0.00482254	3.13425	0.986909
P56376	Acylphosphatase-1 OS=Mus musculus (Mouse) OX=10090 GN=Acyp1 PE=1 SV=2	2	3	0.248831	2.78503	0.0397525	2.09e-05	6.25949	0.973371
P56379	ATP synthase subunit ATP5MPL, mitochondrial OS=Mus musculus (Mouse) OX=10090 GN=Atp5mpl PE=1 SV=1	3	3	0.168586	4.11067	0.0104036	1.03e-13	16.2046	0.993942
P56380	Bis(5'-nucleosyl)-tetraphosphatase [asymmetrical] OS=Mus musculus (Mouse) OX=10090 GN=Nudt2 PE=1 SV=3	2	3	0.189821	3.65081	0.0228462	8.79e-07	8.30865	0.985155
P56382	ATP synthase subunit epsilon, mitochondrial OS=Mus musculus (Mouse) OX=10090 GN=Atp5f1e PE=1 SV=2	3	7	0.164126	4.22236	0.0187063	1.23e-08	8.77383	0.979738
P56395	Cytochrome b5 OS=Mus musculus (Mouse) OX=10090 GN=Cyb5a PE=1 SV=2	3	13	0.385253	1.79882	0.0237036	9.68e-14	16.2529	0.993955
P56399	Ubiquitin carboxyl-terminal hydrolase 5 OS=Mus musculus (Mouse) OX=10090 GN=Usp5 PE=1 SV=1	3	22	0.272976	2.53868	0.0147565	6.76e-15	18.4987	0.995093
P56480	ATP synthase subunit beta, mitochondrial OS=Mus musculus (Mouse) OX=10090 GN=Atp5f1b PE=1 SV=2	3	87	0.14637	4.73458	0.00416767	8.11e-21	35.1203	0.998742
P56593	Cytochrome P450 2A12 OS=Mus musculus (Mouse) OX=10090 GN=Cyp2a12 PE=1 SV=2	3	49	0.613754	1.12912	0.0183852	2.43e-20	33.3831	0.998915
P56654	Cytochrome P450 2C37 OS=Mus musculus (Mouse) OX=10090 GN=Cyp2c37 PE=1 SV=2	3	10	0.644107	1.07591	0.073169	1.16e-08	8.803	0.985357
P56959	RNA-binding protein FUS OS=Mus musculus (Mouse) OX=10090 GN=Fus PE=1 SV=1	3	11	0.402475	1.72185	0.0226253	1.52e-14	17.7887	0.995019
P57716	Nicastrin OS=Mus musculus (Mouse) OX=10090 GN=Ncstn PE=1 SV=3	3	4	0.604291	1.1468	0.0505443	4.27e-11	11.9557	0.991478
P57759	Endoplasmic reticulum resident protein 29 OS=Mus musculus (Mouse) OX=10090 GN=Erp29 PE=1 SV=2	3	8	0.31113	2.22737	0.0107297	5.04e-19	28.9971	0.998011
P57776	Elongation factor 1-delta OS=Mus musculus (Mouse) OX=10090 GN=Eef1d PE=1 SV=3	3	11	0.225872	3.06811	0.00794602	7.72e-19	28.4258	0.997934
P57780	Alpha-actinin-4 OS=Mus musculus (Mouse) OX=10090 GN=Actn4 PE=1 SV=1	3	82	0.205066	3.3794	0.0173579	5.36e-11	11.814	0.98829
P57784	U2 small nuclear ribonucleoprotein A' OS=Mus musculus (Mouse) OX=10090 GN=Snrpa1 PE=1 SV=2	3	5	0.228763	3.02933	0.00936497	1.96e-17	24.4276	0.997202
P58044	Isopentenyl-diphosphate Delta-isomerase 1 OS=Mus musculus (Mouse) OX=10090 GN=Idi1 PE=1 SV=1	3	16	0.724334	0.956741	0.054038	4.62e-12	13.4042	0.994463
P58137	Acyl-coenzyme A thioesterase 8 OS=Mus musculus (Mouse) OX=10090 GN=Acot8 PE=1 SV=1	3	9	0.413485	1.676	0.0339984	3.07e-11	12.1619	0.989507
P58252	Elongation factor 2 OS=Mus musculus (Mouse) OX=10090 GN=Eef2 PE=1 SV=2	3	70	0.344472	2.01178	0.00967822	6.08e-21	35.5925	0.998698
P58281	Dynamin-like 120 kDa protein, mitochondrial OS=Mus musculus (Mouse) OX=10090 GN=Opa1 PE=1 SV=1	3	37	0.223558	3.09987	0.01316	3.92e-14	16.9877	0.994244
P58321	Ubiquitin carboxyl-terminal hydrolase isozyme L4 OS=Mus musculus (Mouse) OX=10090 GN=Uchl4 PE=2 SV=1	3	3	0.183683	3.77281	0.0162776	1.28e-10	11.2844	0.987393
P58389	Serine/threonine-protein phosphatase 2A activator OS=Mus musculus (Mouse) OX=10090 GN=Ptpa PE=1 SV=1	3	8	0.182551	3.7962	0.0143206	1.24e-11	12.7474	0.990105
P58710	L-gulonolactone oxidase OS=Mus musculus (Mouse) OX=10090 GN=Gulo PE=1 SV=3	3	41	0.506738	1.36757	0.0197748	7.09e-18	25.6255	0.997852
P58735	Sulfate anion transporter 1 OS=Mus musculus (Mouse) OX=10090 GN=Slc26a1 PE=1 SV=1	3	4	0.575961	1.20321	0.0359585	1.3e-13	16.0174	0.995023
P58771	Tropomyosin alpha-1 chain OS=Mus musculus (Mouse) OX=10090 GN=Tpm1 PE=1 SV=1	3	11	0.0942154	7.35549	0.0171031	1.55e-05	5.50869	0.95605
P59017	Bcl-2-like protein 13 OS=Mus musculus (Mouse) OX=10090 GN=Bcl2l13 PE=1 SV=2	3	6	0.266921	2.59627	0.0171314	2.28e-13	15.5808	0.993096
P59242	Cingulin OS=Mus musculus (Mouse) OX=10090 GN=Cgn PE=1 SV=1	3	6	0.263809	2.6269	0.039727	1.12e-06	6.64055	0.963144
P59325	Eukaryotic translation initiation factor 5 OS=Mus musculus (Mouse) OX=10090 GN=Eif5 PE=1 SV=1	3	7	0.365811	1.89442	0.0189031	2.65e-15	19.3519	0.995667
P59708	Splicing factor 3B subunit 6 OS=Mus musculus (Mouse) OX=10090 GN=Sf3b6 PE=1 SV=1	2	4	0.665727	1.04097	0.0929547	4.84e-06	7.16184	0.986413
P59999	Actin-related protein 2/3 complex subunit 4 OS=Mus musculus (Mouse) OX=10090 GN=Arpc4 PE=1 SV=3	3	12	0.167915	4.1271	0.0110064	3.49e-13	15.2561	0.993176
P60122	RuvB-like 1 OS=Mus musculus (Mouse) OX=10090 GN=Ruvbl1 PE=1 SV=1	3	8	0.264234	2.62267	0.0103422	7.56e-18	25.5492	0.997422
P60229	Eukaryotic translation initiation factor 3 subunit E OS=Mus musculus (Mouse) OX=10090 GN=Eif3e PE=1 SV=1	3	13	0.312491	2.21767	0.0119959	5e-18	26.0498	0.997538
P60335	Poly(rC)-binding protein 1 OS=Mus musculus (Mouse) OX=10090 GN=Pcbp1 PE=1 SV=1	3	22	0.504287	1.37422	0.0218802	6.74e-17	23.0477	0.997337
P60670	Nuclear protein localization protein 4 homolog OS=Mus musculus (Mouse) OX=10090 GN=Nploc4 PE=1 SV=3	2	6	0.308362	2.24736	0.029011	4.36e-08	10.6292	0.990641
P60710	Actin, cytoplasmic 1 OS=Mus musculus (Mouse) OX=10090 GN=Actb PE=1 SV=1	3	60	0.189793	3.65135	0.0116669	9.5e-14	16.2675	0.993861
P60766	Cell division control protein 42 homolog OS=Mus musculus (Mouse) OX=10090 GN=Cdc42 PE=1 SV=2	3	4	0.430532	1.60964	0.034613	1.99e-11	12.4384	0.990124
P60843	Eukaryotic initiation factor 4A-I OS=Mus musculus (Mouse) OX=10090 GN=Eif4a1 PE=1 SV=1	3	44	0.407688	1.69983	0.0156831	5.22e-18	25.9954	0.997672
P60867	40S ribosomal protein S20 OS=Mus musculus (Mouse) OX=10090 GN=Rps20 PE=1 SV=1	3	6	0.0547555	12.6563	0.00920654	5.51e-06	5.94745	0.967822
P61027	Ras-related protein Rab-10 OS=Mus musculus (Mouse) OX=10090 GN=Rab10 PE=1 SV=1	3	16	0.308902	2.24343	0.048216	1.91e-06	6.40663	0.960748
P61028	Ras-related protein Rab-8B OS=Mus musculus (Mouse) OX=10090 GN=Rab8b PE=1 SV=1	2	4	0.375419	1.84594	0.0217126	7.66e-11	17.2904	0.996566
P61087	Ubiquitin-conjugating enzyme E2 K OS=Mus musculus (Mouse) OX=10090 GN=Ube2k PE=1 SV=3	3	5	0.514203	1.34772	0.043231	4.71e-11	11.8943	0.9902
P61089	Ubiquitin-conjugating enzyme E2 N OS=Mus musculus (Mouse) OX=10090 GN=Ube2n PE=1 SV=1	3	15	0.254875	2.71898	0.0103385	1.62e-17	24.653	0.997234
P61161	Actin-related protein 2 OS=Mus musculus (Mouse) OX=10090 GN=Actr2 PE=1 SV=1	3	19	0.203978	3.39742	0.0102485	1.47e-15	19.9033	0.995846
P61164	Alpha-centractin OS=Mus musculus (Mouse) OX=10090 GN=Actr1a PE=1 SV=1	3	5	0.33295	2.0814	0.0278013	4.13e-11	11.976	0.988552
P61202	COP9 signalosome complex subunit 2 OS=Mus musculus (Mouse) OX=10090 GN=Cops2 PE=1 SV=1	3	12	0.288905	2.39871	0.00788861	3.28e-21	36.6231	0.998745
P61211	ADP-ribosylation factor-like protein 1 OS=Mus musculus (Mouse) OX=10090 GN=Arl1 PE=1 SV=1	3	6	0.553099	1.25294	0.0232582	3.47e-17	23.7808	0.997659
P61222	ATP-binding cassette sub-family E member 1 OS=Mus musculus (Mouse) OX=10090 GN=Abce1 PE=1 SV=1	3	26	0.319035	2.17217	0.0113246	9.36e-19	28.1718	0.997899
P61255	60S ribosomal protein L26 OS=Mus musculus (Mouse) OX=10090 GN=Rpl26 PE=1 SV=1	3	13	0.155064	4.46912	0.00493702	9.05e-20	31.4085	0.998407
P61290	Proteasome activator complex subunit 3 OS=Mus musculus (Mouse) OX=10090 GN=Psme3 PE=1 SV=1	3	4	0.636267	1.08916	0.0475806	4.84e-12	13.3724	0.993518
P61358	60S ribosomal protein L27 OS=Mus musculus (Mouse) OX=10090 GN=Rpl27 PE=1 SV=2	3	18	0.14904	4.64976	0.00562058	3.42e-18	26.5168	0.997786
P61458	Pterin-4-alpha-carbinolamine dehydratase OS=Mus musculus (Mouse) OX=10090 GN=Pcbd1 PE=1 SV=2	3	14	0.309537	2.23883	0.0138135	1.22e-16	22.4083	0.996672
P61514	60S ribosomal protein L37a OS=Mus musculus (Mouse) OX=10090 GN=Rpl37a PE=1 SV=2	2	4	0.118813	5.8327	0.0112457	4.71e-08	10.5652	0.991635
P61620	Protein transport protein Sec61 subunit alpha isoform 1 OS=Mus musculus (Mouse) OX=10090 GN=Sec61a1 PE=1 SV=2	3	15	0.311379	2.22558	0.0118973	4.52e-18	26.1722	0.99756
P61750	ADP-ribosylation factor 4 OS=Mus musculus (Mouse) OX=10090 GN=Arf4 PE=1 SV=2	2	3	0.5239	1.32277	0.0201526	3e-13	25.9966	0.9987
P61759	Prefoldin subunit 3 OS=Mus musculus (Mouse) OX=10090 GN=Vbp1 PE=1 SV=2	3	8	0.295605	2.34435	0.0130223	9.3e-17	22.7	0.996745
P61804	Dolichyl-diphosphooligosaccharide--protein glycosyltransferase subunit DAD1 OS=Mus musculus (Mouse) OX=10090 GN=Dad1 PE=1 SV=3	3	7	0.211644	3.27436	0.0289775	2.59e-07	7.30376	0.969811
P61922	4-aminobutyrate aminotransferase, mitochondrial OS=Mus musculus (Mouse) OX=10090 GN=Abat PE=1 SV=1	3	24	0.265957	2.60568	0.0118124	1.11e-16	22.515	0.996682
P61924	Coatomer subunit zeta-1 OS=Mus musculus (Mouse) OX=10090 GN=Copz1 PE=1 SV=1	3	7	0.324958	2.13258	0.0217672	5.41e-13	14.9288	0.992576
P61957	Small ubiquitin-related modifier 2 OS=Mus musculus (Mouse) OX=10090 GN=Sumo2 PE=1 SV=1	2	4	0.516917	1.34064	0.0497335	5.78e-08	10.3937	0.991848
P61961	Ubiquitin-fold modifier 1 OS=Mus musculus (Mouse) OX=10090 GN=Ufm1 PE=1 SV=1	2	3	0.325324	2.13018	0.0144877	2.23e-12	22.4552	0.997901
P61963	DDB1- and CUL4-associated factor 7 OS=Mus musculus (Mouse) OX=10090 GN=Dcaf7 PE=1 SV=1	3	4	0.888722	0.779772	0.136763	1.55e-06	6.49828	0.983141
P61979	Heterogeneous nuclear ribonucleoprotein K OS=Mus musculus (Mouse) OX=10090 GN=Hnrnpk PE=1 SV=1	2	8	0.486332	1.42495	0.0278697	6.77e-11	17.4502	0.996978
P61982	14-3-3 protein gamma OS=Mus musculus (Mouse) OX=10090 GN=Ywhag PE=1 SV=2	3	18	0.26051	2.66017	0.00991828	4.19e-18	26.2656	0.997561
P62075	Mitochondrial import inner membrane translocase subunit Tim13 OS=Mus musculus (Mouse) OX=10090 GN=Timm13 PE=1 SV=1	3	3	0.0900185	7.69842	0.0187557	8.57e-05	4.79952	0.943538
P62082	40S ribosomal protein S7 OS=Mus musculus (Mouse) OX=10090 GN=Rps7 PE=2 SV=1	3	16	0.15641	4.43066	0.00370288	1.48e-22	42.2401	0.999117
P62192	26S proteasome regulatory subunit 4 OS=Mus musculus (Mouse) OX=10090 GN=Psmc1 PE=1 SV=1	3	38	0.354812	1.95315	0.00724836	5.97e-24	48.9506	0.999316
P62196	26S proteasome regulatory subunit 8 OS=Mus musculus (Mouse) OX=10090 GN=Psmc5 PE=1 SV=1	3	27	0.311318	2.22602	0.0142018	1.94e-16	21.9211	0.996525
P62242	40S ribosomal protein S8 OS=Mus musculus (Mouse) OX=10090 GN=Rps8 PE=1 SV=2	3	20	0.125718	5.51232	0.00478125	4.09e-18	26.294	0.997835
P62245	40S ribosomal protein S15a OS=Mus musculus (Mouse) OX=10090 GN=Rps15a PE=1 SV=2	3	17	0.132847	5.21655	0.00559593	3.6e-17	23.7398	0.99731
P62259	14-3-3 protein epsilon OS=Mus musculus (Mouse) OX=10090 GN=Ywhae PE=1 SV=1	3	31	0.23809	2.91067	0.0228678	5.77e-10	10.4116	0.984739
P62264	40S ribosomal protein S14 OS=Mus musculus (Mouse) OX=10090 GN=Rps14 PE=1 SV=3	3	17	0.168049	4.12379	0.00758194	1.54e-16	22.1644	0.996755
P62267	40S ribosomal protein S23 OS=Mus musculus (Mouse) OX=10090 GN=Rps23 PE=1 SV=3	3	14	0.131133	5.28472	0.0101491	9.49e-12	12.9206	0.991005
P62270	40S ribosomal protein S18 OS=Mus musculus (Mouse) OX=10090 GN=Rps18 PE=1 SV=3	3	13	0.162514	4.26425	0.0100682	1.11e-13	16.1414	0.993939
P62281	40S ribosomal protein S11 OS=Mus musculus (Mouse) OX=10090 GN=Rps11 PE=1 SV=3	3	13	0.140974	4.9158	0.00609033	6.16e-17	23.1472	0.997132
P62301	40S ribosomal protein S13 OS=Mus musculus (Mouse) OX=10090 GN=Rps13 PE=1 SV=2	3	19	0.146923	4.71674	0.00442441	2.72e-20	33.2074	0.998592
P62317	Small nuclear ribonucleoprotein Sm D2 OS=Mus musculus (Mouse) OX=10090 GN=Snrpd2 PE=1 SV=1	3	10	0.169533	4.08771	0.00963893	1.92e-14	17.5883	0.994847
P62320	Small nuclear ribonucleoprotein Sm D3 OS=Mus musculus (Mouse) OX=10090 GN=Snrpd3 PE=1 SV=1	2	3	0.29869	2.32013	0.0661958	0.000488	4.51222	0.950063
P62331	ADP-ribosylation factor 6 OS=Mus musculus (Mouse) OX=10090 GN=Arf6 PE=1 SV=2	3	13	0.117428	5.90148	0.00867374	3.79e-12	13.5384	0.992015
P62334	26S proteasome regulatory subunit 10B OS=Mus musculus (Mouse) OX=10090 GN=Psmc6 PE=1 SV=1	3	25	0.340816	2.03336	0.00869711	7.55e-22	39.1872	0.998924
P62702	40S ribosomal protein S4, X isoform OS=Mus musculus (Mouse) OX=10090 GN=Rps4x PE=1 SV=2	3	36	0.142731	4.85529	0.00406729	8.25e-21	35.0924	0.998747
P62715	Serine/threonine-protein phosphatase 2A catalytic subunit beta isoform OS=Mus musculus (Mouse) OX=10090 GN=Ppp2cb PE=1 SV=1	3	4	0.479542	1.44513	0.0648339	2.12e-07	7.39648	0.973964
P62717	60S ribosomal protein L18a OS=Mus musculus (Mouse) OX=10090 GN=Rpl18a PE=1 SV=1	3	16	0.159906	4.33379	0.00499419	5.98e-20	32.0185	0.998458
P62743	AP-2 complex subunit sigma OS=Mus musculus (Mouse) OX=10090 GN=Ap2s1 PE=1 SV=1	3	18	0.186667	3.7125	0.00514513	4.02e-21	36.2802	0.998763
P62748	Hippocalcin-like protein 1 OS=Mus musculus (Mouse) OX=10090 GN=Hpcal1 PE=1 SV=2	2	3	0.318306	2.17715	0.0298357	4.17e-08	10.6686	0.990742
P62751	60S ribosomal protein L23a OS=Mus musculus (Mouse) OX=10090 GN=Rpl23a PE=1 SV=1	3	24	0.127683	5.4275	0.00640006	1.4e-15	19.9503	0.996231
P62754	40S ribosomal protein S6 OS=Mus musculus (Mouse) OX=10090 GN=Rps6 PE=1 SV=1	3	16	0.133992	5.17196	0.00455984	3.79e-19	29.3852	0.998239
P62806	Histone H4 OS=Mus musculus (Mouse) OX=10090 GN=H4c9 PE=1 SV=2	3	23	0.0456627	15.1765	0.00793965	8.73e-06	5.75122	0.968507
P62814	V-type proton ATPase subunit B, brain isoform OS=Mus musculus (Mouse) OX=10090 GN=Atp6v1b2 PE=1 SV=1	3	12	0.337903	2.05088	0.0133229	8.84e-18	25.3625	0.997431
P62821	Ras-related protein Rab-1A OS=Mus musculus (Mouse) OX=10090 GN=Rab1A PE=1 SV=3	3	32	0.442813	1.56499	0.0209684	4.26e-16	21.1182	0.996595
P62827	GTP-binding nuclear protein Ran OS=Mus musculus (Mouse) OX=10090 GN=Ran PE=1 SV=3	3	13	0.217835	3.1813	0.0092634	4.4e-17	23.5157	0.996996
P62830	60S ribosomal protein L23 OS=Mus musculus (Mouse) OX=10090 GN=Rpl23 PE=1 SV=1	3	15	0.153542	4.51341	0.0057473	2.91e-18	26.7156	0.997805
P62835	Ras-related protein Rap-1A OS=Mus musculus (Mouse) OX=10090 GN=Rap1a PE=1 SV=1	2	6	0.329503	2.10317	0.0105864	2.51e-14	31.1252	0.998908
P62843	40S ribosomal protein S15 OS=Mus musculus (Mouse) OX=10090 GN=Rps15 PE=1 SV=2	3	9	0.134817	5.14031	0.00649444	6.11e-16	20.7588	0.996473
P62849	40S ribosomal protein S24 OS=Mus musculus (Mouse) OX=10090 GN=Rps24 PE=1 SV=1	3	20	0.144362	4.80045	0.0041677	1.09e-20	34.6382	0.99871
P62852	40S ribosomal protein S25 OS=Mus musculus (Mouse) OX=10090 GN=Rps25 PE=1 SV=1	3	10	0.152443	4.54596	0.0079369	3.1e-15	19.2069	0.995768
P62855	40S ribosomal protein S26 OS=Mus musculus (Mouse) OX=10090 GN=Rps26 PE=1 SV=3	3	8	0.135248	5.12391	0.00745946	1.02e-14	18.1311	0.995378
P62858	40S ribosomal protein S28 OS=Mus musculus (Mouse) OX=10090 GN=Rps28 PE=1 SV=1	3	4	0.141385	4.9015	0.00764084	6.72e-15	18.5039	0.995517
P62869	Elongin-B OS=Mus musculus (Mouse) OX=10090 GN=Elob PE=1 SV=1	3	5	0.456046	1.51958	0.0279902	9.2e-14	16.2931	0.994372
P62874	Guanine nucleotide-binding protein G(I)/G(S)/G(T) subunit beta-1 OS=Mus musculus (Mouse) OX=10090 GN=Gnb1 PE=1 SV=3	3	10	0.26756	2.59007	0.0122191	1.99e-16	21.8969	0.996493
P62889	60S ribosomal protein L30 OS=Mus musculus (Mouse) OX=10090 GN=Rpl30 PE=1 SV=2	3	13	0.137833	5.02781	0.00733009	4.82e-15	18.8038	0.995683
P62897	Cytochrome c, somatic OS=Mus musculus (Mouse) OX=10090 GN=Cycs PE=1 SV=2	3	24	0.180627	3.83664	0.0063994	8.99e-19	28.2255	0.997969
P62900	60S ribosomal protein L31 OS=Mus musculus (Mouse) OX=10090 GN=Rpl31 PE=1 SV=1	2	9	0.152932	4.53142	0.00718524	4.62e-12	21.2842	0.997801
P62908	40S ribosomal protein S3 OS=Mus musculus (Mouse) OX=10090 GN=Rps3 PE=1 SV=1	3	39	0.145016	4.77879	0.00308214	1.42e-23	47.0504	0.9993
P62911	60S ribosomal protein L32 OS=Mus musculus (Mouse) OX=10090 GN=Rpl32 PE=1 SV=2	3	6	0.136614	5.07269	0.00827277	6.99e-14	16.5137	0.994421
P62918	60S ribosomal protein L8 OS=Mus musculus (Mouse) OX=10090 GN=Rpl8 PE=1 SV=2	3	10	0.139237	4.97712	0.00594405	4.78e-17	23.4246	0.997207
P62960	Y-box-binding protein 1 OS=Mus musculus (Mouse) OX=10090 GN=Ybx1 PE=1 SV=3	2	5	0.434474	1.59503	0.0150645	7.18e-14	28.8408	0.998825
P62962	Profilin-1 OS=Mus musculus (Mouse) OX=10090 GN=Pfn1 PE=1 SV=2	3	25	0.301831	2.29599	0.0102811	3.86e-19	29.3579	0.998054
P62984	Ubiquitin-60S ribosomal protein L40 OS=Mus musculus (Mouse) OX=10090 GN=Uba52 PE=1 SV=2	3	11	0.927055	0.747528	0.0916315	9.76e-10	10.1172	0.993518
P62996	Transformer-2 protein homolog beta OS=Mus musculus (Mouse) OX=10090 GN=Tra2b PE=1 SV=1	3	8	0.196576	3.52535	0.0221558	1.02e-08	8.87242	0.979547
P63005	Platelet-activating factor acetylhydrolase IB subunit alpha OS=Mus musculus (Mouse) OX=10090 GN=Pafah1b1 PE=1 SV=2	2	5	0.463161	1.49624	0.0323786	9.52e-10	14.3046	0.995386
P63017	Heat shock cognate 71 kDa protein OS=Mus musculus (Mouse) OX=10090 GN=Hspa8 PE=1 SV=1	3	99	0.409746	1.69129	0.00791849	1.78e-24	51.7454	0.999413
P63028	Translationally-controlled tumor protein OS=Mus musculus (Mouse) OX=10090 GN=Tpt1 PE=1 SV=1	2	6	0.583972	1.1867	0.0609833	1.59e-07	9.57594	0.991278
P63037	DnaJ homolog subfamily A member 1 OS=Mus musculus (Mouse) OX=10090 GN=Dnaja1 PE=1 SV=1	3	17	0.832682	0.83225	0.0240658	1.12e-20	34.6003	0.999322
P63038	60 kDa heat shock protein, mitochondrial OS=Mus musculus (Mouse) OX=10090 GN=Hspd1 PE=1 SV=1	3	96	0.153763	4.50695	0.00627544	1.84e-17	24.5023	0.99739
P63073	Eukaryotic translation initiation factor 4E OS=Mus musculus (Mouse) OX=10090 GN=Eif4e PE=1 SV=1	2	6	0.304906	2.27283	0.0102524	4.7e-14	29.7399	0.998793
P63085	Mitogen-activated protein kinase 1 OS=Mus musculus (Mouse) OX=10090 GN=Mapk1 PE=1 SV=3	2	5	0.414417	1.67223	0.0528895	1.74e-06	7.83554	0.984016
P63101	14-3-3 protein zeta/delta OS=Mus musculus (Mouse) OX=10090 GN=Ywhaz PE=1 SV=1	3	25	0.223501	3.10066	0.0318735	4.89e-07	7.01211	0.967137
P63158	High mobility group protein B1 OS=Mus musculus (Mouse) OX=10090 GN=Hmgb1 PE=1 SV=2	3	20	0.229802	3.01564	0.0112107	7.96e-16	20.4985	0.996029
P63242	Eukaryotic translation initiation factor 5A-1 OS=Mus musculus (Mouse) OX=10090 GN=Eif5a PE=1 SV=2	3	17	0.3507	1.97605	0.010261	1.46e-20	34.178	0.998594
P63276	40S ribosomal protein S17 OS=Mus musculus (Mouse) OX=10090 GN=Rps17 PE=1 SV=2	3	18	0.168188	4.12039	0.00470515	5.54e-21	35.7455	0.99875
P63321	Ras-related protein Ral-A OS=Mus musculus (Mouse) OX=10090 GN=Rala PE=1 SV=1	3	3	0.286788	2.41642	0.0356073	5.28e-08	8.05418	0.974675
P63323	40S ribosomal protein S12 OS=Mus musculus (Mouse) OX=10090 GN=Rps12 PE=1 SV=2	3	6	0.120946	5.72981	0.00956618	1.45e-11	12.6431	0.990789
P63325	40S ribosomal protein S10 OS=Mus musculus (Mouse) OX=10090 GN=Rps10 PE=1 SV=1	3	19	0.137476	5.04087	0.00782499	1.96e-14	17.5689	0.995061
P67778	Prohibitin OS=Mus musculus (Mouse) OX=10090 GN=Phb PE=1 SV=1	3	25	0.137884	5.02596	0.00937455	7.29e-13	14.7083	0.992963
P67984	60S ribosomal protein L22 OS=Mus musculus (Mouse) OX=10090 GN=Rpl22 PE=1 SV=2	2	4	0.123199	5.62506	0.00953603	3.61e-09	12.9193	0.994341
P68037	Ubiquitin-conjugating enzyme E2 L3 OS=Mus musculus (Mouse) OX=10090 GN=Ube2l3 PE=1 SV=1	3	15	0.342722	2.02205	0.0131776	5.17e-18	26.0079	0.997563
P68040	Receptor of activated protein C kinase 1 OS=Mus musculus (Mouse) OX=10090 GN=Rack1 PE=1 SV=3	3	22	0.159775	4.33735	0.00681963	4.77e-17	23.4287	0.997124
P68254	14-3-3 protein theta OS=Mus musculus (Mouse) OX=10090 GN=Ywhaq PE=1 SV=1	2	8	0.338936	2.04464	0.0312643	3.41e-08	10.841	0.991113
P68368	Tubulin alpha-4A chain OS=Mus musculus (Mouse) OX=10090 GN=Tuba4a PE=1 SV=1	3	7	0.304003	2.27958	0.0194975	2.25e-13	15.5919	0.99314
P68369	Tubulin alpha-1A chain OS=Mus musculus (Mouse) OX=10090 GN=Tuba1a PE=1 SV=1	3	45	0.249222	2.78065	0.0086895	6.38e-19	28.6808	0.997956
P68372	Tubulin beta-4B chain OS=Mus musculus (Mouse) OX=10090 GN=Tubb4b PE=1 SV=1	3	35	0.183142	3.78395	0.00860335	3.6e-16	21.2873	0.996427
P68433	Histone H3.1 OS=Mus musculus (Mouse) OX=10090 GN=H3c11 PE=1 SV=2	3	6	0.0700902	9.88726	0.0162221	0.000276	4.32066	0.935591
P68510	14-3-3 protein eta OS=Mus musculus (Mouse) OX=10090 GN=Ywhah PE=1 SV=2	3	14	0.368976	1.87817	0.0247045	5.36e-13	14.9356	0.992763
P70122	Ribosome maturation protein SBDS OS=Mus musculus (Mouse) OX=10090 GN=Sbds PE=1 SV=4	3	6	0.353763	1.95894	0.061675	9.05e-06	5.73593	0.952459
P70168	Importin subunit beta-1 OS=Mus musculus (Mouse) OX=10090 GN=Kpnb1 PE=1 SV=2	3	25	0.355234	1.95083	0.0144595	1.74e-17	24.5674	0.997289
P70194	C-type lectin domain family 4 member F OS=Mus musculus (Mouse) OX=10090 GN=Clec4f PE=1 SV=1	3	11	1.02822	0.673983	0.233476	0.000225	4.40395	0.973169
P70195	Proteasome subunit beta type-7 OS=Mus musculus (Mouse) OX=10090 GN=Psmb7 PE=1 SV=1	3	11	0.275374	2.51657	0.0106507	5.86e-18	25.855	0.997482
P70266	6-phosphofructo-2-kinase/fructose-2,6-bisphosphatase 1 OS=Mus musculus (Mouse) OX=10090 GN=Pfkfb1 PE=1 SV=2	3	9	0.365968	1.89361	0.0159345	7.26e-17	22.967	0.99692
P70290	55 kDa erythrocyte membrane protein OS=Mus musculus (Mouse) OX=10090 GN=Mpp1 PE=1 SV=1	3	13	0.208363	3.32592	0.0178233	6.56e-11	11.6905	0.988019
P70296	Phosphatidylethanolamine-binding protein 1 OS=Mus musculus (Mouse) OX=10090 GN=Pebp1 PE=1 SV=3	3	18	0.23038	3.00807	0.00662787	1.01e-20	34.7593	0.998615
P70333	Heterogeneous nuclear ribonucleoprotein H2 OS=Mus musculus (Mouse) OX=10090 GN=Hnrnph2 PE=1 SV=1	2	8	0.256135	2.7056	0.0114336	2.3e-12	22.402	0.997866
P70362	Ubiquitin recognition factor in ER-associated degradation protein 1 OS=Mus musculus (Mouse) OX=10090 GN=Ufd1 PE=1 SV=2	2	5	0.487173	1.42249	0.0337489	8.45e-10	14.4352	0.995594
P70372	ELAV-like protein 1 OS=Mus musculus (Mouse) OX=10090 GN=Elavl1 PE=1 SV=2	3	9	0.426807	1.62369	0.0309707	2.67e-12	13.781	0.991911
P70398	Probable ubiquitin carboxyl-terminal hydrolase FAF-X OS=Mus musculus (Mouse) OX=10090 GN=Usp9x PE=1 SV=2	3	11	0.450512	1.53825	0.0488259	5.11e-09	9.2269	0.982556
P70404	Isocitrate dehydrogenase [NAD] subunit gamma 1, mitochondrial OS=Mus musculus (Mouse) OX=10090 GN=Idh3g PE=1 SV=1	2	5	0.2974	2.3302	0.0193607	3.71e-10	15.361	0.995484
P70441	Na(+)/H(+) exchange regulatory cofactor NHE-RF1 OS=Mus musculus (Mouse) OX=10090 GN=Slc9a3r1 PE=1 SV=3	3	11	0.581316	1.19212	0.0256125	9.33e-17	22.6965	0.997535
P70452	Syntaxin-4 OS=Mus musculus (Mouse) OX=10090 GN=Stx4 PE=1 SV=1	3	3	0.109883	6.3067	0.0287712	0.000936	3.81921	0.909522
P70460	Vasodilator-stimulated phosphoprotein OS=Mus musculus (Mouse) OX=10090 GN=Vasp PE=1 SV=4	2	4	0.497767	1.39222	0.027804	4.8e-11	17.9027	0.997169
P70670	Nascent polypeptide-associated complex subunit alpha, muscle-specific form OS=Mus musculus (Mouse) OX=10090 GN=Naca PE=1 SV=2	3	12	0.363784	1.90498	0.00993323	3.28e-21	36.6229	0.998785
P70671	Interferon regulatory factor 3 OS=Mus musculus (Mouse) OX=10090 GN=Irf3 PE=1 SV=1	2	5	0.608449	1.13896	0.115159	0.000116	5.28357	0.972931
P70677	Caspase-3 OS=Mus musculus (Mouse) OX=10090 GN=Casp3 PE=1 SV=1	2	4	0.446387	1.55246	0.0492134	3.08e-07	9.07044	0.988393
P70694	Estradiol 17 beta-dehydrogenase 5 OS=Mus musculus (Mouse) OX=10090 GN=Akr1c6 PE=1 SV=1	3	57	0.30725	2.25549	0.0107825	7.33e-19	28.4953	0.997938
P70697	Uroporphyrinogen decarboxylase OS=Mus musculus (Mouse) OX=10090 GN=Urod PE=1 SV=2	3	10	0.593717	1.16722	0.0272964	2.29e-16	21.7508	0.997367
P70699	Lysosomal alpha-glucosidase OS=Mus musculus (Mouse) OX=10090 GN=Gaa PE=1 SV=2	3	9	0.292259	2.37118	0.0438937	1.08e-06	6.65834	0.963405
P80313	T-complex protein 1 subunit eta OS=Mus musculus (Mouse) OX=10090 GN=Cct7 PE=1 SV=1	3	31	0.300419	2.30677	0.00953108	8.38e-20	31.52	0.998311
P80314	T-complex protein 1 subunit beta OS=Mus musculus (Mouse) OX=10090 GN=Cct2 PE=1 SV=4	3	48	0.293881	2.3581	0.00591718	4.35e-24	49.6657	0.999318
P80315	T-complex protein 1 subunit delta OS=Mus musculus (Mouse) OX=10090 GN=Cct4 PE=1 SV=3	3	33	0.152395	4.54739	0.0485284	0.00475427	3.14033	0.862831
P80316	T-complex protein 1 subunit epsilon OS=Mus musculus (Mouse) OX=10090 GN=Cct5 PE=1 SV=1	3	30	0.316529	2.18938	0.0086526	3.36e-21	36.5819	0.998752
P80317	T-complex protein 1 subunit zeta OS=Mus musculus (Mouse) OX=10090 GN=Cct6a PE=1 SV=3	3	33	0.317083	2.18555	0.00832906	1.42e-21	38.0695	0.998848
P80318	T-complex protein 1 subunit gamma OS=Mus musculus (Mouse) OX=10090 GN=Cct3 PE=1 SV=1	3	48	0.273143	2.53713	0.0139478	2.07e-15	19.5832	0.995619
P83940	Elongin-C OS=Mus musculus (Mouse) OX=10090 GN=Eloc PE=1 SV=1	3	3	0.316492	2.18963	0.0829502	0.000945	3.81545	0.896947
P84089	Enhancer of rudimentary homolog OS=Mus musculus (Mouse) OX=10090 GN=Erh PE=1 SV=1	3	7	0.299875	2.31096	0.0189945	1.75e-13	15.7875	0.9933
P84091	AP-2 complex subunit mu OS=Mus musculus (Mouse) OX=10090 GN=Ap2m1 PE=1 SV=1	3	15	0.244164	2.83826	0.00644971	1.6e-21	37.8565	0.998827
P84096	Rho-related GTP-binding protein RhoG OS=Mus musculus (Mouse) OX=10090 GN=Rhog PE=1 SV=1	2	4	0.360601	1.92179	0.0464942	1.96e-06	7.75582	0.982995
P84099	60S ribosomal protein L19 OS=Mus musculus (Mouse) OX=10090 GN=Rpl19 PE=1 SV=1	3	18	0.179729	3.8558	0.00465339	1.03e-21	38.6233	0.998915
P85094	Isochorismatase domain-containing protein 2A OS=Mus musculus (Mouse) OX=10090 GN=Isoc2a PE=1 SV=1	3	7	0.209728	3.30427	0.0142646	7.34e-13	14.7027	0.992386
P97290	Plasma protease C1 inhibitor OS=Mus musculus (Mouse) OX=10090 GN=Serping1 PE=1 SV=3	3	8	1.18555	0.584537	0.106684	1.71e-10	11.1128	0.997014
P97315	Cysteine and glycine-rich protein 1 OS=Mus musculus (Mouse) OX=10090 GN=Csrp1 PE=1 SV=3	3	6	0.263501	2.62997	0.0172167	3.27e-13	15.3049	0.992848
P97328	Ketohexokinase OS=Mus musculus (Mouse) OX=10090 GN=Khk PE=1 SV=1	3	17	0.214217	3.23504	0.00643851	2.61e-20	33.2712	0.9985
P97351	40S ribosomal protein S3a OS=Mus musculus (Mouse) OX=10090 GN=Rps3a PE=1 SV=3	3	30	0.122937	5.63705	0.00687273	1.35e-14	17.8876	0.995359
P97364	Selenide, water dikinase 2 OS=Mus musculus (Mouse) OX=10090 GN=Sephs2 PE=1 SV=3	3	11	0.256748	2.69914	0.0138434	6.41e-15	18.5465	0.995121
P97371	Proteasome activator complex subunit 1 OS=Mus musculus (Mouse) OX=10090 GN=Psme1 PE=1 SV=2	3	30	0.27212	2.54667	0.020942	8.5e-12	12.994	0.990104
P97372	Proteasome activator complex subunit 2 OS=Mus musculus (Mouse) OX=10090 GN=Psme2 PE=1 SV=4	3	13	0.327471	2.11622	0.0200603	8.85e-14	16.3244	0.99379
P97379	Ras GTPase-activating protein-binding protein 2 OS=Mus musculus (Mouse) OX=10090 GN=G3bp2 PE=1 SV=2	3	9	0.467686	1.48176	0.0242187	2.77e-15	19.3109	0.996039
P97384	Annexin A11 OS=Mus musculus (Mouse) OX=10090 GN=Anxa11 PE=1 SV=2	2	5	0.496294	1.39635	0.0232761	4.51e-12	21.3221	0.997999
P97429	Annexin A4 OS=Mus musculus (Mouse) OX=10090 GN=Anxa4 PE=1 SV=4	3	22	0.284563	2.43531	0.019726	1.07e-12	14.4258	0.991963
P97449	Aminopeptidase N OS=Mus musculus (Mouse) OX=10090 GN=Anpep PE=1 SV=4	3	20	0.531446	1.30399	0.0344071	2.72e-13	15.4458	0.994298
P97461	40S ribosomal protein S5 OS=Mus musculus (Mouse) OX=10090 GN=Rps5 PE=1 SV=3	3	8	0.158686	4.3671	0.00751972	4.33e-16	21.1027	0.996462
P97478	5-demethoxyubiquinone hydroxylase, mitochondrial OS=Mus musculus (Mouse) OX=10090 GN=Coq7 PE=1 SV=3	3	5	0.0882838	7.84968	0.0270041	0.00350845	3.26928	0.886281
P97494	Glutamate--cysteine ligase catalytic subunit OS=Mus musculus (Mouse) OX=10090 GN=Gclc PE=1 SV=4	3	34	0.283698	2.44274	0.0177814	1.41e-13	15.9547	0.993419
P97742	Carnitine O-palmitoyltransferase 1, liver isoform OS=Mus musculus (Mouse) OX=10090 GN=Cpt1a PE=1 SV=4	3	39	0.388431	1.7841	0.0107766	4.63e-21	36.0438	0.998768
P97792	Coxsackievirus and adenovirus receptor homolog OS=Mus musculus (Mouse) OX=10090 GN=Cxadr PE=1 SV=1	2	3	0.861685	0.804238	0.113283	2.45e-06	7.60648	0.991648
P97807	Fumarate hydratase, mitochondrial OS=Mus musculus (Mouse) OX=10090 GN=Fh PE=1 SV=3	3	52	0.22002	3.14971	0.0076155	5.45e-19	28.8911	0.998006
P97821	Dipeptidyl peptidase 1 OS=Mus musculus (Mouse) OX=10090 GN=Ctsc PE=1 SV=1	2	5	0.526197	1.317	0.0293917	4.8e-11	17.9029	0.997272
P97822	Acidic leucine-rich nuclear phosphoprotein 32 family member E OS=Mus musculus (Mouse) OX=10090 GN=Anp32e PE=1 SV=2	3	4	0.473923	1.46226	0.0317898	5.56e-13	14.908	0.99342
P97823	Acyl-protein thioesterase 1 OS=Mus musculus (Mouse) OX=10090 GN=Lypla1 PE=1 SV=1	3	9	0.31233	2.21881	0.00970991	5.41e-20	32.1661	0.998384
P97872	Dimethylaniline monooxygenase [N-oxide-forming] 5 OS=Mus musculus (Mouse) OX=10090 GN=Fmo5 PE=1 SV=4	3	36	0.370517	1.87036	0.0468844	7.23e-08	7.90277	0.974651
P99024	Tubulin beta-5 chain OS=Mus musculus (Mouse) OX=10090 GN=Tubb5 PE=1 SV=1	3	14	0.279064	2.4833	0.0228472	2.83e-11	12.2144	0.988819
P99025	GTP cyclohydrolase 1 feedback regulatory protein OS=Mus musculus (Mouse) OX=10090 GN=Gchfr PE=1 SV=3	3	5	0.299053	2.31732	0.0199966	5.22e-13	14.9552	0.992538
P99026	Proteasome subunit beta type-4 OS=Mus musculus (Mouse) OX=10090 GN=Psmb4 PE=1 SV=1	3	20	0.226152	3.06432	0.0385948	6.77e-06	5.85964	0.953546
P99027	60S acidic ribosomal protein P2 OS=Mus musculus (Mouse) OX=10090 GN=Rplp2 PE=1 SV=3	3	13	0.195875	3.53797	0.0264651	2.09e-07	7.40127	0.970883
P99029	Peroxiredoxin-5, mitochondrial OS=Mus musculus (Mouse) OX=10090 GN=Prdx5 PE=1 SV=2	3	26	0.178778	3.87632	0.00903269	1.66e-15	19.7923	0.995886
Q00519	Xanthine dehydrogenase/oxidase OS=Mus musculus (Mouse) OX=10090 GN=Xdh PE=1 SV=5	3	47	0.338356	2.04814	0.0120879	1.07e-18	27.9912	0.99789
Q00612	Glucose-6-phosphate 1-dehydrogenase X OS=Mus musculus (Mouse) OX=10090 GN=G6pdx PE=1 SV=3	3	6	0.257198	2.69443	0.0405749	2.23e-06	6.33884	0.959717
Q00623	Apolipoprotein A-I OS=Mus musculus (Mouse) OX=10090 GN=Apoa1 PE=1 SV=2	3	32	1.00778	0.68765	0.042628	3.93e-17	23.6413	0.998999
Q00724	Retinol-binding protein 4 OS=Mus musculus (Mouse) OX=10090 GN=Rbp4 PE=1 SV=2	2	3	0.668647	1.03642	0.0733938	2.92e-07	9.11041	0.991602
Q00897	Alpha-1-antitrypsin 1-4 OS=Mus musculus (Mouse) OX=10090 GN=Serpina1d PE=1 SV=1	3	7	0.670785	1.03312	0.0227364	3.48e-19	29.5027	0.998737
Q00915	Retinol-binding protein 1 OS=Mus musculus (Mouse) OX=10090 GN=Rbp1 PE=1 SV=2	3	10	0.433347	1.59918	0.0442146	1.74e-09	9.80099	0.984233
Q00PI9	Heterogeneous nuclear ribonucleoprotein U-like protein 2 OS=Mus musculus (Mouse) OX=10090 GN=Hnrnpul2 PE=1 SV=2	3	9	0.354719	1.95366	0.0155978	8.95e-17	22.7416	0.996837
Q01279	Epidermal growth factor receptor OS=Mus musculus (Mouse) OX=10090 GN=Egfr PE=1 SV=1	3	12	0.621126	1.11572	0.037948	8.38e-14	16.3678	0.995556
Q01405	Protein transport protein Sec23A OS=Mus musculus (Mouse) OX=10090 GN=Sec23a PE=1 SV=2	3	27	0.274336	2.5261	0.00847321	4.7e-20	32.3768	0.998393
Q01730	Ras suppressor protein 1 OS=Mus musculus (Mouse) OX=10090 GN=Rsu1 PE=1 SV=3	3	10	0.326781	2.12069	0.0127936	7.6e-18	25.5425	0.997453
Q01768	Nucleoside diphosphate kinase B OS=Mus musculus (Mouse) OX=10090 GN=Nme2 PE=1 SV=1	3	24	0.235575	2.94174	0.00593115	5.64e-22	39.7183	0.998937
Q01853	Transitional endoplasmic reticulum ATPase OS=Mus musculus (Mouse) OX=10090 GN=Vcp PE=1 SV=4	3	53	0.329541	2.10293	0.00966118	1.53e-20	34.1098	0.998572
Q02053	Ubiquitin-like modifier-activating enzyme 1 OS=Mus musculus (Mouse) OX=10090 GN=Uba1 PE=1 SV=1	3	60	0.33711	2.05571	0.00790321	1.2e-22	42.6548	0.99909
Q02248	Catenin beta-1 OS=Mus musculus (Mouse) OX=10090 GN=Ctnnb1 PE=1 SV=1	3	4	0.48029	1.44288	0.0487453	1.58e-09	9.85304	0.985173
Q02357	Ankyrin-1 OS=Mus musculus (Mouse) OX=10090 GN=Ank1 PE=1 SV=2	3	31	0.0283272	24.4641	0.00830463	0.00250459	3.41101	0.943932
Q02780	Nuclear factor 1 A-type OS=Mus musculus (Mouse) OX=10090 GN=Nfia PE=1 SV=1	2	4	0.39996	1.73268	0.0663982	3.13e-05	6.02365	0.972913
Q03265	ATP synthase subunit alpha, mitochondrial OS=Mus musculus (Mouse) OX=10090 GN=Atp5f1a PE=1 SV=1	3	82	0.155651	4.45226	0.00438951	6.59e-21	35.4598	0.998749
Q03734	Serine protease inhibitor A3M OS=Mus musculus (Mouse) OX=10090 GN=Serpina3m PE=1 SV=2	3	6	0.762435	0.90893	0.14988	4.27e-05	5.08697	0.965246
Q04447	Creatine kinase B-type OS=Mus musculus (Mouse) OX=10090 GN=Ckb PE=1 SV=1	3	16	0.197931	3.50121	0.0274106	3.1e-07	7.22099	0.96941
Q04690	Neurofibromin OS=Mus musculus (Mouse) OX=10090 GN=Nf1 PE=1 SV=1	3	3	0.594025	1.16662	0.0376405	1.76e-13	15.7815	0.995012
Q05117	Tartrate-resistant acid phosphatase type 5 OS=Mus musculus (Mouse) OX=10090 GN=Acp5 PE=1 SV=2	3	7	0.695072	0.997019	0.114875	4.33e-06	6.05067	0.971999
Q05421	Cytochrome P450 2E1 OS=Mus musculus (Mouse) OX=10090 GN=Cyp2e1 PE=1 SV=1	3	35	1.02383	0.676872	0.03629	9.08e-19	28.2124	0.999322
Q05793	Basement membrane-specific heparan sulfate proteoglycan core protein OS=Mus musculus (Mouse) OX=10090 GN=Hspg2 PE=1 SV=1	3	8	0.221039	3.13519	0.0142787	2.6e-13	15.4804	0.993084
Q05816	Fatty acid-binding protein 5 OS=Mus musculus (Mouse) OX=10090 GN=Fabp5 PE=1 SV=3	3	6	0.384216	1.80367	0.0407931	3.55e-09	9.41866	0.982197
Q05915	GTP cyclohydrolase 1 OS=Mus musculus (Mouse) OX=10090 GN=Gch1 PE=1 SV=1	3	7	0.896195	0.773269	0.0555193	1.11e-13	16.142	0.997271
Q05920	Pyruvate carboxylase, mitochondrial OS=Mus musculus (Mouse) OX=10090 GN=Pc PE=1 SV=1	3	108	0.211447	3.27742	0.00747805	8.65e-19	28.2756	0.997928
Q05D44	Eukaryotic translation initiation factor 5B OS=Mus musculus (Mouse) OX=10090 GN=Eif5b PE=1 SV=2	3	11	0.386249	1.79418	0.0306199	1.52e-11	12.6143	0.990012
Q06138	Calcium-binding protein 39 OS=Mus musculus (Mouse) OX=10090 GN=Cab39 PE=1 SV=2	2	3	0.48606	1.42575	0.0542084	3.54e-07	8.9665	0.988646
Q06185	ATP synthase subunit e, mitochondrial OS=Mus musculus (Mouse) OX=10090 GN=Atp5me PE=1 SV=2	3	8	0.153904	4.5028	0.00789387	2.27e-15	19.4967	0.995884
Q06770	Corticosteroid-binding globulin OS=Mus musculus (Mouse) OX=10090 GN=Serpina6 PE=1 SV=1	3	7	0.733459	0.944839	0.0608077	3.6e-11	12.0619	0.993284
Q06890	Clusterin OS=Mus musculus (Mouse) OX=10090 GN=Clu PE=1 SV=1	3	16	1.00911	0.686742	0.0496089	9.35e-16	20.3414	0.998653
Q07076	Annexin A7 OS=Mus musculus (Mouse) OX=10090 GN=Anxa7 PE=1 SV=2	2	7	0.411877	1.68254	0.0156251	2.48e-13	26.3599	0.998563
Q07417	Short-chain specific acyl-CoA dehydrogenase, mitochondrial OS=Mus musculus (Mouse) OX=10090 GN=Acads PE=1 SV=2	3	41	0.161284	4.29677	0.0061659	4.58e-18	26.1574	0.997687
Q07456	Protein AMBP OS=Mus musculus (Mouse) OX=10090 GN=Ambp PE=1 SV=2	2	3	1.06826	0.648718	0.0977287	3.07e-08	10.9309	0.997407
Q08857	Platelet glycoprotein 4 OS=Mus musculus (Mouse) OX=10090 GN=Cd36 PE=1 SV=2	2	9	0.616025	1.12495	0.0243912	4.46e-13	25.256	0.998798
Q11011	Puromycin-sensitive aminopeptidase OS=Mus musculus (Mouse) OX=10090 GN=Npepps PE=1 SV=2	3	14	0.131917	5.25331	0.0332197	0.000647	3.97104	0.912217
Q14C51	Pentatricopeptide repeat domain-containing protein 3, mitochondrial OS=Mus musculus (Mouse) OX=10090 GN=Ptcd3 PE=1 SV=2	3	10	0.184884	3.7483	0.0130659	1.58e-12	14.1501	0.991937
Q14CH7	Alanine--tRNA ligase, mitochondrial OS=Mus musculus (Mouse) OX=10090 GN=Aars2 PE=1 SV=1	3	5	0.281812	2.45909	0.0450903	2.73e-06	6.24994	0.95861
Q14DH7	Acyl-CoA synthetase short-chain family member 3, mitochondrial OS=Mus musculus (Mouse) OX=10090 GN=Acss3 PE=1 SV=2	3	12	0.256663	2.70004	0.0325507	7.5e-08	7.88502	0.973592
Q2TPA8	Hydroxysteroid dehydrogenase-like protein 2 OS=Mus musculus (Mouse) OX=10090 GN=Hsdl2 PE=1 SV=1	3	21	0.276372	2.50749	0.0198215	2.12e-12	13.943	0.991395
Q3TC72	Fumarylacetoacetate hydrolase domain-containing protein 2A OS=Mus musculus (Mouse) OX=10090 GN=Fahd2 PE=1 SV=1	3	5	0.0592162	11.7029	0.00770726	1.15e-07	7.68317	0.979855
Q3TCH7	Cullin-4A OS=Mus musculus (Mouse) OX=10090 GN=Cul4a PE=1 SV=1	3	8	0.512163	1.35308	0.029619	2.72e-14	17.2917	0.995327
Q3TDN2	FAS-associated factor 2 OS=Mus musculus (Mouse) OX=10090 GN=Faf2 PE=1 SV=2	3	10	0.421946	1.64239	0.0156169	2.29e-18	27.0185	0.997873
Q3TDQ1	Dolichyl-diphosphooligosaccharide--protein glycosyltransferase subunit STT3B OS=Mus musculus (Mouse) OX=10090 GN=Stt3b PE=1 SV=2	3	9	0.219745	3.15366	0.0100893	2.23e-16	21.7801	0.996496
Q3TEA8	Heterochromatin protein 1-binding protein 3 OS=Mus musculus (Mouse) OX=10090 GN=Hp1bp3 PE=1 SV=1	3	5	0.405888	1.70737	0.0378553	3.35e-10	10.7221	0.986449
Q3THE2	Myosin regulatory light chain 12B OS=Mus musculus (Mouse) OX=10090 GN=Myl12b PE=1 SV=2	3	12	0.405357	1.70961	0.0236228	3.19e-14	17.1596	0.994663
Q3THK7	GMP synthase [glutamine-hydrolyzing] OS=Mus musculus (Mouse) OX=10090 GN=Gmps PE=1 SV=2	3	11	0.376467	1.8408	0.0395525	2.94e-09	9.51815	0.98246
Q3THS6	S-adenosylmethionine synthase isoform type-2 OS=Mus musculus (Mouse) OX=10090 GN=Mat2a PE=1 SV=2	3	7	0.484639	1.42993	0.0984229	6.33e-05	4.92405	0.943443
Q3THW5	Histone H2A.V OS=Mus musculus (Mouse) OX=10090 GN=H2afv PE=1 SV=3	3	6	0.114933	6.02962	0.00585622	1.98e-15	19.6257	0.996205
Q3TIX6	Far upstream element (FUSE)-binding protein 3 OS=Mus musculus (Mouse) OX=10090 GN=Fubp3 PE=1 SV=1	2	5	0.58796	1.17865	0.0510693	1.59e-08	11.513	0.993986
Q3TL44	NLR family member X1 OS=Mus musculus (Mouse) OX=10090 GN=Nlrx1 PE=1 SV=1	2	6	0.219763	3.1534	0.0267828	1.02e-06	8.20535	0.984481
Q3TNA1	Xylulose kinase OS=Mus musculus (Mouse) OX=10090 GN=Xylb PE=1 SV=1	3	18	0.22794	3.04028	0.0243789	4.04e-09	9.34988	0.981211
Q3TWW8	Serine/arginine-rich splicing factor 6 OS=Mus musculus (Mouse) OX=10090 GN=Srsf6 PE=1 SV=1	3	6	0.43227	1.60316	0.017815	2.27e-17	24.2643	0.99739
Q3TXS7	26S proteasome non-ATPase regulatory subunit 1 OS=Mus musculus (Mouse) OX=10090 GN=Psmd1 PE=1 SV=1	3	33	0.328058	2.11243	0.0159239	7.17e-16	20.6016	0.996093
Q3TYX3	SET and MYND domain-containing protein 5 OS=Mus musculus (Mouse) OX=10090 GN=Smyd5 PE=1 SV=2	3	4	0.305636	2.2674	0.0111369	1.64e-18	27.4435	0.997776
Q3TZZ7	Extended synaptotagmin-2 OS=Mus musculus (Mouse) OX=10090 GN=Esyt2 PE=1 SV=1	3	6	0.302514	2.2908	0.0195918	2.74e-13	15.4409	0.993003
Q3U0V1	Far upstream element-binding protein 2 OS=Mus musculus (Mouse) OX=10090 GN=Khsrp PE=1 SV=2	3	24	0.340565	2.03485	0.026226	8.6e-12	12.9858	0.990284
Q3U0V2	Tumor necrosis factor receptor type 1-associated DEATH domain protein OS=Mus musculus (Mouse) OX=10090 GN=Tradd PE=1 SV=1	3	3	0.913161	0.758902	0.155837	6.77e-06	5.8597	0.98036
Q3U186	Probable arginine--tRNA ligase, mitochondrial OS=Mus musculus (Mouse) OX=10090 GN=Rars2 PE=1 SV=1	2	3	0.266826	2.5972	0.0216275	6.55e-09	12.3373	0.992994
Q3U1J4	DNA damage-binding protein 1 OS=Mus musculus (Mouse) OX=10090 GN=Ddb1 PE=1 SV=2	3	37	0.578979	1.19693	0.0682393	2.19e-08	8.48455	0.982563
Q3U2P1	Protein transport protein Sec24A OS=Mus musculus (Mouse) OX=10090 GN=Sec24a PE=1 SV=1	3	13	0.446192	1.55314	0.0256427	2.39e-14	17.4004	0.99501
Q3U5Q7	UMP-CMP kinase 2, mitochondrial OS=Mus musculus (Mouse) OX=10090 GN=Cmpk2 PE=1 SV=2	3	3	0.171584	4.03885	0.033162	3.46e-05	5.1741	0.94341
Q3U7R1	Extended synaptotagmin-1 OS=Mus musculus (Mouse) OX=10090 GN=Esyt1 PE=1 SV=2	3	16	0.0865765	8.00448	0.0272133	0.00431696	3.18141	0.881216
Q3U9G9	Delta(14)-sterol reductase LBR OS=Mus musculus (Mouse) OX=10090 GN=Lbr PE=1 SV=2	3	9	0.249873	2.77341	0.0218138	9.66e-11	11.4548	0.987323
Q3UBX0	Transmembrane protein 109 OS=Mus musculus (Mouse) OX=10090 GN=Tmem109 PE=1 SV=2	2	3	0.349066	1.9853	0.0486866	4.79e-06	7.16965	0.98002
Q3UED7	IRG-type G domain-containing protein OS=Mus musculus (Mouse) OX=10090 GN=Gm4951 PE=1 SV=1	2	6	0.726184	0.954303	0.090983	1.41e-06	7.98153	0.990139
Q3UEG6	Alanine--glyoxylate aminotransferase 2, mitochondrial OS=Mus musculus (Mouse) OX=10090 GN=Agxt2 PE=1 SV=1	3	33	0.158801	4.36395	0.0113604	2.01e-12	13.9785	0.991972
Q3UEP4	UDP-glucuronosyltransferase OS=Mus musculus (Mouse) OX=10090 GN=Ugt2b36 PE=1 SV=1	3	17	0.293244	2.36322	0.028867	9.06e-10	10.1584	0.983946
Q3UFF7	Lysophospholipase-like protein 1 OS=Mus musculus (Mouse) OX=10090 GN=Lyplal1 PE=1 SV=3	2	3	0.2346	2.95396	0.0195923	9.62e-09	11.9741	0.992607
Q3UGR5	Haloacid dehalogenase-like hydrolase domain-containing protein 2 OS=Mus musculus (Mouse) OX=10090 GN=Hdhd2 PE=1 SV=2	2	6	0.16178	4.28359	0.0338137	0.000291	4.78447	0.957735
Q3UHX2	28 kDa heat- and acid-stable phosphoprotein OS=Mus musculus (Mouse) OX=10090 GN=Pdap1 PE=1 SV=1	3	10	0.366498	1.89087	0.0175183	5.19e-16	20.9209	0.996292
Q3UIA2	Rho GTPase-activating protein 17 OS=Mus musculus (Mouse) OX=10090 GN=Arhgap17 PE=1 SV=1	2	4	0.24052	2.88126	0.0521036	0.0004	4.61619	0.952196
Q3UIR3	E3 ubiquitin-protein ligase DTX3L OS=Mus musculus (Mouse) OX=10090 GN=Dtx3l PE=1 SV=1	3	16	0.59936	1.15623	0.028589	4.97e-16	20.9647	0.997191
Q3UIU2	NADH dehydrogenase [ubiquinone] 1 beta subcomplex subunit 6 OS=Mus musculus (Mouse) OX=10090 GN=Ndufb6 PE=1 SV=3	3	6	0.187244	3.70105	0.0145161	9.81e-12	12.899	0.990292
Q3UJB0	SAP domain-containing protein OS=Mus musculus (Mouse) OX=10090 GN=Sf3b2 PE=1 SV=1	2	5	0.430652	1.60919	0.0279126	3.5e-10	15.4286	0.995892
Q3UJU9	Regulator of microtubule dynamics protein 3 OS=Mus musculus (Mouse) OX=10090 GN=Rmdn3 PE=1 SV=2	3	16	0.150288	4.61116	0.00427724	8.03e-21	35.1366	0.998736
Q3ULD5	Methylcrotonoyl-CoA carboxylase beta chain, mitochondrial OS=Mus musculus (Mouse) OX=10090 GN=Mccc2 PE=1 SV=1	3	29	0.194979	3.55422	0.00840579	5.89e-17	23.1958	0.996958
Q3ULF4	Paraplegin OS=Mus musculus (Mouse) OX=10090 GN=Spg7 PE=1 SV=1	3	6	0.182293	3.80158	0.0335092	1.83e-05	5.44009	0.94799
Q3UMB9	WASH complex subunit 4 OS=Mus musculus (Mouse) OX=10090 GN=Washc4 PE=1 SV=2	3	3	0.219272	3.16046	0.0628189	0.00207056	3.49054	0.879619
Q3UMF0	Cordon-bleu protein-like 1 OS=Mus musculus (Mouse) OX=10090 GN=Cobll1 PE=1 SV=2	2	5	0.256355	2.70329	0.0317231	1.22e-06	8.081	0.983832
Q3UMR5	Calcium uniporter protein, mitochondrial OS=Mus musculus (Mouse) OX=10090 GN=Mcu PE=1 SV=2	3	4	0.163633	4.23509	0.0133201	2.53e-11	12.2846	0.989567
Q3UN02	Lysocardiolipin acyltransferase 1 OS=Mus musculus (Mouse) OX=10090 GN=Lclat1 PE=1 SV=2	2	4	0.439743	1.57592	0.015841	1.22e-13	27.7598	0.998739
Q3UND0	Src kinase-associated phosphoprotein 2 OS=Mus musculus (Mouse) OX=10090 GN=Skap2 PE=1 SV=2	3	3	0.409788	1.69112	0.0976668	0.000374	4.19578	0.917938
Q3UNX5	Acyl-coenzyme A synthetase ACSM3, mitochondrial OS=Mus musculus (Mouse) OX=10090 GN=Acsm3 PE=1 SV=2	3	27	0.189486	3.65727	0.0122195	2.51e-13	15.5068	0.99325
Q3UNZ8	Quinone oxidoreductase-like protein 2 OS=Mus musculus (Mouse) OX=10090 GN=Cryzl2 PE=1 SV=1	3	10	0.0912235	7.59673	0.0127797	3.71e-07	7.13816	0.973569
Q3UP75	UDP-glucuronosyltransferase 3A1 OS=Mus musculus (Mouse) OX=10090 GN=Ugt3a1 PE=1 SV=1	3	12	0.333321	2.07907	0.0299085	1.62e-10	11.1447	0.986806
Q3UPH1	Protein PRRC1 OS=Mus musculus (Mouse) OX=10090 GN=Prrc1 PE=1 SV=1	3	8	0.27799	2.4929	0.0108885	7.68e-18	25.5306	0.997418
Q3UPL0	Protein transport protein Sec31A OS=Mus musculus (Mouse) OX=10090 GN=Sec31a PE=1 SV=2	3	30	0.406968	1.70284	0.0106423	1.28e-21	38.2407	0.998922
Q3UQ44	Ras GTPase-activating-like protein IQGAP2 OS=Mus musculus (Mouse) OX=10090 GN=Iqgap2 PE=1 SV=2	3	107	0.341949	2.02662	0.00970313	7.53e-21	35.2411	0.998671
Q3UQ84	Threonine--tRNA ligase, mitochondrial OS=Mus musculus (Mouse) OX=10090 GN=Tars2 PE=1 SV=1	2	7	0.306807	2.25875	0.0172643	5.3e-11	17.7712	0.99663
Q3UQN2	F-BAR domain only protein 2 OS=Mus musculus (Mouse) OX=10090 GN=Fcho2 PE=1 SV=1	3	3	0.428402	1.61764	0.106473	0.000569	4.02357	0.912807
Q3URE1	Malonate--CoA ligase ACSF3, mitochondrial OS=Mus musculus (Mouse) OX=10090 GN=Acsf3 PE=1 SV=2	3	7	0.366561	1.89055	0.0309952	5.26e-11	11.8264	0.988489
Q3UW53	Protein Niban 1 OS=Mus musculus (Mouse) OX=10090 GN=Niban1 PE=1 SV=2	2	4	0.342409	2.02389	0.0412845	8.98e-07	8.29391	0.984939
Q3UZZ6	Sulfotransferase 1 family member D1 OS=Mus musculus (Mouse) OX=10090 GN=Sult1d1 PE=1 SV=1	3	30	0.304334	2.27711	0.0160261	3.92e-15	18.9898	0.995365
Q3V3R4	Integrin alpha-1 OS=Mus musculus (Mouse) OX=10090 GN=Itga1 PE=1 SV=2	3	10	0.195316	3.54809	0.0144073	3.69e-12	13.5567	0.991144
Q4KWH5	1-phosphatidylinositol 4,5-bisphosphate phosphodiesterase eta-1 OS=Mus musculus (Mouse) OX=10090 GN=Plch1 PE=2 SV=1	3	3	0.272787	2.54045	0.0250267	2.46e-10	10.8998	0.985994
Q4LDG0	Bile acyl-CoA synthetase OS=Mus musculus (Mouse) OX=10090 GN=Slc27a5 PE=1 SV=2	3	22	0.540031	1.28326	0.0166045	4.27e-20	32.5233	0.998723
Q4PZA2	Endothelin-converting enzyme 1 OS=Mus musculus (Mouse) OX=10090 GN=Ece1 PE=1 SV=1	2	5	0.617848	1.12163	0.139144	0.00056	4.44034	0.962644
Q4VAA2	Protein CDV3 OS=Mus musculus (Mouse) OX=10090 GN=Cdv3 PE=1 SV=2	3	8	0.407456	1.7008	0.016021	8.33e-18	25.4326	0.997568
Q501J6	Probable ATP-dependent RNA helicase DDX17 OS=Mus musculus (Mouse) OX=10090 GN=Ddx17 PE=1 SV=1	2	7	0.476599	1.45405	0.0150301	1.94e-14	31.7096	0.999072
Q505B7	Protein archease OS=Mus musculus (Mouse) OX=10090 GN=Zbtb8os PE=1 SV=2	3	8	0.366542	1.89064	0.0121543	2.17e-19	30.1573	0.998212
Q505F5	Leucine-rich repeat-containing protein 47 OS=Mus musculus (Mouse) OX=10090 GN=Lrrc47 PE=1 SV=1	3	5	0.220755	3.13922	0.0430107	3.82e-05	5.13257	0.940431
Q52KI8	Serine/arginine repetitive matrix protein 1 OS=Mus musculus (Mouse) OX=10090 GN=Srrm1 PE=1 SV=2	2	3	0.402765	1.7206	0.0709006	5.68e-05	5.6807	0.969717
Q569Z6	Thyroid hormone receptor-associated protein 3 OS=Mus musculus (Mouse) OX=10090 GN=Thrap3 PE=1 SV=1	2	5	0.362408	1.91221	0.028139	3.75e-09	12.8792	0.993773
Q570Y9	DEP domain-containing mTOR-interacting protein OS=Mus musculus (Mouse) OX=10090 GN=Deptor PE=1 SV=2	3	3	0.773729	0.895662	0.117469	1.27e-06	6.58666	0.979414
Q571F8	Glutaminase liver isoform, mitochondrial OS=Mus musculus (Mouse) OX=10090 GN=Gls2 PE=1 SV=2	3	26	0.24276	2.85467	0.013041	5.94e-15	18.6151	0.995169
Q571I9	Aldehyde dehydrogenase family 16 member A1 OS=Mus musculus (Mouse) OX=10090 GN=Aldh16a1 PE=1 SV=2	3	10	0.230159	3.01096	0.0172655	5.14e-12	13.3306	0.99066
Q59J78	NADH dehydrogenase [ubiquinone] 1 alpha subcomplex assembly factor 2 OS=Mus musculus (Mouse) OX=10090 GN=Ndufaf2 PE=1 SV=1	2	6	0.20181	3.43392	0.0396176	0.000164	5.09395	0.961108
Q5BL07	Peroxisome biogenesis factor 1 OS=Mus musculus (Mouse) OX=10090 GN=Pex1 PE=1 SV=2	2	5	0.451619	1.53448	0.0631559	4.93e-06	7.15087	0.981559
Q5EBG8	Uncharacterized protein C1orf50 homolog OS=Mus musculus (Mouse) OX=10090 GN=MGI:2140466 PE=1 SV=1	2	3	0.387457	1.78859	0.0336146	1.57e-08	11.5264	0.992376
Q5FW57	Glycine N-acyltransferase-like protein OS=Mus musculus (Mouse) OX=10090 GN=Gm4952 PE=1 SV=3	3	35	0.163641	4.23488	0.0128885	1.33e-11	12.6967	0.990226
Q5FW60	Major urinary protein 20 OS=Mus musculus (Mouse) OX=10090 GN=Mup20 PE=1 SV=1	3	7	0.94136	0.736169	0.28577	0.00330791	3.29412	0.943675
Q5M8N4	Epimerase family protein SDR39U1 OS=Mus musculus (Mouse) OX=10090 GN=Sdr39u1 PE=1 SV=2	2	3	0.164998	4.20006	0.00747665	2.82e-12	22.0684	0.997922
Q5RKZ7	Molybdenum cofactor biosynthesis protein 1 OS=Mus musculus (Mouse) OX=10090 GN=Mocs1 PE=1 SV=2	3	10	0.215672	3.21321	0.0290555	2e-07	7.42276	0.970679
Q5SUR0	Phosphoribosylformylglycinamidine synthase OS=Mus musculus (Mouse) OX=10090 GN=Pfas PE=1 SV=1	2	4	0.134127	5.16674	0.0101493	2.69e-09	13.2154	0.99448
Q5SW19	Clustered mitochondria protein homolog OS=Mus musculus (Mouse) OX=10090 GN=Cluh PE=1 SV=2	3	25	0.774605	0.894649	0.0370139	5.16e-16	20.9274	0.997926
Q5SWU9	Acetyl-CoA carboxylase 1 OS=Mus musculus (Mouse) OX=10090 GN=Acaca PE=1 SV=1	3	64	0.565715	1.225	0.0154733	3.4e-21	36.5608	0.999026
Q5U458	DnaJ homolog subfamily C member 11 OS=Mus musculus (Mouse) OX=10090 GN=Dnajc11 PE=1 SV=2	3	10	0.232865	2.97597	0.0128105	9.72e-15	18.1777	0.99495
Q5U5V2	Hydroxylysine kinase OS=Mus musculus (Mouse) OX=10090 GN=Hykk PE=1 SV=2	3	13	0.240207	2.88501	0.0112234	3.22e-16	21.4023	0.996344
Q5XG73	Acyl-CoA-binding domain-containing protein 5 OS=Mus musculus (Mouse) OX=10090 GN=Acbd5 PE=1 SV=1	3	21	0.684672	1.01216	0.0445157	2.96e-13	15.3805	0.995479
Q5XJY5	Coatomer subunit delta OS=Mus musculus (Mouse) OX=10090 GN=Arcn1 PE=1 SV=2	3	31	0.428542	1.61711	0.0111011	1.05e-21	38.6037	0.998964
Q5YD48	APOBEC1 complementation factor OS=Mus musculus (Mouse) OX=10090 GN=A1cf PE=1 SV=2	3	15	0.631161	1.09798	0.0161919	8.47e-22	38.9801	0.999226
Q60597	2-oxoglutarate dehydrogenase, mitochondrial OS=Mus musculus (Mouse) OX=10090 GN=Ogdh PE=1 SV=3	3	45	0.338469	2.04745	0.0141336	2.99e-17	23.9478	0.99712
Q60598	Src substrate cortactin OS=Mus musculus (Mouse) OX=10090 GN=Cttn PE=1 SV=2	3	22	0.251065	2.76024	0.00712807	7.62e-21	35.222	0.998644
Q60605	Myosin light polypeptide 6 OS=Mus musculus (Mouse) OX=10090 GN=Myl6 PE=1 SV=3	3	12	0.278189	2.49111	0.0660842	0.000362	4.20961	0.91307
Q60631	Growth factor receptor-bound protein 2 OS=Mus musculus (Mouse) OX=10090 GN=Grb2 PE=1 SV=1	3	8	0.608448	1.13896	0.0683852	9.67e-09	8.89737	0.984816
Q60649	Caseinolytic peptidase B protein homolog OS=Mus musculus (Mouse) OX=10090 GN=Clpb PE=1 SV=1	2	3	0.358541	1.93283	0.0327849	3.05e-08	10.9362	0.991363
Q60668	Heterogeneous nuclear ribonucleoprotein D0 OS=Mus musculus (Mouse) OX=10090 GN=Hnrnpd PE=1 SV=2	3	14	0.150337	4.60966	0.00753153	1.39e-15	19.961	0.996092
Q60676	Serine/threonine-protein phosphatase 5 OS=Mus musculus (Mouse) OX=10090 GN=Ppp5c PE=1 SV=3	3	9	0.342593	2.02281	0.0329464	5.9e-10	10.3985	0.984945
Q60692	Proteasome subunit beta type-6 OS=Mus musculus (Mouse) OX=10090 GN=Psmb6 PE=1 SV=3	3	8	0.264688	2.61817	0.0136815	2.66e-15	19.3465	0.995512
Q60710	Deoxynucleoside triphosphate triphosphohydrolase SAMHD1 OS=Mus musculus (Mouse) OX=10090 GN=Samhd1 PE=1 SV=3	3	20	0.190155	3.64439	0.0199803	2.95e-09	9.51716	0.982267
Q60737	Casein kinase II subunit alpha OS=Mus musculus (Mouse) OX=10090 GN=Csnk2a1 PE=1 SV=2	3	15	0.673275	1.0293	0.0349333	2.88e-15	19.2731	0.997059
Q60749	KH domain-containing, RNA-binding, signal transduction-associated protein 1 OS=Mus musculus (Mouse) OX=10090 GN=Khdrbs1 PE=1 SV=2	3	8	0.29688	2.33428	0.0198387	5.15e-13	14.9646	0.992543
Q60759	Glutaryl-CoA dehydrogenase, mitochondrial OS=Mus musculus (Mouse) OX=10090 GN=Gcdh PE=1 SV=2	3	24	0.280453	2.47101	0.00954658	3.81e-19	29.3773	0.998049
Q60766	Immunity-related GTPase family M protein 1 OS=Mus musculus (Mouse) OX=10090 GN=Irgm1 PE=1 SV=1	3	10	0.47578	1.45656	0.0197069	2.52e-17	24.1428	0.997486
Q60823	RAC-beta serine/threonine-protein kinase OS=Mus musculus (Mouse) OX=10090 GN=Akt2 PE=1 SV=1	3	5	0.268156	2.58431	0.0343006	8.63e-08	7.81783	0.973129
Q60854	Serpin B6 OS=Mus musculus (Mouse) OX=10090 GN=Serpinb6 PE=1 SV=1	3	17	0.167143	4.14615	0.0190237	1.2e-08	8.78603	0.979722
Q60864	Stress-induced-phosphoprotein 1 OS=Mus musculus (Mouse) OX=10090 GN=Stip1 PE=1 SV=1	3	41	0.322707	2.14746	0.00836294	1.06e-21	38.5878	0.998881
Q60865	Caprin-1 OS=Mus musculus (Mouse) OX=10090 GN=Caprin1 PE=1 SV=2	3	12	0.805834	0.859979	0.0234714	1.33e-20	34.3326	0.999274
Q60866	Phosphotriesterase-related protein OS=Mus musculus (Mouse) OX=10090 GN=Pter PE=1 SV=1	3	23	0.257466	2.69161	0.0139503	7.09e-15	18.456	0.995073
Q60902	Epidermal growth factor receptor substrate 15-like 1 OS=Mus musculus (Mouse) OX=10090 GN=Eps15l1 PE=1 SV=3	3	7	0.0835824	8.29122	0.0250403	0.00298114	3.33792	0.891822
Q60930	Voltage-dependent anion-selective channel protein 2 OS=Mus musculus (Mouse) OX=10090 GN=Vdac2 PE=1 SV=2	3	16	0.221886	3.12323	0.00862061	6.45e-18	25.739	0.997486
Q60931	Voltage-dependent anion-selective channel protein 3 OS=Mus musculus (Mouse) OX=10090 GN=Vdac3 PE=1 SV=1	3	22	0.218699	3.16873	0.00674519	4.56e-20	32.423	0.998417
Q60932	Voltage-dependent anion-selective channel protein 1 OS=Mus musculus (Mouse) OX=10090 GN=Vdac1 PE=1 SV=3	3	37	0.229512	3.01945	0.00593734	1.02e-21	38.6558	0.99888
Q60936	Atypical kinase COQ8A, mitochondrial OS=Mus musculus (Mouse) OX=10090 GN=Coq8a PE=1 SV=2	3	17	0.697031	0.994217	0.0531128	7e-12	13.1236	0.993935
Q60973	Histone-binding protein RBBP7 OS=Mus musculus (Mouse) OX=10090 GN=Rbbp7 PE=1 SV=1	3	7	0.690397	1.00377	0.048768	1.56e-12	14.1568	0.994722
Q60991	Cytochrome P450 7B1 OS=Mus musculus (Mouse) OX=10090 GN=Cyp7b1 PE=1 SV=2	3	4	0.237943	2.91247	0.0464035	3.87e-05	5.12769	0.939946
Q61009	Scavenger receptor class B member 1 OS=Mus musculus (Mouse) OX=10090 GN=Scarb1 PE=1 SV=1	3	4	0.423514	1.63631	0.0919274	0.000137	4.60705	0.931787
Q61033	Lamina-associated polypeptide 2, isoforms alpha/zeta OS=Mus musculus (Mouse) OX=10090 GN=Tmpo PE=1 SV=4	3	6	0.405975	1.707	0.0264787	3.16e-13	15.3322	0.993327
Q61035	Histidine--tRNA ligase, cytoplasmic OS=Mus musculus (Mouse) OX=10090 GN=Hars PE=1 SV=2	3	11	0.185896	3.72789	0.0475534	0.000752	3.90921	0.903667
Q61074	Protein phosphatase 1G OS=Mus musculus (Mouse) OX=10090 GN=Ppm1g PE=1 SV=3	2	3	0.61506	1.12672	0.0273078	2.14e-12	22.5233	0.998487
Q61081	Hsp90 co-chaperone Cdc37 OS=Mus musculus (Mouse) OX=10090 GN=Cdc37 PE=1 SV=1	3	8	0.524188	1.32204	0.0701886	1.81e-07	7.46828	0.975826
Q61102	ATP-binding cassette sub-family B member 7, mitochondrial OS=Mus musculus (Mouse) OX=10090 GN=Abcb7 PE=1 SV=3	3	15	0.236831	2.92614	0.00821491	5.71e-19	28.8294	0.997984
Q61133	Glutathione S-transferase theta-2 OS=Mus musculus (Mouse) OX=10090 GN=Gstt2 PE=1 SV=4	3	19	0.199594	3.47205	0.0176714	1.26e-10	11.2948	0.987251
Q61147	Ceruloplasmin OS=Mus musculus (Mouse) OX=10090 GN=Cp PE=1 SV=2	3	26	0.709237	0.977106	0.0267095	3.32e-18	26.5537	0.998544
Q61166	Microtubule-associated protein RP/EB family member 1 OS=Mus musculus (Mouse) OX=10090 GN=Mapre1 PE=1 SV=3	3	7	0.330426	2.09729	0.0491703	9.38e-07	6.72004	0.964484
Q61171	Peroxiredoxin-2 OS=Mus musculus (Mouse) OX=10090 GN=Prdx2 PE=1 SV=3	3	17	0.109449	6.33173	0.00906066	3.5e-11	12.0796	0.990163
Q61176	Arginase-1 OS=Mus musculus (Mouse) OX=10090 GN=Arg1 PE=1 SV=1	3	40	0.231014	2.99982	0.0128883	1.3e-14	17.9243	0.994811
Q61233	Plastin-2 OS=Mus musculus (Mouse) OX=10090 GN=Lcp1 PE=1 SV=4	3	40	0.290253	2.38757	0.0119681	2.29e-17	24.2522	0.997144
Q61247	Alpha-2-antiplasmin OS=Mus musculus (Mouse) OX=10090 GN=Serpinf2 PE=1 SV=1	2	4	0.482031	1.43767	0.0309073	3.04e-10	15.5961	0.9962
Q61316	Heat shock 70 kDa protein 4 OS=Mus musculus (Mouse) OX=10090 GN=Hspa4 PE=1 SV=1	3	47	0.316755	2.18781	0.0134885	4.54e-17	23.4833	0.996976
Q61335	B-cell receptor-associated protein 31 OS=Mus musculus (Mouse) OX=10090 GN=Bcap31 PE=1 SV=4	3	20	0.340355	2.03611	0.00970054	8.29e-21	35.0862	0.998658
Q61425	Hydroxyacyl-coenzyme A dehydrogenase, mitochondrial OS=Mus musculus (Mouse) OX=10090 GN=Hadh PE=1 SV=2	3	35	0.179311	3.86479	0.00715333	1.13e-17	25.0668	0.99743
Q61490	CD166 antigen OS=Mus musculus (Mouse) OX=10090 GN=Alcam PE=1 SV=3	3	7	0.415636	1.66733	0.0283329	7.68e-13	14.6697	0.992778
Q61510	E3 ubiquitin/ISG15 ligase TRIM25 OS=Mus musculus (Mouse) OX=10090 GN=Trim25 PE=1 SV=2	3	4	0.736222	0.941292	0.0645005	1.03e-10	11.4142	0.992544
Q61545	RNA-binding protein EWS OS=Mus musculus (Mouse) OX=10090 GN=Ewsr1 PE=1 SV=2	2	3	0.199395	3.47552	0.0199844	9.61e-08	9.97752	0.98958
Q61578	NADPH:adrenodoxin oxidoreductase, mitochondrial OS=Mus musculus (Mouse) OX=10090 GN=Fdxr PE=1 SV=1	3	6	0.0570414	12.1491	0.0127749	0.000194	4.4651	0.943402
Q61586	Glycerol-3-phosphate acyltransferase 1, mitochondrial OS=Mus musculus (Mouse) OX=10090 GN=Gpam PE=1 SV=2	3	17	0.609232	1.1375	0.0456275	4.98e-12	13.3523	0.993209
Q61595	Kinectin OS=Mus musculus (Mouse) OX=10090 GN=Ktn1 PE=1 SV=1	2	4	0.0691184	10.0263	0.0187816	0.00247286	3.6801	0.943283
Q61598	Rab GDP dissociation inhibitor beta OS=Mus musculus (Mouse) OX=10090 GN=Gdi2 PE=1 SV=1	3	35	0.33649	2.0595	0.0126935	3.44e-18	26.5088	0.997646
Q61599	Rho GDP-dissociation inhibitor 2 OS=Mus musculus (Mouse) OX=10090 GN=Arhgdib PE=1 SV=3	3	15	0.272191	2.54601	0.0168843	1.14e-13	16.1209	0.993548
Q61635	IRG-type G domain-containing protein OS=Mus musculus (Mouse) OX=10090 GN=Ifi47 PE=1 SV=1	3	22	0.431637	1.60552	0.0243861	1.68e-14	17.7001	0.995104
Q61646	Haptoglobin OS=Mus musculus (Mouse) OX=10090 GN=Hp PE=1 SV=1	3	31	0.784093	0.883824	0.0362307	2.55e-16	21.6417	0.998095
Q61655	ATP-dependent RNA helicase DDX19A OS=Mus musculus (Mouse) OX=10090 GN=Ddx19a PE=1 SV=2	2	5	0.391003	1.77237	0.0167472	1.31e-12	23.3474	0.998136
Q61656	Probable ATP-dependent RNA helicase DDX5 OS=Mus musculus (Mouse) OX=10090 GN=Ddx5 PE=1 SV=2	3	26	0.950239	0.72929	0.0428194	1.5e-16	22.1918	0.998712
Q61696	Heat shock 70 kDa protein 1A OS=Mus musculus (Mouse) OX=10090 GN=Hspa1a PE=1 SV=2	3	16	0.179612	3.85831	0.0457126	0.000717	3.92917	0.905062
Q61699	Heat shock protein 105 kDa OS=Mus musculus (Mouse) OX=10090 GN=Hsph1 PE=1 SV=2	3	15	0.654508	1.05881	0.0903954	2.97e-07	7.2405	0.97887
Q61702	Inter-alpha-trypsin inhibitor heavy chain H1 OS=Mus musculus (Mouse) OX=10090 GN=Itih1 PE=1 SV=2	3	11	0.996681	0.695308	0.13038	1.25e-07	7.6444	0.990276
Q61703	Inter-alpha-trypsin inhibitor heavy chain H2 OS=Mus musculus (Mouse) OX=10090 GN=Itih2 PE=1 SV=1	3	10	0.819795	0.845333	0.0673582	3.03e-11	12.1707	0.994405
Q61704	Inter-alpha-trypsin inhibitor heavy chain H3 OS=Mus musculus (Mouse) OX=10090 GN=Itih3 PE=1 SV=3	3	3	0.824844	0.840159	0.10322	6.01e-08	7.99117	0.987245
Q61733	28S ribosomal protein S31, mitochondrial OS=Mus musculus (Mouse) OX=10090 GN=Mrps31 PE=1 SV=1	3	7	0.275459	2.5158	0.03103	1.01e-08	8.87719	0.979036
Q61735	Leukocyte surface antigen CD47 OS=Mus musculus (Mouse) OX=10090 GN=Cd47 PE=1 SV=2	3	3	0.41441	1.67226	0.0520995	6.49e-08	7.95419	0.975828
Q61768	Kinesin-1 heavy chain OS=Mus musculus (Mouse) OX=10090 GN=Kif5b PE=1 SV=3	3	19	0.339719	2.03992	0.0293472	7.91e-11	11.5759	0.987798
Q61792	LIM and SH3 domain protein 1 OS=Mus musculus (Mouse) OX=10090 GN=Lasp1 PE=1 SV=1	3	17	0.287749	2.40835	0.0192157	5.08e-13	14.9746	0.992541
Q61830	Macrophage mannose receptor 1 OS=Mus musculus (Mouse) OX=10090 GN=Mrc1 PE=1 SV=2	3	20	0.330471	2.09701	0.0108791	1.86e-19	30.3767	0.998201
Q61838	Pregnancy zone protein OS=Mus musculus (Mouse) OX=10090 GN=Pzp PE=1 SV=3	3	60	0.412044	1.68186	0.0183776	1.21e-16	22.4209	0.996885
Q61879	Myosin-10 OS=Mus musculus (Mouse) OX=10090 GN=Myh10 PE=1 SV=2	3	6	0.0735751	9.41894	0.0173708	0.000339	4.23557	0.932239
Q61937	Nucleophosmin OS=Mus musculus (Mouse) OX=10090 GN=Npm1 PE=1 SV=1	3	31	0.237703	2.9154	0.00780195	1.74e-19	30.4672	0.998194
Q61941	NAD(P) transhydrogenase, mitochondrial OS=Mus musculus (Mouse) OX=10090 GN=Nnt PE=1 SV=2	3	77	0.161236	4.29804	0.00573133	9.65e-19	28.1324	0.998
Q61990	Poly(rC)-binding protein 2 OS=Mus musculus (Mouse) OX=10090 GN=Pcbp2 PE=1 SV=1	2	5	0.323372	2.14304	0.0277033	1.33e-08	11.6727	0.99227
Q62087	Serum paraoxonase/lactonase 3 OS=Mus musculus (Mouse) OX=10090 GN=Pon3 PE=1 SV=2	3	19	0.365399	1.89656	0.0137307	3.17e-18	26.6118	0.997704
Q62167	ATP-dependent RNA helicase DDX3X OS=Mus musculus (Mouse) OX=10090 GN=Ddx3x PE=1 SV=3	3	31	0.844263	0.820834	0.0411078	7.65e-16	20.5378	0.998122
Q62186	Translocon-associated protein subunit delta OS=Mus musculus (Mouse) OX=10090 GN=Ssr4 PE=1 SV=1	3	15	0.210796	3.28754	0.00889124	3.71e-17	23.7083	0.997056
Q62189	U1 small nuclear ribonucleoprotein A OS=Mus musculus (Mouse) OX=10090 GN=Snrpa PE=1 SV=3	2	5	0.390957	1.77257	0.0320012	7.43e-09	12.217	0.993227
Q62261	Spectrin beta chain, non-erythrocytic 1 OS=Mus musculus (Mouse) OX=10090 GN=Sptbn1 PE=1 SV=2	3	93	0.380021	1.82358	0.00998658	1.43e-21	38.0532	0.998887
Q62293	T-cell-specific guanine nucleotide triphosphate-binding protein 1 OS=Mus musculus (Mouse) OX=10090 GN=Tgtp1 PE=1 SV=1	2	3	0.662113	1.04665	0.0649196	7.31e-08	10.199	0.993212
Q62351	Transferrin receptor protein 1 OS=Mus musculus (Mouse) OX=10090 GN=Tfrc PE=1 SV=1	3	4	0.781468	0.886793	0.218855	0.00170782	3.57071	0.934176
Q62376	U1 small nuclear ribonucleoprotein 70 kDa OS=Mus musculus (Mouse) OX=10090 GN=Snrnp70 PE=1 SV=2	3	10	0.235833	2.93852	0.0146342	1.15e-13	16.1152	0.993577
Q62417	Sorbin and SH3 domain-containing protein 1 OS=Mus musculus (Mouse) OX=10090 GN=Sorbs1 PE=1 SV=2	2	6	0.234072	2.96063	0.0368518	1.79e-05	6.3517	0.974218
Q62418	Drebrin-like protein OS=Mus musculus (Mouse) OX=10090 GN=Dbnl PE=1 SV=2	3	16	0.372952	1.85815	0.015056	1.46e-17	24.7709	0.997364
[truncated: 1,116 more rows]

## Sheet: intestine
Accession	Name	Replicate sets	PSMs quantified	WT kt (d-1)	WT t1/2	WT Std Error	WT P-value	WT t-statistic	WT R2
[truncated: 2,719 more rows]

[truncated: 1 more sheets: fat]
