# Supplementary material for: Turnover and replication analysis by isotope labeling (TRAIL) reveals the influence of tissue context on protein and organelle lifetimes
Source: Mol Syst Biol. 2023 Mar 17;19(4):e11393. doi: 10.15252/msb.202211393 (PMC10090950; doi:10.15252/msb.202211393)
Supplement: Supplementary file 4 — Dataset EV3 [file MSB-19-e11393-s005.xlsx]

## Sheet: readme
Dataset EV3: analysis of sequence features for proteins in 4 tissues
This table lists the following sequence feature parameters for the liver, intestine, heart, and fat proteomes:
hydrophobicity (GRAVY score)
molar % polar and charged Aas
molar % aliphatic Aas
molar % aliphatic Aas
molar % aromatic Aas
molar % basic Aas
molar % acidic Aas
molar % Arg
molar % Lys
molecular weight
abundance
length
isoelectric point

## Sheet: liver
Accession	Name	Replicate sets	WT kt (d-1)	WT Std Error	WT t-statistic	kdeg corr	decile	residues	number	mole%	residues	number	mole%	residues	number	mole%	residues	number	mole%	residues	number	mole%	residues	number	mole%	residues	number	mole%	number K	mole% K	number R	mole% R	pI	total charge	MW	length
A0A0J9YUD5	Nucleoporin 205 OS=Mus musculus (Mouse) OX=10090 GN=Nup205 PE=1 SV=1	3	0.0903189	0.00792045	11.4033	0.0766398	1	(D+E+H+K+N+Q+R+S+T+Z)	945	45.852	(B+D+E+H+K+R+Z)	509	24.697	(F+H+W+Y)	206	9.995	(A+I+L+V)	675	32.751	(A+C+F+G+I+L+M+P+V+W+Y)	1116	54.148	(H+K+R)	270	13.1	(B+D+E+Z)	239	11.596	85	4.124	129	6.259	6.5938	3	233098	2061
A0A140T8T4	Ribosomal protein L9, pseudogene 6 OS=Mus musculus (Mouse) OX=10090 GN=Rpl9-ps6 PE=4 SV=1	2	0.0832843	0.0197434	4.21833	0.0696052	1	(D+E+H+K+N+Q+R+S+T+Z)	99	51.562	(B+D+E+H+K+R+Z)	55	28.646	(F+H+W+Y)	14	7.292	(A+I+L+V)	60	31.25	(A+C+F+G+I+L+M+P+V+W+Y)	93	48.438	(H+K+R)	35	18.229	(B+D+E+Z)	20	10.417	17	8.854	15	7.812	10.5303	13.5	21853.4	192
A2ATU0	Probable 2-oxoglutarate dehydrogenase E1 component DHKTD1, mitochondrial OS=Mus musculus (Mouse) OX=10090 GN=Dhtkd1 PE=1 SV=1	3	0.109056	0.0208135	5.23967	0.0953767	1	(D+E+H+K+N+Q+R+S+T+Z)	414	44.951	(B+D+E+H+K+R+Z)	229	24.864	(F+H+W+Y)	110	11.944	(A+I+L+V)	271	29.425	(A+C+F+G+I+L+M+P+V+W+Y)	507	55.049	(H+K+R)	126	13.681	(B+D+E+Z)	103	11.183	39	4.235	55	5.972	6.8825	7	102793	921
F8VPN4	Amylo-1,6-glucosidase, 4-alpha-glucanotransferase OS=Mus musculus (Mouse) OX=10090 GN=Agl PE=1 SV=1	3	0.0774387	0.00846515	9.14795	0.0637597	1	(D+E+H+K+N+Q+R+S+T+Z)	687	44.843	(B+D+E+H+K+R+Z)	401	26.175	(F+H+W+Y)	203	13.251	(A+I+L+V)	430	28.068	(A+C+F+G+I+L+M+P+V+W+Y)	845	55.157	(H+K+R)	216	14.099	(B+D+E+Z)	185	12.076	77	5.026	90	5.875	6.7174	6.5	174287	1532
O08553	Dihydropyrimidinase-related protein 2 OS=Mus musculus (Mouse) OX=10090 GN=Dpysl2 PE=1 SV=2	3	0.133445	0.0103805	12.8554	0.119766	1	(D+E+H+K+N+Q+R+S+T+Z)	267	46.678	(B+D+E+H+K+R+Z)	139	24.301	(F+H+W+Y)	52	9.091	(A+I+L+V)	168	29.371	(A+C+F+G+I+L+M+P+V+W+Y)	305	53.322	(H+K+R)	72	12.587	(B+D+E+Z)	67	11.713	32	5.594	27	4.72	6.3249	-1.5	62277.6	572
O09167	60S ribosomal protein L21 OS=Mus musculus (Mouse) OX=10090 GN=Rpl21 PE=1 SV=3	3	0.138702	0.00708052	19.5893	0.125023	1	(D+E+H+K+N+Q+R+S+T+Z)	83	51.875	(B+D+E+H+K+R+Z)	59	36.875	(F+H+W+Y)	20	12.5	(A+I+L+V)	37	23.125	(A+C+F+G+I+L+M+P+V+W+Y)	77	48.125	(H+K+R)	46	28.75	(B+D+E+Z)	13	8.125	24	15	14	8.75	11.1717	29	18561.8	160
O35658	Complement component 1 Q subcomponent-binding protein, mitochondrial OS=Mus musculus (Mouse) OX=10090 GN=C1qbp PE=1 SV=1	3	0.150491	0.00533171	28.2256	0.136812	1	(D+E+H+K+N+Q+R+S+T+Z)	140	50.36	(B+D+E+H+K+R+Z)	85	30.576	(F+H+W+Y)	26	9.353	(A+I+L+V)	75	26.978	(A+C+F+G+I+L+M+P+V+W+Y)	138	49.64	(H+K+R)	37	13.309	(B+D+E+Z)	48	17.266	17	6.115	13	4.676	4.5546	-14.5	31012.9	278
O35900	U6 snRNA-associated Sm-like protein LSm2 OS=Mus musculus (Mouse) OX=10090 GN=Lsm2 PE=1 SV=1	3	0.0436915	0.0128158	3.40918	0.0300124	1	(D+E+H+K+N+Q+R+S+T+Z)	46	48.421	(B+D+E+H+K+R+Z)	25	26.316	(F+H+W+Y)	10	10.526	(A+I+L+V)	31	32.632	(A+C+F+G+I+L+M+P+V+W+Y)	49	51.579	(H+K+R)	13	13.684	(B+D+E+Z)	12	12.632	8	8.421	3	3.158	6.4489	0	10834.5	95
O54734	Dolichyl-diphosphooligosaccharide--protein glycosyltransferase 48 kDa subunit OS=Mus musculus (Mouse) OX=10090 GN=Ddost PE=1 SV=2	3	0.136469	0.0074827	18.2379	0.12279	1	(D+E+H+K+N+Q+R+S+T+Z)	188	42.63	(B+D+E+H+K+R+Z)	100	22.676	(F+H+W+Y)	61	13.832	(A+I+L+V)	135	30.612	(A+C+F+G+I+L+M+P+V+W+Y)	253	57.37	(H+K+R)	50	11.338	(B+D+E+Z)	50	11.338	19	4.308	21	4.762	5.6145	-5	49027.9	441
O55142	60S ribosomal protein L35a OS=Mus musculus (Mouse) OX=10090 GN=Rpl35a PE=1 SV=2	2	0.147537	0.00891969	16.5406	0.133858	1	(D+E+H+K+N+Q+R+S+T+Z)	49	44.545	(B+D+E+H+K+R+Z)	32	29.091	(F+H+W+Y)	14	12.727	(A+I+L+V)	30	27.273	(A+C+F+G+I+L+M+P+V+W+Y)	61	55.455	(H+K+R)	27	24.545	(B+D+E+Z)	5	4.545	11	10	13	11.818	11.4815	20.5	12553.7	110
O70172	Phosphatidylinositol 5-phosphate 4-kinase type-2 alpha OS=Mus musculus (Mouse) OX=10090 GN=Pip4k2a PE=1 SV=1	2	0.148691	0.0222991	6.66801	0.135012	1	(D+E+H+K+N+Q+R+S+T+Z)	206	50.864	(B+D+E+H+K+R+Z)	129	31.852	(F+H+W+Y)	53	13.086	(A+I+L+V)	110	27.16	(A+C+F+G+I+L+M+P+V+W+Y)	199	49.136	(H+K+R)	71	17.531	(B+D+E+Z)	58	14.321	38	9.383	16	3.951	6.9708	4.5	46151.6	405
O70251	Elongation factor 1-beta OS=Mus musculus (Mouse) OX=10090 GN=Eef1b PE=1 SV=5	3	0.146168	0.0129209	11.3125	0.132488	1	(D+E+H+K+N+Q+R+S+T+Z)	109	48.444	(B+D+E+H+K+R+Z)	73	32.444	(F+H+W+Y)	19	8.444	(A+I+L+V)	66	29.333	(A+C+F+G+I+L+M+P+V+W+Y)	116	51.556	(H+K+R)	29	12.889	(B+D+E+Z)	44	19.556	23	10.222	4	1.778	4.2878	-16	24693.7	225
O70589	Peripheral plasma membrane protein CASK OS=Mus musculus (Mouse) OX=10090 GN=Cask PE=1 SV=2	3	0.108043	0.0181177	5.96341	0.0943641	1	(D+E+H+K+N+Q+R+S+T+Z)	452	48.812	(B+D+E+H+K+R+Z)	273	29.482	(F+H+W+Y)	109	11.771	(A+I+L+V)	261	28.186	(A+C+F+G+I+L+M+P+V+W+Y)	474	51.188	(H+K+R)	144	15.551	(B+D+E+Z)	129	13.931	59	6.371	50	5.4	6.3925	-2.5	105109	926
O88531	Palmitoyl-protein thioesterase 1 OS=Mus musculus (Mouse) OX=10090 GN=Ppt1 PE=1 SV=2	2	0.137082	0.0152871	8.96718	0.123403	1	(D+E+H+K+N+Q+R+S+T+Z)	127	41.503	(B+D+E+H+K+R+Z)	70	22.876	(F+H+W+Y)	37	12.092	(A+I+L+V)	87	28.431	(A+C+F+G+I+L+M+P+V+W+Y)	179	58.497	(H+K+R)	40	13.072	(B+D+E+Z)	30	9.804	22	7.19	11	3.595	7.9905	6.5	34490.2	306
P00848	ATP synthase subunit a OS=Mus musculus (Mouse) OX=10090 GN=Mtatp6 PE=1 SV=1	3	0.111707	0.0192723	5.79623	0.0980276	1	(D+E+H+K+N+Q+R+S+T+Z)	76	33.628	(B+D+E+H+K+R+Z)	24	10.619	(F+H+W+Y)	28	12.389	(A+I+L+V)	93	41.15	(A+C+F+G+I+L+M+P+V+W+Y)	150	66.372	(H+K+R)	20	8.85	(B+D+E+Z)	4	1.77	6	2.655	5	2.212	11.0984	11.5	25095.6	226
P00920	Carbonic anhydrase 2 OS=Mus musculus (Mouse) OX=10090 GN=Ca2 PE=1 SV=4	3	0.0338281	0.00927659	3.64661	0.020149	1	(D+E+H+K+N+Q+R+S+T+Z)	127	48.846	(B+D+E+H+K+R+Z)	68	26.154	(F+H+W+Y)	39	15	(A+I+L+V)	67	25.769	(A+C+F+G+I+L+M+P+V+W+Y)	133	51.154	(H+K+R)	39	15	(B+D+E+Z)	29	11.154	19	7.308	7	2.692	6.9744	3.5	29032.6	260
P01942	Hemoglobin subunit alpha OS=Mus musculus (Mouse) OX=10090 GN=Hba PE=1 SV=2	3	0.0284743	0.00882228	3.22754	0.0147952	1	(D+E+H+K+N+Q+R+S+T+Z)	62	43.662	(B+D+E+H+K+R+Z)	38	26.761	(F+H+W+Y)	22	15.493	(A+I+L+V)	49	34.507	(A+C+F+G+I+L+M+P+V+W+Y)	80	56.338	(H+K+R)	25	17.606	(B+D+E+Z)	13	9.155	11	7.746	3	2.113	8.1887	6.5	15085.2	142
P03930	ATP synthase protein 8 OS=Mus musculus (Mouse) OX=10090 GN=Mtatp8 PE=1 SV=1	3	0.143784	0.0173409	8.29162	0.130105	1	(D+E+H+K+N+Q+R+S+T+Z)	31	46.269	(B+D+E+H+K+R+Z)	9	13.433	(F+H+W+Y)	9	13.433	(A+I+L+V)	18	26.866	(A+C+F+G+I+L+M+P+V+W+Y)	36	53.731	(H+K+R)	7	10.448	(B+D+E+Z)	2	2.985	6	8.955	0	0	10.5782	4.5	7766.28	67
P03958	Adenosine deaminase OS=Mus musculus (Mouse) OX=10090 GN=Ada PE=1 SV=3	2	0.0782419	0.0220288	3.5518	0.0645628	1	(D+E+H+K+N+Q+R+S+T+Z)	165	46.875	(B+D+E+H+K+R+Z)	109	30.966	(F+H+W+Y)	43	12.216	(A+I+L+V)	100	28.409	(A+C+F+G+I+L+M+P+V+W+Y)	187	53.125	(H+K+R)	54	15.341	(B+D+E+Z)	55	15.625	28	7.955	15	4.261	5.4725	-6.5	39991.6	352
P04117	Fatty acid-binding protein, adipocyte OS=Mus musculus (Mouse) OX=10090 GN=Fabp4 PE=1 SV=3	3	0.099085	0.0119908	8.26341	0.085406	1	(D+E+H+K+N+Q+R+S+T+Z)	66	50	(B+D+E+H+K+R+Z)	40	30.303	(F+H+W+Y)	10	7.576	(A+I+L+V)	37	28.03	(A+C+F+G+I+L+M+P+V+W+Y)	66	50	(H+K+R)	21	15.909	(B+D+E+Z)	19	14.394	14	10.606	7	5.303	8.4826	2	14649.9	132
P05063	Fructose-bisphosphate aldolase C OS=Mus musculus (Mouse) OX=10090 GN=Aldoc PE=1 SV=4	3	0.112869	0.0317546	3.55441	0.0991896	1	(D+E+H+K+N+Q+R+S+T+Z)	156	42.975	(B+D+E+H+K+R+Z)	90	24.793	(F+H+W+Y)	31	8.54	(A+I+L+V)	121	33.333	(A+C+F+G+I+L+M+P+V+W+Y)	207	57.025	(H+K+R)	48	13.223	(B+D+E+Z)	42	11.57	20	5.51	21	5.785	7.066	2.5	39394.9	363
P05784	Keratin, type I cytoskeletal 18 OS=Mus musculus (Mouse) OX=10090 GN=Krt18 PE=1 SV=5	3	0.0728448	0.012168	5.9866	0.0591657	1	(D+E+H+K+N+Q+R+S+T+Z)	242	57.21	(B+D+E+H+K+R+Z)	131	30.969	(F+H+W+Y)	26	6.147	(A+I+L+V)	125	29.551	(A+C+F+G+I+L+M+P+V+W+Y)	181	42.79	(H+K+R)	62	14.657	(B+D+E+Z)	69	16.312	23	5.437	33	7.801	4.9711	-10	47538.1	423
P08249	Malate dehydrogenase, mitochondrial OS=Mus musculus (Mouse) OX=10090 GN=Mdh2 PE=1 SV=3	3	0.147616	0.00737213	20.0235	0.133937	1	(D+E+H+K+N+Q+R+S+T+Z)	136	40.237	(B+D+E+H+K+R+Z)	70	20.71	(F+H+W+Y)	22	6.509	(A+I+L+V)	120	35.503	(A+C+F+G+I+L+M+P+V+W+Y)	202	59.763	(H+K+R)	41	12.13	(B+D+E+Z)	29	8.58	25	7.396	11	3.254	8.848	9.5	35611.4	338
P10922	Histone H1.0 OS=Mus musculus (Mouse) OX=10090 GN=H1-0 PE=2 SV=4	3	0.0793958	0.00782825	10.1422	0.0657167	1	(D+E+H+K+N+Q+R+S+T+Z)	112	57.732	(B+D+E+H+K+R+Z)	73	37.629	(F+H+W+Y)	7	3.608	(A+I+L+V)	53	27.32	(A+C+F+G+I+L+M+P+V+W+Y)	82	42.268	(H+K+R)	64	32.99	(B+D+E+Z)	9	4.639	55	28.351	7	3.608	11.6515	54	20860.9	194
P11679	Keratin, type II cytoskeletal 8 OS=Mus musculus (Mouse) OX=10090 GN=Krt8 PE=1 SV=4	3	0.0787337	0.0202165	3.89452	0.0650547	1	(D+E+H+K+N+Q+R+S+T+Z)	273	55.714	(B+D+E+H+K+R+Z)	138	28.163	(F+H+W+Y)	32	6.531	(A+I+L+V)	125	25.51	(A+C+F+G+I+L+M+P+V+W+Y)	217	44.286	(H+K+R)	68	13.878	(B+D+E+Z)	70	14.286	33	6.735	32	6.531	5.5205	-3.5	54565.3	490
P12382	ATP-dependent 6-phosphofructokinase, liver type OS=Mus musculus (Mouse) OX=10090 GN=Pfkl PE=1 SV=4	3	0.0987347	0.0192443	5.13061	0.0850557	1	(D+E+H+K+N+Q+R+S+T+Z)	337	43.205	(B+D+E+H+K+R+Z)	192	24.615	(F+H+W+Y)	78	10	(A+I+L+V)	248	31.795	(A+C+F+G+I+L+M+P+V+W+Y)	443	56.795	(H+K+R)	105	13.462	(B+D+E+Z)	87	11.154	36	4.615	48	6.154	7.1464	7.5	85359.8	780
P14131	40S ribosomal protein S16 OS=Mus musculus (Mouse) OX=10090 GN=Rps16 PE=1 SV=4	3	0.147264	0.0042927	34.3056	0.133585	1	(D+E+H+K+N+Q+R+S+T+Z)	65	44.521	(B+D+E+H+K+R+Z)	44	30.137	(F+H+W+Y)	13	8.904	(A+I+L+V)	46	31.507	(A+C+F+G+I+L+M+P+V+W+Y)	81	55.479	(H+K+R)	32	21.918	(B+D+E+Z)	12	8.219	16	10.959	14	9.589	10.8053	19	16445.3	146
P14206	40S ribosomal protein SA OS=Mus musculus (Mouse) OX=10090 GN=Rpsa PE=1 SV=4	3	0.0932313	0.0124915	7.46359	0.0795522	1	(D+E+H+K+N+Q+R+S+T+Z)	131	44.407	(B+D+E+H+K+R+Z)	70	23.729	(F+H+W+Y)	31	10.508	(A+I+L+V)	93	31.525	(A+C+F+G+I+L+M+P+V+W+Y)	164	55.593	(H+K+R)	30	10.169	(B+D+E+Z)	40	13.559	11	3.729	15	5.085	4.5162	-12	32838.1	295
P14733	Lamin-B1 OS=Mus musculus (Mouse) OX=10090 GN=Lmnb1 PE=1 SV=3	3	0.044981	0.00527401	8.5288	0.0313019	1	(D+E+H+K+N+Q+R+S+T+Z)	346	58.844	(B+D+E+H+K+R+Z)	206	35.034	(F+H+W+Y)	30	5.102	(A+I+L+V)	167	28.401	(A+C+F+G+I+L+M+P+V+W+Y)	242	41.156	(H+K+R)	95	16.156	(B+D+E+Z)	111	18.878	38	6.463	50	8.503	4.8213	-19.5	66785.6	588
P14869	60S acidic ribosomal protein P0 OS=Mus musculus (Mouse) OX=10090 GN=Rplp0 PE=1 SV=3	3	0.11063	0.00370307	29.8752	0.0969507	1	(D+E+H+K+N+Q+R+S+T+Z)	133	41.956	(B+D+E+H+K+R+Z)	71	22.397	(F+H+W+Y)	26	8.202	(A+I+L+V)	112	35.331	(A+C+F+G+I+L+M+P+V+W+Y)	184	58.044	(H+K+R)	36	11.356	(B+D+E+Z)	35	11.041	19	5.994	13	4.101	6.1404	-1	34216.4	317
P15327	Bisphosphoglycerate mutase OS=Mus musculus (Mouse) OX=10090 GN=Bpgm PE=1 SV=2	3	0.0354262	0.00853312	4.15161	0.0217472	1	(D+E+H+K+N+Q+R+S+T+Z)	130	50.193	(B+D+E+H+K+R+Z)	82	31.66	(F+H+W+Y)	29	11.197	(A+I+L+V)	77	29.73	(A+C+F+G+I+L+M+P+V+W+Y)	129	49.807	(H+K+R)	45	17.375	(B+D+E+Z)	37	14.286	17	6.564	18	6.95	7.0212	3	29978.2	259
P17095	High mobility group protein HMG-I/HMG-Y OS=Mus musculus (Mouse) OX=10090 GN=Hmga1 PE=1 SV=4	3	0.0932231	0.00533128	17.4861	0.079544	1	(D+E+H+K+N+Q+R+S+T+Z)	68	63.551	(B+D+E+H+K+R+Z)	42	39.252	(F+H+W+Y)	0	0	(A+I+L+V)	13	12.15	(A+C+F+G+I+L+M+P+V+W+Y)	39	36.449	(H+K+R)	27	25.234	(B+D+E+Z)	15	14.019	16	14.953	11	10.28	11.0913	12	11614	107
P17710	Hexokinase-1 OS=Mus musculus (Mouse) OX=10090 GN=Hk1 PE=1 SV=3	3	0.077465	0.0157491	4.91869	0.0637859	1	(D+E+H+K+N+Q+R+S+T+Z)	464	47.639	(B+D+E+H+K+R+Z)	278	28.542	(F+H+W+Y)	84	8.624	(A+I+L+V)	269	27.618	(A+C+F+G+I+L+M+P+V+W+Y)	510	52.361	(H+K+R)	146	14.99	(B+D+E+Z)	132	13.552	63	6.468	62	6.366	6.7681	3.5	108303	974
P19001	Keratin, type I cytoskeletal 19 OS=Mus musculus (Mouse) OX=10090 GN=Krt19 PE=1 SV=1	3	0.073821	0.00909772	8.11423	0.0601419	1	(D+E+H+K+N+Q+R+S+T+Z)	214	53.102	(B+D+E+H+K+R+Z)	111	27.543	(F+H+W+Y)	29	7.196	(A+I+L+V)	118	29.28	(A+C+F+G+I+L+M+P+V+W+Y)	189	46.898	(H+K+R)	53	13.151	(B+D+E+Z)	58	14.392	19	4.715	28	6.948	5.0451	-8	44541.8	403
P19253	60S ribosomal protein L13a OS=Mus musculus (Mouse) OX=10090 GN=Rpl13a PE=1 SV=4	3	0.140118	0.00642101	21.8217	0.126439	1	(D+E+H+K+N+Q+R+S+T+Z)	92	45.32	(B+D+E+H+K+R+Z)	68	33.498	(F+H+W+Y)	20	9.852	(A+I+L+V)	66	32.512	(A+C+F+G+I+L+M+P+V+W+Y)	111	54.68	(H+K+R)	55	27.094	(B+D+E+Z)	13	6.404	28	13.793	22	10.837	11.645	39.5	23464.2	203
P20152	Vimentin OS=Mus musculus (Mouse) OX=10090 GN=Vim PE=1 SV=3	3	0.109768	0.0120502	9.10928	0.0960893	1	(D+E+H+K+N+Q+R+S+T+Z)	282	60.515	(B+D+E+H+K+R+Z)	155	33.262	(F+H+W+Y)	30	6.438	(A+I+L+V)	127	27.253	(A+C+F+G+I+L+M+P+V+W+Y)	184	39.485	(H+K+R)	71	15.236	(B+D+E+Z)	84	18.026	22	4.721	43	9.227	4.7733	-16	53687.7	466
P21619	Lamin-B2 OS=Mus musculus (Mouse) OX=10090 GN=Lmnb2 PE=1 SV=2	3	0.0661858	0.00444167	14.9011	0.0525068	1	(D+E+H+K+N+Q+R+S+T+Z)	343	57.55	(B+D+E+H+K+R+Z)	217	36.409	(F+H+W+Y)	36	6.04	(A+I+L+V)	171	28.691	(A+C+F+G+I+L+M+P+V+W+Y)	253	42.45	(H+K+R)	105	17.617	(B+D+E+Z)	112	18.792	35	5.872	58	9.732	5.1949	-13	67318.1	596
P24527	Leukotriene A-4 hydrolase OS=Mus musculus (Mouse) OX=10090 GN=Lta4h PE=1 SV=4	3	0.142647	0.00389475	36.6254	0.128968	1	(D+E+H+K+N+Q+R+S+T+Z)	286	46.809	(B+D+E+H+K+R+Z)	152	24.877	(F+H+W+Y)	79	12.93	(A+I+L+V)	178	29.133	(A+C+F+G+I+L+M+P+V+W+Y)	325	53.191	(H+K+R)	80	13.093	(B+D+E+Z)	72	11.784	38	6.219	23	3.764	6.3771	-1.5	69050.9	611
P25444	40S ribosomal protein S2 OS=Mus musculus (Mouse) OX=10090 GN=Rps2 PE=1 SV=3	3	0.13468	0.00401571	33.5384	0.121001	1	(D+E+H+K+N+Q+R+S+T+Z)	118	40.273	(B+D+E+H+K+R+Z)	74	25.256	(F+H+W+Y)	25	8.532	(A+I+L+V)	84	28.669	(A+C+F+G+I+L+M+P+V+W+Y)	175	59.727	(H+K+R)	52	17.747	(B+D+E+Z)	22	7.509	24	8.191	24	8.191	10.9009	28	31231.3	293
P27659	60S ribosomal protein L3 OS=Mus musculus (Mouse) OX=10090 GN=Rpl3 PE=1 SV=3	3	0.086201	0.0202438	4.25815	0.072522	1	(D+E+H+K+N+Q+R+S+T+Z)	206	51.117	(B+D+E+H+K+R+Z)	140	34.739	(F+H+W+Y)	49	12.159	(A+I+L+V)	102	25.31	(A+C+F+G+I+L+M+P+V+W+Y)	197	48.883	(H+K+R)	102	25.31	(B+D+E+Z)	38	9.429	56	13.896	30	7.444	10.9159	56	46109.9	403
P27661	Histone H2AX OS=Mus musculus (Mouse) OX=10090 GN=H2afx PE=1 SV=2	3	0.0416397	0.00392693	10.6036	0.0279606	1	(D+E+H+K+N+Q+R+S+T+Z)	61	42.657	(B+D+E+H+K+R+Z)	37	25.874	(F+H+W+Y)	8	5.594	(A+I+L+V)	53	37.063	(A+C+F+G+I+L+M+P+V+W+Y)	82	57.343	(H+K+R)	28	19.58	(B+D+E+Z)	9	6.294	13	9.091	12	8.392	11.3884	17.5	15142.6	143
P31001	Desmin OS=Mus musculus (Mouse) OX=10090 GN=Des PE=1 SV=3	3	0.0751513	0.0152892	4.91531	0.0614722	1	(D+E+H+K+N+Q+R+S+T+Z)	263	56.077	(B+D+E+H+K+R+Z)	151	32.196	(F+H+W+Y)	33	7.036	(A+I+L+V)	136	28.998	(A+C+F+G+I+L+M+P+V+W+Y)	206	43.923	(H+K+R)	71	15.139	(B+D+E+Z)	80	17.058	21	4.478	44	9.382	4.94	-12	53497.8	469
P35235	Tyrosine-protein phosphatase non-receptor type 11 OS=Mus musculus (Mouse) OX=10090 GN=Ptpn11 PE=1 SV=3	3	0.0456509	0.0134488	3.39443	0.0319719	1	(D+E+H+K+N+Q+R+S+T+Z)	317	53.457	(B+D+E+H+K+R+Z)	186	31.366	(F+H+W+Y)	69	11.636	(A+I+L+V)	137	23.103	(A+C+F+G+I+L+M+P+V+W+Y)	276	46.543	(H+K+R)	102	17.201	(B+D+E+Z)	84	14.165	44	7.42	38	6.408	7.2671	8	68034.8	593
P35979	60S ribosomal protein L12 OS=Mus musculus (Mouse) OX=10090 GN=Rpl12 PE=1 SV=2	3	0.120084	0.00702357	17.0973	0.106405	1	(D+E+H+K+N+Q+R+S+T+Z)	78	47.273	(B+D+E+H+K+R+Z)	47	28.485	(F+H+W+Y)	8	4.848	(A+I+L+V)	53	32.121	(A+C+F+G+I+L+M+P+V+W+Y)	87	52.727	(H+K+R)	29	17.576	(B+D+E+Z)	18	10.909	15	9.091	10	6.061	10.1074	9	17804.6	165
P35980	60S ribosomal protein L18 OS=Mus musculus (Mouse) OX=10090 GN=Rpl18 PE=1 SV=3	3	0.143715	0.010982	13.0864	0.130036	1	(D+E+H+K+N+Q+R+S+T+Z)	98	52.128	(B+D+E+H+K+R+Z)	66	35.106	(F+H+W+Y)	15	7.979	(A+I+L+V)	50	26.596	(A+C+F+G+I+L+M+P+V+W+Y)	90	47.872	(H+K+R)	54	28.723	(B+D+E+Z)	12	6.383	20	10.638	30	15.957	12.3021	40	21644.5	188
P40142	Transketolase OS=Mus musculus (Mouse) OX=10090 GN=Tkt PE=1 SV=1	3	0.148767	0.00491452	30.2708	0.135087	1	(D+E+H+K+N+Q+R+S+T+Z)	272	43.66	(B+D+E+H+K+R+Z)	158	25.361	(F+H+W+Y)	62	9.952	(A+I+L+V)	201	32.263	(A+C+F+G+I+L+M+P+V+W+Y)	351	56.34	(H+K+R)	87	13.965	(B+D+E+Z)	71	11.396	44	7.063	27	4.334	7.4708	8	67630.5	623
P41105	60S ribosomal protein L28 OS=Mus musculus (Mouse) OX=10090 GN=Rpl28 PE=1 SV=2	3	0.142775	0.00850861	16.7801	0.129096	1	(D+E+H+K+N+Q+R+S+T+Z)	76	55.474	(B+D+E+H+K+R+Z)	41	29.927	(F+H+W+Y)	10	7.299	(A+I+L+V)	37	27.007	(A+C+F+G+I+L+M+P+V+W+Y)	61	44.526	(H+K+R)	37	27.007	(B+D+E+Z)	4	2.92	14	10.219	20	14.599	12.5238	31.5	15733.5	137
P42669	Transcriptional activator protein Pur-alpha OS=Mus musculus (Mouse) OX=10090 GN=Pura PE=1 SV=1	3	0.106075	0.00460792	23.0202	0.0923959	1	(D+E+H+K+N+Q+R+S+T+Z)	157	48.91	(B+D+E+H+K+R+Z)	90	28.037	(F+H+W+Y)	29	9.034	(A+I+L+V)	73	22.741	(A+C+F+G+I+L+M+P+V+W+Y)	164	51.09	(H+K+R)	46	14.33	(B+D+E+Z)	44	13.707	20	6.231	21	6.542	6.3677	-0.5	34883.7	321
P43274	Histone H1.4 OS=Mus musculus (Mouse) OX=10090 GN=H1-4 PE=1 SV=2	3	0.0678883	0.0075841	8.95139	0.0542092	1	(D+E+H+K+N+Q+R+S+T+Z)	108	49.315	(B+D+E+H+K+R+Z)	73	33.333	(F+H+W+Y)	2	0.913	(A+I+L+V)	74	33.79	(A+C+F+G+I+L+M+P+V+W+Y)	111	50.685	(H+K+R)	66	30.137	(B+D+E+Z)	7	3.196	61	27.854	5	2.283	11.8577	59	21977.3	219
P43275	Histone H1.1 OS=Mus musculus (Mouse) OX=10090 GN=H1-1 PE=1 SV=2	3	0.139244	0.0254739	5.46614	0.125565	1	(D+E+H+K+N+Q+R+S+T+Z)	111	52.113	(B+D+E+H+K+R+Z)	68	31.925	(F+H+W+Y)	2	0.939	(A+I+L+V)	71	33.333	(A+C+F+G+I+L+M+P+V+W+Y)	102	47.887	(H+K+R)	61	28.638	(B+D+E+Z)	7	3.286	58	27.23	3	1.408	11.707	54	21785.1	213
P43276	Histone H1.5 OS=Mus musculus (Mouse) OX=10090 GN=H1-5 PE=1 SV=2	3	0.0731032	0.0115457	6.33166	0.0594241	1	(D+E+H+K+N+Q+R+S+T+Z)	113	50.673	(B+D+E+H+K+R+Z)	76	34.081	(F+H+W+Y)	2	0.897	(A+I+L+V)	71	31.839	(A+C+F+G+I+L+M+P+V+W+Y)	110	49.327	(H+K+R)	68	30.493	(B+D+E+Z)	8	3.587	65	29.148	3	1.345	11.6925	60	22576.1	223
P43277	Histone H1.3 OS=Mus musculus (Mouse) OX=10090 GN=H1-3 PE=1 SV=2	3	0.0932457	0.0104956	8.88422	0.0795666	1	(D+E+H+K+N+Q+R+S+T+Z)	106	47.964	(B+D+E+H+K+R+Z)	73	33.032	(F+H+W+Y)	2	0.905	(A+I+L+V)	77	34.842	(A+C+F+G+I+L+M+P+V+W+Y)	115	52.036	(H+K+R)	66	29.864	(B+D+E+Z)	7	3.167	62	28.054	4	1.81	11.7992	59	22099.5	221
P45591	Cofilin-2 OS=Mus musculus (Mouse) OX=10090 GN=Cfl2 PE=1 SV=1	3	0.145538	0.0319065	4.56138	0.131859	1	(D+E+H+K+N+Q+R+S+T+Z)	85	51.205	(B+D+E+H+K+R+Z)	56	33.735	(F+H+W+Y)	14	8.434	(A+I+L+V)	49	29.518	(A+C+F+G+I+L+M+P+V+W+Y)	81	48.795	(H+K+R)	29	17.47	(B+D+E+Z)	27	16.265	23	13.855	5	3.012	7.8038	1.5	18709.6	166
P47911	60S ribosomal protein L6 OS=Mus musculus (Mouse) OX=10090 GN=Rpl6 PE=1 SV=3	3	0.14777	0.00416495	35.4794	0.134091	1	(D+E+H+K+N+Q+R+S+T+Z)	155	52.365	(B+D+E+H+K+R+Z)	106	35.811	(F+H+W+Y)	26	8.784	(A+I+L+V)	82	27.703	(A+C+F+G+I+L+M+P+V+W+Y)	141	47.635	(H+K+R)	84	28.378	(B+D+E+Z)	22	7.432	50	16.892	25	8.446	11.3863	57.5	33509.6	296
P47962	60S ribosomal protein L5 OS=Mus musculus (Mouse) OX=10090 GN=Rpl5 PE=1 SV=3	3	0.0924771	0.00385577	23.9841	0.078798	1	(D+E+H+K+N+Q+R+S+T+Z)	144	48.485	(B+D+E+H+K+R+Z)	98	32.997	(F+H+W+Y)	37	12.458	(A+I+L+V)	77	25.926	(A+C+F+G+I+L+M+P+V+W+Y)	153	51.515	(H+K+R)	64	21.549	(B+D+E+Z)	34	11.448	33	11.111	26	8.754	10.2648	27.5	34400.6	297
P47963	60S ribosomal protein L13 OS=Mus musculus (Mouse) OX=10090 GN=Rpl13 PE=1 SV=3	3	0.147911	0.00881066	16.7877	0.134232	1	(D+E+H+K+N+Q+R+S+T+Z)	111	52.607	(B+D+E+H+K+R+Z)	77	36.493	(F+H+W+Y)	16	7.583	(A+I+L+V)	60	28.436	(A+C+F+G+I+L+M+P+V+W+Y)	100	47.393	(H+K+R)	59	27.962	(B+D+E+Z)	18	8.531	25	11.848	30	14.218	12.0808	39	24305.5	211
P48193	Protein 4.1 OS=Mus musculus (Mouse) OX=10090 GN=Epb41 PE=1 SV=2	3	0.112603	0.0105146	10.7092	0.0989239	1	(D+E+H+K+N+Q+R+S+T+Z)	490	57.11	(B+D+E+H+K+R+Z)	290	33.8	(F+H+W+Y)	67	7.809	(A+I+L+V)	213	24.825	(A+C+F+G+I+L+M+P+V+W+Y)	368	42.89	(H+K+R)	142	16.55	(B+D+E+Z)	148	17.249	75	8.741	43	5.012	5.3169	-18	95911.2	858
P48678	Prelamin-A/C OS=Mus musculus (Mouse) OX=10090 GN=Lmna PE=1 SV=2	3	0.0781102	0.011897	6.56555	0.0644311	1	(D+E+H+K+N+Q+R+S+T+Z)	391	58.797	(B+D+E+H+K+R+Z)	225	33.835	(F+H+W+Y)	35	5.263	(A+I+L+V)	178	26.767	(A+C+F+G+I+L+M+P+V+W+Y)	274	41.203	(H+K+R)	117	17.594	(B+D+E+Z)	108	16.241	39	5.865	66	9.925	6.9356	3	74237.6	665
P49222	Erythrocyte membrane protein band 4.2 OS=Mus musculus (Mouse) OX=10090 GN=Epb42 PE=1 SV=3	2	0.0527136	0.00828601	6.36176	0.0390345	1	(D+E+H+K+N+Q+R+S+T+Z)	315	45.586	(B+D+E+H+K+R+Z)	152	21.997	(F+H+W+Y)	74	10.709	(A+I+L+V)	205	29.667	(A+C+F+G+I+L+M+P+V+W+Y)	376	54.414	(H+K+R)	84	12.156	(B+D+E+Z)	68	9.841	36	5.21	31	4.486	7.2902	7.5	76755.7	691
P50171	Estradiol 17-beta-dehydrogenase 8 OS=Mus musculus (Mouse) OX=10090 GN=Hsd17b8 PE=1 SV=2	3	0.13727	0.0127486	10.7675	0.123591	1	(D+E+H+K+N+Q+R+S+T+Z)	102	39.382	(B+D+E+H+K+R+Z)	52	20.077	(F+H+W+Y)	14	5.405	(A+I+L+V)	96	37.066	(A+C+F+G+I+L+M+P+V+W+Y)	157	60.618	(H+K+R)	27	10.425	(B+D+E+Z)	25	9.653	8	3.089	15	5.792	6.4819	0	26588.3	259
P51885	Lumican OS=Mus musculus (Mouse) OX=10090 GN=Lum PE=1 SV=2	3	0.0586503	0.0119197	4.92047	0.0449712	1	(D+E+H+K+N+Q+R+S+T+Z)	159	47.041	(B+D+E+H+K+R+Z)	75	22.189	(F+H+W+Y)	39	11.538	(A+I+L+V)	100	29.586	(A+C+F+G+I+L+M+P+V+W+Y)	179	52.959	(H+K+R)	39	11.538	(B+D+E+Z)	36	10.651	27	7.988	5	1.479	6.3812	-0.5	38265	338
P53026	60S ribosomal protein L10a OS=Mus musculus (Mouse) OX=10090 GN=Rpl10a PE=1 SV=3	3	0.118414	0.00573304	20.6547	0.104735	1	(D+E+H+K+N+Q+R+S+T+Z)	111	51.152	(B+D+E+H+K+R+Z)	70	32.258	(F+H+W+Y)	20	9.217	(A+I+L+V)	67	30.876	(A+C+F+G+I+L+M+P+V+W+Y)	106	48.848	(H+K+R)	49	22.581	(B+D+E+Z)	21	9.677	31	14.286	12	5.53	10.6661	25	24916.4	217
P54116	Erythrocyte band 7 integral membrane protein OS=Mus musculus (Mouse) OX=10090 GN=Stom PE=1 SV=3	3	0.145931	0.0105275	13.8619	0.132252	1	(D+E+H+K+N+Q+R+S+T+Z)	130	45.775	(B+D+E+H+K+R+Z)	67	23.592	(F+H+W+Y)	21	7.394	(A+I+L+V)	103	36.268	(A+C+F+G+I+L+M+P+V+W+Y)	154	54.225	(H+K+R)	35	12.324	(B+D+E+Z)	32	11.268	14	4.93	17	5.986	6.862	1	31375.3	284
P56135	ATP synthase subunit f, mitochondrial OS=Mus musculus (Mouse) OX=10090 GN=Atp5mf PE=1 SV=3	3	0.00836848	0.00267001	3.13425	-0.00531058	1	(D+E+H+K+N+Q+R+S+T+Z)	37	42.045	(B+D+E+H+K+R+Z)	26	29.545	(F+H+W+Y)	14	15.909	(A+I+L+V)	24	27.273	(A+C+F+G+I+L+M+P+V+W+Y)	51	57.955	(H+K+R)	19	21.591	(B+D+E+Z)	7	7.955	9	10.227	8	9.091	10.4069	11	10344.2	88
P56480	ATP synthase subunit beta, mitochondrial OS=Mus musculus (Mouse) OX=10090 GN=Atp5f1b PE=1 SV=2	3	0.14637	0.00416767	35.1203	0.132691	1	(D+E+H+K+N+Q+R+S+T+Z)	214	40.454	(B+D+E+H+K+R+Z)	122	23.062	(F+H+W+Y)	38	7.183	(A+I+L+V)	194	36.673	(A+C+F+G+I+L+M+P+V+W+Y)	315	59.546	(H+K+R)	58	10.964	(B+D+E+Z)	64	12.098	23	4.348	25	4.726	4.9862	-11	56300.5	529
P58771	Tropomyosin alpha-1 chain OS=Mus musculus (Mouse) OX=10090 GN=Tpm1 PE=1 SV=1	3	0.0942154	0.0171031	5.50869	0.0805363	1	(D+E+H+K+N+Q+R+S+T+Z)	177	62.324	(B+D+E+H+K+R+Z)	135	47.535	(F+H+W+Y)	9	3.169	(A+I+L+V)	90	31.69	(A+C+F+G+I+L+M+P+V+W+Y)	107	37.676	(H+K+R)	55	19.366	(B+D+E+Z)	80	28.169	39	13.732	14	4.93	4.3894	-26	32680.6	284
P60867	40S ribosomal protein S20 OS=Mus musculus (Mouse) OX=10090 GN=Rps20 PE=1 SV=1	3	0.0547555	0.00920654	5.94745	0.0410764	1	(D+E+H+K+N+Q+R+S+T+Z)	63	52.941	(B+D+E+H+K+R+Z)	40	33.613	(F+H+W+Y)	6	5.042	(A+I+L+V)	35	29.412	(A+C+F+G+I+L+M+P+V+W+Y)	56	47.059	(H+K+R)	26	21.849	(B+D+E+Z)	14	11.765	13	10.924	10	8.403	10.7131	10.5	13372.7	119
P61358	60S ribosomal protein L27 OS=Mus musculus (Mouse) OX=10090 GN=Rpl27 PE=1 SV=2	3	0.14904	0.00562058	26.5168	0.135361	1	(D+E+H+K+N+Q+R+S+T+Z)	66	48.529	(B+D+E+H+K+R+Z)	49	36.029	(F+H+W+Y)	17	12.5	(A+I+L+V)	37	27.206	(A+C+F+G+I+L+M+P+V+W+Y)	70	51.471	(H+K+R)	38	27.941	(B+D+E+Z)	11	8.088	23	16.912	13	9.559	11.2339	26	15797.7	136
P61514	60S ribosomal protein L37a OS=Mus musculus (Mouse) OX=10090 GN=Rpl37a PE=1 SV=2	2	0.118813	0.0112457	10.5652	0.105134	1	(D+E+H+K+N+Q+R+S+T+Z)	45	48.913	(B+D+E+H+K+R+Z)	27	29.348	(F+H+W+Y)	9	9.783	(A+I+L+V)	23	25	(A+C+F+G+I+L+M+P+V+W+Y)	47	51.087	(H+K+R)	24	26.087	(B+D+E+Z)	3	3.261	15	16.304	7	7.609	11.1126	20	10275.2	92
P62075	Mitochondrial import inner membrane translocase subunit Tim13 OS=Mus musculus (Mouse) OX=10090 GN=Timm13 PE=1 SV=1	3	0.0900185	0.0187557	4.79952	0.0763395	1	(D+E+H+K+N+Q+R+S+T+Z)	44	46.316	(B+D+E+H+K+R+Z)	24	25.263	(F+H+W+Y)	6	6.316	(A+I+L+V)	21	22.105	(A+C+F+G+I+L+M+P+V+W+Y)	51	53.684	(H+K+R)	13	13.684	(B+D+E+Z)	11	11.579	6	6.316	7	7.368	8.113	2	10457.9	95
P62242	40S ribosomal protein S8 OS=Mus musculus (Mouse) OX=10090 GN=Rps8 PE=1 SV=2	3	0.125718	0.00478125	26.294	0.112039	1	(D+E+H+K+N+Q+R+S+T+Z)	113	54.327	(B+D+E+H+K+R+Z)	78	37.5	(F+H+W+Y)	20	9.615	(A+I+L+V)	49	23.558	(A+C+F+G+I+L+M+P+V+W+Y)	95	45.673	(H+K+R)	58	27.885	(B+D+E+Z)	20	9.615	31	14.904	23	11.058	10.9724	36	24205.2	208
P62245	40S ribosomal protein S15a OS=Mus musculus (Mouse) OX=10090 GN=Rps15a PE=1 SV=2	3	0.132847	0.00559593	23.7398	0.119167	1	(D+E+H+K+N+Q+R+S+T+Z)	59	45.385	(B+D+E+H+K+R+Z)	38	29.231	(F+H+W+Y)	14	10.769	(A+I+L+V)	40	30.769	(A+C+F+G+I+L+M+P+V+W+Y)	71	54.615	(H+K+R)	26	20	(B+D+E+Z)	12	9.231	11	8.462	11	8.462	10.8644	12	14839.5	130
P62267	40S ribosomal protein S23 OS=Mus musculus (Mouse) OX=10090 GN=Rps23 PE=1 SV=3	3	0.131133	0.0101491	12.9206	0.117454	1	(D+E+H+K+N+Q+R+S+T+Z)	67	46.853	(B+D+E+H+K+R+Z)	48	33.566	(F+H+W+Y)	13	9.091	(A+I+L+V)	44	30.769	(A+C+F+G+I+L+M+P+V+W+Y)	76	53.147	(H+K+R)	37	25.874	(B+D+E+Z)	11	7.692	20	13.986	12	8.392	11.2253	23.5	15807.5	143
P62281	40S ribosomal protein S11 OS=Mus musculus (Mouse) OX=10090 GN=Rps11 PE=1 SV=3	3	0.140974	0.00609033	23.1472	0.127295	1	(D+E+H+K+N+Q+R+S+T+Z)	81	51.266	(B+D+E+H+K+R+Z)	50	31.646	(F+H+W+Y)	18	11.392	(A+I+L+V)	38	24.051	(A+C+F+G+I+L+M+P+V+W+Y)	77	48.734	(H+K+R)	38	24.051	(B+D+E+Z)	12	7.595	21	13.291	14	8.861	10.9637	24.5	18430.7	158
P62301	40S ribosomal protein S13 OS=Mus musculus (Mouse) OX=10090 GN=Rps13 PE=1 SV=2	3	0.146923	0.00442441	33.2074	0.133244	1	(D+E+H+K+N+Q+R+S+T+Z)	73	48.344	(B+D+E+H+K+R+Z)	49	32.45	(F+H+W+Y)	15	9.934	(A+I+L+V)	50	33.113	(A+C+F+G+I+L+M+P+V+W+Y)	78	51.656	(H+K+R)	37	24.503	(B+D+E+Z)	12	7.947	18	11.921	14	9.272	11.1907	22.5	17222.3	151
P62331	ADP-ribosylation factor 6 OS=Mus musculus (Mouse) OX=10090 GN=Arf6 PE=1 SV=2	3	0.117428	0.00867374	13.5384	0.103749	1	(D+E+H+K+N+Q+R+S+T+Z)	83	47.429	(B+D+E+H+K+R+Z)	49	28	(F+H+W+Y)	19	10.857	(A+I+L+V)	50	28.571	(A+C+F+G+I+L+M+P+V+W+Y)	92	52.571	(H+K+R)	28	16	(B+D+E+Z)	21	12	13	7.429	12	6.857	9.2792	5.5	20082.2	175
P62702	40S ribosomal protein S4, X isoform OS=Mus musculus (Mouse) OX=10090 GN=Rps4x PE=1 SV=2	3	0.142731	0.00406729	35.0924	0.129052	1	(D+E+H+K+N+Q+R+S+T+Z)	122	46.388	(B+D+E+H+K+R+Z)	82	31.179	(F+H+W+Y)	27	10.266	(A+I+L+V)	76	28.897	(A+C+F+G+I+L+M+P+V+W+Y)	141	53.612	(H+K+R)	57	21.673	(B+D+E+Z)	25	9.506	27	10.266	22	8.365	10.8508	28	29597.7	263
P62751	60S ribosomal protein L23a OS=Mus musculus (Mouse) OX=10090 GN=Rpl23a PE=1 SV=1	3	0.127683	0.00640006	19.9503	0.114004	1	(D+E+H+K+N+Q+R+S+T+Z)	79	50.641	(B+D+E+H+K+R+Z)	59	37.821	(F+H+W+Y)	12	7.692	(A+I+L+V)	52	33.333	(A+C+F+G+I+L+M+P+V+W+Y)	77	49.359	(H+K+R)	45	28.846	(B+D+E+Z)	14	8.974	30	19.231	11	7.051	11.1621	29	17695.1	156
P62754	40S ribosomal protein S6 OS=Mus musculus (Mouse) OX=10090 GN=Rps6 PE=1 SV=1	3	0.133992	0.00455984	29.3852	0.120313	1	(D+E+H+K+N+Q+R+S+T+Z)	141	56.627	(B+D+E+H+K+R+Z)	97	38.956	(F+H+W+Y)	13	5.221	(A+I+L+V)	66	26.506	(A+C+F+G+I+L+M+P+V+W+Y)	108	43.373	(H+K+R)	71	28.514	(B+D+E+Z)	26	10.442	36	14.458	32	12.851	11.5152	43.5	28680.6	249
P62806	Histone H4 OS=Mus musculus (Mouse) OX=10090 GN=H4c9 PE=1 SV=2	3	0.0456627	0.00793965	5.75122	0.0319837	1	(D+E+H+K+N+Q+R+S+T+Z)	47	45.631	(B+D+E+H+K+R+Z)	34	33.01	(F+H+W+Y)	8	7.767	(A+I+L+V)	30	29.126	(A+C+F+G+I+L+M+P+V+W+Y)	56	54.369	(H+K+R)	27	26.214	(B+D+E+Z)	7	6.796	11	10.68	14	13.592	11.9086	19	11367.3	103
P62843	40S ribosomal protein S15 OS=Mus musculus (Mouse) OX=10090 GN=Rps15 PE=1 SV=2	3	0.134817	0.00649444	20.7588	0.121138	1	(D+E+H+K+N+Q+R+S+T+Z)	73	50.345	(B+D+E+H+K+R+Z)	50	34.483	(F+H+W+Y)	16	11.034	(A+I+L+V)	35	24.138	(A+C+F+G+I+L+M+P+V+W+Y)	72	49.655	(H+K+R)	36	24.828	(B+D+E+Z)	14	9.655	16	11.034	15	10.345	11.0362	19.5	17040.1	145
P62849	40S ribosomal protein S24 OS=Mus musculus (Mouse) OX=10090 GN=Rps24 PE=1 SV=1	3	0.144362	0.0041677	34.6382	0.130682	1	(D+E+H+K+N+Q+R+S+T+Z)	74	55.639	(B+D+E+H+K+R+Z)	51	38.346	(F+H+W+Y)	14	10.526	(A+I+L+V)	27	20.301	(A+C+F+G+I+L+M+P+V+W+Y)	59	44.361	(H+K+R)	40	30.075	(B+D+E+Z)	11	8.271	23	17.293	13	9.774	11.4802	27	15423.2	133
P62855	40S ribosomal protein S26 OS=Mus musculus (Mouse) OX=10090 GN=Rps26 PE=1 SV=3	3	0.135248	0.00745946	18.1311	0.121569	1	(D+E+H+K+N+Q+R+S+T+Z)	53	46.087	(B+D+E+H+K+R+Z)	39	33.913	(F+H+W+Y)	9	7.826	(A+I+L+V)	33	28.696	(A+C+F+G+I+L+M+P+V+W+Y)	62	53.913	(H+K+R)	32	27.826	(B+D+E+Z)	7	6.087	13	11.304	16	13.913	11.6115	23.5	13015.4	115
P62858	40S ribosomal protein S28 OS=Mus musculus (Mouse) OX=10090 GN=Rps28 PE=1 SV=1	3	0.141385	0.00764084	18.5039	0.127706	1	(D+E+H+K+N+Q+R+S+T+Z)	39	56.522	(B+D+E+H+K+R+Z)	23	33.333	(F+H+W+Y)	1	1.449	(A+I+L+V)	19	27.536	(A+C+F+G+I+L+M+P+V+W+Y)	30	43.478	(H+K+R)	14	20.29	(B+D+E+Z)	9	13.043	3	4.348	11	15.942	11.3258	5	7841.03	69
P62889	60S ribosomal protein L30 OS=Mus musculus (Mouse) OX=10090 GN=Rpl30 PE=1 SV=2	3	0.137833	0.00733009	18.8038	0.124154	1	(D+E+H+K+N+Q+R+S+T+Z)	53	46.087	(B+D+E+H+K+R+Z)	30	26.087	(F+H+W+Y)	9	7.826	(A+I+L+V)	35	30.435	(A+C+F+G+I+L+M+P+V+W+Y)	62	53.913	(H+K+R)	21	18.261	(B+D+E+Z)	9	7.826	14	12.174	5	4.348	10.1258	11	12784	115
P62908	40S ribosomal protein S3 OS=Mus musculus (Mouse) OX=10090 GN=Rps3 PE=1 SV=1	3	0.145016	0.00308214	47.0504	0.131337	1	(D+E+H+K+N+Q+R+S+T+Z)	101	41.564	(B+D+E+H+K+R+Z)	67	27.572	(F+H+W+Y)	17	6.996	(A+I+L+V)	79	32.51	(A+C+F+G+I+L+M+P+V+W+Y)	142	58.436	(H+K+R)	41	16.872	(B+D+E+Z)	26	10.7	20	8.23	18	7.407	10.2537	13.5	26674.3	243
P62911	60S ribosomal protein L32 OS=Mus musculus (Mouse) OX=10090 GN=Rpl32 PE=1 SV=2	3	0.136614	0.00827277	16.5137	0.122935	1	(D+E+H+K+N+Q+R+S+T+Z)	72	53.333	(B+D+E+H+K+R+Z)	48	35.556	(F+H+W+Y)	12	8.889	(A+I+L+V)	38	28.148	(A+C+F+G+I+L+M+P+V+W+Y)	63	46.667	(H+K+R)	39	28.889	(B+D+E+Z)	9	6.667	18	13.333	17	12.593	11.8956	28	15859.8	135
P62918	60S ribosomal protein L8 OS=Mus musculus (Mouse) OX=10090 GN=Rpl8 PE=1 SV=2	3	0.139237	0.00594405	23.4246	0.125558	1	(D+E+H+K+N+Q+R+S+T+Z)	114	44.358	(B+D+E+H+K+R+Z)	81	31.518	(F+H+W+Y)	24	9.339	(A+I+L+V)	75	29.183	(A+C+F+G+I+L+M+P+V+W+Y)	143	55.642	(H+K+R)	64	24.903	(B+D+E+Z)	17	6.615	26	10.117	28	10.895	11.6441	42	28024.7	257
P63323	40S ribosomal protein S12 OS=Mus musculus (Mouse) OX=10090 GN=Rps12 PE=1 SV=2	3	0.120946	0.00956618	12.6431	0.107267	1	(D+E+H+K+N+Q+R+S+T+Z)	58	43.939	(B+D+E+H+K+R+Z)	45	34.091	(F+H+W+Y)	8	6.061	(A+I+L+V)	48	36.364	(A+C+F+G+I+L+M+P+V+W+Y)	74	56.061	(H+K+R)	24	18.182	(B+D+E+Z)	21	15.909	16	12.121	5	3.788	7.1464	1.5	14525	132
P63325	40S ribosomal protein S10 OS=Mus musculus (Mouse) OX=10090 GN=Rps10 PE=1 SV=1	3	0.137476	0.00782499	17.5689	0.123797	1	(D+E+H+K+N+Q+R+S+T+Z)	75	45.455	(B+D+E+H+K+R+Z)	54	32.727	(F+H+W+Y)	21	12.727	(A+I+L+V)	37	22.424	(A+C+F+G+I+L+M+P+V+W+Y)	90	54.545	(H+K+R)	36	21.818	(B+D+E+Z)	18	10.909	13	7.879	18	10.909	10.7349	15.5	18915.8	165
P67778	Prohibitin OS=Mus musculus (Mouse) OX=10090 GN=Phb PE=1 SV=1	3	0.137884	0.00937455	14.7083	0.124205	1	(D+E+H+K+N+Q+R+S+T+Z)	122	44.853	(B+D+E+H+K+R+Z)	69	25.368	(F+H+W+Y)	21	7.721	(A+I+L+V)	104	38.235	(A+C+F+G+I+L+M+P+V+W+Y)	150	55.147	(H+K+R)	34	12.5	(B+D+E+Z)	35	12.868	12	4.412	19	6.985	5.4573	-2.5	29820.1	272
P67984	60S ribosomal protein L22 OS=Mus musculus (Mouse) OX=10090 GN=Rpl22 PE=1 SV=2	2	0.123199	0.00953603	12.9193	0.10952	1	(D+E+H+K+N+Q+R+S+T+Z)	70	54.688	(B+D+E+H+K+R+Z)	46	35.938	(F+H+W+Y)	12	9.375	(A+I+L+V)	33	25.781	(A+C+F+G+I+L+M+P+V+W+Y)	58	45.312	(H+K+R)	26	20.312	(B+D+E+Z)	20	15.625	19	14.844	6	4.688	9.7414	5.5	14758.9	128
P68433	Histone H3.1 OS=Mus musculus (Mouse) OX=10090 GN=H3c11 PE=1 SV=2	3	0.0700902	0.0162221	4.32066	0.0564111	1	(D+E+H+K+N+Q+R+S+T+Z)	68	50	(B+D+E+H+K+R+Z)	44	32.353	(F+H+W+Y)	9	6.618	(A+I+L+V)	43	31.618	(A+C+F+G+I+L+M+P+V+W+Y)	68	50	(H+K+R)	33	24.265	(B+D+E+Z)	11	8.088	13	9.559	18	13.235	11.7081	21	15404.1	136
P70452	Syntaxin-4 OS=Mus musculus (Mouse) OX=10090 GN=Stx4 PE=1 SV=1	3	0.109883	0.0287712	3.81921	0.0962041	1	(D+E+H+K+N+Q+R+S+T+Z)	170	57.047	(B+D+E+H+K+R+Z)	97	32.55	(F+H+W+Y)	15	5.034	(A+I+L+V)	91	30.537	(A+C+F+G+I+L+M+P+V+W+Y)	128	42.953	(H+K+R)	49	16.443	(B+D+E+Z)	48	16.107	21	7.047	22	7.383	6.0173	-2	34165	298
P97351	40S ribosomal protein S3a OS=Mus musculus (Mouse) OX=10090 GN=Rps3a PE=1 SV=3	3	0.122937	0.00687273	17.8876	0.109257	1	(D+E+H+K+N+Q+R+S+T+Z)	137	51.894	(B+D+E+H+K+R+Z)	89	33.712	(F+H+W+Y)	22	8.333	(A+I+L+V)	67	25.379	(A+C+F+G+I+L+M+P+V+W+Y)	127	48.106	(H+K+R)	57	21.591	(B+D+E+Z)	32	12.121	38	14.394	14	5.303	10.4375	22.5	29884.9	264
P97478	5-demethoxyubiquinone hydroxylase, mitochondrial OS=Mus musculus (Mouse) OX=10090 GN=Coq7 PE=1 SV=3	3	0.0882838	0.0270041	3.26928	0.0746047	1	(D+E+H+K+N+Q+R+S+T+Z)	90	41.475	(B+D+E+H+K+R+Z)	58	26.728	(F+H+W+Y)	22	10.138	(A+I+L+V)	76	35.023	(A+C+F+G+I+L+M+P+V+W+Y)	127	58.525	(H+K+R)	32	14.747	(B+D+E+Z)	26	11.982	8	3.687	17	7.834	7.1059	2.5	24041.6	217
Q02357	Ankyrin-1 OS=Mus musculus (Mouse) OX=10090 GN=Ank1 PE=1 SV=2	3	0.0283272	0.00830463	3.41101	0.0146481	1	(D+E+H+K+N+Q+R+S+T+Z)	921	49.463	(B+D+E+H+K+R+Z)	503	27.014	(F+H+W+Y)	154	8.271	(A+I+L+V)	582	31.257	(A+C+F+G+I+L+M+P+V+W+Y)	941	50.537	(H+K+R)	270	14.501	(B+D+E+Z)	233	12.513	92	4.941	106	5.693	6.5333	1	204227	1862
Q11011	Puromycin-sensitive aminopeptidase OS=Mus musculus (Mouse) OX=10090 GN=Npepps PE=1 SV=2	3	0.131917	0.0332197	3.97104	0.118238	1	(D+E+H+K+N+Q+R+S+T+Z)	408	44.348	(B+D+E+H+K+R+Z)	242	26.304	(F+H+W+Y)	106	11.522	(A+I+L+V)	286	31.087	(A+C+F+G+I+L+M+P+V+W+Y)	512	55.652	(H+K+R)	121	13.152	(B+D+E+Z)	121	13.152	57	6.196	45	4.891	5.686	-9.5	103325	920
Q3TC72	Fumarylacetoacetate hydrolase domain-containing protein 2A OS=Mus musculus (Mouse) OX=10090 GN=Fahd2 PE=1 SV=1	3	0.0592162	0.00770726	7.68317	0.0455372	1	(D+E+H+K+N+Q+R+S+T+Z)	133	42.492	(B+D+E+H+K+R+Z)	72	23.003	(F+H+W+Y)	30	9.585	(A+I+L+V)	97	30.99	(A+C+F+G+I+L+M+P+V+W+Y)	180	57.508	(H+K+R)	41	13.099	(B+D+E+Z)	31	9.904	19	6.07	15	4.792	8.1706	6.5	34690.4	313
Q3THW5	Histone H2A.V OS=Mus musculus (Mouse) OX=10090 GN=H2afv PE=1 SV=3	3	0.114933	0.00585622	19.6257	0.101253	1	(D+E+H+K+N+Q+R+S+T+Z)	60	46.875	(B+D+E+H+K+R+Z)	38	29.688	(F+H+W+Y)	9	7.031	(A+I+L+V)	46	35.938	(A+C+F+G+I+L+M+P+V+W+Y)	68	53.125	(H+K+R)	29	22.656	(B+D+E+Z)	9	7.031	14	10.938	9	7.031	11.2929	17	13508.7	128
Q3U7R1	Extended synaptotagmin-1 OS=Mus musculus (Mouse) OX=10090 GN=Esyt1 PE=1 SV=2	3	0.0865765	0.0272133	3.18141	0.0728975	1	(D+E+H+K+N+Q+R+S+T+Z)	509	46.612	(B+D+E+H+K+R+Z)	294	26.923	(F+H+W+Y)	101	9.249	(A+I+L+V)	342	31.319	(A+C+F+G+I+L+M+P+V+W+Y)	583	53.388	(H+K+R)	148	13.553	(B+D+E+Z)	146	13.37	53	4.853	68	6.227	5.7887	-11.5	121554	1092
Q3UJU9	Regulator of microtubule dynamics protein 3 OS=Mus musculus (Mouse) OX=10090 GN=Rmdn3 PE=1 SV=2	3	0.150288	0.00427724	35.1366	0.136609	1	(D+E+H+K+N+Q+R+S+T+Z)	242	51.489	(B+D+E+H+K+R+Z)	146	31.064	(F+H+W+Y)	42	8.936	(A+I+L+V)	136	28.936	(A+C+F+G+I+L+M+P+V+W+Y)	228	48.511	(H+K+R)	68	14.468	(B+D+E+Z)	78	16.596	24	5.106	35	7.447	4.8584	-14.5	52028.8	470
Q3UNZ8	Quinone oxidoreductase-like protein 2 OS=Mus musculus (Mouse) OX=10090 GN=Cryzl2 PE=1 SV=1	3	0.0912235	0.0127797	7.13816	0.0775444	1	(D+E+H+K+N+Q+R+S+T+Z)	140	40	(B+D+E+H+K+R+Z)	71	20.286	(F+H+W+Y)	33	9.429	(A+I+L+V)	122	34.857	(A+C+F+G+I+L+M+P+V+W+Y)	210	60	(H+K+R)	44	12.571	(B+D+E+Z)	27	7.714	17	4.857	19	5.429	9.0774	13	37808.8	350
Q5SUR0	Phosphoribosylformylglycinamidine synthase OS=Mus musculus (Mouse) OX=10090 GN=Pfas PE=1 SV=1	2	0.134127	0.0101493	13.2154	0.120448	1	(D+E+H+K+N+Q+R+S+T+Z)	549	41.062	(B+D+E+H+K+R+Z)	306	22.887	(F+H+W+Y)	125	9.349	(A+I+L+V)	411	30.74	(A+C+F+G+I+L+M+P+V+W+Y)	788	58.938	(H+K+R)	151	11.294	(B+D+E+Z)	155	11.593	43	3.216	77	5.759	5.3966	-19.5	144629	1337
Q60668	Heterogeneous nuclear ribonucleoprotein D0 OS=Mus musculus (Mouse) OX=10090 GN=Hnrnpd PE=1 SV=2	3	0.150337	0.00753153	19.961	0.136657	1	(D+E+H+K+N+Q+R+S+T+Z)	169	47.606	(B+D+E+H+K+R+Z)	96	27.042	(F+H+W+Y)	45	12.676	(A+I+L+V)	66	18.592	(A+C+F+G+I+L+M+P+V+W+Y)	186	52.394	(H+K+R)	51	14.366	(B+D+E+Z)	45	12.676	32	9.014	14	3.944	7.776	3.5	38354.1	355
Q60902	Epidermal growth factor receptor substrate 15-like 1 OS=Mus musculus (Mouse) OX=10090 GN=Eps15l1 PE=1 SV=3	3	0.0835824	0.0250403	3.33792	0.0699033	1	(D+E+H+K+N+Q+R+S+T+Z)	475	52.37	(B+D+E+H+K+R+Z)	246	27.122	(F+H+W+Y)	78	8.6	(A+I+L+V)	212	23.374	(A+C+F+G+I+L+M+P+V+W+Y)	432	47.63	(H+K+R)	110	12.128	(B+D+E+Z)	136	14.994	66	7.277	31	3.418	4.6184	-32.5	99308.7	907
Q61171	Peroxiredoxin-2 OS=Mus musculus (Mouse) OX=10090 GN=Prdx2 PE=1 SV=3	3	0.109449	0.00906066	12.0796	0.0957698	1	(D+E+H+K+N+Q+R+S+T+Z)	86	43.434	(B+D+E+H+K+R+Z)	50	25.253	(F+H+W+Y)	25	12.626	(A+I+L+V)	60	30.303	(A+C+F+G+I+L+M+P+V+W+Y)	112	56.566	(H+K+R)	24	12.121	(B+D+E+Z)	26	13.131	13	6.566	7	3.535	5.0415	-4	21778.7	198
Q61578	NADPH:adrenodoxin oxidoreductase, mitochondrial OS=Mus musculus (Mouse) OX=10090 GN=Fdxr PE=1 SV=1	3	0.0570414	0.0127749	4.4651	0.0433623	1	(D+E+H+K+N+Q+R+S+T+Z)	212	42.915	(B+D+E+H+K+R+Z)	121	24.494	(F+H+W+Y)	44	8.907	(A+I+L+V)	151	30.567	(A+C+F+G+I+L+M+P+V+W+Y)	282	57.085	(H+K+R)	69	13.968	(B+D+E+Z)	52	10.526	17	3.441	41	8.3	8.7767	11.5	54202.1	494
Q61595	Kinectin OS=Mus musculus (Mouse) OX=10090 GN=Ktn1 PE=1 SV=1	2	0.0691184	0.0187816	3.6801	0.0554393	1	(D+E+H+K+N+Q+R+S+T+Z)	820	61.794	(B+D+E+H+K+R+Z)	487	36.699	(F+H+W+Y)	66	4.974	(A+I+L+V)	369	27.807	(A+C+F+G+I+L+M+P+V+W+Y)	507	38.206	(H+K+R)	242	18.237	(B+D+E+Z)	245	18.463	161	12.133	53	3.994	5.6349	-17	152592	1327
Q61879	Myosin-10 OS=Mus musculus (Mouse) OX=10090 GN=Myh10 PE=1 SV=2	3	0.0735751	0.0173708	4.23557	0.0598961	1	(D+E+H+K+N+Q+R+S+T+Z)	1147	58.047	(B+D+E+H+K+R+Z)	751	38.006	(F+H+W+Y)	135	6.832	(A+I+L+V)	570	28.846	(A+C+F+G+I+L+M+P+V+W+Y)	829	41.953	(H+K+R)	364	18.421	(B+D+E+Z)	387	19.585	196	9.919	134	6.781	5.2181	-40	228996	1976
Q62446	Peptidyl-prolyl cis-trans isomerase FKBP3 OS=Mus musculus (Mouse) OX=10090 GN=Fkbp3 PE=1 SV=2	3	0.126601	0.00730869	17.322	0.112922	1	(D+E+H+K+N+Q+R+S+T+Z)	122	54.464	(B+D+E+H+K+R+Z)	77	34.375	(F+H+W+Y)	21	9.375	(A+I+L+V)	57	25.446	(A+C+F+G+I+L+M+P+V+W+Y)	102	45.536	(H+K+R)	45	20.089	(B+D+E+Z)	32	14.286	35	15.625	5	2.232	9.9532	10.5	25147.8	224
Q62465	Synaptic vesicle membrane protein VAT-1 homolog OS=Mus musculus (Mouse) OX=10090 GN=Vat1 PE=1 SV=3	2	0.13638	0.0259269	5.26019	0.122701	1	(D+E+H+K+N+Q+R+S+T+Z)	154	37.931	(B+D+E+H+K+R+Z)	85	20.936	(F+H+W+Y)	32	7.882	(A+I+L+V)	135	33.251	(A+C+F+G+I+L+M+P+V+W+Y)	252	62.069	(H+K+R)	44	10.837	(B+D+E+Z)	41	10.099	19	4.68	17	4.187	6.3079	-1	43096.6	406
Q64478	Histone H2B type 1-H OS=Mus musculus (Mouse) OX=10090 GN=Hist1h2bh PE=1 SV=3	2	0.0438652	0.00441602	9.9332	0.0301861	1	(D+E+H+K+N+Q+R+S+T+Z)	69	54.762	(B+D+E+H+K+R+Z)	41	32.54	(F+H+W+Y)	10	7.937	(A+I+L+V)	34	26.984	(A+C+F+G+I+L+M+P+V+W+Y)	57	45.238	(H+K+R)	31	24.603	(B+D+E+Z)	10	7.937	20	15.873	8	6.349	11.004	19.5	13920.2	126
Q64523	Histone H2A type 2-C OS=Mus musculus (Mouse) OX=10090 GN=Hist2h2ac PE=1 SV=3	2	0.0697156	0.010925	6.38127	0.0560365	1	(D+E+H+K+N+Q+R+S+T+Z)	59	45.736	(B+D+E+H+K+R+Z)	38	29.457	(F+H+W+Y)	7	5.426	(A+I+L+V)	46	35.659	(A+C+F+G+I+L+M+P+V+W+Y)	70	54.264	(H+K+R)	29	22.481	(B+D+E+Z)	9	6.977	14	10.853	12	9.302	11.5508	18.5	13988.4	129
Q6DFW4	Nucleolar protein 58 OS=Mus musculus (Mouse) OX=10090 GN=Nop58 PE=1 SV=1	3	0.102982	0.00951721	10.8206	0.0893033	1	(D+E+H+K+N+Q+R+S+T+Z)	276	51.493	(B+D+E+H+K+R+Z)	194	36.194	(F+H+W+Y)	40	7.463	(A+I+L+V)	167	31.157	(A+C+F+G+I+L+M+P+V+W+Y)	260	48.507	(H+K+R)	106	19.776	(B+D+E+Z)	88	16.418	72	13.433	22	4.104	8.5011	12	60342.9	536
Q6GQT9	Nodal modulator 1 OS=Mus musculus (Mouse) OX=10090 GN=Nomo1 PE=1 SV=1	3	0.107059	0.00447225	23.9386	0.0933803	1	(D+E+H+K+N+Q+R+S+T+Z)	552	45.47	(B+D+E+H+K+R+Z)	282	23.229	(F+H+W+Y)	129	10.626	(A+I+L+V)	351	28.913	(A+C+F+G+I+L+M+P+V+W+Y)	662	54.53	(H+K+R)	143	11.779	(B+D+E+Z)	139	11.45	66	5.437	53	4.366	5.9698	-8	133420	1214
Q6IRU2	Tropomyosin alpha-4 chain OS=Mus musculus (Mouse) OX=10090 GN=Tpm4 PE=1 SV=3	3	0.132831	0.0365956	3.62971	0.119152	1	(D+E+H+K+N+Q+R+S+T+Z)	151	60.887	(B+D+E+H+K+R+Z)	111	44.758	(F+H+W+Y)	6	2.419	(A+I+L+V)	78	31.452	(A+C+F+G+I+L+M+P+V+W+Y)	97	39.113	(H+K+R)	44	17.742	(B+D+E+Z)	67	27.016	25	10.081	17	6.855	4.3408	-24	28467.7	248
Q6P069	Sorcin OS=Mus musculus (Mouse) OX=10090 GN=Sri PE=1 SV=1	2	0.110952	0.0253994	4.3683	0.0972731	1	(D+E+H+K+N+Q+R+S+T+Z)	82	41.414	(B+D+E+H+K+R+Z)	39	19.697	(F+H+W+Y)	26	13.131	(A+I+L+V)	44	22.222	(A+C+F+G+I+L+M+P+V+W+Y)	116	58.586	(H+K+R)	19	9.596	(B+D+E+Z)	20	10.101	6	3.03	11	5.556	5.202	-2	21627.3	198
Q6PHQ9	Polyadenylate-binding protein OS=Mus musculus (Mouse) OX=10090 GN=Pabpc4 PE=1 SV=1	3	0.139866	0.0148136	9.44168	0.126186	1	(D+E+H+K+N+Q+R+S+T+Z)	301	45.606	(B+D+E+H+K+R+Z)	166	25.152	(F+H+W+Y)	59	8.939	(A+I+L+V)	189	28.636	(A+C+F+G+I+L+M+P+V+W+Y)	359	54.394	(H+K+R)	98	14.848	(B+D+E+Z)	68	10.303	46	6.97	41	6.212	9.9013	24.5	72242.5	660
Q6ZQ58	La-related protein 1 OS=Mus musculus (Mouse) OX=10090 GN=Larp1 PE=1 SV=3	2	0.0504176	0.015739	3.20335	0.0367385	1	(D+E+H+K+N+Q+R+S+T+Z)	562	52.425	(B+D+E+H+K+R+Z)	349	32.556	(F+H+W+Y)	112	10.448	(A+I+L+V)	204	19.03	(A+C+F+G+I+L+M+P+V+W+Y)	510	47.575	(H+K+R)	193	18.004	(B+D+E+Z)	156	14.552	83	7.743	85	7.929	9.1701	24.5	121125	1072
Q6ZQI3	Malectin OS=Mus musculus (Mouse) OX=10090 GN=Mlec PE=1 SV=2	3	0.124711	0.00705725	17.6713	0.111031	1	(D+E+H+K+N+Q+R+S+T+Z)	122	41.924	(B+D+E+H+K+R+Z)	81	27.835	(F+H+W+Y)	32	10.997	(A+I+L+V)	91	31.271	(A+C+F+G+I+L+M+P+V+W+Y)	169	58.076	(H+K+R)	41	14.089	(B+D+E+Z)	40	13.746	17	5.842	17	5.842	5.9269	-2.5	32342.1	291
Q6ZWN5	40S ribosomal protein S9 OS=Mus musculus (Mouse) OX=10090 GN=Rps9 PE=1 SV=3	3	0.141077	0.00441741	31.9366	0.127398	1	(D+E+H+K+N+Q+R+S+T+Z)	97	50	(B+D+E+H+K+R+Z)	74	38.144	(F+H+W+Y)	17	8.763	(A+I+L+V)	58	29.897	(A+C+F+G+I+L+M+P+V+W+Y)	97	50	(H+K+R)	50	25.773	(B+D+E+Z)	24	12.371	19	9.794	27	13.918	11.3168	24	22591.4	194
Q6ZWV7	60S ribosomal protein L35 OS=Mus musculus (Mouse) OX=10090 GN=Rpl35 PE=1 SV=1	2	0.141533	0.0057453	24.6345	0.127854	1	(D+E+H+K+N+Q+R+S+T+Z)	72	58.537	(B+D+E+H+K+R+Z)	54	43.902	(F+H+W+Y)	6	4.878	(A+I+L+V)	37	30.081	(A+C+F+G+I+L+M+P+V+W+Y)	51	41.463	(H+K+R)	43	34.959	(B+D+E+Z)	11	8.943	27	21.951	15	12.195	11.7062	31.5	14552.5	123
Q71LX4	Talin-2 OS=Mus musculus (Mouse) OX=10090 GN=Tln2 PE=1 SV=3	3	0.100545	0.00695247	14.4617	0.0868657	1	(D+E+H+K+N+Q+R+S+T+Z)	1151	48.463	(B+D+E+H+K+R+Z)	569	23.958	(F+H+W+Y)	121	5.095	(A+I+L+V)	830	34.947	(A+C+F+G+I+L+M+P+V+W+Y)	1224	51.537	(H+K+R)	282	11.874	(B+D+E+Z)	287	12.084	155	6.526	91	3.832	5.5352	-23	253621	2375
Q7TSV4	Phosphoglucomutase-2 OS=Mus musculus (Mouse) OX=10090 GN=Pgm2 PE=1 SV=1	3	0.087842	0.00777375	11.2998	0.074163	1	(D+E+H+K+N+Q+R+S+T+Z)	287	46.29	(B+D+E+H+K+R+Z)	151	24.355	(F+H+W+Y)	77	12.419	(A+I+L+V)	167	26.935	(A+C+F+G+I+L+M+P+V+W+Y)	333	53.71	(H+K+R)	77	12.419	(B+D+E+Z)	74	11.935	42	6.774	21	3.387	6.0434	-4	68747.8	620
Q80YD1	ATP-dependent RNA helicase SUPV3L1, mitochondrial OS=Mus musculus (Mouse) OX=10090 GN=Supv3l1 PE=1 SV=1	3	0.14346	0.0350647	4.09128	0.129781	1	(D+E+H+K+N+Q+R+S+T+Z)	358	45.956	(B+D+E+H+K+R+Z)	204	26.187	(F+H+W+Y)	78	10.013	(A+I+L+V)	243	31.194	(A+C+F+G+I+L+M+P+V+W+Y)	421	54.044	(H+K+R)	113	14.506	(B+D+E+Z)	91	11.682	45	5.777	49	6.29	7.8336	12.5	87005	779
Q8BG51	Mitochondrial Rho GTPase 1 OS=Mus musculus (Mouse) OX=10090 GN=Rhot1 PE=1 SV=1	2	0.11033	0.0214376	5.14657	0.0966509	1	(D+E+H+K+N+Q+R+S+T+Z)	305	48.336	(B+D+E+H+K+R+Z)	172	27.258	(F+H+W+Y)	76	12.044	(A+I+L+V)	180	28.526	(A+C+F+G+I+L+M+P+V+W+Y)	326	51.664	(H+K+R)	90	14.263	(B+D+E+Z)	82	12.995	39	6.181	34	5.388	6.4534	-0.5	72241.8	631
Q8BGH2	Sorting and assembly machinery component 50 homolog OS=Mus musculus (Mouse) OX=10090 GN=Samm50 PE=1 SV=1	3	0.127727	0.00897776	14.2271	0.114048	1	(D+E+H+K+N+Q+R+S+T+Z)	204	43.497	(B+D+E+H+K+R+Z)	116	24.733	(F+H+W+Y)	60	12.793	(A+I+L+V)	127	27.079	(A+C+F+G+I+L+M+P+V+W+Y)	265	56.503	(H+K+R)	62	13.22	(B+D+E+Z)	54	11.514	21	4.478	29	6.183	6.77	2	51864	469
Q8BGL3	Sulfotransferase OS=Mus musculus (Mouse) OX=10090 GN=Sult2a8 PE=1 SV=1	3	0.144389	0.0428946	3.36614	0.13071	1	(D+E+H+K+N+Q+R+S+T+Z)	136	48.227	(B+D+E+H+K+R+Z)	78	27.66	(F+H+W+Y)	44	15.603	(A+I+L+V)	74	26.241	(A+C+F+G+I+L+M+P+V+W+Y)	146	51.773	(H+K+R)	41	14.539	(B+D+E+Z)	37	13.121	22	7.801	14	4.965	6.9557	1.5	33295.3	282
Q8BJY1	26S proteasome non-ATPase regulatory subunit 5 OS=Mus musculus (Mouse) OX=10090 GN=Psmd5 PE=1 SV=4	3	0.137586	0.0409064	3.36343	0.123907	1	(D+E+H+K+N+Q+R+S+T+Z)	231	45.833	(B+D+E+H+K+R+Z)	118	23.413	(F+H+W+Y)	43	8.532	(A+I+L+V)	177	35.119	(A+C+F+G+I+L+M+P+V+W+Y)	273	54.167	(H+K+R)	55	10.913	(B+D+E+Z)	63	12.5	20	3.968	28	5.556	4.8622	-11.5	55972.1	504
Q8BKZ9	Pyruvate dehydrogenase protein X component, mitochondrial OS=Mus musculus (Mouse) OX=10090 GN=Pdhx PE=1 SV=1	3	0.133098	0.0156416	8.50923	0.119419	1	(D+E+H+K+N+Q+R+S+T+Z)	222	44.311	(B+D+E+H+K+R+Z)	121	24.152	(F+H+W+Y)	29	5.788	(A+I+L+V)	163	32.535	(A+C+F+G+I+L+M+P+V+W+Y)	279	55.689	(H+K+R)	64	12.774	(B+D+E+Z)	57	11.377	32	6.387	26	5.19	7.7104	4	53999	501
Q8BL97	Serine/arginine-rich splicing factor 7 OS=Mus musculus (Mouse) OX=10090 GN=Srsf7 PE=1 SV=1	2	0.0249779	0.00512899	4.86994	0.0112988	1	(D+E+H+K+N+Q+R+S+T+Z)	154	57.678	(B+D+E+H+K+R+Z)	93	34.831	(F+H+W+Y)	30	11.236	(A+I+L+V)	41	15.356	(A+C+F+G+I+L+M+P+V+W+Y)	113	42.322	(H+K+R)	72	26.966	(B+D+E+Z)	21	7.865	6	2.247	62	23.221	12.3929	49	30817.5	267
Q8BMF4	Dihydrolipoyllysine-residue acetyltransferase component of pyruvate dehydrogenase complex, mitochondrial OS=Mus musculus (Mouse) OX=10090 GN=Dlat PE=1 SV=2	3	0.127385	0.0102949	12.3736	0.113706	1	(D+E+H+K+N+Q+R+S+T+Z)	250	38.941	(B+D+E+H+K+R+Z)	141	21.963	(F+H+W+Y)	40	6.231	(A+I+L+V)	224	34.891	(A+C+F+G+I+L+M+P+V+W+Y)	392	61.059	(H+K+R)	78	12.15	(B+D+E+Z)	63	9.813	40	6.231	31	4.829	8.7371	11.5	67941.7	642
Q8BU88	39S ribosomal protein L22, mitochondrial OS=Mus musculus (Mouse) OX=10090 GN=Mrpl22 PE=1 SV=1	2	0.106279	0.0300266	3.53951	0.0926003	1	(D+E+H+K+N+Q+R+S+T+Z)	95	46.117	(B+D+E+H+K+R+Z)	63	30.583	(F+H+W+Y)	23	11.165	(A+I+L+V)	62	30.097	(A+C+F+G+I+L+M+P+V+W+Y)	111	53.883	(H+K+R)	43	20.874	(B+D+E+Z)	20	9.709	16	7.767	19	9.223	10.4014	19	23804.8	206
Q8C1B7	Septin-11 OS=Mus musculus (Mouse) OX=10090 GN=Septin11 PE=1 SV=4	3	0.131156	0.00883906	14.8382	0.117477	1	(D+E+H+K+N+Q+R+S+T+Z)	240	55.684	(B+D+E+H+K+R+Z)	149	34.571	(F+H+W+Y)	44	10.209	(A+I+L+V)	110	25.522	(A+C+F+G+I+L+M+P+V+W+Y)	191	44.316	(H+K+R)	78	18.097	(B+D+E+Z)	71	16.473	48	11.137	18	4.176	6.6415	1	49694.6	431
Q8C1E7	Transmembrane protein 120A OS=Mus musculus (Mouse) OX=10090 GN=Tmem120a PE=1 SV=1	2	0.14546	0.0240892	6.03841	0.131781	1	(D+E+H+K+N+Q+R+S+T+Z)	152	44.315	(B+D+E+H+K+R+Z)	75	21.866	(F+H+W+Y)	62	18.076	(A+I+L+V)	91	26.531	(A+C+F+G+I+L+M+P+V+W+Y)	191	55.685	(H+K+R)	46	13.411	(B+D+E+Z)	29	8.455	20	5.831	18	5.248	9.0835	13	40751.4	343
Q8CAQ8	MICOS complex subunit Mic60 OS=Mus musculus (Mouse) OX=10090 GN=Immt PE=1 SV=1	3	0.150874	0.00363932	41.4567	0.137195	1	(D+E+H+K+N+Q+R+S+T+Z)	396	52.312	(B+D+E+H+K+R+Z)	223	29.458	(F+H+W+Y)	55	7.266	(A+I+L+V)	241	31.836	(A+C+F+G+I+L+M+P+V+W+Y)	361	47.688	(H+K+R)	116	15.324	(B+D+E+Z)	107	14.135	55	7.266	44	5.812	6.5647	0.5	83900.1	757
Q8K1Z0	Ubiquinone biosynthesis protein COQ9, mitochondrial OS=Mus musculus (Mouse) OX=10090 GN=Coq9 PE=1 SV=1	3	0.105257	0.0327283	3.21609	0.0915778	1	(D+E+H+K+N+Q+R+S+T+Z)	152	48.562	(B+D+E+H+K+R+Z)	77	24.601	(F+H+W+Y)	32	10.224	(A+I+L+V)	91	29.073	(A+C+F+G+I+L+M+P+V+W+Y)	161	51.438	(H+K+R)	39	12.46	(B+D+E+Z)	38	12.141	7	2.236	22	7.029	5.7931	-4	35082.6	313
Q8K2C6	NAD-dependent protein deacylase sirtuin-5, mitochondrial OS=Mus musculus (Mouse) OX=10090 GN=Sirt5 PE=1 SV=1	3	0.139799	0.0288519	4.8454	0.12612	1	(D+E+H+K+N+Q+R+S+T+Z)	131	42.258	(B+D+E+H+K+R+Z)	78	25.161	(F+H+W+Y)	30	9.677	(A+I+L+V)	89	28.71	(A+C+F+G+I+L+M+P+V+W+Y)	179	57.742	(H+K+R)	47	15.161	(B+D+E+Z)	31	10	12	3.871	27	8.71	8.5588	12	34134.2	310
Q8K4F5	Protein ABHD11 OS=Mus musculus (Mouse) OX=10090 GN=Abhd11 PE=1 SV=1	3	0.083233	0.0118616	7.01702	0.0695539	1	(D+E+H+K+N+Q+R+S+T+Z)	133	43.322	(B+D+E+H+K+R+Z)	66	21.498	(F+H+W+Y)	31	10.098	(A+I+L+V)	99	32.248	(A+C+F+G+I+L+M+P+V+W+Y)	174	56.678	(H+K+R)	42	13.681	(B+D+E+Z)	24	7.818	10	3.257	21	6.84	10.1517	12.5	33560.6	307
Q8QZY2	Glycerate kinase OS=Mus musculus (Mouse) OX=10090 GN=Glyctk PE=1 SV=1	3	0.14674	0.0160859	9.12231	0.133061	1	(D+E+H+K+N+Q+R+S+T+Z)	205	39.197	(B+D+E+H+K+R+Z)	110	21.033	(F+H+W+Y)	34	6.501	(A+I+L+V)	206	39.388	(A+C+F+G+I+L+M+P+V+W+Y)	318	60.803	(H+K+R)	60	11.472	(B+D+E+Z)	50	9.56	16	3.059	27	5.163	6.6468	1.5	55292.9	523
Q8R0G9	Nuclear pore complex protein Nup133 OS=Mus musculus (Mouse) OX=10090 GN=Nup133 PE=1 SV=2	2	0.0511921	0.00620046	8.25618	0.0375131	1	(D+E+H+K+N+Q+R+S+T+Z)	558	48.312	(B+D+E+H+K+R+Z)	288	24.935	(F+H+W+Y)	112	9.697	(A+I+L+V)	354	30.649	(A+C+F+G+I+L+M+P+V+W+Y)	597	51.688	(H+K+R)	134	11.602	(B+D+E+Z)	154	13.333	54	4.675	53	4.589	4.8343	-33.5	128620	1155
Q8R0N6	Hydroxyacid-oxoacid transhydrogenase, mitochondrial OS=Mus musculus (Mouse) OX=10090 GN=Adhfe1 PE=1 SV=2	3	0.127913	0.0102735	12.4508	0.114234	1	(D+E+H+K+N+Q+R+S+T+Z)	193	41.505	(B+D+E+H+K+R+Z)	100	21.505	(F+H+W+Y)	50	10.753	(A+I+L+V)	152	32.688	(A+C+F+G+I+L+M+P+V+W+Y)	272	58.495	(H+K+R)	58	12.473	(B+D+E+Z)	42	9.032	25	5.376	17	3.656	7.5351	8	49937.3	465
Q8R0Y8	Mitochondrial coenzyme A transporter SLC25A42 OS=Mus musculus (Mouse) OX=10090 GN=Slc25a42 PE=1 SV=1	3	0.14977	0.0267706	5.59455	0.136091	1	(D+E+H+K+N+Q+R+S+T+Z)	126	39.623	(B+D+E+H+K+R+Z)	67	21.069	(F+H+W+Y)	42	13.208	(A+I+L+V)	105	33.019	(A+C+F+G+I+L+M+P+V+W+Y)	192	60.377	(H+K+R)	45	14.151	(B+D+E+Z)	22	6.918	11	3.459	27	8.491	10.4507	19.5	35240.9	318
Q8R1S0	Ubiquinone biosynthesis monooxygenase COQ6, mitochondrial OS=Mus musculus (Mouse) OX=10090 GN=Coq6 PE=1 SV=3	3	0.14163	0.00665575	21.2794	0.127951	1	(D+E+H+K+N+Q+R+S+T+Z)	206	43.277	(B+D+E+H+K+R+Z)	106	22.269	(F+H+W+Y)	54	11.345	(A+I+L+V)	166	34.874	(A+C+F+G+I+L+M+P+V+W+Y)	270	56.723	(H+K+R)	61	12.815	(B+D+E+Z)	45	9.454	20	4.202	22	4.622	7.1458	6.5	51392.6	476
Q8R1T4	UDP-N-acetylglucosamine transporter OS=Mus musculus (Mouse) OX=10090 GN=Slc35a3 PE=2 SV=1	3	0.0928947	0.0183621	5.05903	0.0792156	1	(D+E+H+K+N+Q+R+S+T+Z)	118	36.196	(B+D+E+H+K+R+Z)	44	13.497	(F+H+W+Y)	43	13.19	(A+I+L+V)	124	38.037	(A+C+F+G+I+L+M+P+V+W+Y)	208	63.804	(H+K+R)	26	7.975	(B+D+E+Z)	18	5.521	19	5.828	6	1.84	9.3723	7.5	35976.4	326
Q8R3Q6	Coiled-coil domain-containing protein 58 OS=Mus musculus (Mouse) OX=10090 GN=Ccdc58 PE=1 SV=1	3	0.143622	0.00901614	15.9294	0.129943	1	(D+E+H+K+N+Q+R+S+T+Z)	81	56.25	(B+D+E+H+K+R+Z)	49	34.028	(F+H+W+Y)	11	7.639	(A+I+L+V)	41	28.472	(A+C+F+G+I+L+M+P+V+W+Y)	63	43.75	(H+K+R)	27	18.75	(B+D+E+Z)	22	15.278	13	9.028	11	7.639	8.14	3.5	16665.1	144
Q8R4N0	Citramalyl-CoA lyase, mitochondrial OS=Mus musculus (Mouse) OX=10090 GN=Clybl PE=1 SV=2	3	0.147886	0.00479767	30.8246	0.134207	1	(D+E+H+K+N+Q+R+S+T+Z)	154	45.562	(B+D+E+H+K+R+Z)	92	27.219	(F+H+W+Y)	28	8.284	(A+I+L+V)	113	33.432	(A+C+F+G+I+L+M+P+V+W+Y)	184	54.438	(H+K+R)	51	15.089	(B+D+E+Z)	41	12.13	27	7.988	19	5.621	8.6927	7.5	37548.5	338
Q8VCM8	Nicalin OS=Mus musculus (Mouse) OX=10090 GN=Ncln PE=1 SV=2	3	0.0633104	0.0125238	5.05521	0.0496313	1	(D+E+H+K+N+Q+R+S+T+Z)	245	43.517	(B+D+E+H+K+R+Z)	135	23.979	(F+H+W+Y)	68	12.078	(A+I+L+V)	199	35.346	(A+C+F+G+I+L+M+P+V+W+Y)	318	56.483	(H+K+R)	72	12.789	(B+D+E+Z)	63	11.19	19	3.375	34	6.039	6.4632	-0.5	62908.2	563
Q91VR2	ATP synthase subunit gamma, mitochondrial OS=Mus musculus (Mouse) OX=10090 GN=Atp5f1c PE=1 SV=1	3	0.130606	0.00301999	43.2471	0.116927	1	(D+E+H+K+N+Q+R+S+T+Z)	144	48.322	(B+D+E+H+K+R+Z)	77	25.839	(F+H+W+Y)	24	8.054	(A+I+L+V)	100	33.557	(A+C+F+G+I+L+M+P+V+W+Y)	154	51.678	(H+K+R)	43	14.43	(B+D+E+Z)	34	11.409	27	9.06	13	4.362	9.4556	7.5	32885.9	298
Q91VT4	Carbonyl reductase family member 4 OS=Mus musculus (Mouse) OX=10090 GN=Cbr4 PE=1 SV=2	3	0.147341	0.00593017	24.8461	0.133662	1	(D+E+H+K+N+Q+R+S+T+Z)	101	42.797	(B+D+E+H+K+R+Z)	55	23.305	(F+H+W+Y)	19	8.051	(A+I+L+V)	82	34.746	(A+C+F+G+I+L+M+P+V+W+Y)	135	57.203	(H+K+R)	36	15.254	(B+D+E+Z)	19	8.051	16	6.78	13	5.508	10.3323	13.5	25414.6	236
Q91XE0	Glycine N-acyltransferase OS=Mus musculus (Mouse) OX=10090 GN=Glyat PE=1 SV=1	3	0.138995	0.00862951	16.1069	0.125315	1	(D+E+H+K+N+Q+R+S+T+Z)	147	49.662	(B+D+E+H+K+R+Z)	66	22.297	(F+H+W+Y)	38	12.838	(A+I+L+V)	70	23.649	(A+C+F+G+I+L+M+P+V+W+Y)	149	50.338	(H+K+R)	39	13.176	(B+D+E+Z)	27	9.122	22	7.432	8	2.703	8.3264	7.5	34098.2	296
Q921M4	Golgin subfamily A member 2 OS=Mus musculus (Mouse) OX=10090 GN=Golga2 PE=1 SV=3	3	0.0827877	0.0206894	4.00145	0.0691087	1	(D+E+H+K+N+Q+R+S+T+Z)	582	58.258	(B+D+E+H+K+R+Z)	317	31.732	(F+H+W+Y)	52	5.205	(A+I+L+V)	280	28.028	(A+C+F+G+I+L+M+P+V+W+Y)	417	41.742	(H+K+R)	141	14.114	(B+D+E+Z)	176	17.618	62	6.206	58	5.806	4.6641	-45.5	113278	999
Q921X9	Protein disulfide-isomerase A5 OS=Mus musculus (Mouse) OX=10090 GN=Pdia5 PE=1 SV=1	3	0.140508	0.00630015	22.3023	0.126829	1	(D+E+H+K+N+Q+R+S+T+Z)	241	46.615	(B+D+E+H+K+R+Z)	162	31.335	(F+H+W+Y)	72	13.926	(A+I+L+V)	140	27.079	(A+C+F+G+I+L+M+P+V+W+Y)	276	53.385	(H+K+R)	90	17.408	(B+D+E+Z)	72	13.926	49	9.478	23	4.449	7.4864	9	59267.2	517
Q922Q8	Leucine-rich repeat-containing protein 59 OS=Mus musculus (Mouse) OX=10090 GN=Lrrc59 PE=1 SV=1	3	0.141344	0.00694709	20.3458	0.127665	1	(D+E+H+K+N+Q+R+S+T+Z)	168	54.723	(B+D+E+H+K+R+Z)	107	34.853	(F+H+W+Y)	15	4.886	(A+I+L+V)	95	30.945	(A+C+F+G+I+L+M+P+V+W+Y)	139	45.277	(H+K+R)	66	21.498	(B+D+E+Z)	41	13.355	37	12.052	22	7.166	10.2323	21.5	34877.4	307
Q924D0	Reticulon-4-interacting protein 1, mitochondrial OS=Mus musculus (Mouse) OX=10090 GN=Rtn4ip1 PE=1 SV=2	3	0.143914	0.0195318	7.36817	0.130234	1	(D+E+H+K+N+Q+R+S+T+Z)	160	40.404	(B+D+E+H+K+R+Z)	90	22.727	(F+H+W+Y)	44	11.111	(A+I+L+V)	130	32.828	(A+C+F+G+I+L+M+P+V+W+Y)	236	59.596	(H+K+R)	55	13.889	(B+D+E+Z)	35	8.838	28	7.071	18	4.545	9.6695	15.5	43371.5	396
Q99J77	Sialic acid synthase OS=Mus musculus (Mouse) OX=10090 GN=Nans PE=1 SV=1	3	0.139652	0.0124341	11.2314	0.125973	1	(D+E+H+K+N+Q+R+S+T+Z)	167	46.518	(B+D+E+H+K+R+Z)	103	28.691	(F+H+W+Y)	39	10.864	(A+I+L+V)	99	27.577	(A+C+F+G+I+L+M+P+V+W+Y)	192	53.482	(H+K+R)	56	15.599	(B+D+E+Z)	47	13.092	33	9.192	12	3.343	7.0346	3.5	40024.1	359
Q99JR1	Sideroflexin-1 OS=Mus musculus (Mouse) OX=10090 GN=Sfxn1 PE=1 SV=3	3	0.149905	0.00809165	18.5259	0.136226	1	(D+E+H+K+N+Q+R+S+T+Z)	135	41.925	(B+D+E+H+K+R+Z)	58	18.012	(F+H+W+Y)	32	9.938	(A+I+L+V)	102	31.677	(A+C+F+G+I+L+M+P+V+W+Y)	187	58.075	(H+K+R)	35	10.87	(B+D+E+Z)	23	7.143	12	3.727	19	5.901	9.5926	10	35649.4	322
Q99JY0	Trifunctional enzyme subunit beta, mitochondrial OS=Mus musculus (Mouse) OX=10090 GN=Hadhb PE=1 SV=1	3	0.145921	0.00935501	15.5981	0.132241	1	(D+E+H+K+N+Q+R+S+T+Z)	210	44.211	(B+D+E+H+K+R+Z)	107	22.526	(F+H+W+Y)	44	9.263	(A+I+L+V)	151	31.789	(A+C+F+G+I+L+M+P+V+W+Y)	265	55.789	(H+K+R)	66	13.895	(B+D+E+Z)	41	8.632	33	6.947	22	4.632	9.914	19.5	51386.3	475
Q99JY3	GTPase IMAP family member 4 OS=Mus musculus (Mouse) OX=10090 GN=Gimap4 PE=1 SV=2	3	0.113362	0.0163159	6.94794	0.0996831	1	(D+E+H+K+N+Q+R+S+T+Z)	175	53.354	(B+D+E+H+K+R+Z)	111	33.841	(F+H+W+Y)	29	8.841	(A+I+L+V)	85	25.915	(A+C+F+G+I+L+M+P+V+W+Y)	153	46.646	(H+K+R)	56	17.073	(B+D+E+Z)	55	16.768	24	7.317	27	8.232	6.1027	-1.5	38044.5	328
Q99KK2	N-acylneuraminate cytidylyltransferase OS=Mus musculus (Mouse) OX=10090 GN=Cmas PE=1 SV=2	3	0.12076	0.00668773	18.0569	0.107081	1	(D+E+H+K+N+Q+R+S+T+Z)	201	46.528	(B+D+E+H+K+R+Z)	130	30.093	(F+H+W+Y)	40	9.259	(A+I+L+V)	131	30.324	(A+C+F+G+I+L+M+P+V+W+Y)	231	53.472	(H+K+R)	72	16.667	(B+D+E+Z)	58	13.426	32	7.407	30	6.944	8.1205	9	48058	432
Q99KP3	Lambda-crystallin homolog OS=Mus musculus (Mouse) OX=10090 GN=Cryl1 PE=1 SV=3	2	0.142354	0.0333479	4.26876	0.128675	1	(D+E+H+K+N+Q+R+S+T+Z)	135	42.32	(B+D+E+H+K+R+Z)	80	25.078	(F+H+W+Y)	27	8.464	(A+I+L+V)	104	32.602	(A+C+F+G+I+L+M+P+V+W+Y)	184	57.68	(H+K+R)	40	12.539	(B+D+E+Z)	40	12.539	18	5.643	15	4.702	5.6666	-3.5	35208.8	319
Q99LB6	Methionine adenosyltransferase 2 subunit beta OS=Mus musculus (Mouse) OX=10090 GN=Mat2b PE=1 SV=1	3	0.0865684	0.0217071	3.98802	0.0728893	1	(D+E+H+K+N+Q+R+S+T+Z)	155	46.407	(B+D+E+H+K+R+Z)	89	26.647	(F+H+W+Y)	39	11.677	(A+I+L+V)	99	29.641	(A+C+F+G+I+L+M+P+V+W+Y)	179	53.593	(H+K+R)	49	14.671	(B+D+E+Z)	40	11.976	18	5.389	19	5.689	6.9142	3	37392.6	334
Q99LD8	N(G),N(G)-dimethylarginine dimethylaminohydrolase 2 OS=Mus musculus (Mouse) OX=10090 GN=Ddah2 PE=1 SV=1	3	0.0572897	0.00956548	5.98921	0.0436106	1	(D+E+H+K+N+Q+R+S+T+Z)	113	39.649	(B+D+E+H+K+R+Z)	65	22.807	(F+H+W+Y)	17	5.965	(A+I+L+V)	96	33.684	(A+C+F+G+I+L+M+P+V+W+Y)	172	60.351	(H+K+R)	33	11.579	(B+D+E+Z)	32	11.228	7	2.456	19	6.667	5.8911	-2.5	29645.8	285
Q99N93	39S ribosomal protein L16, mitochondrial OS=Mus musculus (Mouse) OX=10090 GN=Mrpl16 PE=1 SV=1	3	0.146702	0.0399762	3.66972	0.133023	1	(D+E+H+K+N+Q+R+S+T+Z)	108	43.028	(B+D+E+H+K+R+Z)	68	27.092	(F+H+W+Y)	33	13.147	(A+I+L+V)	64	25.498	(A+C+F+G+I+L+M+P+V+W+Y)	143	56.972	(H+K+R)	47	18.725	(B+D+E+Z)	21	8.367	19	7.57	21	8.367	10.9444	22.5	28803.8	251
Q99P88	Nuclear pore complex protein Nup155 OS=Mus musculus (Mouse) OX=10090 GN=Nup155 PE=1 SV=1	3	0.0344618	0.0102714	3.3551	0.0207827	1	(D+E+H+K+N+Q+R+S+T+Z)	640	46.01	(B+D+E+H+K+R+Z)	312	22.43	(F+H+W+Y)	136	9.777	(A+I+L+V)	432	31.057	(A+C+F+G+I+L+M+P+V+W+Y)	751	53.99	(H+K+R)	160	11.503	(B+D+E+Z)	152	10.927	58	4.17	68	4.889	6.0695	-9	155118	1391
Q9CPR4	60S ribosomal protein L17 OS=Mus musculus (Mouse) OX=10090 GN=Rpl17 PE=1 SV=3	3	0.13855	0.00988331	14.0186	0.124871	1	(D+E+H+K+N+Q+R+S+T+Z)	100	54.348	(B+D+E+H+K+R+Z)	64	34.783	(F+H+W+Y)	17	9.239	(A+I+L+V)	43	23.37	(A+C+F+G+I+L+M+P+V+W+Y)	84	45.652	(H+K+R)	47	25.543	(B+D+E+Z)	17	9.239	26	14.13	15	8.152	10.8907	27	21423.1	184
Q9CQF8	Ribosomal protein 63, mitochondrial OS=Mus musculus (Mouse) OX=10090 GN=Mrpl57 PE=1 SV=1	3	0.13531	0.033907	3.99062	0.121631	1	(D+E+H+K+N+Q+R+S+T+Z)	50	49.02	(B+D+E+H+K+R+Z)	33	32.353	(F+H+W+Y)	15	14.706	(A+I+L+V)	29	28.431	(A+C+F+G+I+L+M+P+V+W+Y)	52	50.98	(H+K+R)	23	22.549	(B+D+E+Z)	10	9.804	7	6.863	11	10.784	10.7616	10.5	11951.8	102
Q9CQN7	39S ribosomal protein L41, mitochondrial OS=Mus musculus (Mouse) OX=10090 GN=Mrpl41 PE=1 SV=1	3	0.14728	0.0101903	14.453	0.133601	1	(D+E+H+K+N+Q+R+S+T+Z)	63	46.667	(B+D+E+H+K+R+Z)	37	27.407	(F+H+W+Y)	17	12.593	(A+I+L+V)	31	22.963	(A+C+F+G+I+L+M+P+V+W+Y)	72	53.333	(H+K+R)	23	17.037	(B+D+E+Z)	14	10.37	15	11.111	8	5.926	10.4342	9	15261.6	135
Q9CQQ7	ATP synthase F(0) complex subunit B1, mitochondrial OS=Mus musculus (Mouse) OX=10090 GN=Atp5pb PE=1 SV=1	3	0.124621	0.00491026	25.3797	0.110942	1	(D+E+H+K+N+Q+R+S+T+Z)	113	44.141	(B+D+E+H+K+R+Z)	68	26.562	(F+H+W+Y)	27	10.547	(A+I+L+V)	88	34.375	(A+C+F+G+I+L+M+P+V+W+Y)	143	55.859	(H+K+R)	40	15.625	(B+D+E+Z)	28	10.938	23	8.984	11	4.297	9.4825	9	28948.8	256
Q9CQT1	Methylthioribose-1-phosphate isomerase OS=Mus musculus (Mouse) OX=10090 GN=Mri1 PE=1 SV=1	2	0.0827135	0.0146212	5.6571	0.0690345	1	(D+E+H+K+N+Q+R+S+T+Z)	153	41.463	(B+D+E+H+K+R+Z)	87	23.577	(F+H+W+Y)	28	7.588	(A+I+L+V)	140	37.94	(A+C+F+G+I+L+M+P+V+W+Y)	216	58.537	(H+K+R)	44	11.924	(B+D+E+Z)	43	11.653	7	1.897	26	7.046	5.7786	-4.5	39410.9	369
Q9CQX8	28S ribosomal protein S36, mitochondrial OS=Mus musculus (Mouse) OX=10090 GN=Mrps36 PE=1 SV=1	2	0.136723	0.0210952	6.48122	0.123043	1	(D+E+H+K+N+Q+R+S+T+Z)	52	50.98	(B+D+E+H+K+R+Z)	28	27.451	(F+H+W+Y)	7	6.863	(A+I+L+V)	25	24.51	(A+C+F+G+I+L+M+P+V+W+Y)	50	49.02	(H+K+R)	19	18.627	(B+D+E+Z)	9	8.824	9	8.824	6	5.882	10.7216	8	11100.8	102
Q9CR57	60S ribosomal protein L14 OS=Mus musculus (Mouse) OX=10090 GN=Rpl14 PE=1 SV=3	3	0.139679	0.00547196	25.5263	0.126	1	(D+E+H+K+N+Q+R+S+T+Z)	93	42.857	(B+D+E+H+K+R+Z)	68	31.336	(F+H+W+Y)	15	6.912	(A+I+L+V)	79	36.406	(A+C+F+G+I+L+M+P+V+W+Y)	124	57.143	(H+K+R)	56	25.806	(B+D+E+Z)	12	5.53	38	17.512	16	7.373	11.7102	43	23564.1	217
Q9CR84	ATP synthase F(0) complex subunit C1, mitochondrial OS=Mus musculus (Mouse) OX=10090 GN=Atp5mc1 PE=1 SV=1	3	0.112499	0.00888797	12.6574	0.0988195	1	(D+E+H+K+N+Q+R+S+T+Z)	48	35.294	(B+D+E+H+K+R+Z)	17	12.5	(F+H+W+Y)	10	7.353	(A+I+L+V)	52	38.235	(A+C+F+G+I+L+M+P+V+W+Y)	88	64.706	(H+K+R)	12	8.824	(B+D+E+Z)	5	3.676	4	2.941	8	5.882	10.5569	7	14199.7	136
Q9CXS4	Centromere protein V OS=Mus musculus (Mouse) OX=10090 GN=Cenpv PE=1 SV=2	3	0.0732732	0.00763824	9.59294	0.0595942	1	(D+E+H+K+N+Q+R+S+T+Z)	125	49.603	(B+D+E+H+K+R+Z)	72	28.571	(F+H+W+Y)	26	10.317	(A+I+L+V)	56	22.222	(A+C+F+G+I+L+M+P+V+W+Y)	127	50.397	(H+K+R)	48	19.048	(B+D+E+Z)	24	9.524	16	6.349	24	9.524	10.4364	20	27541.1	252
Q9CYR0	Single-stranded DNA-binding protein, mitochondrial OS=Mus musculus (Mouse) OX=10090 GN=Ssbp1 PE=1 SV=1	3	0.139309	0.0155489	8.95939	0.12563	1	(D+E+H+K+N+Q+R+S+T+Z)	73	48.026	(B+D+E+H+K+R+Z)	41	26.974	(F+H+W+Y)	16	10.526	(A+I+L+V)	44	28.947	(A+C+F+G+I+L+M+P+V+W+Y)	79	51.974	(H+K+R)	26	17.105	(B+D+E+Z)	15	9.868	8	5.263	15	9.868	10.443	9.5	17318.9	152
Q9CZX8	40S ribosomal protein S19 OS=Mus musculus (Mouse) OX=10090 GN=Rps19 PE=1 SV=3	3	0.122559	0.0106984	11.4558	0.10888	1	(D+E+H+K+N+Q+R+S+T+Z)	70	48.276	(B+D+E+H+K+R+Z)	45	31.034	(F+H+W+Y)	14	9.655	(A+I+L+V)	42	28.966	(A+C+F+G+I+L+M+P+V+W+Y)	75	51.724	(H+K+R)	32	22.069	(B+D+E+Z)	13	8.966	15	10.345	13	8.966	11.0868	17	16085.5	145
Q9D1P0	39S ribosomal protein L13, mitochondrial OS=Mus musculus (Mouse) OX=10090 GN=Mrpl13 PE=1 SV=1	3	0.0846891	0.0138242	6.12613	0.07101	1	(D+E+H+K+N+Q+R+S+T+Z)	82	46.067	(B+D+E+H+K+R+Z)	50	28.09	(F+H+W+Y)	24	13.483	(A+I+L+V)	47	26.404	(A+C+F+G+I+L+M+P+V+W+Y)	96	53.933	(H+K+R)	31	17.416	(B+D+E+Z)	19	10.674	11	6.18	13	7.303	9.805	8.5	20676.9	178
Q9D273	Corrinoid adenosyltransferase OS=Mus musculus (Mouse) OX=10090 GN=Mmab PE=1 SV=1	3	0.128889	0.0113541	11.3517	0.11521	1	(D+E+H+K+N+Q+R+S+T+Z)	111	46.835	(B+D+E+H+K+R+Z)	67	28.27	(F+H+W+Y)	24	10.127	(A+I+L+V)	65	27.426	(A+C+F+G+I+L+M+P+V+W+Y)	126	53.165	(H+K+R)	40	16.878	(B+D+E+Z)	27	11.392	16	6.751	19	8.017	9.64	10.5	26273.1	237
Q9D6J5	NADH dehydrogenase [ubiquinone] 1 beta subcomplex subunit 8, mitochondrial OS=Mus musculus (Mouse) OX=10090 GN=Ndufb8 PE=1 SV=1	2	0.150657	0.0141426	10.6527	0.136978	1	(D+E+H+K+N+Q+R+S+T+Z)	76	40.86	(B+D+E+H+K+R+Z)	52	27.957	(F+H+W+Y)	34	18.28	(A+I+L+V)	40	21.505	(A+C+F+G+I+L+M+P+V+W+Y)	110	59.14	(H+K+R)	28	15.054	(B+D+E+Z)	24	12.903	6	3.226	15	8.065	6.6072	0.5	21875.8	186
Q9D6R2	Isocitrate dehydrogenase [NAD] subunit alpha, mitochondrial OS=Mus musculus (Mouse) OX=10090 GN=Idh3a PE=1 SV=1	3	0.136523	0.0101174	13.4938	0.122844	1	(D+E+H+K+N+Q+R+S+T+Z)	156	42.623	(B+D+E+H+K+R+Z)	89	24.317	(F+H+W+Y)	31	8.47	(A+I+L+V)	115	31.421	(A+C+F+G+I+L+M+P+V+W+Y)	210	57.377	(H+K+R)	47	12.842	(B+D+E+Z)	42	11.475	25	6.831	14	3.825	6.6834	1	39638.7	366
Q9D711	Pirin OS=Mus musculus (Mouse) OX=10090 GN=Pir PE=1 SV=1	3	0.136212	0.0312688	4.35614	0.122532	1	(D+E+H+K+N+Q+R+S+T+Z)	136	46.897	(B+D+E+H+K+R+Z)	83	28.621	(F+H+W+Y)	33	11.379	(A+I+L+V)	73	25.172	(A+C+F+G+I+L+M+P+V+W+Y)	154	53.103	(H+K+R)	46	15.862	(B+D+E+Z)	37	12.759	21	7.241	14	4.828	7.073	3.5	32066.4	290
Q9D8E6	60S ribosomal protein L4 OS=Mus musculus (Mouse) OX=10090 GN=Rpl4 PE=1 SV=3	3	0.139369	0.00389085	35.8196	0.12569	1	(D+E+H+K+N+Q+R+S+T+Z)	206	49.165	(B+D+E+H+K+R+Z)	134	31.981	(F+H+W+Y)	31	7.399	(A+I+L+V)	123	29.356	(A+C+F+G+I+L+M+P+V+W+Y)	213	50.835	(H+K+R)	106	25.298	(B+D+E+Z)	28	6.683	56	13.365	41	9.785	11.6542	73.5	47153.6	419
Q9D8N0	Elongation factor 1-gamma OS=Mus musculus (Mouse) OX=10090 GN=Eef1g PE=1 SV=3	3	0.125957	0.0048662	25.8841	0.112278	1	(D+E+H+K+N+Q+R+S+T+Z)	208	47.597	(B+D+E+H+K+R+Z)	119	27.231	(F+H+W+Y)	65	14.874	(A+I+L+V)	113	25.858	(A+C+F+G+I+L+M+P+V+W+Y)	229	52.403	(H+K+R)	62	14.188	(B+D+E+Z)	57	13.043	33	7.551	21	4.805	6.6968	1	50060.8	437
Q9D8V0	Minor histocompatibility antigen H13 OS=Mus musculus (Mouse) OX=10090 GN=Hm13 PE=1 SV=1	2	0.124398	0.0396857	3.13458	0.110719	1	(D+E+H+K+N+Q+R+S+T+Z)	142	37.566	(B+D+E+H+K+R+Z)	71	18.783	(F+H+W+Y)	54	14.286	(A+I+L+V)	129	34.127	(A+C+F+G+I+L+M+P+V+W+Y)	236	62.434	(H+K+R)	36	9.524	(B+D+E+Z)	35	9.259	19	5.026	10	2.646	5.9103	-2.5	41747.6	378
Q9DAS9	Guanine nucleotide-binding protein G(I)/G(S)/G(O) subunit gamma-12 OS=Mus musculus (Mouse) OX=10090 GN=Gng12 PE=1 SV=3	3	0.0976614	0.0163985	5.9555	0.0839824	1	(D+E+H+K+N+Q+R+S+T+Z)	40	55.556	(B+D+E+H+K+R+Z)	20	27.778	(F+H+W+Y)	3	4.167	(A+I+L+V)	21	29.167	(A+C+F+G+I+L+M+P+V+W+Y)	32	44.444	(H+K+R)	12	16.667	(B+D+E+Z)	8	11.111	6	8.333	5	6.944	9.2739	3.5	7997.23	72
Q9DCS3	Enoyl-[acyl-carrier-protein] reductase, mitochondrial OS=Mus musculus (Mouse) OX=10090 GN=Mecr PE=1 SV=2	3	0.133396	0.0145257	9.18343	0.119716	1	(D+E+H+K+N+Q+R+S+T+Z)	158	42.359	(B+D+E+H+K+R+Z)	78	20.912	(F+H+W+Y)	25	6.702	(A+I+L+V)	128	34.316	(A+C+F+G+I+L+M+P+V+W+Y)	215	57.641	(H+K+R)	45	12.064	(B+D+E+Z)	33	8.847	20	5.362	20	5.362	9.465	9.5	40342.7	373
Q9DCS9	NADH dehydrogenase [ubiquinone] 1 beta subcomplex subunit 10 OS=Mus musculus (Mouse) OX=10090 GN=Ndufb10 PE=1 SV=3	3	0.147986	0.0262393	5.63987	0.134307	1	(D+E+H+K+N+Q+R+S+T+Z)	92	52.273	(B+D+E+H+K+R+Z)	58	32.955	(F+H+W+Y)	21	11.932	(A+I+L+V)	42	23.864	(A+C+F+G+I+L+M+P+V+W+Y)	84	47.727	(H+K+R)	31	17.614	(B+D+E+Z)	27	15.341	13	7.386	16	9.091	7.993	3	21023.8	176
Q9DCT2	NADH dehydrogenase [ubiquinone] iron-sulfur protein 3, mitochondrial OS=Mus musculus (Mouse) OX=10090 GN=Ndufs3 PE=1 SV=2	3	0.136421	0.0213042	6.4035	0.122742	1	(D+E+H+K+N+Q+R+S+T+Z)	119	45.247	(B+D+E+H+K+R+Z)	78	29.658	(F+H+W+Y)	36	13.688	(A+I+L+V)	81	30.798	(A+C+F+G+I+L+M+P+V+W+Y)	144	54.753	(H+K+R)	42	15.97	(B+D+E+Z)	36	13.688	12	4.563	23	8.745	7.1071	2.5	30149.3	263
Q9DCV7	Keratin, type II cytoskeletal 7 OS=Mus musculus (Mouse) OX=10090 GN=Krt7 PE=1 SV=1	2	0.0681378	0.0106882	6.37506	0.0544587	1	(D+E+H+K+N+Q+R+S+T+Z)	247	54.048	(B+D+E+H+K+R+Z)	131	28.665	(F+H+W+Y)	30	6.565	(A+I+L+V)	137	29.978	(A+C+F+G+I+L+M+P+V+W+Y)	210	45.952	(H+K+R)	65	14.223	(B+D+E+Z)	66	14.442	27	5.908	32	7.002	5.6196	-4	50708.8	457
Q9DCX2	ATP synthase subunit d, mitochondrial OS=Mus musculus (Mouse) OX=10090 GN=Atp5pd PE=1 SV=3	3	0.142748	0.00713159	20.0164	0.129069	1	(D+E+H+K+N+Q+R+S+T+Z)	79	49.068	(B+D+E+H+K+R+Z)	51	31.677	(F+H+W+Y)	19	11.801	(A+I+L+V)	45	27.95	(A+C+F+G+I+L+M+P+V+W+Y)	82	50.932	(H+K+R)	25	15.528	(B+D+E+Z)	26	16.149	18	11.18	5	3.106	5.3683	-2	18749.5	161
Q9DCY0	Glycine N-acyltransferase-like protein Keg1 OS=Mus musculus (Mouse) OX=10090 GN=Keg1 PE=1 SV=1	3	0.084596	0.0247075	3.4239	0.0709169	1	(D+E+H+K+N+Q+R+S+T+Z)	140	47.458	(B+D+E+H+K+R+Z)	66	22.373	(F+H+W+Y)	40	13.559	(A+I+L+V)	79	26.78	(A+C+F+G+I+L+M+P+V+W+Y)	155	52.542	(H+K+R)	41	13.898	(B+D+E+Z)	25	8.475	22	7.458	8	2.712	8.4815	10.5	33723	295
Q9EP89	Serine beta-lactamase-like protein LACTB, mitochondrial OS=Mus musculus (Mouse) OX=10090 GN=Lactb PE=1 SV=1	3	0.143933	0.0104309	13.7987	0.130254	1	(D+E+H+K+N+Q+R+S+T+Z)	246	44.646	(B+D+E+H+K+R+Z)	151	27.405	(F+H+W+Y)	56	10.163	(A+I+L+V)	158	28.675	(A+C+F+G+I+L+M+P+V+W+Y)	305	55.354	(H+K+R)	85	15.426	(B+D+E+Z)	66	11.978	49	8.893	26	4.719	9.2919	14	60705.5	551
Q9ER88	28S ribosomal protein S29, mitochondrial OS=Mus musculus (Mouse) OX=10090 GN=Dap3 PE=1 SV=1	3	0.143223	0.0220218	6.50369	0.129544	1	(D+E+H+K+N+Q+R+S+T+Z)	193	49.361	(B+D+E+H+K+R+Z)	108	27.621	(F+H+W+Y)	50	12.788	(A+I+L+V)	110	28.133	(A+C+F+G+I+L+M+P+V+W+Y)	198	50.639	(H+K+R)	67	17.136	(B+D+E+Z)	41	10.486	27	6.905	23	5.882	9.2677	17.5	44699.3	391
Q9EST5	Acidic leucine-rich nuclear phosphoprotein 32 family member B OS=Mus musculus (Mouse) OX=10090 GN=Anp32b PE=1 SV=1	2	0.0847377	0.0232558	3.64373	0.0710587	1	(D+E+H+K+N+Q+R+S+T+Z)	172	63.235	(B+D+E+H+K+R+Z)	139	51.103	(F+H+W+Y)	13	4.779	(A+I+L+V)	57	20.956	(A+C+F+G+I+L+M+P+V+W+Y)	100	36.765	(H+K+R)	31	11.397	(B+D+E+Z)	108	39.706	14	5.147	14	5.147	3.6281	-78.5	31078.8	272
Q9ESX5	H/ACA ribonucleoprotein complex subunit DKC1 OS=Mus musculus (Mouse) OX=10090 GN=Dkc1 PE=1 SV=4	3	0.0657613	0.012157	5.40936	0.0520822	1	(D+E+H+K+N+Q+R+S+T+Z)	258	50.688	(B+D+E+H+K+R+Z)	166	32.613	(F+H+W+Y)	39	7.662	(A+I+L+V)	148	29.077	(A+C+F+G+I+L+M+P+V+W+Y)	251	49.312	(H+K+R)	99	19.45	(B+D+E+Z)	67	13.163	56	11.002	30	5.894	9.8296	25.5	57401.6	509
Q9JJK2	LanC-like protein 2 OS=Mus musculus (Mouse) OX=10090 GN=Lancl2 PE=1 SV=1	2	0.0929318	0.0217461	4.2735	0.0792527	1	(D+E+H+K+N+Q+R+S+T+Z)	195	43.333	(B+D+E+H+K+R+Z)	121	26.889	(F+H+W+Y)	60	13.333	(A+I+L+V)	125	27.778	(A+C+F+G+I+L+M+P+V+W+Y)	255	56.667	(H+K+R)	67	14.889	(B+D+E+Z)	54	12	27	6	26	5.778	7.258	6	50777.2	450
Q9JK53	Prolargin OS=Mus musculus (Mouse) OX=10090 GN=Prelp PE=1 SV=2	3	0.120369	0.0182568	6.5931	0.10669	1	(D+E+H+K+N+Q+R+S+T+Z)	164	43.386	(B+D+E+H+K+R+Z)	83	21.958	(F+H+W+Y)	40	10.582	(A+I+L+V)	113	29.894	(A+C+F+G+I+L+M+P+V+W+Y)	214	56.614	(H+K+R)	53	14.021	(B+D+E+Z)	30	7.937	19	5.026	25	6.614	10.0073	18.5	43292.5	378
Q9JLF6	Protein-glutamine gamma-glutamyltransferase K OS=Mus musculus (Mouse) OX=10090 GN=Tgm1 PE=1 SV=2	3	0.111837	0.0296849	3.76746	0.0981577	1	(D+E+H+K+N+Q+R+S+T+Z)	380	46.626	(B+D+E+H+K+R+Z)	204	25.031	(F+H+W+Y)	90	11.043	(A+I+L+V)	203	24.908	(A+C+F+G+I+L+M+P+V+W+Y)	435	53.374	(H+K+R)	107	13.129	(B+D+E+Z)	97	11.902	26	3.19	60	7.362	6.4668	-0.5	89825.6	815
Q9JLT4	Thioredoxin reductase 2, mitochondrial OS=Mus musculus (Mouse) OX=10090 GN=Txnrd2 PE=1 SV=4	3	0.0817607	0.0141662	5.77154	0.0680817	1	(D+E+H+K+N+Q+R+S+T+Z)	223	42.557	(B+D+E+H+K+R+Z)	122	23.282	(F+H+W+Y)	54	10.305	(A+I+L+V)	160	30.534	(A+C+F+G+I+L+M+P+V+W+Y)	301	57.443	(H+K+R)	74	14.122	(B+D+E+Z)	48	9.16	31	5.916	24	4.58	8.5346	16.5	56602.8	524
Q9JLZ3	Methylglutaconyl-CoA hydratase, mitochondrial OS=Mus musculus (Mouse) OX=10090 GN=Auh PE=1 SV=1	3	0.145319	0.0101977	14.2501	0.13164	1	(D+E+H+K+N+Q+R+S+T+Z)	124	39.49	(B+D+E+H+K+R+Z)	83	26.433	(F+H+W+Y)	14	4.459	(A+I+L+V)	124	39.49	(A+C+F+G+I+L+M+P+V+W+Y)	190	60.51	(H+K+R)	49	15.605	(B+D+E+Z)	34	10.828	21	6.688	25	7.962	10.1032	13.5	33395	314
Q9QWR8	Alpha-N-acetylgalactosaminidase OS=Mus musculus (Mouse) OX=10090 GN=Naga PE=1 SV=2	3	0.108147	0.0151012	7.16145	0.0944676	1	(D+E+H+K+N+Q+R+S+T+Z)	169	40.723	(B+D+E+H+K+R+Z)	95	22.892	(F+H+W+Y)	52	12.53	(A+I+L+V)	120	28.916	(A+C+F+G+I+L+M+P+V+W+Y)	246	59.277	(H+K+R)	49	11.807	(B+D+E+Z)	46	11.084	18	4.337	24	5.783	6.3857	-0.5	47234.7	415
Q9QY81	Nuclear pore membrane glycoprotein 210 OS=Mus musculus (Mouse) OX=10090 GN=Nup210 PE=1 SV=2	3	0.0427125	0.00594074	7.18976	0.0290334	1	(D+E+H+K+N+Q+R+S+T+Z)	825	43.743	(B+D+E+H+K+R+Z)	360	19.088	(F+H+W+Y)	185	9.809	(A+I+L+V)	636	33.722	(A+C+F+G+I+L+M+P+V+W+Y)	1061	56.257	(H+K+R)	195	10.339	(B+D+E+Z)	165	8.749	69	3.659	74	3.924	6.6356	4	204101	1886
Q9QZ06	Toll-interacting protein OS=Mus musculus (Mouse) OX=10090 GN=Tollip PE=1 SV=1	3	0.0506732	0.0163908	3.09156	0.0369941	1	(D+E+H+K+N+Q+R+S+T+Z)	114	41.606	(B+D+E+H+K+R+Z)	52	18.978	(F+H+W+Y)	21	7.664	(A+I+L+V)	76	27.737	(A+C+F+G+I+L+M+P+V+W+Y)	160	58.394	(H+K+R)	24	8.759	(B+D+E+Z)	28	10.219	8	2.92	14	5.109	4.7889	-5	30344.8	274
Q9QZQ8	Core histone macro-H2A.1 OS=Mus musculus (Mouse) OX=10090 GN=H2afy PE=1 SV=3	3	0.113255	0.00708999	15.9739	0.0995755	1	(D+E+H+K+N+Q+R+S+T+Z)	172	46.237	(B+D+E+H+K+R+Z)	101	27.151	(F+H+W+Y)	25	6.72	(A+I+L+V)	120	32.258	(A+C+F+G+I+L+M+P+V+W+Y)	200	53.763	(H+K+R)	66	17.742	(B+D+E+Z)	35	9.409	47	12.634	13	3.495	10.5073	28	39735.2	372
Q9R013	Cathepsin F OS=Mus musculus (Mouse) OX=10090 GN=Ctsf PE=1 SV=1	2	0.141137	0.0265188	5.32215	0.127458	1	(D+E+H+K+N+Q+R+S+T+Z)	199	43.074	(B+D+E+H+K+R+Z)	103	22.294	(F+H+W+Y)	55	11.905	(A+I+L+V)	136	29.437	(A+C+F+G+I+L+M+P+V+W+Y)	263	56.926	(H+K+R)	53	11.472	(B+D+E+Z)	50	10.823	23	4.978	24	5.195	6.4915	0	51660.9	462
Q9WUM5	Succinate--CoA ligase [ADP/GDP-forming] subunit alpha, mitochondrial OS=Mus musculus (Mouse) OX=10090 GN=Suclg1 PE=1 SV=4	3	0.143265	0.00590591	24.2578	0.129586	1	(D+E+H+K+N+Q+R+S+T+Z)	142	41.04	(B+D+E+H+K+R+Z)	71	20.52	(F+H+W+Y)	28	8.092	(A+I+L+V)	111	32.081	(A+C+F+G+I+L+M+P+V+W+Y)	204	58.96	(H+K+R)	47	13.584	(B+D+E+Z)	24	6.936	23	6.647	13	3.757	9.9335	17.5	36154.8	346
Q9WV54	Acid ceramidase OS=Mus musculus (Mouse) OX=10090 GN=Asah1 PE=1 SV=1	3	0.14682	0.0126471	11.609	0.133141	1	(D+E+H+K+N+Q+R+S+T+Z)	177	44.924	(B+D+E+H+K+R+Z)	90	22.843	(F+H+W+Y)	50	12.69	(A+I+L+V)	103	26.142	(A+C+F+G+I+L+M+P+V+W+Y)	217	55.076	(H+K+R)	51	12.944	(B+D+E+Z)	39	9.898	26	6.599	18	4.569	8.5439	8.5	44669.6	394
Q9WVM8	Kynurenine/alpha-aminoadipate aminotransferase, mitochondrial OS=Mus musculus (Mouse) OX=10090 GN=Aadat PE=1 SV=1	3	0.127652	0.0153514	8.31535	0.113973	1	(D+E+H+K+N+Q+R+S+T+Z)	191	44.941	(B+D+E+H+K+R+Z)	96	22.588	(F+H+W+Y)	49	11.529	(A+I+L+V)	119	28	(A+C+F+G+I+L+M+P+V+W+Y)	234	55.059	(H+K+R)	53	12.471	(B+D+E+Z)	43	10.118	30	7.059	16	3.765	8.312	6.5	47597.9	425
Q9Z1J3	Cysteine desulfurase, mitochondrial OS=Mus musculus (Mouse) OX=10090 GN=Nfs1 PE=1 SV=3	3	0.118217	0.0389462	3.03539	0.104538	1	(D+E+H+K+N+Q+R+S+T+Z)	208	45.316	(B+D+E+H+K+R+Z)	120	26.144	(F+H+W+Y)	41	8.932	(A+I+L+V)	147	32.026	(A+C+F+G+I+L+M+P+V+W+Y)	251	54.684	(H+K+R)	69	15.033	(B+D+E+Z)	51	11.111	21	4.575	33	7.19	8.1775	10.5	50570	459
A0A2I3BPG9	Ribosomal protein L36A, pseudogene 1 OS=Mus musculus (Mouse) OX=10090 GN=Rpl36a-ps1 PE=3 SV=1	3	0.170254	0.00674716	25.2334	0.156575	2	(D+E+H+K+N+Q+R+S+T+Z)	60	56.604	(B+D+E+H+K+R+Z)	41	38.679	(F+H+W+Y)	11	10.377	(A+I+L+V)	19	17.925	(A+C+F+G+I+L+M+P+V+W+Y)	46	43.396	(H+K+R)	35	33.019	(B+D+E+Z)	6	5.66	22	20.755	10	9.434	11.2076	27.5	12454.9	106
A0A2I3BRL8	RRM domain-containing protein OS=Mus musculus (Mouse) OX=10090 GN=Gm7324 PE=4 SV=1	2	0.170715	0.017585	9.70799	0.157036	2	(D+E+H+K+N+Q+R+S+T+Z)	203	52.32	(B+D+E+H+K+R+Z)	118	30.412	(F+H+W+Y)	37	9.536	(A+I+L+V)	39	10.052	(A+C+F+G+I+L+M+P+V+W+Y)	185	47.68	(H+K+R)	71	18.299	(B+D+E+Z)	47	12.113	13	3.351	56	14.433	10.3167	23	42178.7	388
A2AS89	Agmatinase, mitochondrial OS=Mus musculus (Mouse) OX=10090 GN=Agmat PE=1 SV=1	3	0.176332	0.0075537	23.3438	0.162653	2	(D+E+H+K+N+Q+R+S+T+Z)	142	39.665	(B+D+E+H+K+R+Z)	68	18.994	(F+H+W+Y)	26	7.263	(A+I+L+V)	114	31.844	(A+C+F+G+I+L+M+P+V+W+Y)	216	60.335	(H+K+R)	38	10.615	(B+D+E+Z)	30	8.38	7	1.955	25	6.983	7.8181	5	38254.9	358
O08583	THO complex subunit 4 OS=Mus musculus (Mouse) OX=10090 GN=Alyref PE=1 SV=3	3	0.184216	0.00881338	20.9019	0.170537	2	(D+E+H+K+N+Q+R+S+T+Z)	121	47.451	(B+D+E+H+K+R+Z)	70	27.451	(F+H+W+Y)	15	5.882	(A+I+L+V)	57	22.353	(A+C+F+G+I+L+M+P+V+W+Y)	134	52.549	(H+K+R)	46	18.039	(B+D+E+Z)	24	9.412	11	4.314	32	12.549	11.6956	20.5	26940	255
O08749	Dihydrolipoyl dehydrogenase, mitochondrial OS=Mus musculus (Mouse) OX=10090 GN=Dld PE=1 SV=2	3	0.16031	0.00413427	38.7758	0.146631	2	(D+E+H+K+N+Q+R+S+T+Z)	217	42.633	(B+D+E+H+K+R+Z)	124	24.361	(F+H+W+Y)	46	9.037	(A+I+L+V)	168	33.006	(A+C+F+G+I+L+M+P+V+W+Y)	292	57.367	(H+K+R)	71	13.949	(B+D+E+Z)	53	10.413	38	7.466	17	3.34	7.8987	10	54272.3	509
O08756	3-hydroxyacyl-CoA dehydrogenase type-2 OS=Mus musculus (Mouse) OX=10090 GN=Hsd17b10 PE=1 SV=4	3	0.162946	0.0124432	13.0952	0.149267	2	(D+E+H+K+N+Q+R+S+T+Z)	102	39.08	(B+D+E+H+K+R+Z)	51	19.54	(F+H+W+Y)	16	6.13	(A+I+L+V)	100	38.314	(A+C+F+G+I+L+M+P+V+W+Y)	159	60.92	(H+K+R)	28	10.728	(B+D+E+Z)	23	8.812	13	4.981	12	4.598	8.4894	3.5	27418.6	261
O08788	Dynactin subunit 1 OS=Mus musculus (Mouse) OX=10090 GN=Dctn1 PE=1 SV=3	3	0.183223	0.058816	3.11519	0.169544	2	(D+E+H+K+N+Q+R+S+T+Z)	671	52.381	(B+D+E+H+K+R+Z)	399	31.148	(F+H+W+Y)	69	5.386	(A+I+L+V)	393	30.679	(A+C+F+G+I+L+M+P+V+W+Y)	610	47.619	(H+K+R)	199	15.535	(B+D+E+Z)	200	15.613	91	7.104	82	6.401	5.6861	-14	141676	1281
O35129	Prohibitin-2 OS=Mus musculus (Mouse) OX=10090 GN=Phb2 PE=1 SV=1	3	0.154796	0.00579081	26.7313	0.141116	2	(D+E+H+K+N+Q+R+S+T+Z)	141	47.157	(B+D+E+H+K+R+Z)	76	25.418	(F+H+W+Y)	21	7.023	(A+I+L+V)	105	35.117	(A+C+F+G+I+L+M+P+V+W+Y)	158	52.843	(H+K+R)	45	15.05	(B+D+E+Z)	31	10.368	19	6.355	24	8.027	10.4053	13	33296.4	299
O35639	Annexin A3 OS=Mus musculus (Mouse) OX=10090 GN=Anxa3 PE=1 SV=4	3	0.17702	0.0171388	10.3286	0.163341	2	(D+E+H+K+N+Q+R+S+T+Z)	169	52.322	(B+D+E+H+K+R+Z)	105	32.508	(F+H+W+Y)	33	10.217	(A+I+L+V)	94	29.102	(A+C+F+G+I+L+M+P+V+W+Y)	154	47.678	(H+K+R)	52	16.099	(B+D+E+Z)	53	16.409	26	8.05	18	5.573	5.4811	-5	36384.1	323
O55023	Inositol monophosphatase 1 OS=Mus musculus (Mouse) OX=10090 GN=Impa1 PE=1 SV=1	3	0.163715	0.00803311	20.3801	0.150036	2	(D+E+H+K+N+Q+R+S+T+Z)	119	42.96	(B+D+E+H+K+R+Z)	69	24.91	(F+H+W+Y)	23	8.303	(A+I+L+V)	85	30.686	(A+C+F+G+I+L+M+P+V+W+Y)	158	57.04	(H+K+R)	32	11.552	(B+D+E+Z)	37	13.357	17	6.137	11	3.971	4.8298	-7	30436.2	277
O55125	Protein NipSnap homolog 1 OS=Mus musculus (Mouse) OX=10090 GN=Nipsnap1 PE=1 SV=1	3	0.177212	0.0166095	10.6693	0.163533	2	(D+E+H+K+N+Q+R+S+T+Z)	135	47.535	(B+D+E+H+K+R+Z)	82	28.873	(F+H+W+Y)	43	15.141	(A+I+L+V)	74	26.056	(A+C+F+G+I+L+M+P+V+W+Y)	149	52.465	(H+K+R)	51	17.958	(B+D+E+Z)	31	10.915	20	7.042	23	8.099	9.8558	16	33363.2	284
O55131	Septin-7 OS=Mus musculus (Mouse) OX=10090 GN=Septin7 PE=1 SV=1	3	0.178517	0.0201006	8.88117	0.164837	2	(D+E+H+K+N+Q+R+S+T+Z)	239	54.817	(B+D+E+H+K+R+Z)	148	33.945	(F+H+W+Y)	39	8.945	(A+I+L+V)	109	25	(A+C+F+G+I+L+M+P+V+W+Y)	197	45.183	(H+K+R)	82	18.807	(B+D+E+Z)	66	15.138	46	10.55	26	5.963	8.8122	11	50549.9	436
O70378	ER membrane protein complex subunit 8 OS=Mus musculus (Mouse) OX=10090 GN=Emc8 PE=1 SV=1	2	0.173326	0.0139014	12.4682	0.159647	2	(D+E+H+K+N+Q+R+S+T+Z)	94	45.411	(B+D+E+H+K+R+Z)	59	28.502	(F+H+W+Y)	28	13.527	(A+I+L+V)	62	29.952	(A+C+F+G+I+L+M+P+V+W+Y)	113	54.589	(H+K+R)	31	14.976	(B+D+E+Z)	28	13.527	9	4.348	11	5.314	6.1032	-2.5	23348.5	207
O88696	ATP-dependent Clp protease proteolytic subunit, mitochondrial OS=Mus musculus (Mouse) OX=10090 GN=Clpp PE=1 SV=1	3	0.170562	0.0135452	12.5921	0.156883	2	(D+E+H+K+N+Q+R+S+T+Z)	113	41.544	(B+D+E+H+K+R+Z)	59	21.691	(F+H+W+Y)	22	8.088	(A+I+L+V)	89	32.721	(A+C+F+G+I+L+M+P+V+W+Y)	159	58.456	(H+K+R)	33	12.132	(B+D+E+Z)	26	9.559	9	3.309	17	6.25	7.3879	3.5	29800.5	272
O88908	Sterol O-acyltransferase 2 OS=Mus musculus (Mouse) OX=10090 GN=Soat2 PE=1 SV=2	3	0.159954	0.0136656	11.7049	0.146275	2	(D+E+H+K+N+Q+R+S+T+Z)	184	35.048	(B+D+E+H+K+R+Z)	99	18.857	(F+H+W+Y)	91	17.333	(A+I+L+V)	165	31.429	(A+C+F+G+I+L+M+P+V+W+Y)	341	64.952	(H+K+R)	63	12	(B+D+E+Z)	36	6.857	11	2.095	37	7.048	8.8744	19.5	60597.3	525
O88986	2-amino-3-ketobutyrate coenzyme A ligase, mitochondrial OS=Mus musculus (Mouse) OX=10090 GN=Gcat PE=1 SV=2	3	0.16156	0.0108604	14.8761	0.147881	2	(D+E+H+K+N+Q+R+S+T+Z)	173	41.587	(B+D+E+H+K+R+Z)	101	24.279	(F+H+W+Y)	41	9.856	(A+I+L+V)	139	33.413	(A+C+F+G+I+L+M+P+V+W+Y)	243	58.413	(H+K+R)	57	13.702	(B+D+E+Z)	44	10.577	16	3.846	27	6.49	7.2894	6	44930.6	416
O89023	Tripeptidyl-peptidase 1 OS=Mus musculus (Mouse) OX=10090 GN=Tpp1 PE=1 SV=2	3	0.169682	0.0296443	5.72392	0.156003	2	(D+E+H+K+N+Q+R+S+T+Z)	241	42.883	(B+D+E+H+K+R+Z)	105	18.683	(F+H+W+Y)	72	12.811	(A+I+L+V)	156	27.758	(A+C+F+G+I+L+M+P+V+W+Y)	321	57.117	(H+K+R)	57	10.142	(B+D+E+Z)	48	8.541	13	2.313	27	4.804	6.5462	0.5	61342.2	562
P03888	NADH-ubiquinone oxidoreductase chain 1 OS=Mus musculus (Mouse) OX=10090 GN=Mtnd1 PE=1 SV=3	3	0.156947	0.0199945	7.84952	0.143268	2	(D+E+H+K+N+Q+R+S+T+Z)	98	30.818	(B+D+E+H+K+R+Z)	33	10.377	(F+H+W+Y)	47	14.78	(A+I+L+V)	120	37.736	(A+C+F+G+I+L+M+P+V+W+Y)	220	69.182	(H+K+R)	18	5.66	(B+D+E+Z)	15	4.717	6	1.887	8	2.516	6.8693	1	36059.3	318
P03911	NADH-ubiquinone oxidoreductase chain 4 OS=Mus musculus (Mouse) OX=10090 GN=Mtnd4 PE=1 SV=1	3	0.158984	0.0146468	10.8545	0.145305	2	(D+E+H+K+N+Q+R+S+T+Z)	163	35.512	(B+D+E+H+K+R+Z)	48	10.458	(F+H+W+Y)	55	11.983	(A+I+L+V)	175	38.126	(A+C+F+G+I+L+M+P+V+W+Y)	296	64.488	(H+K+R)	34	7.407	(B+D+E+Z)	14	3.05	14	3.05	9	1.961	9.7172	14.5	51881.8	459
P08228	Superoxide dismutase [Cu-Zn] OS=Mus musculus (Mouse) OX=10090 GN=Sod1 PE=1 SV=2	3	0.177148	0.00876285	20.2157	0.163468	2	(D+E+H+K+N+Q+R+S+T+Z)	74	48.052	(B+D+E+H+K+R+Z)	41	26.623	(F+H+W+Y)	14	9.091	(A+I+L+V)	39	25.325	(A+C+F+G+I+L+M+P+V+W+Y)	80	51.948	(H+K+R)	23	14.935	(B+D+E+Z)	18	11.688	9	5.844	4	2.597	6.4901	0	15942.7	154
P09671	Superoxide dismutase [Mn], mitochondrial OS=Mus musculus (Mouse) OX=10090 GN=Sod2 PE=1 SV=3	3	0.156899	0.0123911	12.6622	0.14322	2	(D+E+H+K+N+Q+R+S+T+Z)	98	44.144	(B+D+E+H+K+R+Z)	55	24.775	(F+H+W+Y)	32	14.414	(A+I+L+V)	64	28.829	(A+C+F+G+I+L+M+P+V+W+Y)	124	55.856	(H+K+R)	35	15.766	(B+D+E+Z)	20	9.009	16	7.207	8	3.604	8.7576	9.5	24602.9	222
P11688	Integrin alpha-5 OS=Mus musculus (Mouse) OX=10090 GN=Itga5 PE=1 SV=3	2	0.177263	0.0361966	4.89723	0.163584	2	(D+E+H+K+N+Q+R+S+T+Z)	450	42.735	(B+D+E+H+K+R+Z)	207	19.658	(F+H+W+Y)	117	11.111	(A+I+L+V)	297	28.205	(A+C+F+G+I+L+M+P+V+W+Y)	603	57.265	(H+K+R)	104	9.877	(B+D+E+Z)	103	9.782	40	3.799	47	4.463	5.7775	-7.5	115043	1053
P11725	Ornithine carbamoyltransferase, mitochondrial OS=Mus musculus (Mouse) OX=10090 GN=Otc PE=1 SV=1	3	0.16648	0.00568301	29.2943	0.152801	2	(D+E+H+K+N+Q+R+S+T+Z)	167	47.175	(B+D+E+H+K+R+Z)	87	24.576	(F+H+W+Y)	38	10.734	(A+I+L+V)	106	29.944	(A+C+F+G+I+L+M+P+V+W+Y)	187	52.825	(H+K+R)	50	14.124	(B+D+E+Z)	37	10.452	26	7.345	15	4.237	9.0837	8.5	39764.9	354
P12265	Beta-glucuronidase OS=Mus musculus (Mouse) OX=10090 GN=Gusb PE=1 SV=2	3	0.15729	0.0142322	11.0517	0.143611	2	(D+E+H+K+N+Q+R+S+T+Z)	291	44.907	(B+D+E+H+K+R+Z)	152	23.457	(F+H+W+Y)	104	16.049	(A+I+L+V)	177	27.315	(A+C+F+G+I+L+M+P+V+W+Y)	357	55.093	(H+K+R)	83	12.809	(B+D+E+Z)	69	10.648	28	4.321	32	4.938	6.6825	2.5	74195.3	648
P12787	Cytochrome c oxidase subunit 5A, mitochondrial OS=Mus musculus (Mouse) OX=10090 GN=Cox5a PE=1 SV=2	3	0.175998	0.0118016	14.9131	0.162319	2	(D+E+H+K+N+Q+R+S+T+Z)	60	41.096	(B+D+E+H+K+R+Z)	42	28.767	(F+H+W+Y)	14	9.589	(A+I+L+V)	53	36.301	(A+C+F+G+I+L+M+P+V+W+Y)	86	58.904	(H+K+R)	22	15.068	(B+D+E+Z)	20	13.699	7	4.795	11	7.534	6.4763	0	16101.5	146
P12970	60S ribosomal protein L7a OS=Mus musculus (Mouse) OX=10090 GN=Rpl7a PE=1 SV=2	3	0.165006	0.00367855	44.8561	0.151326	2	(D+E+H+K+N+Q+R+S+T+Z)	126	47.368	(B+D+E+H+K+R+Z)	87	32.707	(F+H+W+Y)	19	7.143	(A+I+L+V)	89	33.459	(A+C+F+G+I+L+M+P+V+W+Y)	140	52.632	(H+K+R)	66	24.812	(B+D+E+Z)	21	7.895	39	14.662	22	8.271	11.2715	42.5	29976.6	266
P14115	60S ribosomal protein L27a OS=Mus musculus (Mouse) OX=10090 GN=Rpl27a PE=1 SV=5	3	0.163386	0.0111673	14.6307	0.149707	2	(D+E+H+K+N+Q+R+S+T+Z)	69	46.622	(B+D+E+H+K+R+Z)	49	33.108	(F+H+W+Y)	22	14.865	(A+I+L+V)	37	25	(A+C+F+G+I+L+M+P+V+W+Y)	79	53.378	(H+K+R)	43	29.054	(B+D+E+Z)	6	4.054	18	12.162	14	9.459	11.727	31.5	16605.5	148
P14148	60S ribosomal protein L7 OS=Mus musculus (Mouse) OX=10090 GN=Rpl7 PE=1 SV=2	3	0.157018	0.00490334	32.0226	0.143339	2	(D+E+H+K+N+Q+R+S+T+Z)	129	47.778	(B+D+E+H+K+R+Z)	92	34.074	(F+H+W+Y)	27	10	(A+I+L+V)	79	29.259	(A+C+F+G+I+L+M+P+V+W+Y)	141	52.222	(H+K+R)	73	27.037	(B+D+E+Z)	19	7.037	42	15.556	27	10	11.5479	52	31419.6	270
P15864	Histone H1.2 OS=Mus musculus (Mouse) OX=10090 GN=H1-2 PE=1 SV=2	2	0.154383	0.02465	6.26301	0.140704	2	(D+E+H+K+N+Q+R+S+T+Z)	97	45.755	(B+D+E+H+K+R+Z)	69	32.547	(F+H+W+Y)	2	0.943	(A+I+L+V)	81	38.208	(A+C+F+G+I+L+M+P+V+W+Y)	115	54.245	(H+K+R)	62	29.245	(B+D+E+Z)	7	3.302	58	27.358	4	1.887	11.7705	55	21266.7	212
P17563	Methanethiol oxidase OS=Mus musculus (Mouse) OX=10090 GN=Selenbp1 PE=1 SV=2	3	0.1776	0.0288118	6.16414	0.163921	2	(D+E+H+K+N+Q+R+S+T+Z)	204	43.22	(B+D+E+H+K+R+Z)	110	23.305	(F+H+W+Y)	56	11.864	(A+I+L+V)	126	26.695	(A+C+F+G+I+L+M+P+V+W+Y)	268	56.78	(H+K+R)	57	12.076	(B+D+E+Z)	53	11.229	26	5.508	19	4.025	6.2323	-2	52514	472
P19536	Cytochrome c oxidase subunit 5B, mitochondrial OS=Mus musculus (Mouse) OX=10090 GN=Cox5b PE=1 SV=1	3	0.162412	0.0077764	20.8852	0.148733	2	(D+E+H+K+N+Q+R+S+T+Z)	55	42.969	(B+D+E+H+K+R+Z)	31	24.219	(F+H+W+Y)	9	7.031	(A+I+L+V)	38	29.688	(A+C+F+G+I+L+M+P+V+W+Y)	73	57.031	(H+K+R)	19	14.844	(B+D+E+Z)	12	9.375	6	4.688	9	7.031	8.3654	5	13812.9	128
P23780	Beta-galactosidase OS=Mus musculus (Mouse) OX=10090 GN=Glb1 PE=1 SV=1	3	0.156352	0.0221111	7.07122	0.142673	2	(D+E+H+K+N+Q+R+S+T+Z)	263	40.649	(B+D+E+H+K+R+Z)	129	19.938	(F+H+W+Y)	94	14.529	(A+I+L+V)	180	27.821	(A+C+F+G+I+L+M+P+V+W+Y)	384	59.351	(H+K+R)	70	10.819	(B+D+E+Z)	59	9.119	29	4.482	30	4.637	7.4318	5.5	73121	647
P24472	Glutathione S-transferase A4 OS=Mus musculus (Mouse) OX=10090 GN=Gsta4 PE=1 SV=3	3	0.179269	0.0148653	12.0595	0.16559	2	(D+E+H+K+N+Q+R+S+T+Z)	94	42.342	(B+D+E+H+K+R+Z)	62	27.928	(F+H+W+Y)	26	11.712	(A+I+L+V)	69	31.081	(A+C+F+G+I+L+M+P+V+W+Y)	128	57.658	(H+K+R)	32	14.414	(B+D+E+Z)	30	13.514	18	8.108	12	5.405	7.202	1	25563.9	222
P26443	Glutamate dehydrogenase 1, mitochondrial OS=Mus musculus (Mouse) OX=10090 GN=Glud1 PE=1 SV=1	3	0.167605	0.0076768	21.8326	0.153926	2	(D+E+H+K+N+Q+R+S+T+Z)	248	44.444	(B+D+E+H+K+R+Z)	151	27.061	(F+H+W+Y)	63	11.29	(A+I+L+V)	162	29.032	(A+C+F+G+I+L+M+P+V+W+Y)	310	55.556	(H+K+R)	84	15.054	(B+D+E+Z)	67	12.007	34	6.093	35	6.272	8.0118	9.5	61336.8	558
P28843	Dipeptidyl peptidase 4 OS=Mus musculus (Mouse) OX=10090 GN=Dpp4 PE=1 SV=3	3	0.17179	0.00933254	18.4076	0.158111	2	(D+E+H+K+N+Q+R+S+T+Z)	352	46.316	(B+D+E+H+K+R+Z)	181	23.816	(F+H+W+Y)	131	17.237	(A+I+L+V)	206	27.105	(A+C+F+G+I+L+M+P+V+W+Y)	408	53.684	(H+K+R)	96	12.632	(B+D+E+Z)	85	11.184	41	5.395	29	3.816	6.3783	-2	87436.8	760
P35486	Pyruvate dehydrogenase E1 component subunit alpha, somatic form, mitochondrial OS=Mus musculus (Mouse) OX=10090 GN=Pdha1 PE=1 SV=1	3	0.16977	0.0120929	14.0388	0.156091	2	(D+E+H+K+N+Q+R+S+T+Z)	166	42.564	(B+D+E+H+K+R+Z)	105	26.923	(F+H+W+Y)	41	10.513	(A+I+L+V)	113	28.974	(A+C+F+G+I+L+M+P+V+W+Y)	224	57.436	(H+K+R)	59	15.128	(B+D+E+Z)	46	11.795	23	5.897	28	7.179	8.2049	9	43231.6	390
P35550	rRNA 2'-O-methyltransferase fibrillarin OS=Mus musculus (Mouse) OX=10090 GN=Fbl PE=1 SV=2	3	0.175209	0.00802709	21.8272	0.16153	2	(D+E+H+K+N+Q+R+S+T+Z)	133	40.673	(B+D+E+H+K+R+Z)	88	26.911	(F+H+W+Y)	32	9.786	(A+I+L+V)	80	24.465	(A+C+F+G+I+L+M+P+V+W+Y)	194	59.327	(H+K+R)	59	18.043	(B+D+E+Z)	29	8.869	19	5.81	30	9.174	10.8751	25	34306.8	327
P40630	Transcription factor A, mitochondrial OS=Mus musculus (Mouse) OX=10090 GN=Tfam PE=1 SV=2	3	0.152772	0.0113765	13.4288	0.139093	2	(D+E+H+K+N+Q+R+S+T+Z)	123	50.617	(B+D+E+H+K+R+Z)	84	34.568	(F+H+W+Y)	22	9.053	(A+I+L+V)	64	26.337	(A+C+F+G+I+L+M+P+V+W+Y)	120	49.383	(H+K+R)	52	21.399	(B+D+E+Z)	32	13.169	31	12.757	19	7.819	10.2988	19	27987.5	243
P42125	Enoyl-CoA delta isomerase 1, mitochondrial OS=Mus musculus (Mouse) OX=10090 GN=Eci1 PE=1 SV=2	3	0.169379	0.0111599	15.1775	0.1557	2	(D+E+H+K+N+Q+R+S+T+Z)	128	44.291	(B+D+E+H+K+R+Z)	75	25.952	(F+H+W+Y)	26	8.997	(A+I+L+V)	97	33.564	(A+C+F+G+I+L+M+P+V+W+Y)	161	55.709	(H+K+R)	44	15.225	(B+D+E+Z)	31	10.727	19	6.574	19	6.574	9.3041	10	32250.4	289
P46978	Dolichyl-diphosphooligosaccharide--protein glycosyltransferase subunit STT3A OS=Mus musculus (Mouse) OX=10090 GN=Stt3a PE=1 SV=1	3	0.178974	0.00875036	20.4534	0.165295	2	(D+E+H+K+N+Q+R+S+T+Z)	273	38.723	(B+D+E+H+K+R+Z)	136	19.291	(F+H+W+Y)	122	17.305	(A+I+L+V)	222	31.489	(A+C+F+G+I+L+M+P+V+W+Y)	432	61.277	(H+K+R)	78	11.064	(B+D+E+Z)	58	8.227	27	3.83	35	4.965	8.1318	12	80597.7	705
P47791	Glutathione reductase, mitochondrial OS=Mus musculus (Mouse) OX=10090 GN=Gsr PE=1 SV=3	3	0.181664	0.00865144	20.9981	0.167984	2	(D+E+H+K+N+Q+R+S+T+Z)	218	43.6	(B+D+E+H+K+R+Z)	120	24	(F+H+W+Y)	47	9.4	(A+I+L+V)	159	31.8	(A+C+F+G+I+L+M+P+V+W+Y)	282	56.4	(H+K+R)	70	14	(B+D+E+Z)	50	10	34	6.8	19	3.8	7.9973	11.5	53662.7	500
P47857	ATP-dependent 6-phosphofructokinase, muscle type OS=Mus musculus (Mouse) OX=10090 GN=Pfkm PE=1 SV=3	2	0.171416	0.0214199	8.00263	0.157737	2	(D+E+H+K+N+Q+R+S+T+Z)	351	45	(B+D+E+H+K+R+Z)	202	25.897	(F+H+W+Y)	72	9.231	(A+I+L+V)	236	30.256	(A+C+F+G+I+L+M+P+V+W+Y)	429	55	(H+K+R)	113	14.487	(B+D+E+Z)	89	11.41	43	5.513	50	6.41	8.0092	14	85268.6	780
P47915	60S ribosomal protein L29 OS=Mus musculus (Mouse) OX=10090 GN=Rpl29 PE=1 SV=2	3	0.173744	0.00668138	26.0042	0.160064	2	(D+E+H+K+N+Q+R+S+T+Z)	79	49.375	(B+D+E+H+K+R+Z)	51	31.875	(F+H+W+Y)	11	6.875	(A+I+L+V)	45	28.125	(A+C+F+G+I+L+M+P+V+W+Y)	81	50.625	(H+K+R)	48	30	(B+D+E+Z)	3	1.875	32	20	11	6.875	12.3906	42.5	17587	160
P48771	Cytochrome c oxidase subunit 7A2, mitochondrial OS=Mus musculus (Mouse) OX=10090 GN=Cox7a2 PE=1 SV=2	3	0.16694	0.0337666	4.94393	0.153261	2	(D+E+H+K+N+Q+R+S+T+Z)	37	44.578	(B+D+E+H+K+R+Z)	19	22.892	(F+H+W+Y)	8	9.639	(A+I+L+V)	28	33.735	(A+C+F+G+I+L+M+P+V+W+Y)	46	55.422	(H+K+R)	14	16.867	(B+D+E+Z)	5	6.024	6	7.229	6	7.229	10.8824	8	9290.89	83
P51174	Long-chain specific acyl-CoA dehydrogenase, mitochondrial OS=Mus musculus (Mouse) OX=10090 GN=Acadl PE=1 SV=2	3	0.183267	0.00829297	22.0991	0.169588	2	(D+E+H+K+N+Q+R+S+T+Z)	195	45.349	(B+D+E+H+K+R+Z)	115	26.744	(F+H+W+Y)	49	11.395	(A+I+L+V)	130	30.233	(A+C+F+G+I+L+M+P+V+W+Y)	235	54.651	(H+K+R)	66	15.349	(B+D+E+Z)	49	11.395	28	6.512	25	5.814	8.3679	10.5	47907.9	430
P52196	Thiosulfate sulfurtransferase OS=Mus musculus (Mouse) OX=10090 GN=Tst PE=1 SV=3	3	0.170484	0.0106189	16.0547	0.156805	2	(D+E+H+K+N+Q+R+S+T+Z)	136	45.791	(B+D+E+H+K+R+Z)	79	26.599	(F+H+W+Y)	40	13.468	(A+I+L+V)	77	25.926	(A+C+F+G+I+L+M+P+V+W+Y)	161	54.209	(H+K+R)	44	14.815	(B+D+E+Z)	35	11.785	14	4.714	22	7.407	7.7953	5	33465.9	297
P52825	Carnitine O-palmitoyltransferase 2, mitochondrial OS=Mus musculus (Mouse) OX=10090 GN=Cpt2 PE=1 SV=2	3	0.17318	0.0153019	11.3175	0.159501	2	(D+E+H+K+N+Q+R+S+T+Z)	306	46.505	(B+D+E+H+K+R+Z)	169	25.684	(F+H+W+Y)	90	13.678	(A+I+L+V)	190	28.875	(A+C+F+G+I+L+M+P+V+W+Y)	352	53.495	(H+K+R)	99	15.046	(B+D+E+Z)	70	10.638	39	5.927	37	5.623	8.4512	17.5	73980.5	658
P54071	Isocitrate dehydrogenase [NADP], mitochondrial OS=Mus musculus (Mouse) OX=10090 GN=Idh2 PE=1 SV=3	3	0.173884	0.00853789	20.3661	0.160205	2	(D+E+H+K+N+Q+R+S+T+Z)	216	47.788	(B+D+E+H+K+R+Z)	125	27.655	(F+H+W+Y)	57	12.611	(A+I+L+V)	122	26.991	(A+C+F+G+I+L+M+P+V+W+Y)	236	52.212	(H+K+R)	73	16.15	(B+D+E+Z)	52	11.504	37	8.186	23	5.088	8.9105	14.5	50906.2	452
P56379	ATP synthase subunit ATP5MPL, mitochondrial OS=Mus musculus (Mouse) OX=10090 GN=Atp5mpl PE=1 SV=1	3	0.168586	0.0104036	16.2046	0.154907	2	(D+E+H+K+N+Q+R+S+T+Z)	22	37.931	(B+D+E+H+K+R+Z)	13	22.414	(F+H+W+Y)	10	17.241	(A+I+L+V)	18	31.034	(A+C+F+G+I+L+M+P+V+W+Y)	36	62.069	(H+K+R)	11	18.966	(B+D+E+Z)	2	3.448	6	10.345	2	3.448	10.5234	7.5	6697.98	58
P56382	ATP synthase subunit epsilon, mitochondrial OS=Mus musculus (Mouse) OX=10090 GN=Atp5f1e PE=1 SV=2	3	0.164126	0.0187063	8.77383	0.150447	2	(D+E+H+K+N+Q+R+S+T+Z)	26	50	(B+D+E+H+K+R+Z)	15	28.846	(F+H+W+Y)	5	9.615	(A+I+L+V)	17	32.692	(A+C+F+G+I+L+M+P+V+W+Y)	26	50	(H+K+R)	11	21.154	(B+D+E+Z)	4	7.692	8	15.385	3	5.769	10.6666	7	5837.84	52
P58321	Ubiquitin carboxyl-terminal hydrolase isozyme L4 OS=Mus musculus (Mouse) OX=10090 GN=Uchl4 PE=2 SV=1	3	0.183683	0.0162776	11.2844	0.170004	2	(D+E+H+K+N+Q+R+S+T+Z)	115	49.356	(B+D+E+H+K+R+Z)	70	30.043	(F+H+W+Y)	29	12.446	(A+I+L+V)	67	28.755	(A+C+F+G+I+L+M+P+V+W+Y)	118	50.644	(H+K+R)	32	13.734	(B+D+E+Z)	38	16.309	16	6.867	7	3.004	4.7619	-10.5	26450	233
P58389	Serine/threonine-protein phosphatase 2A activator OS=Mus musculus (Mouse) OX=10090 GN=Ptpa PE=1 SV=1	3	0.182551	0.0143206	12.7474	0.168872	2	(D+E+H+K+N+Q+R+S+T+Z)	142	43.963	(B+D+E+H+K+R+Z)	86	26.625	(F+H+W+Y)	46	14.241	(A+I+L+V)	94	29.102	(A+C+F+G+I+L+M+P+V+W+Y)	181	56.037	(H+K+R)	45	13.932	(B+D+E+Z)	41	12.693	23	7.121	12	3.715	6.3412	-1	36710.2	323
P59999	Actin-related protein 2/3 complex subunit 4 OS=Mus musculus (Mouse) OX=10090 GN=Arpc4 PE=1 SV=3	3	0.167915	0.0110064	15.2561	0.154236	2	(D+E+H+K+N+Q+R+S+T+Z)	84	50	(B+D+E+H+K+R+Z)	53	31.548	(F+H+W+Y)	19	11.31	(A+I+L+V)	54	32.143	(A+C+F+G+I+L+M+P+V+W+Y)	84	50	(H+K+R)	30	17.857	(B+D+E+Z)	23	13.69	13	7.738	12	7.143	8.5009	4.5	19667	168
P61255	60S ribosomal protein L26 OS=Mus musculus (Mouse) OX=10090 GN=Rpl26 PE=1 SV=1	3	0.155064	0.00493702	31.4085	0.141385	2	(D+E+H+K+N+Q+R+S+T+Z)	87	60	(B+D+E+H+K+R+Z)	60	41.379	(F+H+W+Y)	14	9.655	(A+I+L+V)	33	22.759	(A+C+F+G+I+L+M+P+V+W+Y)	58	40	(H+K+R)	45	31.034	(B+D+E+Z)	15	10.345	24	16.552	16	11.034	11.2374	27.5	17258.2	145
P62082	40S ribosomal protein S7 OS=Mus musculus (Mouse) OX=10090 GN=Rps7 PE=2 SV=1	3	0.15641	0.00370288	42.2401	0.142731	2	(D+E+H+K+N+Q+R+S+T+Z)	102	52.577	(B+D+E+H+K+R+Z)	65	33.505	(F+H+W+Y)	16	8.247	(A+I+L+V)	59	30.412	(A+C+F+G+I+L+M+P+V+W+Y)	92	47.423	(H+K+R)	42	21.649	(B+D+E+Z)	23	11.856	24	12.371	14	7.216	10.8605	17	22126.8	194
P62264	40S ribosomal protein S14 OS=Mus musculus (Mouse) OX=10090 GN=Rps14 PE=1 SV=3	3	0.168049	0.00758194	22.1644	0.15437	2	(D+E+H+K+N+Q+R+S+T+Z)	73	48.344	(B+D+E+H+K+R+Z)	46	30.464	(F+H+W+Y)	8	5.298	(A+I+L+V)	42	27.815	(A+C+F+G+I+L+M+P+V+W+Y)	78	51.656	(H+K+R)	30	19.868	(B+D+E+Z)	16	10.596	12	7.947	15	9.934	10.7859	12.5	16272.7	151
P62270	40S ribosomal protein S18 OS=Mus musculus (Mouse) OX=10090 GN=Rps18 PE=1 SV=3	3	0.162514	0.0100682	16.1414	0.148835	2	(D+E+H+K+N+Q+R+S+T+Z)	81	53.289	(B+D+E+H+K+R+Z)	57	37.5	(F+H+W+Y)	14	9.211	(A+I+L+V)	45	29.605	(A+C+F+G+I+L+M+P+V+W+Y)	71	46.711	(H+K+R)	41	26.974	(B+D+E+Z)	16	10.526	16	10.526	20	13.158	11.6049	22.5	17718.7	152
P62317	Small nuclear ribonucleoprotein Sm D2 OS=Mus musculus (Mouse) OX=10090 GN=Snrpd2 PE=1 SV=1	3	0.169533	0.00963893	17.5883	0.155854	2	(D+E+H+K+N+Q+R+S+T+Z)	65	55.085	(B+D+E+H+K+R+Z)	38	32.203	(F+H+W+Y)	6	5.085	(A+I+L+V)	29	24.576	(A+C+F+G+I+L+M+P+V+W+Y)	53	44.915	(H+K+R)	25	21.186	(B+D+E+Z)	13	11.017	17	14.407	7	5.932	10.6589	11.5	13526.9	118
P62717	60S ribosomal protein L18a OS=Mus musculus (Mouse) OX=10090 GN=Rpl18a PE=1 SV=1	3	0.159906	0.00499419	32.0185	0.146227	2	(D+E+H+K+N+Q+R+S+T+Z)	86	48.864	(B+D+E+H+K+R+Z)	56	31.818	(F+H+W+Y)	28	15.909	(A+I+L+V)	39	22.159	(A+C+F+G+I+L+M+P+V+W+Y)	90	51.136	(H+K+R)	46	26.136	(B+D+E+Z)	10	5.682	17	9.659	21	11.932	11.3296	32	20732.3	176
P62830	60S ribosomal protein L23 OS=Mus musculus (Mouse) OX=10090 GN=Rpl23 PE=1 SV=1	3	0.153542	0.0057473	26.7156	0.139863	2	(D+E+H+K+N+Q+R+S+T+Z)	57	40.714	(B+D+E+H+K+R+Z)	36	25.714	(F+H+W+Y)	8	5.714	(A+I+L+V)	46	32.857	(A+C+F+G+I+L+M+P+V+W+Y)	83	59.286	(H+K+R)	27	19.286	(B+D+E+Z)	9	6.429	15	10.714	11	7.857	11.1966	17.5	14865.4	140
P62852	40S ribosomal protein S25 OS=Mus musculus (Mouse) OX=10090 GN=Rps25 PE=1 SV=1	3	0.152443	0.0079369	19.2069	0.138764	2	(D+E+H+K+N+Q+R+S+T+Z)	66	52.8	(B+D+E+H+K+R+Z)	48	38.4	(F+H+W+Y)	6	4.8	(A+I+L+V)	37	29.6	(A+C+F+G+I+L+M+P+V+W+Y)	59	47.2	(H+K+R)	34	27.2	(B+D+E+Z)	14	11.2	27	21.6	6	4.8	10.853	19.5	13742.1	125
P62897	Cytochrome c, somatic OS=Mus musculus (Mouse) OX=10090 GN=Cycs PE=1 SV=2	3	0.180627	0.0063994	28.2255	0.166948	2	(D+E+H+K+N+Q+R+S+T+Z)	51	48.571	(B+D+E+H+K+R+Z)	34	32.381	(F+H+W+Y)	12	11.429	(A+I+L+V)	23	21.905	(A+C+F+G+I+L+M+P+V+W+Y)	54	51.429	(H+K+R)	23	21.905	(B+D+E+Z)	11	10.476	18	17.143	2	1.905	10.2207	10.5	11605.4	105
P62900	60S ribosomal protein L31 OS=Mus musculus (Mouse) OX=10090 GN=Rpl31 PE=1 SV=1	2	0.152932	0.00718524	21.2842	0.139253	2	(D+E+H+K+N+Q+R+S+T+Z)	67	53.6	(B+D+E+H+K+R+Z)	45	36	(F+H+W+Y)	10	8	(A+I+L+V)	34	27.2	(A+C+F+G+I+L+M+P+V+W+Y)	58	46.4	(H+K+R)	32	25.6	(B+D+E+Z)	13	10.4	16	12.8	14	11.2	11.219	18	14462.9	125
P63038	60 kDa heat shock protein, mitochondrial OS=Mus musculus (Mouse) OX=10090 GN=Hspd1 PE=1 SV=1	3	0.153763	0.00627544	24.5023	0.140084	2	(D+E+H+K+N+Q+R+S+T+Z)	254	44.328	(B+D+E+H+K+R+Z)	160	27.923	(F+H+W+Y)	21	3.665	(A+I+L+V)	208	36.3	(A+C+F+G+I+L+M+P+V+W+Y)	319	55.672	(H+K+R)	80	13.962	(B+D+E+Z)	80	13.962	54	9.424	22	3.839	5.9523	-2	60955.5	573
P63276	40S ribosomal protein S17 OS=Mus musculus (Mouse) OX=10090 GN=Rps17 PE=1 SV=2	3	0.168188	0.00470515	35.7455	0.154509	2	(D+E+H+K+N+Q+R+S+T+Z)	70	51.852	(B+D+E+H+K+R+Z)	45	33.333	(F+H+W+Y)	9	6.667	(A+I+L+V)	39	28.889	(A+C+F+G+I+L+M+P+V+W+Y)	65	48.148	(H+K+R)	28	20.741	(B+D+E+Z)	17	12.593	13	9.63	13	9.63	10.4637	10	15524.1	135
P68040	Receptor of activated protein C kinase 1 OS=Mus musculus (Mouse) OX=10090 GN=Rack1 PE=1 SV=3	3	0.159775	0.00681963	23.4287	0.146096	2	(D+E+H+K+N+Q+R+S+T+Z)	156	49.211	(B+D+E+H+K+R+Z)	69	21.767	(F+H+W+Y)	35	11.041	(A+I+L+V)	84	26.498	(A+C+F+G+I+L+M+P+V+W+Y)	161	50.789	(H+K+R)	39	12.303	(B+D+E+Z)	30	9.464	17	5.363	14	4.416	7.6304	5	35076.7	317
P68372	Tubulin beta-4B chain OS=Mus musculus (Mouse) OX=10090 GN=Tubb4b PE=1 SV=1	3	0.183142	0.00860335	21.2873	0.169463	2	(D+E+H+K+N+Q+R+S+T+Z)	209	46.966	(B+D+E+H+K+R+Z)	109	24.494	(F+H+W+Y)	53	11.91	(A+I+L+V)	112	25.169	(A+C+F+G+I+L+M+P+V+W+Y)	236	53.034	(H+K+R)	47	10.562	(B+D+E+Z)	62	13.933	15	3.371	22	4.944	4.5242	-20	49831	445
P80315	T-complex protein 1 subunit delta OS=Mus musculus (Mouse) OX=10090 GN=Cct4 PE=1 SV=3	3	0.152395	0.0485284	3.14033	0.138716	2	(D+E+H+K+N+Q+R+S+T+Z)	255	47.31	(B+D+E+H+K+R+Z)	135	25.046	(F+H+W+Y)	20	3.711	(A+I+L+V)	192	35.622	(A+C+F+G+I+L+M+P+V+W+Y)	284	52.69	(H+K+R)	72	13.358	(B+D+E+Z)	63	11.688	39	7.236	27	5.009	8.032	6	58066.4	539
P84099	60S ribosomal protein L19 OS=Mus musculus (Mouse) OX=10090 GN=Rpl19 PE=1 SV=1	3	0.179729	0.00465339	38.6233	0.16605	2	(D+E+H+K+N+Q+R+S+T+Z)	118	60.204	(B+D+E+H+K+R+Z)	88	44.898	(F+H+W+Y)	12	6.122	(A+I+L+V)	52	26.531	(A+C+F+G+I+L+M+P+V+W+Y)	78	39.796	(H+K+R)	69	35.204	(B+D+E+Z)	19	9.694	32	16.327	31	15.816	12.0282	47	23466	196
P97461	40S ribosomal protein S5 OS=Mus musculus (Mouse) OX=10090 GN=Rps5 PE=1 SV=3	3	0.158686	0.00751972	21.1027	0.145007	2	(D+E+H+K+N+Q+R+S+T+Z)	99	48.529	(B+D+E+H+K+R+Z)	59	28.922	(F+H+W+Y)	16	7.843	(A+I+L+V)	68	33.333	(A+C+F+G+I+L+M+P+V+W+Y)	105	51.471	(H+K+R)	37	18.137	(B+D+E+Z)	22	10.784	16	7.843	17	8.333	10.3033	13	22889.4	204
P99029	Peroxiredoxin-5, mitochondrial OS=Mus musculus (Mouse) OX=10090 GN=Prdx5 PE=1 SV=2	3	0.178778	0.00903269	19.7923	0.165099	2	(D+E+H+K+N+Q+R+S+T+Z)	80	38.095	(B+D+E+H+K+R+Z)	46	21.905	(F+H+W+Y)	14	6.667	(A+I+L+V)	74	35.238	(A+C+F+G+I+L+M+P+V+W+Y)	130	61.905	(H+K+R)	27	12.857	(B+D+E+Z)	19	9.048	15	7.143	10	4.762	9.0787	7	21897.5	210
Q03265	ATP synthase subunit alpha, mitochondrial OS=Mus musculus (Mouse) OX=10090 GN=Atp5f1a PE=1 SV=1	3	0.155651	0.00438951	35.4598	0.141972	2	(D+E+H+K+N+Q+R+S+T+Z)	245	44.304	(B+D+E+H+K+R+Z)	135	24.412	(F+H+W+Y)	37	6.691	(A+I+L+V)	192	34.72	(A+C+F+G+I+L+M+P+V+W+Y)	308	55.696	(H+K+R)	75	13.562	(B+D+E+Z)	60	10.85	31	5.606	38	6.872	9.6373	12	59752.6	553
Q06185	ATP synthase subunit e, mitochondrial OS=Mus musculus (Mouse) OX=10090 GN=Atp5me PE=1 SV=2	3	0.153904	0.00789387	19.4967	0.140225	2	(D+E+H+K+N+Q+R+S+T+Z)	33	46.479	(B+D+E+H+K+R+Z)	27	38.028	(F+H+W+Y)	5	7.042	(A+I+L+V)	24	33.803	(A+C+F+G+I+L+M+P+V+W+Y)	38	53.521	(H+K+R)	15	21.127	(B+D+E+Z)	12	16.901	7	9.859	8	11.268	9.805	3	8235.6	71
Q07417	Short-chain specific acyl-CoA dehydrogenase, mitochondrial OS=Mus musculus (Mouse) OX=10090 GN=Acads PE=1 SV=2	3	0.161284	0.0061659	26.1574	0.147605	2	(D+E+H+K+N+Q+R+S+T+Z)	178	43.204	(B+D+E+H+K+R+Z)	95	23.058	(F+H+W+Y)	33	8.01	(A+I+L+V)	139	33.738	(A+C+F+G+I+L+M+P+V+W+Y)	234	56.796	(H+K+R)	52	12.621	(B+D+E+Z)	43	10.437	21	5.097	26	6.311	8.572	6.5	44889.6	412
Q14C51	Pentatricopeptide repeat domain-containing protein 3, mitochondrial OS=Mus musculus (Mouse) OX=10090 GN=Ptcd3 PE=1 SV=2	3	0.184884	0.0130659	14.1501	0.171205	2	(D+E+H+K+N+Q+R+S+T+Z)	321	46.861	(B+D+E+H+K+R+Z)	188	27.445	(F+H+W+Y)	77	11.241	(A+I+L+V)	215	31.387	(A+C+F+G+I+L+M+P+V+W+Y)	364	53.139	(H+K+R)	94	13.723	(B+D+E+Z)	94	13.723	44	6.423	35	5.109	5.6838	-7.5	77796.2	685
Q3U5Q7	UMP-CMP kinase 2, mitochondrial OS=Mus musculus (Mouse) OX=10090 GN=Cmpk2 PE=1 SV=2	3	0.171584	0.033162	5.1741	0.157904	2	(D+E+H+K+N+Q+R+S+T+Z)	202	45.19	(B+D+E+H+K+R+Z)	118	26.398	(F+H+W+Y)	39	8.725	(A+I+L+V)	140	31.32	(A+C+F+G+I+L+M+P+V+W+Y)	245	54.81	(H+K+R)	65	14.541	(B+D+E+Z)	53	11.857	13	2.908	39	8.725	7.2291	5.5	50036.3	447
Q3UEG6	Alanine--glyoxylate aminotransferase 2, mitochondrial OS=Mus musculus (Mouse) OX=10090 GN=Agxt2 PE=1 SV=1	3	0.158801	0.0113604	13.9785	0.145122	2	(D+E+H+K+N+Q+R+S+T+Z)	219	42.69	(B+D+E+H+K+R+Z)	125	24.366	(F+H+W+Y)	66	12.865	(A+I+L+V)	148	28.85	(A+C+F+G+I+L+M+P+V+W+Y)	294	57.31	(H+K+R)	74	14.425	(B+D+E+Z)	51	9.942	27	5.263	27	5.263	7.9171	13	57115	513
Q3UGR5	Haloacid dehalogenase-like hydrolase domain-containing protein 2 OS=Mus musculus (Mouse) OX=10090 GN=Hdhd2 PE=1 SV=2	2	0.16178	0.0338137	4.78447	0.148101	2	(D+E+H+K+N+Q+R+S+T+Z)	113	43.629	(B+D+E+H+K+R+Z)	77	29.73	(F+H+W+Y)	23	8.88	(A+I+L+V)	93	35.907	(A+C+F+G+I+L+M+P+V+W+Y)	146	56.371	(H+K+R)	39	15.058	(B+D+E+Z)	38	14.672	18	6.95	14	5.405	5.9136	-2.5	28730.2	259
Q3ULF4	Paraplegin OS=Mus musculus (Mouse) OX=10090 GN=Spg7 PE=1 SV=1	3	0.182293	0.0335092	5.44009	0.168614	2	(D+E+H+K+N+Q+R+S+T+Z)	336	43.022	(B+D+E+H+K+R+Z)	208	26.633	(F+H+W+Y)	71	9.091	(A+I+L+V)	251	32.138	(A+C+F+G+I+L+M+P+V+W+Y)	445	56.978	(H+K+R)	117	14.981	(B+D+E+Z)	91	11.652	45	5.762	56	7.17	9.4977	18	85996.2	781
Q3UMR5	Calcium uniporter protein, mitochondrial OS=Mus musculus (Mouse) OX=10090 GN=Mcu PE=1 SV=2	3	0.163633	0.0133201	12.2846	0.149954	2	(D+E+H+K+N+Q+R+S+T+Z)	156	44.571	(B+D+E+H+K+R+Z)	94	26.857	(F+H+W+Y)	39	11.143	(A+I+L+V)	112	32	(A+C+F+G+I+L+M+P+V+W+Y)	194	55.429	(H+K+R)	54	15.429	(B+D+E+Z)	40	11.429	16	4.571	29	8.286	8.6473	9.5	39681.7	350
Q5FW57	Glycine N-acyltransferase-like protein OS=Mus musculus (Mouse) OX=10090 GN=Gm4952 PE=1 SV=3	3	0.163641	0.0128885	12.6967	0.149962	2	(D+E+H+K+N+Q+R+S+T+Z)	142	47.973	(B+D+E+H+K+R+Z)	75	25.338	(F+H+W+Y)	38	12.838	(A+I+L+V)	74	25	(A+C+F+G+I+L+M+P+V+W+Y)	154	52.027	(H+K+R)	44	14.865	(B+D+E+Z)	31	10.473	19	6.419	13	4.392	7.7584	7	34168.4	296
Q5M8N4	Epimerase family protein SDR39U1 OS=Mus musculus (Mouse) OX=10090 GN=Sdr39u1 PE=1 SV=2	2	0.164998	0.00747665	22.0684	0.151319	2	(D+E+H+K+N+Q+R+S+T+Z)	112	38.225	(B+D+E+H+K+R+Z)	56	19.113	(F+H+W+Y)	29	9.898	(A+I+L+V)	102	34.812	(A+C+F+G+I+L+M+P+V+W+Y)	181	61.775	(H+K+R)	33	11.263	(B+D+E+Z)	23	7.85	7	2.389	20	6.826	9.6538	7	31458.2	293
Q60854	Serpin B6 OS=Mus musculus (Mouse) OX=10090 GN=Serpinb6 PE=1 SV=1	3	0.167143	0.0190237	8.78603	0.153464	2	(D+E+H+K+N+Q+R+S+T+Z)	182	48.148	(B+D+E+H+K+R+Z)	101	26.72	(F+H+W+Y)	47	12.434	(A+I+L+V)	98	25.926	(A+C+F+G+I+L+M+P+V+W+Y)	196	51.852	(H+K+R)	50	13.228	(B+D+E+Z)	51	13.492	32	8.466	10	2.646	5.4976	-5	42598.9	378
Q61035	Histidine--tRNA ligase, cytoplasmic OS=Mus musculus (Mouse) OX=10090 GN=Hars PE=1 SV=2	3	0.185896	0.0475534	3.90921	0.172217	2	(D+E+H+K+N+Q+R+S+T+Z)	235	46.169	(B+D+E+H+K+R+Z)	159	31.238	(F+H+W+Y)	39	7.662	(A+I+L+V)	164	32.22	(A+C+F+G+I+L+M+P+V+W+Y)	274	53.831	(H+K+R)	79	15.521	(B+D+E+Z)	80	15.717	41	8.055	34	6.68	5.7198	-3	57432.3	509
Q61425	Hydroxyacyl-coenzyme A dehydrogenase, mitochondrial OS=Mus musculus (Mouse) OX=10090 GN=Hadh PE=1 SV=2	3	0.179311	0.00715333	25.0668	0.165632	2	(D+E+H+K+N+Q+R+S+T+Z)	149	47.452	(B+D+E+H+K+R+Z)	82	26.115	(F+H+W+Y)	31	9.873	(A+I+L+V)	95	30.255	(A+C+F+G+I+L+M+P+V+W+Y)	165	52.548	(H+K+R)	47	14.968	(B+D+E+Z)	35	11.146	30	9.554	9	2.866	8.9808	8	34463.9	314
Q61696	Heat shock 70 kDa protein 1A OS=Mus musculus (Mouse) OX=10090 GN=Hspa1a PE=1 SV=2	3	0.179612	0.0457126	3.92917	0.165933	2	(D+E+H+K+N+Q+R+S+T+Z)	315	49.142	(B+D+E+H+K+R+Z)	181	28.237	(F+H+W+Y)	49	7.644	(A+I+L+V)	195	30.421	(A+C+F+G+I+L+M+P+V+W+Y)	326	50.858	(H+K+R)	89	13.885	(B+D+E+Z)	92	14.353	46	7.176	35	5.46	5.4021	-7	70079.2	641
Q61941	NAD(P) transhydrogenase, mitochondrial OS=Mus musculus (Mouse) OX=10090 GN=Nnt PE=1 SV=2	3	0.161236	0.00573133	28.1324	0.147557	2	(D+E+H+K+N+Q+R+S+T+Z)	395	36.372	(B+D+E+H+K+R+Z)	185	17.035	(F+H+W+Y)	92	8.471	(A+I+L+V)	388	35.727	(A+C+F+G+I+L+M+P+V+W+Y)	691	63.628	(H+K+R)	101	9.3	(B+D+E+Z)	84	7.735	61	5.617	24	2.21	7.6248	9	113838	1086
Q64514	Tripeptidyl-peptidase 2 OS=Mus musculus (Mouse) OX=10090 GN=Tpp2 PE=1 SV=3	3	0.171715	0.0101971	16.8396	0.158036	2	(D+E+H+K+N+Q+R+S+T+Z)	590	46.751	(B+D+E+H+K+R+Z)	324	25.674	(F+H+W+Y)	143	11.331	(A+I+L+V)	363	28.764	(A+C+F+G+I+L+M+P+V+W+Y)	672	53.249	(H+K+R)	172	13.629	(B+D+E+Z)	152	12.044	85	6.735	49	3.883	6.5474	1	139879	1262
Q64727	Vinculin OS=Mus musculus (Mouse) OX=10090 GN=Vcl PE=1 SV=4	3	0.186084	0.00498576	37.3232	0.172405	2	(D+E+H+K+N+Q+R+S+T+Z)	523	49.062	(B+D+E+H+K+R+Z)	305	28.612	(F+H+W+Y)	43	4.034	(A+I+L+V)	355	33.302	(A+C+F+G+I+L+M+P+V+W+Y)	543	50.938	(H+K+R)	152	14.259	(B+D+E+Z)	153	14.353	75	7.036	66	6.191	5.7655	-6.5	116717	1066
Q6P3A8	2-oxoisovalerate dehydrogenase subunit beta, mitochondrial OS=Mus musculus (Mouse) OX=10090 GN=Bckdhb PE=1 SV=2	3	0.185578	0.0097156	19.1011	0.171899	2	(D+E+H+K+N+Q+R+S+T+Z)	151	38.718	(B+D+E+H+K+R+Z)	87	22.308	(F+H+W+Y)	48	12.308	(A+I+L+V)	126	32.308	(A+C+F+G+I+L+M+P+V+W+Y)	239	61.282	(H+K+R)	46	11.795	(B+D+E+Z)	41	10.513	17	4.359	21	5.385	6.6665	1	42880.3	390
Q6PDM2	Serine/arginine-rich splicing factor 1 OS=Mus musculus (Mouse) OX=10090 GN=Srsf1 PE=1 SV=3	3	0.185863	0.0112828	16.4731	0.172184	2	(D+E+H+K+N+Q+R+S+T+Z)	128	51.613	(B+D+E+H+K+R+Z)	85	34.274	(F+H+W+Y)	26	10.484	(A+I+L+V)	40	16.129	(A+C+F+G+I+L+M+P+V+W+Y)	120	48.387	(H+K+R)	54	21.774	(B+D+E+Z)	31	12.5	8	3.226	43	17.339	10.7704	21.5	27744.6	248
Q6PFD9	Nuclear pore complex protein Nup98-Nup96 OS=Mus musculus (Mouse) OX=10090 GN=Nup98 PE=1 SV=2	3	0.157596	0.0301061	5.23471	0.143917	2	(D+E+H+K+N+Q+R+S+T+Z)	898	49.449	(B+D+E+H+K+R+Z)	388	21.366	(F+H+W+Y)	193	10.628	(A+I+L+V)	447	24.615	(A+C+F+G+I+L+M+P+V+W+Y)	918	50.551	(H+K+R)	200	11.013	(B+D+E+Z)	188	10.352	83	4.57	71	3.91	6.114	-11	197241	1816
Q78XF5	Oligosaccharyltransferase complex subunit OSTC OS=Mus musculus (Mouse) OX=10090 GN=Ostc PE=1 SV=1	3	0.150964	0.0259053	5.82756	0.137285	2	(D+E+H+K+N+Q+R+S+T+Z)	43	28.859	(B+D+E+H+K+R+Z)	23	15.436	(F+H+W+Y)	23	15.436	(A+I+L+V)	51	34.228	(A+C+F+G+I+L+M+P+V+W+Y)	106	71.141	(H+K+R)	15	10.067	(B+D+E+Z)	8	5.369	5	3.356	7	4.698	9.3608	5.5	16815.2	149
Q7TNE1	Succinate--hydroxymethylglutarate CoA-transferase OS=Mus musculus (Mouse) OX=10090 GN=Sugct PE=1 SV=2	2	0.168175	0.0187497	8.96951	0.154496	2	(D+E+H+K+N+Q+R+S+T+Z)	175	40.138	(B+D+E+H+K+R+Z)	104	23.853	(F+H+W+Y)	43	9.862	(A+I+L+V)	137	31.422	(A+C+F+G+I+L+M+P+V+W+Y)	261	59.862	(H+K+R)	61	13.991	(B+D+E+Z)	43	9.862	26	5.963	25	5.734	8.8177	13	47690.2	436
Q8BGA8	Acyl-coenzyme A synthetase ACSM5, mitochondrial OS=Mus musculus (Mouse) OX=10090 GN=Acsm5 PE=1 SV=1	3	0.169032	0.00974665	17.3425	0.155353	2	(D+E+H+K+N+Q+R+S+T+Z)	255	44.118	(B+D+E+H+K+R+Z)	136	23.529	(F+H+W+Y)	65	11.246	(A+I+L+V)	166	28.72	(A+C+F+G+I+L+M+P+V+W+Y)	323	55.882	(H+K+R)	75	12.976	(B+D+E+Z)	61	10.554	26	4.498	37	6.401	7.6973	8	64328.5	578
Q8BH59	Calcium-binding mitochondrial carrier protein Aralar1 OS=Mus musculus (Mouse) OX=10090 GN=Slc25a12 PE=1 SV=1	3	0.153442	0.0104189	14.7273	0.139763	2	(D+E+H+K+N+Q+R+S+T+Z)	278	41.064	(B+D+E+H+K+R+Z)	148	21.861	(F+H+W+Y)	85	12.555	(A+I+L+V)	221	32.644	(A+C+F+G+I+L+M+P+V+W+Y)	399	58.936	(H+K+R)	83	12.26	(B+D+E+Z)	65	9.601	35	5.17	34	5.022	8.3256	11	74569.6	677
Q8BH69	Selenide, water dikinase 1 OS=Mus musculus (Mouse) OX=10090 GN=Sephs1 PE=1 SV=1	3	0.171097	0.0126719	13.5021	0.157418	2	(D+E+H+K+N+Q+R+S+T+Z)	165	42.092	(B+D+E+H+K+R+Z)	85	21.684	(F+H+W+Y)	32	8.163	(A+I+L+V)	125	31.888	(A+C+F+G+I+L+M+P+V+W+Y)	227	57.908	(H+K+R)	43	10.969	(B+D+E+Z)	42	10.714	18	4.592	16	4.082	5.836	-3.5	42906.6	392
Q8BIJ6	Isoleucine--tRNA ligase, mitochondrial OS=Mus musculus (Mouse) OX=10090 GN=Iars2 PE=1 SV=1	3	0.164273	0.00583496	28.1533	0.150594	2	(D+E+H+K+N+Q+R+S+T+Z)	451	44.565	(B+D+E+H+K+R+Z)	251	24.802	(F+H+W+Y)	116	11.462	(A+I+L+V)	299	29.545	(A+C+F+G+I+L+M+P+V+W+Y)	561	55.435	(H+K+R)	134	13.241	(B+D+E+Z)	117	11.561	60	5.929	49	4.842	6.7975	4.5	112804	1012
Q8BJ64	Choline dehydrogenase, mitochondrial OS=Mus musculus (Mouse) OX=10090 GN=Chdh PE=1 SV=1	3	0.174847	0.00640211	27.3108	0.161168	2	(D+E+H+K+N+Q+R+S+T+Z)	263	44.128	(B+D+E+H+K+R+Z)	150	25.168	(F+H+W+Y)	75	12.584	(A+I+L+V)	169	28.356	(A+C+F+G+I+L+M+P+V+W+Y)	333	55.872	(H+K+R)	92	15.436	(B+D+E+Z)	58	9.732	25	4.195	41	6.879	8.58	21	66414.5	596
Q8BMS1	Trifunctional enzyme subunit alpha, mitochondrial OS=Mus musculus (Mouse) OX=10090 GN=Hadha PE=1 SV=1	3	0.167011	0.00852895	19.5816	0.153332	2	(D+E+H+K+N+Q+R+S+T+Z)	334	43.775	(B+D+E+H+K+R+Z)	185	24.246	(F+H+W+Y)	57	7.471	(A+I+L+V)	244	31.979	(A+C+F+G+I+L+M+P+V+W+Y)	429	56.225	(H+K+R)	106	13.893	(B+D+E+Z)	79	10.354	66	8.65	34	4.456	9.6331	24	82669.9	763
Q8BP40	Lysophosphatidic acid phosphatase type 6 OS=Mus musculus (Mouse) OX=10090 GN=Acp6 PE=1 SV=1	3	0.17658	0.00917258	19.2509	0.162901	2	(D+E+H+K+N+Q+R+S+T+Z)	190	45.455	(B+D+E+H+K+R+Z)	107	25.598	(F+H+W+Y)	47	11.244	(A+I+L+V)	123	29.426	(A+C+F+G+I+L+M+P+V+W+Y)	228	54.545	(H+K+R)	59	14.115	(B+D+E+Z)	48	11.483	25	5.981	24	5.742	7.6881	6	47624.9	418
Q8BP67	60S ribosomal protein L24 OS=Mus musculus (Mouse) OX=10090 GN=Rpl24 PE=1 SV=2	3	0.177277	0.00525802	33.7156	0.163598	2	(D+E+H+K+N+Q+R+S+T+Z)	83	52.866	(B+D+E+H+K+R+Z)	55	35.032	(F+H+W+Y)	12	7.643	(A+I+L+V)	44	28.025	(A+C+F+G+I+L+M+P+V+W+Y)	74	47.134	(H+K+R)	46	29.299	(B+D+E+Z)	9	5.732	27	17.197	17	10.828	11.8659	36	17779	157
Q8BTM8	Filamin-A OS=Mus musculus (Mouse) OX=10090 GN=Flna PE=1 SV=5	3	0.18418	0.0109633	16.7997	0.170501	2	(D+E+H+K+N+Q+R+S+T+Z)	1167	44.088	(B+D+E+H+K+R+Z)	624	23.574	(F+H+W+Y)	244	9.218	(A+I+L+V)	715	27.012	(A+C+F+G+I+L+M+P+V+W+Y)	1480	55.912	(H+K+R)	317	11.976	(B+D+E+Z)	307	11.598	160	6.045	91	3.438	5.9161	-23	281222	2647
Q8BWF0	Succinate-semialdehyde dehydrogenase, mitochondrial OS=Mus musculus (Mouse) OX=10090 GN=Aldh5a1 PE=1 SV=1	3	0.1557	0.00694085	22.4324	0.142021	2	(D+E+H+K+N+Q+R+S+T+Z)	204	39.006	(B+D+E+H+K+R+Z)	116	22.18	(F+H+W+Y)	50	9.56	(A+I+L+V)	175	33.461	(A+C+F+G+I+L+M+P+V+W+Y)	319	60.994	(H+K+R)	63	12.046	(B+D+E+Z)	53	10.134	32	6.119	26	4.971	8.3018	7.5	55968.2	523
Q8BWM0	Prostaglandin E synthase 2 OS=Mus musculus (Mouse) OX=10090 GN=Ptges2 PE=1 SV=3	3	0.185624	0.00791543	23.4509	0.171945	2	(D+E+H+K+N+Q+R+S+T+Z)	167	43.49	(B+D+E+H+K+R+Z)	98	25.521	(F+H+W+Y)	46	11.979	(A+I+L+V)	124	32.292	(A+C+F+G+I+L+M+P+V+W+Y)	217	56.51	(H+K+R)	58	15.104	(B+D+E+Z)	40	10.417	20	5.208	28	7.292	9.2671	13	43323.8	384
Q8BWT1	3-ketoacyl-CoA thiolase, mitochondrial OS=Mus musculus (Mouse) OX=10090 GN=Acaa2 PE=1 SV=3	3	0.172035	0.00617203	27.8733	0.158356	2	(D+E+H+K+N+Q+R+S+T+Z)	166	41.814	(B+D+E+H+K+R+Z)	86	21.662	(F+H+W+Y)	30	7.557	(A+I+L+V)	131	32.997	(A+C+F+G+I+L+M+P+V+W+Y)	231	58.186	(H+K+R)	48	12.091	(B+D+E+Z)	38	9.572	24	6.045	17	4.282	8.0936	6.5	41829.9	397
Q8BZ09	Mitochondrial 2-oxodicarboxylate carrier OS=Mus musculus (Mouse) OX=10090 GN=Slc25a21 PE=1 SV=1	2	0.173962	0.0241515	7.20295	0.160283	2	(D+E+H+K+N+Q+R+S+T+Z)	115	38.591	(B+D+E+H+K+R+Z)	58	19.463	(F+H+W+Y)	41	13.758	(A+I+L+V)	86	28.859	(A+C+F+G+I+L+M+P+V+W+Y)	183	61.409	(H+K+R)	38	12.752	(B+D+E+Z)	20	6.711	19	6.376	15	5.034	10.1937	16	33228.9	298
Q8C0C7	Phenylalanine--tRNA ligase alpha subunit OS=Mus musculus (Mouse) OX=10090 GN=Farsa PE=1 SV=1	3	0.163434	0.00859628	19.0122	0.149755	2	(D+E+H+K+N+Q+R+S+T+Z)	243	47.835	(B+D+E+H+K+R+Z)	143	28.15	(F+H+W+Y)	60	11.811	(A+I+L+V)	146	28.74	(A+C+F+G+I+L+M+P+V+W+Y)	265	52.165	(H+K+R)	80	15.748	(B+D+E+Z)	63	12.402	31	6.102	34	6.693	8.4134	9.5	57598.9	508
Q8C196	Carbamoyl-phosphate synthase [ammonia], mitochondrial OS=Mus musculus (Mouse) OX=10090 GN=Cps1 PE=1 SV=2	3	0.154195	0.00876392	17.5943	0.140516	2	(D+E+H+K+N+Q+R+S+T+Z)	676	45.067	(B+D+E+H+K+R+Z)	357	23.8	(F+H+W+Y)	139	9.267	(A+I+L+V)	469	31.267	(A+C+F+G+I+L+M+P+V+W+Y)	824	54.933	(H+K+R)	188	12.533	(B+D+E+Z)	169	11.267	101	6.733	61	4.067	6.8914	6	164618	1500
Q8C2Q3	RNA-binding protein 14 OS=Mus musculus (Mouse) OX=10090 GN=Rbm14 PE=1 SV=1	3	0.166703	0.0254646	6.54646	0.153024	2	(D+E+H+K+N+Q+R+S+T+Z)	284	42.451	(B+D+E+H+K+R+Z)	102	15.247	(F+H+W+Y)	70	10.463	(A+I+L+V)	202	30.194	(A+C+F+G+I+L+M+P+V+W+Y)	385	57.549	(H+K+R)	67	10.015	(B+D+E+Z)	35	5.232	19	2.84	41	6.129	9.9231	28.5	69448.6	669
Q8C5H8	NAD kinase 2, mitochondrial OS=Mus musculus (Mouse) OX=10090 GN=Nadk2 PE=1 SV=2	3	0.167156	0.00644162	25.9493	0.153477	2	(D+E+H+K+N+Q+R+S+T+Z)	219	48.451	(B+D+E+H+K+R+Z)	133	29.425	(F+H+W+Y)	46	10.177	(A+I+L+V)	129	28.54	(A+C+F+G+I+L+M+P+V+W+Y)	233	51.549	(H+K+R)	74	16.372	(B+D+E+Z)	59	13.053	16	3.54	46	10.177	8.0595	9	50858.5	452
Q8C7E7	Starch-binding domain-containing protein 1 OS=Mus musculus (Mouse) OX=10090 GN=Stbd1 PE=1 SV=1	3	0.162055	0.0262062	6.18383	0.148376	2	(D+E+H+K+N+Q+R+S+T+Z)	155	45.858	(B+D+E+H+K+R+Z)	86	25.444	(F+H+W+Y)	35	10.355	(A+I+L+V)	96	28.402	(A+C+F+G+I+L+M+P+V+W+Y)	183	54.142	(H+K+R)	44	13.018	(B+D+E+Z)	42	12.426	15	4.438	16	4.734	5.8855	-4.5	36127.1	338
Q8CFJ7	Solute carrier family 25 member 45 OS=Mus musculus (Mouse) OX=10090 GN=Slc25a45 PE=1 SV=1	2	0.18602	0.0136147	13.6631	0.17234	2	(D+E+H+K+N+Q+R+S+T+Z)	110	38.194	(B+D+E+H+K+R+Z)	48	16.667	(F+H+W+Y)	37	12.847	(A+I+L+V)	86	29.861	(A+C+F+G+I+L+M+P+V+W+Y)	178	61.806	(H+K+R)	30	10.417	(B+D+E+Z)	18	6.25	8	2.778	18	6.25	9.2898	10	31689.7	288
Q8CI94	Glycogen phosphorylase, brain form OS=Mus musculus (Mouse) OX=10090 GN=Pygb PE=1 SV=3	3	0.182821	0.0129969	14.0665	0.169141	2	(D+E+H+K+N+Q+R+S+T+Z)	385	45.67	(B+D+E+H+K+R+Z)	247	29.3	(F+H+W+Y)	105	12.456	(A+I+L+V)	254	30.13	(A+C+F+G+I+L+M+P+V+W+Y)	458	54.33	(H+K+R)	130	15.421	(B+D+E+Z)	117	13.879	53	6.287	56	6.643	6.702	2.5	96729.9	843
Q8CJG0	Protein argonaute-2 OS=Mus musculus (Mouse) OX=10090 GN=Ago2 PE=1 SV=3	3	0.166428	0.019409	8.57478	0.152748	2	(D+E+H+K+N+Q+R+S+T+Z)	402	46.744	(B+D+E+H+K+R+Z)	222	25.814	(F+H+W+Y)	105	12.209	(A+I+L+V)	233	27.093	(A+C+F+G+I+L+M+P+V+W+Y)	458	53.256	(H+K+R)	142	16.512	(B+D+E+Z)	80	9.302	53	6.163	57	6.628	9.5403	46	97304.2	860
Q8JZU2	Tricarboxylate transport protein, mitochondrial OS=Mus musculus (Mouse) OX=10090 GN=Slc25a1 PE=1 SV=1	3	0.170466	0.00735196	23.1864	0.156787	2	(D+E+H+K+N+Q+R+S+T+Z)	125	40.193	(B+D+E+H+K+R+Z)	71	22.83	(F+H+W+Y)	32	10.289	(A+I+L+V)	96	30.868	(A+C+F+G+I+L+M+P+V+W+Y)	186	59.807	(H+K+R)	49	15.756	(B+D+E+Z)	22	7.074	20	6.431	22	7.074	10.436	23.5	33931.5	311
Q8K2Y7	39S ribosomal protein L47, mitochondrial OS=Mus musculus (Mouse) OX=10090 GN=Mrpl47 PE=1 SV=2	3	0.167069	0.010227	16.336	0.15339	2	(D+E+H+K+N+Q+R+S+T+Z)	135	53.571	(B+D+E+H+K+R+Z)	88	34.921	(F+H+W+Y)	30	11.905	(A+I+L+V)	66	26.19	(A+C+F+G+I+L+M+P+V+W+Y)	117	46.429	(H+K+R)	61	24.206	(B+D+E+Z)	27	10.714	26	10.317	26	10.317	10.9255	29.5	29725.5	252
Q8K370	Acyl-CoA dehydrogenase family member 10 OS=Mus musculus (Mouse) OX=10090 GN=Acad10 PE=1 SV=1	3	0.170556	0.00660064	25.8393	0.156877	2	(D+E+H+K+N+Q+R+S+T+Z)	457	42.75	(B+D+E+H+K+R+Z)	256	23.948	(F+H+W+Y)	119	11.132	(A+I+L+V)	327	30.589	(A+C+F+G+I+L+M+P+V+W+Y)	612	57.25	(H+K+R)	146	13.658	(B+D+E+Z)	110	10.29	49	4.584	68	6.361	8.2819	21.5	118979	1069
Q8QZS1	3-hydroxyisobutyryl-CoA hydrolase, mitochondrial OS=Mus musculus (Mouse) OX=10090 GN=Hibch PE=1 SV=1	3	0.17619	0.00513708	34.2977	0.162511	2	(D+E+H+K+N+Q+R+S+T+Z)	177	45.974	(B+D+E+H+K+R+Z)	103	26.753	(F+H+W+Y)	39	10.13	(A+I+L+V)	116	30.13	(A+C+F+G+I+L+M+P+V+W+Y)	208	54.026	(H+K+R)	57	14.805	(B+D+E+Z)	46	11.948	26	6.753	22	5.714	8.0574	6.5	43037.6	385
Q8QZT1	Acetyl-CoA acetyltransferase, mitochondrial OS=Mus musculus (Mouse) OX=10090 GN=Acat1 PE=1 SV=1	3	0.180438	0.00797925	22.6134	0.166759	2	(D+E+H+K+N+Q+R+S+T+Z)	168	39.623	(B+D+E+H+K+R+Z)	92	21.698	(F+H+W+Y)	27	6.368	(A+I+L+V)	154	36.321	(A+C+F+G+I+L+M+P+V+W+Y)	256	60.377	(H+K+R)	52	12.264	(B+D+E+Z)	40	9.434	31	7.311	14	3.302	8.6583	8.5	44816.1	424
Q8R0F8	Acylpyruvase FAHD1, mitochondrial OS=Mus musculus (Mouse) OX=10090 GN=Fahd1 PE=1 SV=2	3	0.174716	0.0192906	9.05704	0.161037	2	(D+E+H+K+N+Q+R+S+T+Z)	97	42.731	(B+D+E+H+K+R+Z)	59	25.991	(F+H+W+Y)	22	9.692	(A+I+L+V)	67	29.515	(A+C+F+G+I+L+M+P+V+W+Y)	130	57.269	(H+K+R)	32	14.097	(B+D+E+Z)	27	11.894	18	7.93	10	4.405	7.6139	3	25172.2	227
Q8R164	Valacyclovir hydrolase OS=Mus musculus (Mouse) OX=10090 GN=Bphl PE=1 SV=1	3	0.184278	0.00768176	23.9891	0.170599	2	(D+E+H+K+N+Q+R+S+T+Z)	124	42.612	(B+D+E+H+K+R+Z)	80	27.491	(F+H+W+Y)	38	13.058	(A+I+L+V)	92	31.615	(A+C+F+G+I+L+M+P+V+W+Y)	167	57.388	(H+K+R)	48	16.495	(B+D+E+Z)	32	10.997	18	6.186	20	6.873	9.2286	11	32850.9	291
Q8VCI0	Phospholipase B-like 1 OS=Mus musculus (Mouse) OX=10090 GN=Plbd1 PE=1 SV=1	3	0.155447	0.0152404	10.1997	0.141768	2	(D+E+H+K+N+Q+R+S+T+Z)	243	44.182	(B+D+E+H+K+R+Z)	121	22	(F+H+W+Y)	84	15.273	(A+I+L+V)	144	26.182	(A+C+F+G+I+L+M+P+V+W+Y)	307	55.818	(H+K+R)	72	13.091	(B+D+E+Z)	49	8.909	40	7.273	20	3.636	9.1261	17	62998.4	550
Q8VE47	Ubiquitin-like modifier-activating enzyme 5 OS=Mus musculus (Mouse) OX=10090 GN=Uba5 PE=1 SV=2	2	0.166085	0.0301083	5.51626	0.152406	2	(D+E+H+K+N+Q+R+S+T+Z)	191	47.395	(B+D+E+H+K+R+Z)	109	27.047	(F+H+W+Y)	34	8.437	(A+I+L+V)	115	28.536	(A+C+F+G+I+L+M+P+V+W+Y)	212	52.605	(H+K+R)	48	11.911	(B+D+E+Z)	61	15.136	19	4.715	21	5.211	4.613	-17	44789.8	403
Q8VEK0	Cell cycle control protein 50A OS=Mus musculus (Mouse) OX=10090 GN=Tmem30a PE=1 SV=1	2	0.165775	0.0526507	3.14857	0.152095	2	(D+E+H+K+N+Q+R+S+T+Z)	163	44.78	(B+D+E+H+K+R+Z)	83	22.802	(F+H+W+Y)	45	12.363	(A+I+L+V)	95	26.099	(A+C+F+G+I+L+M+P+V+W+Y)	201	55.22	(H+K+R)	46	12.637	(B+D+E+Z)	37	10.165	22	6.044	19	5.22	8.4292	6.5	41060.9	364
Q91V12	Cytosolic acyl coenzyme A thioester hydrolase OS=Mus musculus (Mouse) OX=10090 GN=Acot7 PE=1 SV=2	3	0.16073	0.0271615	5.91756	0.147051	2	(D+E+H+K+N+Q+R+S+T+Z)	186	48.819	(B+D+E+H+K+R+Z)	106	27.822	(F+H+W+Y)	34	8.924	(A+I+L+V)	109	28.609	(A+C+F+G+I+L+M+P+V+W+Y)	195	51.181	(H+K+R)	63	16.535	(B+D+E+Z)	43	11.286	25	6.562	25	6.562	8.826	13.5	42536.9	381
Q91VA0	Acyl-coenzyme A synthetase ACSM1, mitochondrial OS=Mus musculus (Mouse) OX=10090 GN=Acsm1 PE=1 SV=1	3	0.153196	0.00581177	26.3597	0.139517	2	(D+E+H+K+N+Q+R+S+T+Z)	264	46.073	(B+D+E+H+K+R+Z)	151	26.353	(F+H+W+Y)	69	12.042	(A+I+L+V)	155	27.051	(A+C+F+G+I+L+M+P+V+W+Y)	309	53.927	(H+K+R)	82	14.311	(B+D+E+Z)	69	12.042	39	6.806	28	4.887	7.131	5.5	64760.4	573
Q91VM9	Inorganic pyrophosphatase 2, mitochondrial OS=Mus musculus (Mouse) OX=10090 GN=Ppa2 PE=1 SV=1	3	0.151897	0.00415785	36.5327	0.138218	2	(D+E+H+K+N+Q+R+S+T+Z)	160	48.485	(B+D+E+H+K+R+Z)	110	33.333	(F+H+W+Y)	44	13.333	(A+I+L+V)	85	25.758	(A+C+F+G+I+L+M+P+V+W+Y)	170	51.515	(H+K+R)	60	18.182	(B+D+E+Z)	50	15.152	28	8.485	19	5.758	6.952	3.5	38114.5	330
Q91WK5	Glycine cleavage system H protein, mitochondrial OS=Mus musculus (Mouse) OX=10090 GN=Gcsh PE=1 SV=2	3	0.180188	0.00902197	19.9721	0.166508	2	(D+E+H+K+N+Q+R+S+T+Z)	81	47.647	(B+D+E+H+K+R+Z)	44	25.882	(F+H+W+Y)	13	7.647	(A+I+L+V)	52	30.588	(A+C+F+G+I+L+M+P+V+W+Y)	89	52.353	(H+K+R)	18	10.588	(B+D+E+Z)	26	15.294	10	5.882	7	4.118	4.4332	-8.5	18637.1	170
Q91YP0	L-2-hydroxyglutarate dehydrogenase, mitochondrial OS=Mus musculus (Mouse) OX=10090 GN=L2hgdh PE=1 SV=1	3	0.171913	0.0240686	7.14263	0.158234	2	(D+E+H+K+N+Q+R+S+T+Z)	185	39.871	(B+D+E+H+K+R+Z)	112	24.138	(F+H+W+Y)	50	10.776	(A+I+L+V)	145	31.25	(A+C+F+G+I+L+M+P+V+W+Y)	279	60.129	(H+K+R)	63	13.578	(B+D+E+Z)	49	10.56	26	5.603	29	6.25	8.328	10	50898.6	464
Q91YQ5	Dolichyl-diphosphooligosaccharide--protein glycosyltransferase subunit 1 OS=Mus musculus (Mouse) OX=10090 GN=Rpn1 PE=1 SV=1	3	0.169216	0.00562263	30.0956	0.155537	2	(D+E+H+K+N+Q+R+S+T+Z)	292	48.026	(B+D+E+H+K+R+Z)	166	27.303	(F+H+W+Y)	71	11.678	(A+I+L+V)	194	31.908	(A+C+F+G+I+L+M+P+V+W+Y)	316	51.974	(H+K+R)	87	14.309	(B+D+E+Z)	79	12.993	41	6.743	28	4.605	6.423	-1	68528.4	608
Q91ZA3	Propionyl-CoA carboxylase alpha chain, mitochondrial OS=Mus musculus (Mouse) OX=10090 GN=Pcca PE=1 SV=2	3	0.154197	0.00677172	22.7708	0.140518	2	(D+E+H+K+N+Q+R+S+T+Z)	334	46.133	(B+D+E+H+K+R+Z)	196	27.072	(F+H+W+Y)	65	8.978	(A+I+L+V)	231	31.906	(A+C+F+G+I+L+M+P+V+W+Y)	390	53.867	(H+K+R)	106	14.641	(B+D+E+Z)	90	12.431	49	6.768	39	5.387	7.2211	7	79921.8	724
Q921G7	Electron transfer flavoprotein-ubiquinone oxidoreductase, mitochondrial OS=Mus musculus (Mouse) OX=10090 GN=Etfdh PE=1 SV=1	3	0.169808	0.00620281	27.3759	0.156129	2	(D+E+H+K+N+Q+R+S+T+Z)	262	42.532	(B+D+E+H+K+R+Z)	158	25.649	(F+H+W+Y)	80	12.987	(A+I+L+V)	175	28.409	(A+C+F+G+I+L+M+P+V+W+Y)	354	57.468	(H+K+R)	92	14.935	(B+D+E+Z)	66	10.714	42	6.818	24	3.896	7.5527	13	68090.9	616
Q921S7	39S ribosomal protein L37, mitochondrial OS=Mus musculus (Mouse) OX=10090 GN=Mrpl37 PE=1 SV=1	3	0.157842	0.0124503	12.6777	0.144163	2	(D+E+H+K+N+Q+R+S+T+Z)	188	44.444	(B+D+E+H+K+R+Z)	112	26.478	(F+H+W+Y)	54	12.766	(A+I+L+V)	129	30.496	(A+C+F+G+I+L+M+P+V+W+Y)	235	55.556	(H+K+R)	67	15.839	(B+D+E+Z)	45	10.638	23	5.437	30	7.092	9.0448	15	48340.8	423
Q923D2	Flavin reductase (NADPH) OS=Mus musculus (Mouse) OX=10090 GN=Blvrb PE=1 SV=3	3	0.158183	0.0123708	12.7868	0.144504	2	(D+E+H+K+N+Q+R+S+T+Z)	93	45.146	(B+D+E+H+K+R+Z)	49	23.786	(F+H+W+Y)	19	9.223	(A+I+L+V)	65	31.553	(A+C+F+G+I+L+M+P+V+W+Y)	113	54.854	(H+K+R)	28	13.592	(B+D+E+Z)	21	10.194	9	4.369	10	4.854	6.9718	2.5	22197.3	206
Q925I1	ATPase family AAA domain-containing protein 3 OS=Mus musculus (Mouse) OX=10090 GN=Atad3 PE=1 SV=1	3	0.1705	0.00532716	32.0058	0.156821	2	(D+E+H+K+N+Q+R+S+T+Z)	304	51.438	(B+D+E+H+K+R+Z)	186	31.472	(F+H+W+Y)	45	7.614	(A+I+L+V)	175	29.611	(A+C+F+G+I+L+M+P+V+W+Y)	287	48.562	(H+K+R)	105	17.766	(B+D+E+Z)	81	13.706	39	6.599	54	9.137	9.8342	18	66742	591
Q96LX3	MFS domain-containing protein OS=Mus musculus (Mouse) OX=10090 GN=Slc22a30 PE=2 SV=1	3	0.164093	0.0259603	6.32091	0.150414	2	(D+E+H+K+N+Q+R+S+T+Z)	217	39.312	(B+D+E+H+K+R+Z)	99	17.935	(F+H+W+Y)	72	13.043	(A+I+L+V)	192	34.783	(A+C+F+G+I+L+M+P+V+W+Y)	335	60.688	(H+K+R)	60	10.87	(B+D+E+Z)	39	7.065	17	3.08	28	5.072	8.3723	13.5	62140.3	552
Q99J39	Malonyl-CoA decarboxylase, mitochondrial OS=Mus musculus (Mouse) OX=10090 GN=Mlycd PE=1 SV=1	3	0.178186	0.00715701	24.8968	0.164507	2	(D+E+H+K+N+Q+R+S+T+Z)	210	42.683	(B+D+E+H+K+R+Z)	115	23.374	(F+H+W+Y)	52	10.569	(A+I+L+V)	150	30.488	(A+C+F+G+I+L+M+P+V+W+Y)	282	57.317	(H+K+R)	69	14.024	(B+D+E+Z)	46	9.35	21	4.268	36	7.317	9.1486	17	54736	492
Q99JB2	Stomatin-like protein 2, mitochondrial OS=Mus musculus (Mouse) OX=10090 GN=Stoml2 PE=1 SV=1	3	0.180752	0.0103863	17.4029	0.167073	2	(D+E+H+K+N+Q+R+S+T+Z)	164	46.459	(B+D+E+H+K+R+Z)	87	24.646	(F+H+W+Y)	17	4.816	(A+I+L+V)	131	37.11	(A+C+F+G+I+L+M+P+V+W+Y)	189	53.541	(H+K+R)	47	13.314	(B+D+E+Z)	40	11.331	17	4.816	27	7.649	9.2096	5.5	38384.9	353
Q99JY9	Actin-related protein 3 OS=Mus musculus (Mouse) OX=10090 GN=Actr3 PE=1 SV=3	3	0.168863	0.00788198	21.4239	0.155184	2	(D+E+H+K+N+Q+R+S+T+Z)	184	44.019	(B+D+E+H+K+R+Z)	114	27.273	(F+H+W+Y)	53	12.679	(A+I+L+V)	116	27.751	(A+C+F+G+I+L+M+P+V+W+Y)	234	55.981	(H+K+R)	57	13.636	(B+D+E+Z)	57	13.636	23	5.502	25	5.981	5.6849	-4.5	47357.2	418
Q99KI0	Aconitate hydratase, mitochondrial OS=Mus musculus (Mouse) OX=10090 GN=Aco2 PE=1 SV=1	3	0.185519	0.00440671	42.0992	0.17184	2	(D+E+H+K+N+Q+R+S+T+Z)	354	45.385	(B+D+E+H+K+R+Z)	203	26.026	(F+H+W+Y)	77	9.872	(A+I+L+V)	231	29.615	(A+C+F+G+I+L+M+P+V+W+Y)	426	54.615	(H+K+R)	115	14.744	(B+D+E+Z)	88	11.282	54	6.923	37	4.744	7.9505	15	85463.5	780
Q99LB7	Sarcosine dehydrogenase, mitochondrial OS=Mus musculus (Mouse) OX=10090 GN=Sardh PE=1 SV=1	3	0.183572	0.0104396	17.5842	0.169893	2	(D+E+H+K+N+Q+R+S+T+Z)	392	42.655	(B+D+E+H+K+R+Z)	227	24.701	(F+H+W+Y)	116	12.622	(A+I+L+V)	272	29.597	(A+C+F+G+I+L+M+P+V+W+Y)	527	57.345	(H+K+R)	124	13.493	(B+D+E+Z)	103	11.208	27	2.938	64	6.964	6.7284	4.5	101682	919
Q99LC5	Electron transfer flavoprotein subunit alpha, mitochondrial OS=Mus musculus (Mouse) OX=10090 GN=Etfa PE=1 SV=2	3	0.162179	0.00642058	25.2593	0.1485	2	(D+E+H+K+N+Q+R+S+T+Z)	138	41.441	(B+D+E+H+K+R+Z)	75	22.523	(F+H+W+Y)	23	6.907	(A+I+L+V)	126	37.838	(A+C+F+G+I+L+M+P+V+W+Y)	195	58.559	(H+K+R)	42	12.613	(B+D+E+Z)	33	9.91	26	7.808	11	3.303	8.4688	6.5	35009.4	333
Q99MN9	Propionyl-CoA carboxylase beta chain, mitochondrial OS=Mus musculus (Mouse) OX=10090 GN=Pccb PE=1 SV=2	3	0.173177	0.00799712	21.655	0.159498	2	(D+E+H+K+N+Q+R+S+T+Z)	220	40.665	(B+D+E+H+K+R+Z)	126	23.29	(F+H+W+Y)	55	10.166	(A+I+L+V)	181	33.457	(A+C+F+G+I+L+M+P+V+W+Y)	321	59.335	(H+K+R)	70	12.939	(B+D+E+Z)	56	10.351	24	4.436	33	6.1	7.6246	7.5	58409	541
Q99MR8	Methylcrotonoyl-CoA carboxylase subunit alpha, mitochondrial OS=Mus musculus (Mouse) OX=10090 GN=Mccc1 PE=1 SV=2	3	0.184198	0.00593806	31.02	0.170519	2	(D+E+H+K+N+Q+R+S+T+Z)	332	46.304	(B+D+E+H+K+R+Z)	198	27.615	(F+H+W+Y)	73	10.181	(A+I+L+V)	214	29.847	(A+C+F+G+I+L+M+P+V+W+Y)	385	53.696	(H+K+R)	111	15.481	(B+D+E+Z)	87	12.134	44	6.137	44	6.137	7.8259	12.5	79343.8	717
Q99N96	39S ribosomal protein L1, mitochondrial OS=Mus musculus (Mouse) OX=10090 GN=Mrpl1 PE=1 SV=2	2	0.158025	0.0346494	4.56068	0.144346	2	(D+E+H+K+N+Q+R+S+T+Z)	162	48.214	(B+D+E+H+K+R+Z)	105	31.25	(F+H+W+Y)	30	8.929	(A+I+L+V)	113	33.631	(A+C+F+G+I+L+M+P+V+W+Y)	174	51.786	(H+K+R)	60	17.857	(B+D+E+Z)	45	13.393	34	10.119	17	5.06	9.0287	10.5	37596.6	336
Q99NF1	Beta,beta-carotene 9',10'-oxygenase OS=Mus musculus (Mouse) OX=10090 GN=Bco2 PE=1 SV=1	3	0.166449	0.0151821	10.9635	0.15277	2	(D+E+H+K+N+Q+R+S+T+Z)	238	44.737	(B+D+E+H+K+R+Z)	133	25	(F+H+W+Y)	78	14.662	(A+I+L+V)	128	24.06	(A+C+F+G+I+L+M+P+V+W+Y)	294	55.263	(H+K+R)	70	13.158	(B+D+E+Z)	63	11.842	33	6.203	23	4.323	6.5025	0	60142.4	532
Q9CPQ8	ATP synthase subunit g, mitochondrial OS=Mus musculus (Mouse) OX=10090 GN=Atp5mg PE=1 SV=1	3	0.15405	0.0113083	13.6228	0.140371	2	(D+E+H+K+N+Q+R+S+T+Z)	38	36.893	(B+D+E+H+K+R+Z)	22	21.359	(F+H+W+Y)	14	13.592	(A+I+L+V)	38	36.893	(A+C+F+G+I+L+M+P+V+W+Y)	65	63.107	(H+K+R)	15	14.563	(B+D+E+Z)	7	6.796	10	9.709	3	2.913	10.3197	7	11424.5	103
Q9CPR5	39S ribosomal protein L15, mitochondrial OS=Mus musculus (Mouse) OX=10090 GN=Mrpl15 PE=1 SV=1	2	0.154373	0.0159724	9.665	0.140694	2	(D+E+H+K+N+Q+R+S+T+Z)	132	44.746	(B+D+E+H+K+R+Z)	84	28.475	(F+H+W+Y)	29	9.831	(A+I+L+V)	79	26.78	(A+C+F+G+I+L+M+P+V+W+Y)	163	55.254	(H+K+R)	54	18.305	(B+D+E+Z)	30	10.169	19	6.441	32	10.847	10.6097	22.5	33541.8	295
Q9CQ06	39S ribosomal protein L24, mitochondrial OS=Mus musculus (Mouse) OX=10090 GN=Mrpl24 PE=1 SV=1	2	0.159022	0.0109178	14.5654	0.145343	2	(D+E+H+K+N+Q+R+S+T+Z)	106	49.074	(B+D+E+H+K+R+Z)	72	33.333	(F+H+W+Y)	23	10.648	(A+I+L+V)	56	25.926	(A+C+F+G+I+L+M+P+V+W+Y)	110	50.926	(H+K+R)	42	19.444	(B+D+E+Z)	30	13.889	14	6.481	23	10.648	9.9935	9.5	24944.6	216
Q9CQ54	NADH dehydrogenase [ubiquinone] 1 subunit C2 OS=Mus musculus (Mouse) OX=10090 GN=Ndufc2 PE=1 SV=1	3	0.16214	0.00592206	27.379	0.148461	2	(D+E+H+K+N+Q+R+S+T+Z)	46	38.333	(B+D+E+H+K+R+Z)	35	29.167	(F+H+W+Y)	21	17.5	(A+I+L+V)	29	24.167	(A+C+F+G+I+L+M+P+V+W+Y)	74	61.667	(H+K+R)	22	18.333	(B+D+E+Z)	13	10.833	8	6.667	9	7.5	9.5265	6.5	14163.7	120
Q9CQ62	2,4-dienoyl-CoA reductase, mitochondrial OS=Mus musculus (Mouse) OX=10090 GN=Decr1 PE=1 SV=1	3	0.165365	0.00699181	23.6512	0.151686	2	(D+E+H+K+N+Q+R+S+T+Z)	142	42.388	(B+D+E+H+K+R+Z)	74	22.09	(F+H+W+Y)	32	9.552	(A+I+L+V)	99	29.552	(A+C+F+G+I+L+M+P+V+W+Y)	193	57.612	(H+K+R)	42	12.537	(B+D+E+Z)	32	9.552	24	7.164	15	4.478	9.3606	8.5	36213.8	335
Q9CQC7	NADH dehydrogenase [ubiquinone] 1 beta subcomplex subunit 4 OS=Mus musculus (Mouse) OX=10090 GN=Ndufb4 PE=1 SV=3	3	0.179479	0.00796539	22.5323	0.1658	2	(D+E+H+K+N+Q+R+S+T+Z)	61	47.287	(B+D+E+H+K+R+Z)	38	29.457	(F+H+W+Y)	17	13.178	(A+I+L+V)	35	27.132	(A+C+F+G+I+L+M+P+V+W+Y)	68	52.713	(H+K+R)	24	18.605	(B+D+E+Z)	14	10.853	9	6.977	14	10.853	10.3261	9.5	15081.3	129
Q9CQE1	Protein NipSnap homolog 3B OS=Mus musculus (Mouse) OX=10090 GN=Nipsnap3b PE=1 SV=1	3	0.175458	0.00977864	17.943	0.161779	2	(D+E+H+K+N+Q+R+S+T+Z)	112	45.344	(B+D+E+H+K+R+Z)	61	24.696	(F+H+W+Y)	42	17.004	(A+I+L+V)	68	27.53	(A+C+F+G+I+L+M+P+V+W+Y)	135	54.656	(H+K+R)	39	15.789	(B+D+E+Z)	22	8.907	13	5.263	17	6.883	9.9129	12.5	28308.3	247
Q9CQE3	28S ribosomal protein S17, mitochondrial OS=Mus musculus (Mouse) OX=10090 GN=Mrps17 PE=1 SV=1	2	0.177351	0.00700855	25.305	0.163672	2	(D+E+H+K+N+Q+R+S+T+Z)	51	42.5	(B+D+E+H+K+R+Z)	34	28.333	(F+H+W+Y)	12	10	(A+I+L+V)	44	36.667	(A+C+F+G+I+L+M+P+V+W+Y)	69	57.5	(H+K+R)	24	20	(B+D+E+Z)	10	8.333	12	10	8	6.667	10.509	12	13381.9	120
Q9CQJ8	NADH dehydrogenase [ubiquinone] 1 beta subcomplex subunit 9 OS=Mus musculus (Mouse) OX=10090 GN=Ndufb9 PE=1 SV=3	3	0.181529	0.0162253	11.188	0.167849	2	(D+E+H+K+N+Q+R+S+T+Z)	89	49.721	(B+D+E+H+K+R+Z)	64	35.754	(F+H+W+Y)	32	17.877	(A+I+L+V)	33	18.436	(A+C+F+G+I+L+M+P+V+W+Y)	90	50.279	(H+K+R)	36	20.112	(B+D+E+Z)	28	15.642	11	6.145	18	10.056	7.7258	4.5	21984.1	179
Q9CQL1	Protein mago nashi homolog 2 OS=Mus musculus (Mouse) OX=10090 GN=Magohb PE=2 SV=1	3	0.166968	0.0386079	4.32471	0.153289	2	(D+E+H+K+N+Q+R+S+T+Z)	70	47.945	(B+D+E+H+K+R+Z)	50	34.247	(F+H+W+Y)	23	15.753	(A+I+L+V)	38	26.027	(A+C+F+G+I+L+M+P+V+W+Y)	76	52.055	(H+K+R)	26	17.808	(B+D+E+Z)	24	16.438	13	8.904	8	5.479	6.3387	-0.5	17091.6	146
Q9CQV8	14-3-3 protein beta/alpha OS=Mus musculus (Mouse) OX=10090 GN=Ywhab PE=1 SV=3	3	0.171328	0.0456451	3.75347	0.157648	2	(D+E+H+K+N+Q+R+S+T+Z)	136	55.285	(B+D+E+H+K+R+Z)	76	30.894	(F+H+W+Y)	21	8.537	(A+I+L+V)	68	27.642	(A+C+F+G+I+L+M+P+V+W+Y)	110	44.715	(H+K+R)	32	13.008	(B+D+E+Z)	44	17.886	20	8.13	10	4.065	4.4762	-13	28086.4	246
Q9CQY5	Magnesium transporter protein 1 OS=Mus musculus (Mouse) OX=10090 GN=Magt1 PE=1 SV=1	3	0.183473	0.0235712	7.78379	0.169794	2	(D+E+H+K+N+Q+R+S+T+Z)	129	38.507	(B+D+E+H+K+R+Z)	66	19.701	(F+H+W+Y)	48	14.328	(A+I+L+V)	106	31.642	(A+C+F+G+I+L+M+P+V+W+Y)	206	61.493	(H+K+R)	45	13.433	(B+D+E+Z)	21	6.269	15	4.478	22	6.567	10.2359	20	37969.5	335
Q9CRD2	ER membrane protein complex subunit 2 OS=Mus musculus (Mouse) OX=10090 GN=Emc2 PE=1 SV=1	3	0.172608	0.0221561	7.79053	0.158928	2	(D+E+H+K+N+Q+R+S+T+Z)	153	51.515	(B+D+E+H+K+R+Z)	96	32.323	(F+H+W+Y)	36	12.121	(A+I+L+V)	83	27.946	(A+C+F+G+I+L+M+P+V+W+Y)	144	48.485	(H+K+R)	50	16.835	(B+D+E+Z)	46	15.488	22	7.407	22	7.407	6.7596	1	34934.7	297
Q9CVB6	Actin-related protein 2/3 complex subunit 2 OS=Mus musculus (Mouse) OX=10090 GN=Arpc2 PE=1 SV=3	3	0.158275	0.0108527	14.584	0.144596	2	(D+E+H+K+N+Q+R+S+T+Z)	152	50.667	(B+D+E+H+K+R+Z)	96	32	(F+H+W+Y)	42	14	(A+I+L+V)	84	28	(A+C+F+G+I+L+M+P+V+W+Y)	148	49.333	(H+K+R)	53	17.667	(B+D+E+Z)	43	14.333	25	8.333	17	5.667	7.2987	4.5	34357.1	300
Q9CXW2	28S ribosomal protein S22, mitochondrial OS=Mus musculus (Mouse) OX=10090 GN=Mrps22 PE=1 SV=1	3	0.170145	0.0260499	6.5315	0.156466	2	(D+E+H+K+N+Q+R+S+T+Z)	180	50.139	(B+D+E+H+K+R+Z)	113	31.476	(F+H+W+Y)	37	10.306	(A+I+L+V)	109	30.362	(A+C+F+G+I+L+M+P+V+W+Y)	179	49.861	(H+K+R)	63	17.549	(B+D+E+Z)	50	13.928	23	6.407	30	8.357	8.7866	8	41192.1	359
Q9CXW3	Calcyclin-binding protein OS=Mus musculus (Mouse) OX=10090 GN=Cacybp PE=1 SV=1	3	0.175506	0.0360209	4.87234	0.161827	2	(D+E+H+K+N+Q+R+S+T+Z)	138	60.262	(B+D+E+H+K+R+Z)	83	36.245	(F+H+W+Y)	16	6.987	(A+I+L+V)	57	24.891	(A+C+F+G+I+L+M+P+V+W+Y)	91	39.738	(H+K+R)	43	18.777	(B+D+E+Z)	40	17.467	32	13.974	9	3.93	7.8237	2	26510.2	229
Q9CXW4	60S ribosomal protein L11 OS=Mus musculus (Mouse) OX=10090 GN=Rpl11 PE=1 SV=4	3	0.160107	0.00850979	18.8145	0.146428	2	(D+E+H+K+N+Q+R+S+T+Z)	85	47.753	(B+D+E+H+K+R+Z)	58	32.584	(F+H+W+Y)	18	10.112	(A+I+L+V)	47	26.404	(A+C+F+G+I+L+M+P+V+W+Y)	93	52.247	(H+K+R)	36	20.225	(B+D+E+Z)	22	12.36	16	8.989	17	9.551	10.1409	12.5	20252.4	178
Q9CXY6	Interleukin enhancer-binding factor 2 OS=Mus musculus (Mouse) OX=10090 GN=Ilf2 PE=1 SV=1	3	0.171207	0.0109899	15.5786	0.157528	2	(D+E+H+K+N+Q+R+S+T+Z)	178	45.641	(B+D+E+H+K+R+Z)	100	25.641	(F+H+W+Y)	32	8.205	(A+I+L+V)	119	30.513	(A+C+F+G+I+L+M+P+V+W+Y)	212	54.359	(H+K+R)	47	12.051	(B+D+E+Z)	53	13.59	17	4.359	23	5.897	4.9292	-9.5	43062.1	390
Q9CYR6	Phosphoacetylglucosamine mutase OS=Mus musculus (Mouse) OX=10090 GN=Pgm3 PE=1 SV=1	3	0.153487	0.0286732	5.35299	0.139808	2	(D+E+H+K+N+Q+R+S+T+Z)	246	45.387	(B+D+E+H+K+R+Z)	140	25.83	(F+H+W+Y)	53	9.779	(A+I+L+V)	179	33.026	(A+C+F+G+I+L+M+P+V+W+Y)	296	54.613	(H+K+R)	72	13.284	(B+D+E+Z)	68	12.546	29	5.351	28	5.166	6.1231	-3.5	59452.7	542
Q9CZ13	Cytochrome b-c1 complex subunit 1, mitochondrial OS=Mus musculus (Mouse) OX=10090 GN=Uqcrc1 PE=1 SV=2	3	0.167598	0.00537728	31.1678	0.153919	2	(D+E+H+K+N+Q+R+S+T+Z)	219	45.625	(B+D+E+H+K+R+Z)	114	23.75	(F+H+W+Y)	49	10.208	(A+I+L+V)	155	32.292	(A+C+F+G+I+L+M+P+V+W+Y)	261	54.375	(H+K+R)	59	12.292	(B+D+E+Z)	55	11.458	13	2.708	32	6.667	6.1484	-3	52851.8	480
Q9CZB0	Succinate dehydrogenase cytochrome b560 subunit, mitochondrial OS=Mus musculus (Mouse) OX=10090 GN=Sdhc PE=1 SV=1	2	0.169812	0.00845174	20.092	0.156133	2	(D+E+H+K+N+Q+R+S+T+Z)	57	33.728	(B+D+E+H+K+R+Z)	27	15.976	(F+H+W+Y)	22	13.018	(A+I+L+V)	66	39.053	(A+C+F+G+I+L+M+P+V+W+Y)	112	66.272	(H+K+R)	22	13.018	(B+D+E+Z)	5	2.959	7	4.142	8	4.734	10.4586	13.5	18381.9	169
Q9CZM2	60S ribosomal protein L15 OS=Mus musculus (Mouse) OX=10090 GN=Rpl15 PE=1 SV=4	3	0.151862	0.0129594	11.7183	0.138183	2	(D+E+H+K+N+Q+R+S+T+Z)	102	50	(B+D+E+H+K+R+Z)	72	35.294	(F+H+W+Y)	32	15.686	(A+I+L+V)	49	24.02	(A+C+F+G+I+L+M+P+V+W+Y)	102	50	(H+K+R)	61	29.902	(B+D+E+Z)	11	5.392	17	8.333	33	16.176	12.1291	44.5	24146.1	204
Q9CZN8	Glutamyl-tRNA(Gln) amidotransferase subunit A, mitochondrial OS=Mus musculus (Mouse) OX=10090 GN=Qrsl1 PE=1 SV=1	2	0.159225	0.0358126	4.44605	0.145546	2	(D+E+H+K+N+Q+R+S+T+Z)	233	44.381	(B+D+E+H+K+R+Z)	112	21.333	(F+H+W+Y)	46	8.762	(A+I+L+V)	163	31.048	(A+C+F+G+I+L+M+P+V+W+Y)	292	55.619	(H+K+R)	56	10.667	(B+D+E+Z)	56	10.667	25	4.762	24	4.571	5.7291	-3.5	56782.6	525
Q9CZU6	Citrate synthase, mitochondrial OS=Mus musculus (Mouse) OX=10090 GN=Cs PE=1 SV=1	3	0.152153	0.00333005	45.691	0.138474	2	(D+E+H+K+N+Q+R+S+T+Z)	200	43.103	(B+D+E+H+K+R+Z)	106	22.845	(F+H+W+Y)	54	11.638	(A+I+L+V)	142	30.603	(A+C+F+G+I+L+M+P+V+W+Y)	264	56.897	(H+K+R)	62	13.362	(B+D+E+Z)	44	9.483	27	5.819	22	4.741	8.7255	11.5	51736.7	464
Q9D0K2	Succinyl-CoA:3-ketoacid coenzyme A transferase 1, mitochondrial OS=Mus musculus (Mouse) OX=10090 GN=Oxct1 PE=1 SV=1	2	0.169075	0.0362913	4.65884	0.155396	2	(D+E+H+K+N+Q+R+S+T+Z)	224	43.077	(B+D+E+H+K+R+Z)	130	25	(F+H+W+Y)	44	8.462	(A+I+L+V)	160	30.769	(A+C+F+G+I+L+M+P+V+W+Y)	296	56.923	(H+K+R)	73	14.038	(B+D+E+Z)	57	10.962	40	7.692	23	4.423	8.7158	11	55988.6	520
Q9D1H6	NADH dehydrogenase [ubiquinone] 1 alpha subcomplex assembly factor 4 OS=Mus musculus (Mouse) OX=10090 GN=Ndufaf4 PE=1 SV=1	3	0.176775	0.0166195	10.6366	0.163096	2	(D+E+H+K+N+Q+R+S+T+Z)	93	53.757	(B+D+E+H+K+R+Z)	62	35.838	(F+H+W+Y)	15	8.671	(A+I+L+V)	50	28.902	(A+C+F+G+I+L+M+P+V+W+Y)	80	46.243	(H+K+R)	36	20.809	(B+D+E+Z)	26	15.029	20	11.561	12	6.936	10.002	8	20082.2	173
Q9D1M4	Eukaryotic translation elongation factor 1 epsilon-1 OS=Mus musculus (Mouse) OX=10090 GN=Eef1e1 PE=1 SV=1	3	0.162658	0.0117384	13.857	0.148979	2	(D+E+H+K+N+Q+R+S+T+Z)	87	50	(B+D+E+H+K+R+Z)	47	27.011	(F+H+W+Y)	23	13.218	(A+I+L+V)	56	32.184	(A+C+F+G+I+L+M+P+V+W+Y)	87	50	(H+K+R)	29	16.667	(B+D+E+Z)	18	10.345	12	6.897	8	4.598	8.7581	6.5	19858.8	174
Q9D1R9	60S ribosomal protein L34 OS=Mus musculus (Mouse) OX=10090 GN=Rpl34 PE=1 SV=2	3	0.159568	0.00508567	31.376	0.145889	2	(D+E+H+K+N+Q+R+S+T+Z)	58	49.573	(B+D+E+H+K+R+Z)	35	29.915	(F+H+W+Y)	7	5.983	(A+I+L+V)	35	29.915	(A+C+F+G+I+L+M+P+V+W+Y)	59	50.427	(H+K+R)	32	27.35	(B+D+E+Z)	3	2.564	15	12.821	16	13.675	12.0124	28.5	13292.9	117
Q9D2G2	Dihydrolipoyllysine-residue succinyltransferase component of 2-oxoglutarate dehydrogenase complex, mitochondrial OS=Mus musculus (Mouse) OX=10090 GN=Dlst PE=1 SV=1	3	0.180261	0.00859396	20.9753	0.166582	2	(D+E+H+K+N+Q+R+S+T+Z)	193	42.511	(B+D+E+H+K+R+Z)	112	24.67	(F+H+W+Y)	30	6.608	(A+I+L+V)	149	32.819	(A+C+F+G+I+L+M+P+V+W+Y)	261	57.489	(H+K+R)	63	13.877	(B+D+E+Z)	49	10.793	26	5.727	31	6.828	9.3399	11	48994.5	454
Q9D404	3-oxoacyl-[acyl-carrier-protein] synthase, mitochondrial OS=Mus musculus (Mouse) OX=10090 GN=Oxsm PE=1 SV=1	2	0.155505	0.016707	9.30776	0.141825	2	(D+E+H+K+N+Q+R+S+T+Z)	182	39.651	(B+D+E+H+K+R+Z)	99	21.569	(F+H+W+Y)	49	10.675	(A+I+L+V)	151	32.898	(A+C+F+G+I+L+M+P+V+W+Y)	277	60.349	(H+K+R)	56	12.2	(B+D+E+Z)	43	9.368	19	4.139	21	4.575	7.0378	5	48627.5	459
Q9D6Z1	Nucleolar protein 56 OS=Mus musculus (Mouse) OX=10090 GN=Nop56 PE=1 SV=2	3	0.159944	0.0107839	14.8317	0.146265	2	(D+E+H+K+N+Q+R+S+T+Z)	297	51.207	(B+D+E+H+K+R+Z)	182	31.379	(F+H+W+Y)	43	7.414	(A+I+L+V)	184	31.724	(A+C+F+G+I+L+M+P+V+W+Y)	283	48.793	(H+K+R)	105	18.103	(B+D+E+Z)	77	13.276	64	11.034	30	5.172	9.7016	22.5	64464.3	580
Q9D7B6	Isobutyryl-CoA dehydrogenase, mitochondrial OS=Mus musculus (Mouse) OX=10090 GN=Acad8 PE=1 SV=2	3	0.18068	0.00573757	31.4907	0.167001	2	(D+E+H+K+N+Q+R+S+T+Z)	176	42.615	(B+D+E+H+K+R+Z)	92	22.276	(F+H+W+Y)	42	10.169	(A+I+L+V)	124	30.024	(A+C+F+G+I+L+M+P+V+W+Y)	237	57.385	(H+K+R)	53	12.833	(B+D+E+Z)	39	9.443	21	5.085	23	5.569	8.1363	9.5	45019.8	413
Q9D7N6	39S ribosomal protein L30, mitochondrial OS=Mus musculus (Mouse) OX=10090 GN=Mrpl30 PE=1 SV=1	3	0.173381	0.0122702	14.1303	0.159702	2	(D+E+H+K+N+Q+R+S+T+Z)	84	52.5	(B+D+E+H+K+R+Z)	52	32.5	(F+H+W+Y)	16	10	(A+I+L+V)	40	25	(A+C+F+G+I+L+M+P+V+W+Y)	76	47.5	(H+K+R)	38	23.75	(B+D+E+Z)	14	8.75	20	12.5	10	6.25	10.8912	20	18342.5	160
Q9D8U8	Sorting nexin-5 OS=Mus musculus (Mouse) OX=10090 GN=Snx5 PE=1 SV=1	3	0.173426	0.0112154	15.4632	0.159747	2	(D+E+H+K+N+Q+R+S+T+Z)	225	55.693	(B+D+E+H+K+R+Z)	144	35.644	(F+H+W+Y)	45	11.139	(A+I+L+V)	112	27.723	(A+C+F+G+I+L+M+P+V+W+Y)	179	44.307	(H+K+R)	75	18.564	(B+D+E+Z)	69	17.079	43	10.644	21	5.198	6.5824	0.5	46797.4	404
Q9DB20	ATP synthase subunit O, mitochondrial OS=Mus musculus (Mouse) OX=10090 GN=Atp5po PE=1 SV=1	3	0.155072	0.008501	18.2416	0.141393	2	(D+E+H+K+N+Q+R+S+T+Z)	99	46.479	(B+D+E+H+K+R+Z)	52	24.413	(F+H+W+Y)	11	5.164	(A+I+L+V)	73	34.272	(A+C+F+G+I+L+M+P+V+W+Y)	114	53.521	(H+K+R)	34	15.962	(B+D+E+Z)	18	8.451	21	9.859	12	5.634	10.6666	15.5	23363.5	213
Q9DB77	Cytochrome b-c1 complex subunit 2, mitochondrial OS=Mus musculus (Mouse) OX=10090 GN=Uqcrc2 PE=1 SV=1	3	0.173793	0.00749836	23.1774	0.160114	2	(D+E+H+K+N+Q+R+S+T+Z)	200	44.15	(B+D+E+H+K+R+Z)	92	20.309	(F+H+W+Y)	43	9.492	(A+I+L+V)	158	34.879	(A+C+F+G+I+L+M+P+V+W+Y)	253	55.85	(H+K+R)	55	12.141	(B+D+E+Z)	37	8.168	27	5.96	18	3.974	9.7063	13	48234.9	453
Q9DBF1	Alpha-aminoadipic semialdehyde dehydrogenase OS=Mus musculus (Mouse) OX=10090 GN=Aldh7a1 PE=1 SV=4	3	0.174663	0.0130105	13.4248	0.160984	2	(D+E+H+K+N+Q+R+S+T+Z)	222	41.187	(B+D+E+H+K+R+Z)	119	22.078	(F+H+W+Y)	55	10.204	(A+I+L+V)	171	31.725	(A+C+F+G+I+L+M+P+V+W+Y)	317	58.813	(H+K+R)	65	12.059	(B+D+E+Z)	54	10.019	25	4.638	29	5.38	7.4243	5.5	58861.5	539
Q9DBG6	Dolichyl-diphosphooligosaccharide--protein glycosyltransferase subunit 2 OS=Mus musculus (Mouse) OX=10090 GN=Rpn2 PE=1 SV=1	3	0.176488	0.00493848	35.7372	0.162808	2	(D+E+H+K+N+Q+R+S+T+Z)	288	45.642	(B+D+E+H+K+R+Z)	128	20.285	(F+H+W+Y)	67	10.618	(A+I+L+V)	227	35.975	(A+C+F+G+I+L+M+P+V+W+Y)	343	54.358	(H+K+R)	64	10.143	(B+D+E+Z)	64	10.143	31	4.913	19	3.011	5.6161	-7	69062.9	631
Q9DBT9	Dimethylglycine dehydrogenase, mitochondrial OS=Mus musculus (Mouse) OX=10090 GN=Dmgdh PE=1 SV=1	3	0.163768	0.00666104	24.586	0.150089	2	(D+E+H+K+N+Q+R+S+T+Z)	386	44.419	(B+D+E+H+K+R+Z)	224	25.777	(F+H+W+Y)	107	12.313	(A+I+L+V)	242	27.848	(A+C+F+G+I+L+M+P+V+W+Y)	483	55.581	(H+K+R)	123	14.154	(B+D+E+Z)	101	11.623	51	5.869	51	5.869	7.899	11.5	97254.8	869
Q9DCJ5	NADH dehydrogenase [ubiquinone] 1 alpha subcomplex subunit 8 OS=Mus musculus (Mouse) OX=10090 GN=Ndufa8 PE=1 SV=3	3	0.165737	0.0128055	12.9427	0.152058	2	(D+E+H+K+N+Q+R+S+T+Z)	83	48.256	(B+D+E+H+K+R+Z)	55	31.977	(F+H+W+Y)	23	13.372	(A+I+L+V)	41	23.837	(A+C+F+G+I+L+M+P+V+W+Y)	89	51.744	(H+K+R)	33	19.186	(B+D+E+Z)	22	12.791	16	9.302	11	6.395	8.4947	8	19992.1	172
Q9DCM0	Persulfide dioxygenase ETHE1, mitochondrial OS=Mus musculus (Mouse) OX=10090 GN=Ethe1 PE=1 SV=2	3	0.183235	0.0118113	15.5136	0.169556	2	(D+E+H+K+N+Q+R+S+T+Z)	113	44.488	(B+D+E+H+K+R+Z)	59	23.228	(F+H+W+Y)	24	9.449	(A+I+L+V)	79	31.102	(A+C+F+G+I+L+M+P+V+W+Y)	141	55.512	(H+K+R)	34	13.386	(B+D+E+Z)	25	9.843	7	2.756	17	6.693	7.1803	4	27738.8	254
Q9DCW4	Electron transfer flavoprotein subunit beta OS=Mus musculus (Mouse) OX=10090 GN=Etfb PE=1 SV=3	3	0.178482	0.00760951	23.4552	0.164803	2	(D+E+H+K+N+Q+R+S+T+Z)	115	45.098	(B+D+E+H+K+R+Z)	78	30.588	(F+H+W+Y)	8	3.137	(A+I+L+V)	96	37.647	(A+C+F+G+I+L+M+P+V+W+Y)	140	54.902	(H+K+R)	41	16.078	(B+D+E+Z)	37	14.51	26	10.196	13	5.098	8.1205	3	27623.3	255
Q9DCZ4	MICOS complex subunit Mic26 OS=Mus musculus (Mouse) OX=10090 GN=Apoo PE=1 SV=2	3	0.157128	0.00648792	24.2186	0.143449	2	(D+E+H+K+N+Q+R+S+T+Z)	84	42.424	(B+D+E+H+K+R+Z)	44	22.222	(F+H+W+Y)	33	16.667	(A+I+L+V)	50	25.253	(A+C+F+G+I+L+M+P+V+W+Y)	114	57.576	(H+K+R)	28	14.141	(B+D+E+Z)	16	8.081	16	8.081	7	3.535	9.6097	9.5	22604	198
Q9EQ20	Methylmalonate-semialdehyde dehydrogenase [acylating], mitochondrial OS=Mus musculus (Mouse) OX=10090 GN=Aldh6a1 PE=1 SV=1	3	0.18343	0.00672041	27.2945	0.169751	2	(D+E+H+K+N+Q+R+S+T+Z)	228	42.617	(B+D+E+H+K+R+Z)	112	20.935	(F+H+W+Y)	45	8.411	(A+I+L+V)	168	31.402	(A+C+F+G+I+L+M+P+V+W+Y)	307	57.383	(H+K+R)	61	11.402	(B+D+E+Z)	51	9.533	31	5.794	23	4.299	8.085	6.5	57915.6	535
Q9ERS2	NADH dehydrogenase [ubiquinone] 1 alpha subcomplex subunit 13 OS=Mus musculus (Mouse) OX=10090 GN=Ndufa13 PE=1 SV=3	3	0.159261	0.0118433	13.4473	0.145581	2	(D+E+H+K+N+Q+R+S+T+Z)	60	41.667	(B+D+E+H+K+R+Z)	39	27.083	(F+H+W+Y)	18	12.5	(A+I+L+V)	37	25.694	(A+C+F+G+I+L+M+P+V+W+Y)	84	58.333	(H+K+R)	22	15.278	(B+D+E+Z)	17	11.806	7	4.861	14	9.722	9.8725	4.5	16859.6	144
Q9ET22	Dipeptidyl peptidase 2 OS=Mus musculus (Mouse) OX=10090 GN=Dpp7 PE=1 SV=2	3	0.165977	0.0187081	8.87193	0.152298	2	(D+E+H+K+N+Q+R+S+T+Z)	207	40.909	(B+D+E+H+K+R+Z)	98	19.368	(F+H+W+Y)	74	14.625	(A+I+L+V)	141	27.866	(A+C+F+G+I+L+M+P+V+W+Y)	299	59.091	(H+K+R)	47	9.289	(B+D+E+Z)	51	10.079	14	2.767	23	4.545	5.0204	-9	56253.5	506
Q9JI95	CPN10-like protein OS=Mus musculus (Mouse) OX=10090 GN=Hspe1-rs1 PE=3 SV=1	3	0.174427	0.00444359	39.2536	0.160748	2	(D+E+H+K+N+Q+R+S+T+Z)	42	41.176	(B+D+E+H+K+R+Z)	28	27.451	(F+H+W+Y)	8	7.843	(A+I+L+V)	34	33.333	(A+C+F+G+I+L+M+P+V+W+Y)	60	58.824	(H+K+R)	15	14.706	(B+D+E+Z)	13	12.745	11	10.784	4	3.922	9.4445	2	10977.8	102
Q9JIY5	Serine protease HTRA2, mitochondrial OS=Mus musculus (Mouse) OX=10090 GN=Htra2 PE=1 SV=2	2	0.182412	0.00970621	18.7934	0.168733	2	(D+E+H+K+N+Q+R+S+T+Z)	189	41.266	(B+D+E+H+K+R+Z)	96	20.961	(F+H+W+Y)	35	7.642	(A+I+L+V)	158	34.498	(A+C+F+G+I+L+M+P+V+W+Y)	269	58.734	(H+K+R)	54	11.79	(B+D+E+Z)	42	9.17	9	1.965	39	8.515	10.0149	9	49348.4	458
Q9JJI8	60S ribosomal protein L38 OS=Mus musculus (Mouse) OX=10090 GN=Rpl38 PE=1 SV=3	3	0.182717	0.00503499	36.2894	0.169038	2	(D+E+H+K+N+Q+R+S+T+Z)	39	55.714	(B+D+E+H+K+R+Z)	30	42.857	(F+H+W+Y)	4	5.714	(A+I+L+V)	21	30	(A+C+F+G+I+L+M+P+V+W+Y)	31	44.286	(H+K+R)	21	30	(B+D+E+Z)	9	12.857	16	22.857	5	7.143	10.8238	12	8203.86	70
Q9JKF7	39S ribosomal protein L39, mitochondrial OS=Mus musculus (Mouse) OX=10090 GN=Mrpl39 PE=1 SV=4	3	0.173654	0.0130847	13.2715	0.159975	2	(D+E+H+K+N+Q+R+S+T+Z)	164	48.81	(B+D+E+H+K+R+Z)	99	29.464	(F+H+W+Y)	37	11.012	(A+I+L+V)	93	27.679	(A+C+F+G+I+L+M+P+V+W+Y)	172	51.19	(H+K+R)	54	16.071	(B+D+E+Z)	45	13.393	22	6.548	25	7.44	7.9177	5.5	38549.3	336
Q9JLQ0	CD2-associated protein OS=Mus musculus (Mouse) OX=10090 GN=Cd2ap PE=1 SV=3	3	0.155661	0.0406499	3.82931	0.141982	2	(D+E+H+K+N+Q+R+S+T+Z)	334	52.433	(B+D+E+H+K+R+Z)	214	33.595	(F+H+W+Y)	39	6.122	(A+I+L+V)	162	25.432	(A+C+F+G+I+L+M+P+V+W+Y)	303	47.567	(H+K+R)	108	16.954	(B+D+E+Z)	106	16.641	74	11.617	27	4.239	6.2604	-1.5	70449.9	637
Q9QXX4	Calcium-binding mitochondrial carrier protein Aralar2 OS=Mus musculus (Mouse) OX=10090 GN=Slc25a13 PE=1 SV=1	3	0.165375	0.00760715	21.7395	0.151696	2	(D+E+H+K+N+Q+R+S+T+Z)	274	40.533	(B+D+E+H+K+R+Z)	154	22.781	(F+H+W+Y)	86	12.722	(A+I+L+V)	220	32.544	(A+C+F+G+I+L+M+P+V+W+Y)	402	59.467	(H+K+R)	86	12.722	(B+D+E+Z)	68	10.059	42	6.213	33	4.882	8.8163	12.5	74466.9	676
Q9R111	Guanine deaminase OS=Mus musculus (Mouse) OX=10090 GN=Gda PE=1 SV=1	3	0.159899	0.0140645	11.369	0.146219	2	(D+E+H+K+N+Q+R+S+T+Z)	218	48.018	(B+D+E+H+K+R+Z)	119	26.211	(F+H+W+Y)	54	11.894	(A+I+L+V)	132	29.075	(A+C+F+G+I+L+M+P+V+W+Y)	236	51.982	(H+K+R)	58	12.775	(B+D+E+Z)	61	13.436	26	5.727	20	4.405	5.2381	-9	51013.1	454
Q9R1Z7	6-pyruvoyl tetrahydrobiopterin synthase OS=Mus musculus (Mouse) OX=10090 GN=Pts PE=1 SV=2	3	0.184851	0.0218156	8.47337	0.171172	2	(D+E+H+K+N+Q+R+S+T+Z)	68	47.222	(B+D+E+H+K+R+Z)	41	28.472	(F+H+W+Y)	17	11.806	(A+I+L+V)	45	31.25	(A+C+F+G+I+L+M+P+V+W+Y)	76	52.778	(H+K+R)	22	15.278	(B+D+E+Z)	19	13.194	9	6.25	7	4.861	6.4896	0	16188.5	144
Q9WTM5	RuvB-like 2 OS=Mus musculus (Mouse) OX=10090 GN=Ruvbl2 PE=1 SV=3	3	0.164006	0.0286936	5.71577	0.150327	2	(D+E+H+K+N+Q+R+S+T+Z)	228	49.244	(B+D+E+H+K+R+Z)	135	29.158	(F+H+W+Y)	29	6.263	(A+I+L+V)	146	31.533	(A+C+F+G+I+L+M+P+V+W+Y)	235	50.756	(H+K+R)	66	14.255	(B+D+E+Z)	69	14.903	27	5.832	33	7.127	5.3217	-6	51112.5	463
Q9WTP6	Adenylate kinase 2, mitochondrial OS=Mus musculus (Mouse) OX=10090 GN=Ak2 PE=1 SV=5	3	0.177407	0.00784896	22.6026	0.163728	2	(D+E+H+K+N+Q+R+S+T+Z)	111	46.444	(B+D+E+H+K+R+Z)	73	30.544	(F+H+W+Y)	17	7.113	(A+I+L+V)	72	30.126	(A+C+F+G+I+L+M+P+V+W+Y)	128	53.556	(H+K+R)	39	16.318	(B+D+E+Z)	34	14.226	20	8.368	14	5.858	7.3021	2.5	26468.7	239
Q9WUA2	Phenylalanine--tRNA ligase beta subunit OS=Mus musculus (Mouse) OX=10090 GN=Farsb PE=1 SV=2	3	0.167238	0.00687858	24.3128	0.153559	2	(D+E+H+K+N+Q+R+S+T+Z)	264	44.822	(B+D+E+H+K+R+Z)	157	26.655	(F+H+W+Y)	58	9.847	(A+I+L+V)	190	32.258	(A+C+F+G+I+L+M+P+V+W+Y)	325	55.178	(H+K+R)	84	14.261	(B+D+E+Z)	73	12.394	47	7.98	24	4.075	7.0844	4.5	65697.2	589
Q9WUM4	Coronin-1C OS=Mus musculus (Mouse) OX=10090 GN=Coro1c PE=1 SV=2	3	0.165247	0.0101401	16.2964	0.151568	2	(D+E+H+K+N+Q+R+S+T+Z)	226	47.679	(B+D+E+H+K+R+Z)	136	28.692	(F+H+W+Y)	46	9.705	(A+I+L+V)	136	28.692	(A+C+F+G+I+L+M+P+V+W+Y)	248	52.321	(H+K+R)	73	15.401	(B+D+E+Z)	63	13.291	36	7.595	25	5.274	7.051	4	53120.9	474
Q9Z1N5	Spliceosome RNA helicase Ddx39b OS=Mus musculus (Mouse) OX=10090 GN=Ddx39b PE=1 SV=1	3	0.156307	0.0089186	17.5259	0.142628	2	(D+E+H+K+N+Q+R+S+T+Z)	207	48.364	(B+D+E+H+K+R+Z)	132	30.841	(F+H+W+Y)	45	10.514	(A+I+L+V)	129	30.14	(A+C+F+G+I+L+M+P+V+W+Y)	221	51.636	(H+K+R)	65	15.187	(B+D+E+Z)	67	15.654	29	6.776	25	5.841	5.3797	-7.5	49035.4	428
Q9Z1Q9	Valine--tRNA ligase OS=Mus musculus (Mouse) OX=10090 GN=Vars PE=1 SV=1	3	0.150927	0.00555004	27.1939	0.137248	2	(D+E+H+K+N+Q+R+S+T+Z)	532	42.122	(B+D+E+H+K+R+Z)	322	25.495	(F+H+W+Y)	137	10.847	(A+I+L+V)	390	30.879	(A+C+F+G+I+L+M+P+V+W+Y)	731	57.878	(H+K+R)	176	13.935	(B+D+E+Z)	146	11.56	64	5.067	85	6.73	7.7628	16.5	140215	1263
Q9Z2A7	Diacylglycerol O-acyltransferase 1 OS=Mus musculus (Mouse) OX=10090 GN=Dgat1 PE=1 SV=1	2	0.160283	0.00989575	16.1972	0.146604	2	(D+E+H+K+N+Q+R+S+T+Z)	183	36.747	(B+D+E+H+K+R+Z)	98	19.679	(F+H+W+Y)	80	16.064	(A+I+L+V)	168	33.735	(A+C+F+G+I+L+M+P+V+W+Y)	315	63.253	(H+K+R)	62	12.45	(B+D+E+Z)	36	7.229	17	3.414	35	7.028	9.6745	21	56790.1	498
Q9Z2I9	Succinate--CoA ligase [ADP-forming] subunit beta, mitochondrial OS=Mus musculus (Mouse) OX=10090 GN=Sucla2 PE=1 SV=2	3	0.156557	0.0129327	12.1056	0.142878	2	(D+E+H+K+N+Q+R+S+T+Z)	200	43.197	(B+D+E+H+K+R+Z)	114	24.622	(F+H+W+Y)	31	6.695	(A+I+L+V)	165	35.637	(A+C+F+G+I+L+M+P+V+W+Y)	263	56.803	(H+K+R)	59	12.743	(B+D+E+Z)	55	11.879	37	7.991	17	3.672	6.9425	1.5	50113.9	463
Q9Z2Z6	Mitochondrial carnitine/acylcarnitine carrier protein OS=Mus musculus (Mouse) OX=10090 GN=Slc25a20 PE=1 SV=1	3	0.185655	0.0106748	17.392	0.171976	2	(D+E+H+K+N+Q+R+S+T+Z)	106	35.216	(B+D+E+H+K+R+Z)	54	17.94	(F+H+W+Y)	37	12.292	(A+I+L+V)	84	27.907	(A+C+F+G+I+L+M+P+V+W+Y)	195	64.784	(H+K+R)	32	10.631	(B+D+E+Z)	22	7.309	18	5.98	13	4.319	9.451	9.5	33026.7	301
D3Z2H9	Tropomyosin 3, related sequence 7 OS=Mus musculus (Mouse) OX=10090 GN=Tpm3-rs7 PE=3 SV=1	3	0.191334	0.0143251	13.3565	0.177654	3	(D+E+H+K+N+Q+R+S+T+Z)	153	61.694	(B+D+E+H+K+R+Z)	115	46.371	(F+H+W+Y)	6	2.419	(A+I+L+V)	76	30.645	(A+C+F+G+I+L+M+P+V+W+Y)	95	38.306	(H+K+R)	48	19.355	(B+D+E+Z)	67	27.016	24	9.677	22	8.871	4.4617	-20	28991.6	248
D4AFX7	J domain-containing protein OS=Mus musculus (Mouse) OX=10090 GN=Dnajc13 PE=1 SV=1	3	0.214743	0.0276655	7.76211	0.201064	3	(D+E+H+K+N+Q+R+S+T+Z)	1049	46.664	(B+D+E+H+K+R+Z)	599	26.646	(F+H+W+Y)	255	11.343	(A+I+L+V)	691	30.738	(A+C+F+G+I+L+M+P+V+W+Y)	1199	53.336	(H+K+R)	319	14.19	(B+D+E+Z)	280	12.456	140	6.228	119	5.294	6.7569	9	255066	2248
F8VQC1	Signal recognition particle subunit SRP72 OS=Mus musculus (Mouse) OX=10090 GN=Srp72 PE=1 SV=1	3	0.22059	0.0181802	12.1335	0.206911	3	(D+E+H+K+N+Q+R+S+T+Z)	353	52.608	(B+D+E+H+K+R+Z)	190	28.316	(F+H+W+Y)	50	7.452	(A+I+L+V)	198	29.508	(A+C+F+G+I+L+M+P+V+W+Y)	318	47.392	(H+K+R)	113	16.841	(B+D+E+Z)	77	11.475	73	10.879	27	4.024	9.7516	29.5	74657.2	671
G3X9Y6	Aldo_ket_red domain-containing protein OS=Mus musculus (Mouse) OX=10090 GN=Akr1c19 PE=1 SV=1	3	0.200363	0.0239706	8.35873	0.186684	3	(D+E+H+K+N+Q+R+S+T+Z)	152	47.059	(B+D+E+H+K+R+Z)	95	29.412	(F+H+W+Y)	40	12.384	(A+I+L+V)	93	28.793	(A+C+F+G+I+L+M+P+V+W+Y)	171	52.941	(H+K+R)	52	16.099	(B+D+E+Z)	43	13.313	28	8.669	14	4.334	7.18	4	37045.6	323
O08529	Calpain-2 catalytic subunit OS=Mus musculus (Mouse) OX=10090 GN=Capn2 PE=1 SV=4	2	0.2136	0.0230554	9.26468	0.199921	3	(D+E+H+K+N+Q+R+S+T+Z)	335	47.857	(B+D+E+H+K+R+Z)	207	29.571	(F+H+W+Y)	85	12.143	(A+I+L+V)	188	26.857	(A+C+F+G+I+L+M+P+V+W+Y)	365	52.143	(H+K+R)	91	13	(B+D+E+Z)	116	16.571	41	5.857	40	5.714	4.5856	-30	79872.2	700
O08692	Neutrophilic granule protein OS=Mus musculus (Mouse) OX=10090 GN=Ngp PE=1 SV=1	2	0.212205	0.0600303	3.53497	0.198526	3	(D+E+H+K+N+Q+R+S+T+Z)	93	55.689	(B+D+E+H+K+R+Z)	53	31.737	(F+H+W+Y)	15	8.982	(A+I+L+V)	39	23.353	(A+C+F+G+I+L+M+P+V+W+Y)	74	44.311	(H+K+R)	25	14.97	(B+D+E+Z)	28	16.766	9	5.389	15	8.982	4.9457	-3.5	19331.7	167
O09111	NADH dehydrogenase [ubiquinone] 1 beta subcomplex subunit 11, mitochondrial OS=Mus musculus (Mouse) OX=10090 GN=Ndufb11 PE=1 SV=2	3	0.21945	0.0140347	15.6362	0.205771	3	(D+E+H+K+N+Q+R+S+T+Z)	65	43.046	(B+D+E+H+K+R+Z)	43	28.477	(F+H+W+Y)	20	13.245	(A+I+L+V)	41	27.152	(A+C+F+G+I+L+M+P+V+W+Y)	86	56.954	(H+K+R)	20	13.245	(B+D+E+Z)	23	15.232	5	3.311	14	9.272	4.8501	-3.5	17443.8	151
O35215	D-dopachrome decarboxylase OS=Mus musculus (Mouse) OX=10090 GN=Ddt PE=1 SV=3	3	0.189342	0.0094877	19.9566	0.175663	3	(D+E+H+K+N+Q+R+S+T+Z)	53	44.915	(B+D+E+H+K+R+Z)	27	22.881	(F+H+W+Y)	10	8.475	(A+I+L+V)	38	32.203	(A+C+F+G+I+L+M+P+V+W+Y)	65	55.085	(H+K+R)	14	11.864	(B+D+E+Z)	13	11.017	5	4.237	7	5.932	6.457	0	13077.2	118
O35857	Mitochondrial import inner membrane translocase subunit TIM44 OS=Mus musculus (Mouse) OX=10090 GN=Timm44 PE=1 SV=2	3	0.201453	0.00934067	21.5673	0.187774	3	(D+E+H+K+N+Q+R+S+T+Z)	237	52.434	(B+D+E+H+K+R+Z)	146	32.301	(F+H+W+Y)	41	9.071	(A+I+L+V)	125	27.655	(A+C+F+G+I+L+M+P+V+W+Y)	215	47.566	(H+K+R)	78	17.257	(B+D+E+Z)	68	15.044	45	9.956	26	5.752	8.2125	6.5	51091.3	452
O88342	WD repeat-containing protein 1 OS=Mus musculus (Mouse) OX=10090 GN=Wdr1 PE=1 SV=3	3	0.190634	0.0113216	16.8381	0.176954	3	(D+E+H+K+N+Q+R+S+T+Z)	284	46.865	(B+D+E+H+K+R+Z)	153	25.248	(F+H+W+Y)	82	13.531	(A+I+L+V)	167	27.558	(A+C+F+G+I+L+M+P+V+W+Y)	322	53.135	(H+K+R)	83	13.696	(B+D+E+Z)	70	11.551	42	6.931	17	2.805	6.5674	1	66406.7	606
O88533	Aromatic-L-amino-acid decarboxylase OS=Mus musculus (Mouse) OX=10090 GN=Ddc PE=1 SV=1	3	0.215589	0.0103656	20.7985	0.20191	3	(D+E+H+K+N+Q+R+S+T+Z)	195	40.625	(B+D+E+H+K+R+Z)	121	25.208	(F+H+W+Y)	64	13.333	(A+I+L+V)	153	31.875	(A+C+F+G+I+L+M+P+V+W+Y)	285	59.375	(H+K+R)	64	13.333	(B+D+E+Z)	57	11.875	20	4.167	31	6.458	6.5571	0.5	53874.1	480
P00405	Cytochrome c oxidase subunit 2 OS=Mus musculus (Mouse) OX=10090 GN=Mtco2 PE=1 SV=1	3	0.21796	0.00794248	27.4423	0.204281	3	(D+E+H+K+N+Q+R+S+T+Z)	91	40.088	(B+D+E+H+K+R+Z)	42	18.502	(F+H+W+Y)	28	12.335	(A+I+L+V)	73	32.159	(A+C+F+G+I+L+M+P+V+W+Y)	136	59.912	(H+K+R)	17	7.489	(B+D+E+Z)	25	11.013	5	2.203	6	2.643	4.3522	-11	25976.4	227
P05202	Aspartate aminotransferase, mitochondrial OS=Mus musculus (Mouse) OX=10090 GN=Got2 PE=1 SV=1	3	0.210801	0.0121128	17.4032	0.197122	3	(D+E+H+K+N+Q+R+S+T+Z)	188	43.721	(B+D+E+H+K+R+Z)	105	24.419	(F+H+W+Y)	51	11.86	(A+I+L+V)	128	29.767	(A+C+F+G+I+L+M+P+V+W+Y)	242	56.279	(H+K+R)	63	14.651	(B+D+E+Z)	42	9.767	30	6.977	22	5.116	9.3552	15.5	47411.4	430
P09411	Phosphoglycerate kinase 1 OS=Mus musculus (Mouse) OX=10090 GN=Pgk1 PE=1 SV=4	3	0.192663	0.0046373	41.5463	0.178983	3	(D+E+H+K+N+Q+R+S+T+Z)	179	42.926	(B+D+E+H+K+R+Z)	107	25.659	(F+H+W+Y)	29	6.954	(A+I+L+V)	136	32.614	(A+C+F+G+I+L+M+P+V+W+Y)	238	57.074	(H+K+R)	57	13.669	(B+D+E+Z)	50	11.99	41	9.832	11	2.638	7.8984	4.5	44550.5	417
P0DP26	Calmodulin-1 OS=Mus musculus (Mouse) OX=10090 GN=Calm1 PE=1 SV=1	2	0.21773	0.0313574	6.94349	0.204051	3	(D+E+H+K+N+Q+R+S+T+Z)	81	54.362	(B+D+E+H+K+R+Z)	53	35.57	(F+H+W+Y)	11	7.383	(A+I+L+V)	35	23.49	(A+C+F+G+I+L+M+P+V+W+Y)	68	45.638	(H+K+R)	15	10.067	(B+D+E+Z)	38	25.503	8	5.369	6	4.027	3.84	-23.5	16837.6	149
P11352	Glutathione peroxidase 1 OS=Mus musculus (Mouse) OX=10090 GN=Gpx1 PE=1 SV=2	3	0.210826	0.00749491	28.1292	0.197147	3	(D+E+H+K+N+Q+R+S+T+Z)	89	44.279	(B+D+E+H+K+R+Z)	46	22.886	(F+H+W+Y)	20	9.95	(A+I+L+V)	54	26.866	(A+C+F+G+I+L+M+P+V+W+Y)	112	55.721	(H+K+R)	24	11.94	(B+D+E+Z)	22	10.945	8	3.98	14	6.965	7.085	1	22329.3	201
P12710	Fatty acid-binding protein, liver OS=Mus musculus (Mouse) OX=10090 GN=Fabp1 PE=1 SV=2	3	0.220921	0.0194022	11.3864	0.207242	3	(D+E+H+K+N+Q+R+S+T+Z)	66	51.969	(B+D+E+H+K+R+Z)	39	30.709	(F+H+W+Y)	9	7.087	(A+I+L+V)	32	25.197	(A+C+F+G+I+L+M+P+V+W+Y)	61	48.031	(H+K+R)	21	16.535	(B+D+E+Z)	18	14.173	17	13.386	3	2.362	8.8552	2.5	14245.5	127
P14094	Sodium/potassium-transporting ATPase subunit beta-1 OS=Mus musculus (Mouse) OX=10090 GN=Atp1b1 PE=1 SV=1	3	0.188218	0.0113043	16.65	0.174538	3	(D+E+H+K+N+Q+R+S+T+Z)	136	44.737	(B+D+E+H+K+R+Z)	86	28.289	(F+H+W+Y)	41	13.487	(A+I+L+V)	69	22.697	(A+C+F+G+I+L+M+P+V+W+Y)	168	55.263	(H+K+R)	47	15.461	(B+D+E+Z)	39	12.829	31	10.197	15	4.934	8.8192	7.5	35194.6	304
P17182	Alpha-enolase OS=Mus musculus (Mouse) OX=10090 GN=Eno1 PE=1 SV=3	3	0.216543	0.00562548	38.4933	0.202864	3	(D+E+H+K+N+Q+R+S+T+Z)	194	44.7	(B+D+E+H+K+R+Z)	112	25.806	(F+H+W+Y)	37	8.525	(A+I+L+V)	141	32.488	(A+C+F+G+I+L+M+P+V+W+Y)	240	55.3	(H+K+R)	58	13.364	(B+D+E+Z)	54	12.442	34	7.834	18	4.147	6.749	1	47140.8	434
P17439	Lysosomal acid glucosylceramidase OS=Mus musculus (Mouse) OX=10090 GN=Gba PE=1 SV=1	3	0.199891	0.0146973	13.6005	0.186212	3	(D+E+H+K+N+Q+R+S+T+Z)	217	42.136	(B+D+E+H+K+R+Z)	105	20.388	(F+H+W+Y)	75	14.563	(A+I+L+V)	150	29.126	(A+C+F+G+I+L+M+P+V+W+Y)	298	57.864	(H+K+R)	59	11.456	(B+D+E+Z)	46	8.932	21	4.078	26	5.049	7.7127	7	57621.9	515
P17665	Cytochrome c oxidase subunit 7C, mitochondrial OS=Mus musculus (Mouse) OX=10090 GN=Cox7c PE=1 SV=1	3	0.188608	0.011594	16.2678	0.174929	3	(D+E+H+K+N+Q+R+S+T+Z)	27	42.857	(B+D+E+H+K+R+Z)	15	23.81	(F+H+W+Y)	11	17.46	(A+I+L+V)	16	25.397	(A+C+F+G+I+L+M+P+V+W+Y)	36	57.143	(H+K+R)	12	19.048	(B+D+E+Z)	3	4.762	4	6.349	6	9.524	11.576	8	7332.63	63
P17751	Triosephosphate isomerase OS=Mus musculus (Mouse) OX=10090 GN=Tpi1 PE=1 SV=4	3	0.208379	0.0081993	25.4143	0.1947	3	(D+E+H+K+N+Q+R+S+T+Z)	105	42.169	(B+D+E+H+K+R+Z)	60	24.096	(F+H+W+Y)	21	8.434	(A+I+L+V)	82	32.932	(A+C+F+G+I+L+M+P+V+W+Y)	144	57.831	(H+K+R)	32	12.851	(B+D+E+Z)	28	11.245	20	8.032	8	3.213	7.2218	2	26712.6	249
P19783	Cytochrome c oxidase subunit 4 isoform 1, mitochondrial OS=Mus musculus (Mouse) OX=10090 GN=Cox4i1 PE=1 SV=2	3	0.194429	0.00468108	41.5351	0.18075	3	(D+E+H+K+N+Q+R+S+T+Z)	80	47.337	(B+D+E+H+K+R+Z)	48	28.402	(F+H+W+Y)	24	14.201	(A+I+L+V)	46	27.219	(A+C+F+G+I+L+M+P+V+W+Y)	89	52.663	(H+K+R)	28	16.568	(B+D+E+Z)	20	11.834	15	8.876	10	5.917	9.6921	6.5	19530.5	169
P20108	Thioredoxin-dependent peroxide reductase, mitochondrial OS=Mus musculus (Mouse) OX=10090 GN=Prdx3 PE=1 SV=1	3	0.209028	0.00955198	21.8833	0.195349	3	(D+E+H+K+N+Q+R+S+T+Z)	117	45.525	(B+D+E+H+K+R+Z)	58	22.568	(F+H+W+Y)	35	13.619	(A+I+L+V)	82	31.907	(A+C+F+G+I+L+M+P+V+W+Y)	140	54.475	(H+K+R)	34	13.23	(B+D+E+Z)	24	9.339	13	5.058	11	4.28	7.5104	5	28127	257
P23506	Protein-L-isoaspartate(D-aspartate) O-methyltransferase OS=Mus musculus (Mouse) OX=10090 GN=Pcmt1 PE=1 SV=3	2	0.210086	0.0149017	14.0981	0.196407	3	(D+E+H+K+N+Q+R+S+T+Z)	95	41.85	(B+D+E+H+K+R+Z)	58	25.551	(F+H+W+Y)	22	9.692	(A+I+L+V)	72	31.718	(A+C+F+G+I+L+M+P+V+W+Y)	132	58.15	(H+K+R)	33	14.537	(B+D+E+Z)	25	11.013	17	7.489	8	3.524	7.5511	4	24634.4	227
P27048	Small nuclear ribonucleoprotein-associated protein B OS=Mus musculus (Mouse) OX=10090 GN=Snrpb PE=1 SV=1	3	0.20782	0.0107348	19.3594	0.194141	3	(D+E+H+K+N+Q+R+S+T+Z)	68	29.437	(B+D+E+H+K+R+Z)	42	18.182	(F+H+W+Y)	8	3.463	(A+I+L+V)	58	25.108	(A+C+F+G+I+L+M+P+V+W+Y)	163	70.563	(H+K+R)	30	12.987	(B+D+E+Z)	12	5.195	10	4.329	18	7.792	11.5156	17	23656	231
P28352	DNA-(apurinic or apyrimidinic site) lyase OS=Mus musculus (Mouse) OX=10090 GN=Apex1 PE=1 SV=2	3	0.194735	0.0382756	5.0877	0.181056	3	(D+E+H+K+N+Q+R+S+T+Z)	149	47.003	(B+D+E+H+K+R+Z)	96	30.284	(F+H+W+Y)	34	10.726	(A+I+L+V)	86	27.129	(A+C+F+G+I+L+M+P+V+W+Y)	168	52.997	(H+K+R)	52	16.404	(B+D+E+Z)	44	13.88	30	9.464	16	5.047	7.9004	5	35490.4	317
P28474	Alcohol dehydrogenase class-3 OS=Mus musculus (Mouse) OX=10090 GN=Adh5 PE=1 SV=3	3	0.20925	0.00670357	31.2147	0.195571	3	(D+E+H+K+N+Q+R+S+T+Z)	151	40.374	(B+D+E+H+K+R+Z)	84	22.46	(F+H+W+Y)	32	8.556	(A+I+L+V)	118	31.551	(A+C+F+G+I+L+M+P+V+W+Y)	223	59.626	(H+K+R)	45	12.032	(B+D+E+Z)	39	10.428	30	8.021	9	2.406	7.2018	3	39547.8	374
P28653	Biglycan OS=Mus musculus (Mouse) OX=10090 GN=Bgn PE=1 SV=1	2	0.189641	0.0287459	6.59714	0.175962	3	(D+E+H+K+N+Q+R+S+T+Z)	167	45.257	(B+D+E+H+K+R+Z)	92	24.932	(F+H+W+Y)	40	10.84	(A+I+L+V)	110	29.81	(A+C+F+G+I+L+M+P+V+W+Y)	202	54.743	(H+K+R)	51	13.821	(B+D+E+Z)	41	11.111	24	6.504	16	4.336	7.2247	4.5	41639.2	369
P28660	Nck-associated protein 1 OS=Mus musculus (Mouse) OX=10090 GN=Nckap1 PE=1 SV=2	3	0.213521	0.041062	5.19997	0.199842	3	(D+E+H+K+N+Q+R+S+T+Z)	540	47.872	(B+D+E+H+K+R+Z)	284	25.177	(F+H+W+Y)	130	11.525	(A+I+L+V)	350	31.028	(A+C+F+G+I+L+M+P+V+W+Y)	588	52.128	(H+K+R)	151	13.387	(B+D+E+Z)	133	11.791	66	5.851	53	4.699	6.6055	2	128784	1128
P30115	Glutathione S-transferase A3 OS=Mus musculus (Mouse) OX=10090 GN=Gsta3 PE=1 SV=2	3	0.202255	0.0120773	16.7467	0.188576	3	(D+E+H+K+N+Q+R+S+T+Z)	98	44.344	(B+D+E+H+K+R+Z)	69	31.222	(F+H+W+Y)	25	11.312	(A+I+L+V)	68	30.769	(A+C+F+G+I+L+M+P+V+W+Y)	123	55.656	(H+K+R)	38	17.195	(B+D+E+Z)	31	14.027	20	9.05	14	6.335	9.0779	5	25360.5	221
P30681	High mobility group protein B2 OS=Mus musculus (Mouse) OX=10090 GN=Hmgb2 PE=1 SV=3	3	0.194471	0.0221057	8.79734	0.180792	3	(D+E+H+K+N+Q+R+S+T+Z)	131	62.381	(B+D+E+H+K+R+Z)	101	48.095	(F+H+W+Y)	19	9.048	(A+I+L+V)	27	12.857	(A+C+F+G+I+L+M+P+V+W+Y)	79	37.619	(H+K+R)	52	24.762	(B+D+E+Z)	49	23.333	40	19.048	9	4.286	7.2207	1.5	24161.9	210
P42208	Septin-2 OS=Mus musculus (Mouse) OX=10090 GN=Septin2 PE=1 SV=2	3	0.221432	0.0129473	17.1026	0.207753	3	(D+E+H+K+N+Q+R+S+T+Z)	185	51.247	(B+D+E+H+K+R+Z)	118	32.687	(F+H+W+Y)	37	10.249	(A+I+L+V)	98	27.147	(A+C+F+G+I+L+M+P+V+W+Y)	176	48.753	(H+K+R)	62	17.175	(B+D+E+Z)	56	15.512	26	7.202	24	6.648	6.5076	0	41525.5	361
P46460	Vesicle-fusing ATPase OS=Mus musculus (Mouse) OX=10090 GN=Nsf PE=1 SV=2	3	0.194663	0.0146734	13.2664	0.180984	3	(D+E+H+K+N+Q+R+S+T+Z)	347	46.64	(B+D+E+H+K+R+Z)	201	27.016	(F+H+W+Y)	57	7.661	(A+I+L+V)	233	31.317	(A+C+F+G+I+L+M+P+V+W+Y)	397	53.36	(H+K+R)	105	14.113	(B+D+E+Z)	96	12.903	58	7.796	35	4.704	6.9123	3	82613.4	744
P47199	Quinone oxidoreductase OS=Mus musculus (Mouse) OX=10090 GN=Cryz PE=1 SV=1	3	0.219841	0.00782259	28.1034	0.206162	3	(D+E+H+K+N+Q+R+S+T+Z)	136	41.088	(B+D+E+H+K+R+Z)	80	24.169	(F+H+W+Y)	31	9.366	(A+I+L+V)	112	33.837	(A+C+F+G+I+L+M+P+V+W+Y)	195	58.912	(H+K+R)	46	13.897	(B+D+E+Z)	34	10.272	23	6.949	13	3.927	8.0689	7	35268.6	331
P47964	60S ribosomal protein L36 OS=Mus musculus (Mouse) OX=10090 GN=Rpl36 PE=1 SV=2	3	0.201378	0.0274349	7.34021	0.187699	3	(D+E+H+K+N+Q+R+S+T+Z)	57	54.286	(B+D+E+H+K+R+Z)	43	40.952	(F+H+W+Y)	9	8.571	(A+I+L+V)	30	28.571	(A+C+F+G+I+L+M+P+V+W+Y)	48	45.714	(H+K+R)	34	32.381	(B+D+E+Z)	9	8.571	15	14.286	15	14.286	11.9155	23	12215.5	105
P48036	Annexin A5 OS=Mus musculus (Mouse) OX=10090 GN=Anxa5 PE=1 SV=1	3	0.208133	0.0104617	19.8948	0.194454	3	(D+E+H+K+N+Q+R+S+T+Z)	159	49.843	(B+D+E+H+K+R+Z)	98	30.721	(F+H+W+Y)	29	9.091	(A+I+L+V)	97	30.408	(A+C+F+G+I+L+M+P+V+W+Y)	160	50.157	(H+K+R)	43	13.48	(B+D+E+Z)	55	17.241	21	6.583	19	5.956	4.5618	-13.5	35752.4	319
P48758	Carbonyl reductase [NADPH] 1 OS=Mus musculus (Mouse) OX=10090 GN=Cbr1 PE=1 SV=3	3	0.218834	0.0278691	7.8522	0.205155	3	(D+E+H+K+N+Q+R+S+T+Z)	129	46.57	(B+D+E+H+K+R+Z)	77	27.798	(F+H+W+Y)	21	7.581	(A+I+L+V)	84	30.325	(A+C+F+G+I+L+M+P+V+W+Y)	148	53.43	(H+K+R)	42	15.162	(B+D+E+Z)	35	12.635	20	7.22	18	6.498	8.3454	5	30641.2	277
P48774	Glutathione S-transferase Mu 5 OS=Mus musculus (Mouse) OX=10090 GN=Gstm5 PE=1 SV=1	2	0.20405	0.013998	14.5771	0.190371	3	(D+E+H+K+N+Q+R+S+T+Z)	104	46.429	(B+D+E+H+K+R+Z)	65	29.018	(F+H+W+Y)	33	14.732	(A+I+L+V)	56	25	(A+C+F+G+I+L+M+P+V+W+Y)	120	53.571	(H+K+R)	34	15.179	(B+D+E+Z)	31	13.839	19	8.482	12	5.357	7.1274	1.5	26634.9	224
P49312	Heterogeneous nuclear ribonucleoprotein A1 OS=Mus musculus (Mouse) OX=10090 GN=Hnrnpa1 PE=1 SV=2	3	0.211554	0.0117784	17.9612	0.197875	3	(D+E+H+K+N+Q+R+S+T+Z)	159	49.688	(B+D+E+H+K+R+Z)	85	26.562	(F+H+W+Y)	43	13.438	(A+I+L+V)	44	13.75	(A+C+F+G+I+L+M+P+V+W+Y)	161	50.312	(H+K+R)	50	15.625	(B+D+E+Z)	35	10.938	18	5.625	24	7.5	9.6228	11	34196.2	320
P50580	Proliferation-associated protein 2G4 OS=Mus musculus (Mouse) OX=10090 GN=Pa2g4 PE=1 SV=3	3	0.20265	0.007849	25.8186	0.188971	3	(D+E+H+K+N+Q+R+S+T+Z)	203	51.523	(B+D+E+H+K+R+Z)	123	31.218	(F+H+W+Y)	35	8.883	(A+I+L+V)	109	27.665	(A+C+F+G+I+L+M+P+V+W+Y)	191	48.477	(H+K+R)	65	16.497	(B+D+E+Z)	58	14.721	42	10.66	13	3.299	6.825	2	43698.8	394
P51859	Hepatoma-derived growth factor OS=Mus musculus (Mouse) OX=10090 GN=Hdgf PE=1 SV=2	3	0.216936	0.0139032	15.6033	0.203257	3	(D+E+H+K+N+Q+R+S+T+Z)	134	56.54	(B+D+E+H+K+R+Z)	97	40.928	(F+H+W+Y)	20	8.439	(A+I+L+V)	44	18.565	(A+C+F+G+I+L+M+P+V+W+Y)	103	43.46	(H+K+R)	41	17.3	(B+D+E+Z)	56	23.629	27	11.392	9	3.797	4.4966	-17.5	26268.7	237
P51881	ADP/ATP translocase 2 OS=Mus musculus (Mouse) OX=10090 GN=Slc25a5 PE=1 SV=3	3	0.214271	0.00947658	22.6105	0.200592	3	(D+E+H+K+N+Q+R+S+T+Z)	115	38.591	(B+D+E+H+K+R+Z)	66	22.148	(F+H+W+Y)	40	13.423	(A+I+L+V)	96	32.215	(A+C+F+G+I+L+M+P+V+W+Y)	183	61.409	(H+K+R)	43	14.43	(B+D+E+Z)	23	7.718	24	8.054	17	5.705	10.2217	19	32931.3	298
P52480	Pyruvate kinase PKM OS=Mus musculus (Mouse) OX=10090 GN=Pkm PE=1 SV=4	3	0.190187	0.0246677	7.70998	0.176508	3	(D+E+H+K+N+Q+R+S+T+Z)	230	43.315	(B+D+E+H+K+R+Z)	148	27.872	(F+H+W+Y)	40	7.533	(A+I+L+V)	182	34.275	(A+C+F+G+I+L+M+P+V+W+Y)	301	56.685	(H+K+R)	80	15.066	(B+D+E+Z)	68	12.806	37	6.968	31	5.838	7.4318	6	57844.9	531
P53395	Lipoamide acyltransferase component of branched-chain alpha-keto acid dehydrogenase complex, mitochondrial OS=Mus musculus (Mouse) OX=10090 GN=Dbt PE=1 SV=2	3	0.218079	0.0113659	19.1872	0.2044	3	(D+E+H+K+N+Q+R+S+T+Z)	218	45.228	(B+D+E+H+K+R+Z)	117	24.274	(F+H+W+Y)	43	8.921	(A+I+L+V)	152	31.535	(A+C+F+G+I+L+M+P+V+W+Y)	264	54.772	(H+K+R)	65	13.485	(B+D+E+Z)	52	10.788	36	7.469	22	4.564	8.8192	9.5	53246.5	482
P54726	UV excision repair protein RAD23 homolog A OS=Mus musculus (Mouse) OX=10090 GN=Rad23a PE=1 SV=2	3	0.198452	0.0250812	7.91237	0.184773	3	(D+E+H+K+N+Q+R+S+T+Z)	177	48.76	(B+D+E+H+K+R+Z)	88	24.242	(F+H+W+Y)	24	6.612	(A+I+L+V)	101	27.824	(A+C+F+G+I+L+M+P+V+W+Y)	186	51.24	(H+K+R)	33	9.091	(B+D+E+Z)	55	15.152	16	4.408	12	3.306	4.2395	-24.5	39706.5	363
P54822	Adenylosuccinate lyase OS=Mus musculus (Mouse) OX=10090 GN=Adsl PE=1 SV=2	2	0.21385	0.0325382	6.57227	0.200171	3	(D+E+H+K+N+Q+R+S+T+Z)	228	47.107	(B+D+E+H+K+R+Z)	134	27.686	(F+H+W+Y)	48	9.917	(A+I+L+V)	150	30.992	(A+C+F+G+I+L+M+P+V+W+Y)	256	52.893	(H+K+R)	73	15.083	(B+D+E+Z)	61	12.603	24	4.959	36	7.438	7.2379	5.5	54866.2	484
P56380	Bis(5'-nucleosyl)-tetraphosphatase [asymmetrical] OS=Mus musculus (Mouse) OX=10090 GN=Nudt2 PE=1 SV=3	2	0.189821	0.0228462	8.30865	0.176142	3	(D+E+H+K+N+Q+R+S+T+Z)	71	48.299	(B+D+E+H+K+R+Z)	44	29.932	(F+H+W+Y)	18	12.245	(A+I+L+V)	44	29.932	(A+C+F+G+I+L+M+P+V+W+Y)	76	51.701	(H+K+R)	23	15.646	(B+D+E+Z)	21	14.286	7	4.762	10	6.803	6.2242	-1	16989.4	147
P57780	Alpha-actinin-4 OS=Mus musculus (Mouse) OX=10090 GN=Actn4 PE=1 SV=1	3	0.205066	0.0173579	11.814	0.191387	3	(D+E+H+K+N+Q+R+S+T+Z)	481	52.741	(B+D+E+H+K+R+Z)	289	31.689	(F+H+W+Y)	101	11.075	(A+I+L+V)	255	27.961	(A+C+F+G+I+L+M+P+V+W+Y)	431	47.259	(H+K+R)	139	15.241	(B+D+E+Z)	150	16.447	56	6.14	53	5.811	5.0815	-26	104977	912
P60710	Actin, cytoplasmic 1 OS=Mus musculus (Mouse) OX=10090 GN=Actb PE=1 SV=1	3	0.189793	0.0116669	16.2675	0.176114	3	(D+E+H+K+N+Q+R+S+T+Z)	167	44.533	(B+D+E+H+K+R+Z)	95	25.333	(F+H+W+Y)	41	10.933	(A+I+L+V)	106	28.267	(A+C+F+G+I+L+M+P+V+W+Y)	208	55.467	(H+K+R)	46	12.267	(B+D+E+Z)	49	13.067	19	5.067	18	4.8	5.1484	-7.5	41736.7	375
P61161	Actin-related protein 2 OS=Mus musculus (Mouse) OX=10090 GN=Actr2 PE=1 SV=1	3	0.203978	0.0102485	19.9033	0.190299	3	(D+E+H+K+N+Q+R+S+T+Z)	174	44.162	(B+D+E+H+K+R+Z)	111	28.173	(F+H+W+Y)	43	10.914	(A+I+L+V)	119	30.203	(A+C+F+G+I+L+M+P+V+W+Y)	220	55.838	(H+K+R)	58	14.721	(B+D+E+Z)	53	13.452	25	6.345	25	6.345	6.6972	1	44760.8	394
P61804	Dolichyl-diphosphooligosaccharide--protein glycosyltransferase subunit DAD1 OS=Mus musculus (Mouse) OX=10090 GN=Dad1 PE=1 SV=3	3	0.211644	0.0289775	7.30376	0.197965	3	(D+E+H+K+N+Q+R+S+T+Z)	38	33.628	(B+D+E+H+K+R+Z)	13	11.504	(F+H+W+Y)	17	15.044	(A+I+L+V)	43	38.053	(A+C+F+G+I+L+M+P+V+W+Y)	75	66.372	(H+K+R)	7	6.195	(B+D+E+Z)	6	5.31	2	1.77	4	3.54	6.9154	0.5	12496.7	113
P62743	AP-2 complex subunit sigma OS=Mus musculus (Mouse) OX=10090 GN=Ap2s1 PE=1 SV=1	3	0.186667	0.00514513	36.2802	0.172988	3	(D+E+H+K+N+Q+R+S+T+Z)	65	45.775	(B+D+E+H+K+R+Z)	41	28.873	(F+H+W+Y)	24	16.901	(A+I+L+V)	47	33.099	(A+C+F+G+I+L+M+P+V+W+Y)	77	54.225	(H+K+R)	21	14.789	(B+D+E+Z)	20	14.085	9	6.338	8	5.634	6.0924	-1	17017.7	142
P62827	GTP-binding nuclear protein Ran OS=Mus musculus (Mouse) OX=10090 GN=Ran PE=1 SV=3	3	0.217835	0.0092634	23.5157	0.204156	3	(D+E+H+K+N+Q+R+S+T+Z)	94	43.519	(B+D+E+H+K+R+Z)	60	27.778	(F+H+W+Y)	28	12.963	(A+I+L+V)	67	31.019	(A+C+F+G+I+L+M+P+V+W+Y)	122	56.481	(H+K+R)	33	15.278	(B+D+E+Z)	27	12.5	18	8.333	9	4.167	7.398	3	24423.1	216
P62996	Transformer-2 protein homolog beta OS=Mus musculus (Mouse) OX=10090 GN=Tra2b PE=1 SV=1	3	0.196576	0.0221558	8.87242	0.182897	3	(D+E+H+K+N+Q+R+S+T+Z)	182	63.194	(B+D+E+H+K+R+Z)	110	38.194	(F+H+W+Y)	39	13.542	(A+I+L+V)	31	10.764	(A+C+F+G+I+L+M+P+V+W+Y)	106	36.806	(H+K+R)	80	27.778	(B+D+E+Z)	30	10.417	7	2.431	64	22.222	11.7286	45.5	33665.7	288
P70290	55 kDa erythrocyte membrane protein OS=Mus musculus (Mouse) OX=10090 GN=Mpp1 PE=1 SV=1	3	0.208363	0.0178233	11.6905	0.194684	3	(D+E+H+K+N+Q+R+S+T+Z)	244	52.361	(B+D+E+H+K+R+Z)	126	27.039	(F+H+W+Y)	48	10.3	(A+I+L+V)	120	25.751	(A+C+F+G+I+L+M+P+V+W+Y)	222	47.639	(H+K+R)	69	14.807	(B+D+E+Z)	57	12.232	37	7.94	18	3.863	7.1602	5	52227.2	466
P85094	Isochorismatase domain-containing protein 2A OS=Mus musculus (Mouse) OX=10090 GN=Isoc2a PE=1 SV=1	3	0.209728	0.0142646	14.7027	0.196049	3	(D+E+H+K+N+Q+R+S+T+Z)	85	41.262	(B+D+E+H+K+R+Z)	41	19.903	(F+H+W+Y)	12	5.825	(A+I+L+V)	78	37.864	(A+C+F+G+I+L+M+P+V+W+Y)	121	58.738	(H+K+R)	23	11.165	(B+D+E+Z)	18	8.738	7	3.398	13	6.311	7.9574	3.5	22417.3	206
P97328	Ketohexokinase OS=Mus musculus (Mouse) OX=10090 GN=Khk PE=1 SV=1	3	0.214217	0.00643851	33.2712	0.200538	3	(D+E+H+K+N+Q+R+S+T+Z)	134	44.966	(B+D+E+H+K+R+Z)	75	25.168	(F+H+W+Y)	27	9.06	(A+I+L+V)	91	30.537	(A+C+F+G+I+L+M+P+V+W+Y)	164	55.034	(H+K+R)	38	12.752	(B+D+E+Z)	37	12.416	16	5.369	17	5.705	6.0363	-1.5	32750.3	298
P97807	Fumarate hydratase, mitochondrial OS=Mus musculus (Mouse) OX=10090 GN=Fh PE=1 SV=3	3	0.22002	0.0076155	28.8911	0.206341	3	(D+E+H+K+N+Q+R+S+T+Z)	216	42.604	(B+D+E+H+K+R+Z)	111	21.893	(F+H+W+Y)	41	8.087	(A+I+L+V)	172	33.925	(A+C+F+G+I+L+M+P+V+W+Y)	291	57.396	(H+K+R)	66	13.018	(B+D+E+Z)	45	8.876	32	6.312	21	4.142	9.5042	14.5	54356.7	507
P99027	60S acidic ribosomal protein P2 OS=Mus musculus (Mouse) OX=10090 GN=Rplp2 PE=1 SV=3	3	0.195875	0.0264651	7.40127	0.182196	3	(D+E+H+K+N+Q+R+S+T+Z)	50	43.478	(B+D+E+H+K+R+Z)	33	28.696	(F+H+W+Y)	4	3.478	(A+I+L+V)	42	36.522	(A+C+F+G+I+L+M+P+V+W+Y)	65	56.522	(H+K+R)	12	10.435	(B+D+E+Z)	21	18.261	10	8.696	2	1.739	4.1409	-9	11650.9	115
Q04447	Creatine kinase B-type OS=Mus musculus (Mouse) OX=10090 GN=Ckb PE=1 SV=1	3	0.197931	0.0274106	7.22099	0.184252	3	(D+E+H+K+N+Q+R+S+T+Z)	183	48.031	(B+D+E+H+K+R+Z)	111	29.134	(F+H+W+Y)	44	11.549	(A+I+L+V)	100	26.247	(A+C+F+G+I+L+M+P+V+W+Y)	198	51.969	(H+K+R)	55	14.436	(B+D+E+Z)	56	14.698	20	5.249	21	5.512	5.4192	-8	42713.3	381
Q05793	Basement membrane-specific heparan sulfate proteoglycan core protein OS=Mus musculus (Mouse) OX=10090 GN=Hspg2 PE=1 SV=1	3	0.221039	0.0142787	15.4804	0.20736	3	(D+E+H+K+N+Q+R+S+T+Z)	1654	44.618	(B+D+E+H+K+R+Z)	773	20.852	(F+H+W+Y)	369	9.954	(A+I+L+V)	937	25.277	(A+C+F+G+I+L+M+P+V+W+Y)	2053	55.382	(H+K+R)	411	11.087	(B+D+E+Z)	362	9.765	72	1.942	206	5.557	6.2786	-17.5	398294	3707
Q05920	Pyruvate carboxylase, mitochondrial OS=Mus musculus (Mouse) OX=10090 GN=Pc PE=1 SV=1	3	0.211447	0.00747805	28.2756	0.197768	3	(D+E+H+K+N+Q+R+S+T+Z)	507	43.039	(B+D+E+H+K+R+Z)	306	25.976	(F+H+W+Y)	124	10.526	(A+I+L+V)	374	31.749	(A+C+F+G+I+L+M+P+V+W+Y)	671	56.961	(H+K+R)	164	13.922	(B+D+E+Z)	142	12.054	58	4.924	70	5.942	6.6937	4	129685	1178
Q3TDQ1	Dolichyl-diphosphooligosaccharide--protein glycosyltransferase subunit STT3B OS=Mus musculus (Mouse) OX=10090 GN=Stt3b PE=1 SV=2	3	0.219745	0.0100893	21.7801	0.206066	3	(D+E+H+K+N+Q+R+S+T+Z)	333	40.462	(B+D+E+H+K+R+Z)	170	20.656	(F+H+W+Y)	140	17.011	(A+I+L+V)	246	29.891	(A+C+F+G+I+L+M+P+V+W+Y)	490	59.538	(H+K+R)	105	12.758	(B+D+E+Z)	65	7.898	42	5.103	38	4.617	9.2142	27.5	93245.7	823
Q3TL44	NLR family member X1 OS=Mus musculus (Mouse) OX=10090 GN=Nlrx1 PE=1 SV=1	2	0.219763	0.0267828	8.20535	0.206083	3	(D+E+H+K+N+Q+R+S+T+Z)	417	42.769	(B+D+E+H+K+R+Z)	227	23.282	(F+H+W+Y)	98	10.051	(A+I+L+V)	318	32.615	(A+C+F+G+I+L+M+P+V+W+Y)	558	57.231	(H+K+R)	127	13.026	(B+D+E+Z)	100	10.256	27	2.769	71	7.282	7.3484	12.5	107831	975
Q3UIU2	NADH dehydrogenase [ubiquinone] 1 beta subcomplex subunit 6 OS=Mus musculus (Mouse) OX=10090 GN=Ndufb6 PE=1 SV=3	3	0.187244	0.0145161	12.899	0.173565	3	(D+E+H+K+N+Q+R+S+T+Z)	57	44.531	(B+D+E+H+K+R+Z)	39	30.469	(F+H+W+Y)	23	17.969	(A+I+L+V)	30	23.438	(A+C+F+G+I+L+M+P+V+W+Y)	71	55.469	(H+K+R)	25	19.531	(B+D+E+Z)	14	10.938	7	5.469	13	10.156	10.2305	8.5	15515.1	128
Q3ULD5	Methylcrotonoyl-CoA carboxylase beta chain, mitochondrial OS=Mus musculus (Mouse) OX=10090 GN=Mccc2 PE=1 SV=1	3	0.194979	0.00840579	23.1958	0.1813	3	(D+E+H+K+N+Q+R+S+T+Z)	231	41.03	(B+D+E+H+K+R+Z)	134	23.801	(F+H+W+Y)	59	10.48	(A+I+L+V)	179	31.794	(A+C+F+G+I+L+M+P+V+W+Y)	332	58.97	(H+K+R)	74	13.144	(B+D+E+Z)	60	10.657	25	4.44	38	6.75	7.993	8.5	61379.1	563
Q3UMB9	WASH complex subunit 4 OS=Mus musculus (Mouse) OX=10090 GN=Washc4 PE=1 SV=2	3	0.219272	0.0628189	3.49054	0.205593	3	(D+E+H+K+N+Q+R+S+T+Z)	585	49.872	(B+D+E+H+K+R+Z)	340	28.986	(F+H+W+Y)	160	13.64	(A+I+L+V)	346	29.497	(A+C+F+G+I+L+M+P+V+W+Y)	588	50.128	(H+K+R)	188	16.027	(B+D+E+Z)	152	12.958	88	7.502	61	5.2	7.3637	16.5	136370	1173
Q3UNX5	Acyl-coenzyme A synthetase ACSM3, mitochondrial OS=Mus musculus (Mouse) OX=10090 GN=Acsm3 PE=1 SV=2	3	0.189486	0.0122195	15.5068	0.175807	3	(D+E+H+K+N+Q+R+S+T+Z)	270	46.552	(B+D+E+H+K+R+Z)	148	25.517	(F+H+W+Y)	74	12.759	(A+I+L+V)	150	25.862	(A+C+F+G+I+L+M+P+V+W+Y)	310	53.448	(H+K+R)	80	13.793	(B+D+E+Z)	68	11.724	42	7.241	26	4.483	7.4266	6	65623.1	580
Q3V3R4	Integrin alpha-1 OS=Mus musculus (Mouse) OX=10090 GN=Itga1 PE=1 SV=2	3	0.195316	0.0144073	13.5567	0.181637	3	(D+E+H+K+N+Q+R+S+T+Z)	565	47.922	(B+D+E+H+K+R+Z)	278	23.579	(F+H+W+Y)	121	10.263	(A+I+L+V)	336	28.499	(A+C+F+G+I+L+M+P+V+W+Y)	614	52.078	(H+K+R)	142	12.044	(B+D+E+Z)	136	11.535	69	5.852	49	4.156	6.1102	-6	130810	1179
Q505F5	Leucine-rich repeat-containing protein 47 OS=Mus musculus (Mouse) OX=10090 GN=Lrrc47 PE=1 SV=1	3	0.220755	0.0430107	5.13257	0.207076	3	(D+E+H+K+N+Q+R+S+T+Z)	271	46.644	(B+D+E+H+K+R+Z)	170	29.26	(F+H+W+Y)	25	4.303	(A+I+L+V)	188	32.358	(A+C+F+G+I+L+M+P+V+W+Y)	310	53.356	(H+K+R)	92	15.835	(B+D+E+Z)	78	13.425	34	5.852	48	8.262	8.128	9	63590.2	581
Q59J78	NADH dehydrogenase [ubiquinone] 1 alpha subcomplex assembly factor 2 OS=Mus musculus (Mouse) OX=10090 GN=Ndufaf2 PE=1 SV=1	2	0.20181	0.0396176	5.09395	0.188131	3	(D+E+H+K+N+Q+R+S+T+Z)	94	55.952	(B+D+E+H+K+R+Z)	58	34.524	(F+H+W+Y)	22	13.095	(A+I+L+V)	32	19.048	(A+C+F+G+I+L+M+P+V+W+Y)	74	44.048	(H+K+R)	31	18.452	(B+D+E+Z)	27	16.071	15	8.929	13	7.738	8.3158	2.5	19627.8	168
Q5RKZ7	Molybdenum cofactor biosynthesis protein 1 OS=Mus musculus (Mouse) OX=10090 GN=Mocs1 PE=1 SV=2	3	0.215672	0.0290555	7.42276	0.201993	3	(D+E+H+K+N+Q+R+S+T+Z)	281	44.182	(B+D+E+H+K+R+Z)	156	24.528	(F+H+W+Y)	53	8.333	(A+I+L+V)	201	31.604	(A+C+F+G+I+L+M+P+V+W+Y)	355	55.818	(H+K+R)	96	15.094	(B+D+E+Z)	60	9.434	32	5.031	46	7.233	9.5225	27	69858.9	636
Q60710	Deoxynucleoside triphosphate triphosphohydrolase SAMHD1 OS=Mus musculus (Mouse) OX=10090 GN=Samhd1 PE=1 SV=3	3	0.190155	0.0199803	9.51716	0.176476	3	(D+E+H+K+N+Q+R+S+T+Z)	326	49.544	(B+D+E+H+K+R+Z)	213	32.371	(F+H+W+Y)	78	11.854	(A+I+L+V)	174	26.444	(A+C+F+G+I+L+M+P+V+W+Y)	332	50.456	(H+K+R)	118	17.933	(B+D+E+Z)	95	14.438	57	8.663	42	6.383	7.9452	13.5	75893.1	658
Q60930	Voltage-dependent anion-selective channel protein 2 OS=Mus musculus (Mouse) OX=10090 GN=Vdac2 PE=1 SV=2	3	0.221886	0.00862061	25.739	0.208207	3	(D+E+H+K+N+Q+R+S+T+Z)	135	45.763	(B+D+E+H+K+R+Z)	62	21.017	(F+H+W+Y)	34	11.525	(A+I+L+V)	72	24.407	(A+C+F+G+I+L+M+P+V+W+Y)	160	54.237	(H+K+R)	33	11.186	(B+D+E+Z)	29	9.831	23	7.797	7	2.373	7.4212	2.5	31732.8	295
Q60931	Voltage-dependent anion-selective channel protein 3 OS=Mus musculus (Mouse) OX=10090 GN=Vdac3 PE=1 SV=1	3	0.218699	0.00674519	32.423	0.20502	3	(D+E+H+K+N+Q+R+S+T+Z)	134	47.35	(B+D+E+H+K+R+Z)	61	21.555	(F+H+W+Y)	36	12.721	(A+I+L+V)	72	25.442	(A+C+F+G+I+L+M+P+V+W+Y)	149	52.65	(H+K+R)	36	12.721	(B+D+E+Z)	25	8.834	26	9.187	6	2.12	9.0354	9	30752.7	283
Q61133	Glutathione S-transferase theta-2 OS=Mus musculus (Mouse) OX=10090 GN=Gstt2 PE=1 SV=4	3	0.199594	0.0176714	11.2948	0.185915	3	(D+E+H+K+N+Q+R+S+T+Z)	102	41.803	(B+D+E+H+K+R+Z)	56	22.951	(F+H+W+Y)	26	10.656	(A+I+L+V)	86	35.246	(A+C+F+G+I+L+M+P+V+W+Y)	142	58.197	(H+K+R)	31	12.705	(B+D+E+Z)	25	10.246	11	4.508	14	5.738	7.432	3	27634.2	244
Q61545	RNA-binding protein EWS OS=Mus musculus (Mouse) OX=10090 GN=Ewsr1 PE=1 SV=2	2	0.199395	0.0199844	9.97752	0.185715	3	(D+E+H+K+N+Q+R+S+T+Z)	294	44.885	(B+D+E+H+K+R+Z)	114	17.405	(F+H+W+Y)	64	9.771	(A+I+L+V)	70	10.687	(A+C+F+G+I+L+M+P+V+W+Y)	361	55.115	(H+K+R)	67	10.229	(B+D+E+Z)	47	7.176	18	2.748	45	6.87	9.5589	18	68462.2	655
Q62186	Translocon-associated protein subunit delta OS=Mus musculus (Mouse) OX=10090 GN=Ssr4 PE=1 SV=1	3	0.210796	0.00889124	23.7083	0.197117	3	(D+E+H+K+N+Q+R+S+T+Z)	74	43.023	(B+D+E+H+K+R+Z)	32	18.605	(F+H+W+Y)	22	12.791	(A+I+L+V)	58	33.721	(A+C+F+G+I+L+M+P+V+W+Y)	98	56.977	(H+K+R)	16	9.302	(B+D+E+Z)	16	9.302	5	2.907	7	4.07	5.5838	-2	18936.6	172
Q62452	UDP-glucuronosyltransferase 1-9 OS=Mus musculus (Mouse) OX=10090 GN=Ugt1a9 PE=1 SV=3	3	0.195496	0.016207	12.0624	0.181817	3	(D+E+H+K+N+Q+R+S+T+Z)	221	41.856	(B+D+E+H+K+R+Z)	126	23.864	(F+H+W+Y)	80	15.152	(A+I+L+V)	158	29.924	(A+C+F+G+I+L+M+P+V+W+Y)	307	58.144	(H+K+R)	76	14.394	(B+D+E+Z)	50	9.47	32	6.061	25	4.735	8.4123	16.5	60008	528
Q64105	Sepiapterin reductase OS=Mus musculus (Mouse) OX=10090 GN=Spr PE=1 SV=1	3	0.209359	0.0105158	19.909	0.19568	3	(D+E+H+K+N+Q+R+S+T+Z)	109	41.762	(B+D+E+H+K+R+Z)	53	20.307	(F+H+W+Y)	14	5.364	(A+I+L+V)	94	36.015	(A+C+F+G+I+L+M+P+V+W+Y)	152	58.238	(H+K+R)	26	9.962	(B+D+E+Z)	27	10.345	12	4.598	13	4.981	5.3848	-1.5	27883	261
Q64133	Amine oxidase [flavin-containing] A OS=Mus musculus (Mouse) OX=10090 GN=Maoa PE=1 SV=3	3	0.201626	0.0179272	11.2469	0.187947	3	(D+E+H+K+N+Q+R+S+T+Z)	225	42.776	(B+D+E+H+K+R+Z)	138	26.236	(F+H+W+Y)	64	12.167	(A+I+L+V)	157	29.848	(A+C+F+G+I+L+M+P+V+W+Y)	301	57.224	(H+K+R)	75	14.259	(B+D+E+Z)	63	11.977	39	7.414	26	4.943	7.7989	7	59601.9	526
Q64521	Glycerol-3-phosphate dehydrogenase, mitochondrial OS=Mus musculus (Mouse) OX=10090 GN=Gpd2 PE=1 SV=2	3	0.210455	0.0133046	15.8181	0.196776	3	(D+E+H+K+N+Q+R+S+T+Z)	328	45.117	(B+D+E+H+K+R+Z)	192	26.41	(F+H+W+Y)	72	9.904	(A+I+L+V)	229	31.499	(A+C+F+G+I+L+M+P+V+W+Y)	399	54.883	(H+K+R)	100	13.755	(B+D+E+Z)	92	12.655	41	5.64	44	6.052	6.5633	0.5	80953.7	727
Q64674	Spermidine synthase OS=Mus musculus (Mouse) OX=10090 GN=Srm PE=1 SV=1	2	0.199931	0.0340163	5.87752	0.186252	3	(D+E+H+K+N+Q+R+S+T+Z)	134	44.371	(B+D+E+H+K+R+Z)	74	24.503	(F+H+W+Y)	36	11.921	(A+I+L+V)	80	26.49	(A+C+F+G+I+L+M+P+V+W+Y)	168	55.629	(H+K+R)	36	11.921	(B+D+E+Z)	38	12.583	15	4.967	13	4.305	5.1982	-6	33994.9	302
Q68FD5	Clathrin heavy chain 1 OS=Mus musculus (Mouse) OX=10090 GN=Cltc PE=1 SV=3	3	0.219114	0.00529863	41.353	0.205435	3	(D+E+H+K+N+Q+R+S+T+Z)	768	45.851	(B+D+E+H+K+R+Z)	432	25.791	(F+H+W+Y)	196	11.701	(A+I+L+V)	534	31.881	(A+C+F+G+I+L+M+P+V+W+Y)	907	54.149	(H+K+R)	213	12.716	(B+D+E+Z)	219	13.075	97	5.791	81	4.836	5.4161	-23.5	191557	1675
Q6P5F9	Exportin-1 OS=Mus musculus (Mouse) OX=10090 GN=Xpo1 PE=1 SV=1	3	0.197572	0.00908599	21.7447	0.183893	3	(D+E+H+K+N+Q+R+S+T+Z)	499	46.592	(B+D+E+H+K+R+Z)	256	23.903	(F+H+W+Y)	127	11.858	(A+I+L+V)	339	31.653	(A+C+F+G+I+L+M+P+V+W+Y)	572	53.408	(H+K+R)	131	12.232	(B+D+E+Z)	125	11.671	63	5.882	37	3.455	5.9876	-9.5	123093	1071
Q6P8X1	Sorting nexin-6 OS=Mus musculus (Mouse) OX=10090 GN=Snx6 PE=1 SV=2	3	0.210425	0.0101289	20.7747	0.196746	3	(D+E+H+K+N+Q+R+S+T+Z)	221	54.433	(B+D+E+H+K+R+Z)	146	35.961	(F+H+W+Y)	45	11.084	(A+I+L+V)	116	28.571	(A+C+F+G+I+L+M+P+V+W+Y)	185	45.567	(H+K+R)	74	18.227	(B+D+E+Z)	72	17.734	40	9.852	24	5.911	6.0472	-3	46648.8	406
Q6P9R2	Serine/threonine-protein kinase OSR1 OS=Mus musculus (Mouse) OX=10090 GN=Oxsr1 PE=1 SV=1	3	0.198112	0.0179277	11.0506	0.184433	3	(D+E+H+K+N+Q+R+S+T+Z)	255	48.387	(B+D+E+H+K+R+Z)	148	28.083	(F+H+W+Y)	41	7.78	(A+I+L+V)	158	29.981	(A+C+F+G+I+L+M+P+V+W+Y)	272	51.613	(H+K+R)	76	14.421	(B+D+E+Z)	72	13.662	40	7.59	26	4.934	6.3647	-1	58213.5	527
Q6PHZ2	Calcium/calmodulin-dependent protein kinase type II subunit delta OS=Mus musculus (Mouse) OX=10090 GN=Camk2d PE=1 SV=1	2	0.195672	0.0365019	5.3606	0.181993	3	(D+E+H+K+N+Q+R+S+T+Z)	239	47.896	(B+D+E+H+K+R+Z)	142	28.457	(F+H+W+Y)	61	12.224	(A+I+L+V)	139	27.856	(A+C+F+G+I+L+M+P+V+W+Y)	260	52.104	(H+K+R)	79	15.832	(B+D+E+Z)	63	12.625	36	7.214	25	5.01	7.2198	7	56369.4	499
Q6ZWQ7	Signal peptidase complex subunit 3 OS=Mus musculus (Mouse) OX=10090 GN=Spcs3 PE=1 SV=1	3	0.208195	0.0135436	15.3722	0.194516	3	(D+E+H+K+N+Q+R+S+T+Z)	81	45	(B+D+E+H+K+R+Z)	38	21.111	(F+H+W+Y)	24	13.333	(A+I+L+V)	55	30.556	(A+C+F+G+I+L+M+P+V+W+Y)	99	55	(H+K+R)	21	11.667	(B+D+E+Z)	17	9.444	11	6.111	8	4.444	8.8297	3	20313.4	180
Q6ZWY3	40S ribosomal protein S27-like OS=Mus musculus (Mouse) OX=10090 GN=Rps27l PE=1 SV=3	3	0.195754	0.0143038	13.6855	0.182075	3	(D+E+H+K+N+Q+R+S+T+Z)	42	50	(B+D+E+H+K+R+Z)	25	29.762	(F+H+W+Y)	9	10.714	(A+I+L+V)	19	22.619	(A+C+F+G+I+L+M+P+V+W+Y)	42	50	(H+K+R)	19	22.619	(B+D+E+Z)	6	7.143	10	11.905	5	5.952	9.981	11	9477.17	84
Q71RI9	Kynurenine--oxoglutarate transaminase 3 OS=Mus musculus (Mouse) OX=10090 GN=Kyat3 PE=1 SV=1	3	0.215451	0.0148232	14.5347	0.201772	3	(D+E+H+K+N+Q+R+S+T+Z)	201	44.176	(B+D+E+H+K+R+Z)	113	24.835	(F+H+W+Y)	56	12.308	(A+I+L+V)	133	29.231	(A+C+F+G+I+L+M+P+V+W+Y)	254	55.824	(H+K+R)	64	14.066	(B+D+E+Z)	49	10.769	38	8.352	17	3.736	8.4458	10.5	51126.2	455
Q78IK4	MICOS complex subunit Mic27 OS=Mus musculus (Mouse) OX=10090 GN=Apool PE=1 SV=1	3	0.188205	0.00736128	25.5669	0.174526	3	(D+E+H+K+N+Q+R+S+T+Z)	124	46.792	(B+D+E+H+K+R+Z)	64	24.151	(F+H+W+Y)	27	10.189	(A+I+L+V)	74	27.925	(A+C+F+G+I+L+M+P+V+W+Y)	141	53.208	(H+K+R)	39	14.717	(B+D+E+Z)	25	9.434	25	9.434	9	3.396	9.7824	11.5	29260.7	265
Q7TMF3	NADH dehydrogenase [ubiquinone] 1 alpha subcomplex subunit 12 OS=Mus musculus (Mouse) OX=10090 GN=Ndufa12 PE=1 SV=2	3	0.186318	0.0255374	7.2959	0.172639	3	(D+E+H+K+N+Q+R+S+T+Z)	71	48.966	(B+D+E+H+K+R+Z)	41	28.276	(F+H+W+Y)	26	17.931	(A+I+L+V)	27	18.621	(A+C+F+G+I+L+M+P+V+W+Y)	74	51.034	(H+K+R)	26	17.931	(B+D+E+Z)	15	10.345	10	6.897	10	6.897	9.7619	8	17086.4	145
Q7TPR4	Alpha-actinin-1 OS=Mus musculus (Mouse) OX=10090 GN=Actn1 PE=1 SV=1	3	0.21115	0.00870851	24.2464	0.197471	3	(D+E+H+K+N+Q+R+S+T+Z)	462	51.794	(B+D+E+H+K+R+Z)	282	31.614	(F+H+W+Y)	98	10.987	(A+I+L+V)	252	28.251	(A+C+F+G+I+L+M+P+V+W+Y)	430	48.206	(H+K+R)	135	15.135	(B+D+E+Z)	147	16.48	53	5.942	55	6.166	5.0422	-25.5	103068	892
Q80XN0	D-beta-hydroxybutyrate dehydrogenase, mitochondrial OS=Mus musculus (Mouse) OX=10090 GN=Bdh1 PE=1 SV=2	3	0.202539	0.016834	12.0316	0.18886	3	(D+E+H+K+N+Q+R+S+T+Z)	157	45.773	(B+D+E+H+K+R+Z)	89	25.948	(F+H+W+Y)	41	11.953	(A+I+L+V)	96	27.988	(A+C+F+G+I+L+M+P+V+W+Y)	186	54.227	(H+K+R)	53	15.452	(B+D+E+Z)	36	10.496	23	6.706	22	6.414	9.3298	13	38299	343
Q80XU3	Nuclear ubiquitous casein and cyclin-dependent kinase substrate 1 OS=Mus musculus (Mouse) OX=10090 GN=Nucks1 PE=1 SV=1	2	0.194053	0.0110993	17.4833	0.180374	3	(D+E+H+K+N+Q+R+S+T+Z)	167	71.368	(B+D+E+H+K+R+Z)	118	50.427	(F+H+W+Y)	8	3.419	(A+I+L+V)	29	12.393	(A+C+F+G+I+L+M+P+V+W+Y)	67	28.632	(H+K+R)	54	23.077	(B+D+E+Z)	64	27.35	38	16.239	14	5.983	4.748	-11	26313.3	234
Q80ZS3	28S ribosomal protein S26, mitochondrial OS=Mus musculus (Mouse) OX=10090 GN=Mrps26 PE=1 SV=1	3	0.190671	0.015548	12.2634	0.176991	3	(D+E+H+K+N+Q+R+S+T+Z)	108	54	(B+D+E+H+K+R+Z)	71	35.5	(F+H+W+Y)	13	6.5	(A+I+L+V)	64	32	(A+C+F+G+I+L+M+P+V+W+Y)	92	46	(H+K+R)	41	20.5	(B+D+E+Z)	30	15	11	5.5	27	13.5	10.6162	9.5	23443.8	200
Q8BFR5	Elongation factor Tu, mitochondrial OS=Mus musculus (Mouse) OX=10090 GN=Tufm PE=1 SV=1	3	0.191234	0.00541791	35.2966	0.177555	3	(D+E+H+K+N+Q+R+S+T+Z)	196	43.363	(B+D+E+H+K+R+Z)	128	28.319	(F+H+W+Y)	37	8.186	(A+I+L+V)	147	32.522	(A+C+F+G+I+L+M+P+V+W+Y)	256	56.637	(H+K+R)	71	15.708	(B+D+E+Z)	57	12.611	31	6.858	26	5.752	7.5245	7	49508.3	452
Q8BG05	Heterogeneous nuclear ribonucleoprotein A3 OS=Mus musculus (Mouse) OX=10090 GN=Hnrnpa3 PE=1 SV=1	3	0.206939	0.0176955	11.6944	0.19326	3	(D+E+H+K+N+Q+R+S+T+Z)	165	43.536	(B+D+E+H+K+R+Z)	99	26.121	(F+H+W+Y)	49	12.929	(A+I+L+V)	42	11.082	(A+C+F+G+I+L+M+P+V+W+Y)	214	56.464	(H+K+R)	57	15.04	(B+D+E+Z)	42	11.082	21	5.541	29	7.652	9.2886	11.5	39652	379
Q8BH86	D-glutamate cyclase, mitochondrial OS=Mus musculus (Mouse) OX=10090 GN=Dglucy PE=1 SV=1	3	0.202898	0.00937617	21.6398	0.189219	3	(D+E+H+K+N+Q+R+S+T+Z)	253	41.005	(B+D+E+H+K+R+Z)	143	23.177	(F+H+W+Y)	49	7.942	(A+I+L+V)	209	33.874	(A+C+F+G+I+L+M+P+V+W+Y)	364	58.995	(H+K+R)	79	12.804	(B+D+E+Z)	64	10.373	28	4.538	33	5.348	7.0717	6	66365.7	617
Q8BH95	Enoyl-CoA hydratase, mitochondrial OS=Mus musculus (Mouse) OX=10090 GN=Echs1 PE=1 SV=1	3	0.19763	0.00716699	27.5751	0.183951	3	(D+E+H+K+N+Q+R+S+T+Z)	127	43.793	(B+D+E+H+K+R+Z)	72	24.828	(F+H+W+Y)	22	7.586	(A+I+L+V)	97	33.448	(A+C+F+G+I+L+M+P+V+W+Y)	163	56.207	(H+K+R)	40	13.793	(B+D+E+Z)	32	11.034	22	7.586	15	5.172	8.5801	6.5	31474.4	290
Q8BL66	Early endosome antigen 1 OS=Mus musculus (Mouse) OX=10090 GN=Eea1 PE=1 SV=2	3	0.194746	0.0219192	8.8847	0.181067	3	(D+E+H+K+N+Q+R+S+T+Z)	907	64.281	(B+D+E+H+K+R+Z)	513	36.357	(F+H+W+Y)	58	4.111	(A+I+L+V)	398	28.207	(A+C+F+G+I+L+M+P+V+W+Y)	504	35.719	(H+K+R)	254	18.001	(B+D+E+Z)	259	18.356	167	11.836	53	3.756	5.5364	-22	160915	1411
Q8BML9	Glutamine--tRNA ligase OS=Mus musculus (Mouse) OX=10090 GN=Qars PE=1 SV=1	3	0.217763	0.00924547	23.5535	0.204084	3	(D+E+H+K+N+Q+R+S+T+Z)	350	45.161	(B+D+E+H+K+R+Z)	220	28.387	(F+H+W+Y)	95	12.258	(A+I+L+V)	230	29.677	(A+C+F+G+I+L+M+P+V+W+Y)	425	54.839	(H+K+R)	121	15.613	(B+D+E+Z)	99	12.774	49	6.323	48	6.194	7.2936	10	87676.6	775
Q8BSE0	Regulator of microtubule dynamics protein 2 OS=Mus musculus (Mouse) OX=10090 GN=Rmdn2 PE=1 SV=1	3	0.215476	0.0122904	17.5322	0.201797	3	(D+E+H+K+N+Q+R+S+T+Z)	208	50.732	(B+D+E+H+K+R+Z)	125	30.488	(F+H+W+Y)	53	12.927	(A+I+L+V)	109	26.585	(A+C+F+G+I+L+M+P+V+W+Y)	202	49.268	(H+K+R)	71	17.317	(B+D+E+Z)	54	13.171	39	9.512	15	3.659	7.5331	8.5	47016.1	410
Q8BTY1	Kynurenine--oxoglutarate transaminase 1 OS=Mus musculus (Mouse) OX=10090 GN=Kyat1 PE=1 SV=1	3	0.218716	0.00921526	23.7341	0.205037	3	(D+E+H+K+N+Q+R+S+T+Z)	183	43.16	(B+D+E+H+K+R+Z)	89	20.991	(F+H+W+Y)	60	14.151	(A+I+L+V)	113	26.651	(A+C+F+G+I+L+M+P+V+W+Y)	241	56.84	(H+K+R)	49	11.557	(B+D+E+Z)	40	9.434	24	5.66	13	3.066	6.9129	3	47563.5	424
Q8C0E2	Vacuolar protein sorting-associated protein 26B OS=Mus musculus (Mouse) OX=10090 GN=Vps26b PE=1 SV=1	3	0.200239	0.021121	9.48056	0.186559	3	(D+E+H+K+N+Q+R+S+T+Z)	175	52.083	(B+D+E+H+K+R+Z)	110	32.738	(F+H+W+Y)	46	13.69	(A+I+L+V)	88	26.19	(A+C+F+G+I+L+M+P+V+W+Y)	161	47.917	(H+K+R)	60	17.857	(B+D+E+Z)	50	14.881	27	8.036	22	6.548	7.3134	4.5	39124.6	336
Q8CAK1	Putative transferase CAF17 homolog, mitochondrial OS=Mus musculus (Mouse) OX=10090 GN=Iba57 PE=1 SV=1	2	0.215799	0.0305465	7.06461	0.20212	3	(D+E+H+K+N+Q+R+S+T+Z)	136	37.989	(B+D+E+H+K+R+Z)	74	20.67	(F+H+W+Y)	34	9.497	(A+I+L+V)	119	33.24	(A+C+F+G+I+L+M+P+V+W+Y)	222	62.011	(H+K+R)	46	12.849	(B+D+E+Z)	28	7.821	11	3.073	25	6.983	9.2056	13	38399.3	358
Q8CG76	Aflatoxin B1 aldehyde reductase member 2 OS=Mus musculus (Mouse) OX=10090 GN=Akr7a2 PE=1 SV=3	3	0.209464	0.013227	15.8361	0.195785	3	(D+E+H+K+N+Q+R+S+T+Z)	161	43.869	(B+D+E+H+K+R+Z)	88	23.978	(F+H+W+Y)	43	11.717	(A+I+L+V)	104	28.338	(A+C+F+G+I+L+M+P+V+W+Y)	206	56.131	(H+K+R)	51	13.896	(B+D+E+Z)	37	10.082	13	3.542	27	7.357	8.1078	8.5	40612.1	367
Q8CHT0	Delta-1-pyrroline-5-carboxylate dehydrogenase, mitochondrial OS=Mus musculus (Mouse) OX=10090 GN=Aldh4a1 PE=1 SV=3	3	0.195344	0.00730372	26.7458	0.181665	3	(D+E+H+K+N+Q+R+S+T+Z)	241	42.883	(B+D+E+H+K+R+Z)	133	23.665	(F+H+W+Y)	68	12.1	(A+I+L+V)	170	30.249	(A+C+F+G+I+L+M+P+V+W+Y)	321	57.117	(H+K+R)	75	13.345	(B+D+E+Z)	58	10.32	32	5.694	30	5.338	8.2797	10.5	61840.6	562
Q8CHW4	Translation initiation factor eIF-2B subunit epsilon OS=Mus musculus (Mouse) OX=10090 GN=Eif2b5 PE=1 SV=1	2	0.206133	0.0270362	7.62431	0.192454	3	(D+E+H+K+N+Q+R+S+T+Z)	344	47.978	(B+D+E+H+K+R+Z)	192	26.778	(F+H+W+Y)	70	9.763	(A+I+L+V)	221	30.823	(A+C+F+G+I+L+M+P+V+W+Y)	373	52.022	(H+K+R)	87	12.134	(B+D+E+Z)	105	14.644	27	3.766	41	5.718	4.7029	-27.5	80086.4	717
Q8JZN5	Complex I assembly factor ACAD9, mitochondrial OS=Mus musculus (Mouse) OX=10090 GN=Acad9 PE=1 SV=2	3	0.207562	0.0118795	17.4723	0.193883	3	(D+E+H+K+N+Q+R+S+T+Z)	282	45.12	(B+D+E+H+K+R+Z)	155	24.8	(F+H+W+Y)	57	9.12	(A+I+L+V)	203	32.48	(A+C+F+G+I+L+M+P+V+W+Y)	343	54.88	(H+K+R)	83	13.28	(B+D+E+Z)	72	11.52	37	5.92	35	5.6	7.4245	5.5	68722.1	625
Q8JZQ2	AFG3-like protein 2 OS=Mus musculus (Mouse) OX=10090 GN=Afg3l2 PE=1 SV=1	3	0.219384	0.0115804	18.9443	0.205705	3	(D+E+H+K+N+Q+R+S+T+Z)	361	45.012	(B+D+E+H+K+R+Z)	231	28.803	(F+H+W+Y)	78	9.726	(A+I+L+V)	228	28.429	(A+C+F+G+I+L+M+P+V+W+Y)	441	54.988	(H+K+R)	124	15.461	(B+D+E+Z)	107	13.342	62	7.731	54	6.733	8.8546	13	89518.8	802
Q8K157	Aldose 1-epimerase OS=Mus musculus (Mouse) OX=10090 GN=Galm PE=1 SV=1	2	0.215049	0.0109864	19.5742	0.20137	3	(D+E+H+K+N+Q+R+S+T+Z)	151	44.152	(B+D+E+H+K+R+Z)	77	22.515	(F+H+W+Y)	49	14.327	(A+I+L+V)	92	26.901	(A+C+F+G+I+L+M+P+V+W+Y)	191	55.848	(H+K+R)	42	12.281	(B+D+E+Z)	35	10.234	17	4.971	14	4.094	6.7187	1.5	37798.6	342
Q8K183	Pyridoxal kinase OS=Mus musculus (Mouse) OX=10090 GN=Pdxk PE=1 SV=1	2	0.205336	0.016855	12.1825	0.191657	3	(D+E+H+K+N+Q+R+S+T+Z)	144	46.154	(B+D+E+H+K+R+Z)	83	26.603	(F+H+W+Y)	30	9.615	(A+I+L+V)	95	30.449	(A+C+F+G+I+L+M+P+V+W+Y)	168	53.846	(H+K+R)	43	13.782	(B+D+E+Z)	40	12.821	17	5.449	17	5.449	6.2338	-1.5	35015.2	312
Q8K1R3	Polyribonucleotide nucleotidyltransferase 1, mitochondrial OS=Mus musculus (Mouse) OX=10090 GN=Pnpt1 PE=1 SV=1	3	0.212137	0.0226714	9.35703	0.198458	3	(D+E+H+K+N+Q+R+S+T+Z)	360	45.977	(B+D+E+H+K+R+Z)	192	24.521	(F+H+W+Y)	56	7.152	(A+I+L+V)	250	31.928	(A+C+F+G+I+L+M+P+V+W+Y)	423	54.023	(H+K+R)	104	13.282	(B+D+E+Z)	88	11.239	49	6.258	44	5.619	8.0604	10.5	85682.7	783
Q8K274	Ketosamine-3-kinase OS=Mus musculus (Mouse) OX=10090 GN=Fn3krp PE=1 SV=2	2	0.208482	0.0372766	5.59284	0.194803	3	(D+E+H+K+N+Q+R+S+T+Z)	140	45.307	(B+D+E+H+K+R+Z)	81	26.214	(F+H+W+Y)	41	13.269	(A+I+L+V)	80	25.89	(A+C+F+G+I+L+M+P+V+W+Y)	169	54.693	(H+K+R)	46	14.887	(B+D+E+Z)	35	11.327	21	6.796	15	4.854	7.8232	6	34468.3	309
Q8K2B3	Succinate dehydrogenase [ubiquinone] flavoprotein subunit, mitochondrial OS=Mus musculus (Mouse) OX=10090 GN=Sdha PE=1 SV=1	3	0.213027	0.00495132	43.0243	0.199348	3	(D+E+H+K+N+Q+R+S+T+Z)	292	43.976	(B+D+E+H+K+R+Z)	167	25.151	(F+H+W+Y)	75	11.295	(A+I+L+V)	191	28.765	(A+C+F+G+I+L+M+P+V+W+Y)	372	56.024	(H+K+R)	94	14.157	(B+D+E+Z)	73	10.994	31	4.669	41	6.175	7.3534	10	72585.4	664
Q8K4Z5	Splicing factor 3A subunit 1 OS=Mus musculus (Mouse) OX=10090 GN=Sf3a1 PE=1 SV=1	3	0.192849	0.0283962	6.79136	0.17917	3	(D+E+H+K+N+Q+R+S+T+Z)	375	47.408	(B+D+E+H+K+R+Z)	223	28.192	(F+H+W+Y)	57	7.206	(A+I+L+V)	201	25.411	(A+C+F+G+I+L+M+P+V+W+Y)	416	52.592	(H+K+R)	104	13.148	(B+D+E+Z)	119	15.044	58	7.332	35	4.425	4.8789	-20.5	88544.8	791
Q8R059	UDP-glucose 4-epimerase OS=Mus musculus (Mouse) OX=10090 GN=Gale PE=1 SV=1	3	0.221954	0.0172354	12.8778	0.208275	3	(D+E+H+K+N+Q+R+S+T+Z)	147	42.363	(B+D+E+H+K+R+Z)	87	25.072	(F+H+W+Y)	41	11.816	(A+I+L+V)	107	30.836	(A+C+F+G+I+L+M+P+V+W+Y)	200	57.637	(H+K+R)	47	13.545	(B+D+E+Z)	40	11.527	18	5.187	18	5.187	6.7154	1.5	38224.5	347
Q8R146	Acylamino-acid-releasing enzyme OS=Mus musculus (Mouse) OX=10090 GN=Apeh PE=1 SV=3	3	0.221478	0.00737211	30.0427	0.207799	3	(D+E+H+K+N+Q+R+S+T+Z)	320	43.716	(B+D+E+H+K+R+Z)	169	23.087	(F+H+W+Y)	90	12.295	(A+I+L+V)	207	28.279	(A+C+F+G+I+L+M+P+V+W+Y)	412	56.284	(H+K+R)	83	11.339	(B+D+E+Z)	86	11.749	29	3.962	34	4.645	5.3065	-13	81580.9	732
Q8R1I1	Cytochrome b-c1 complex subunit 9 OS=Mus musculus (Mouse) OX=10090 GN=Uqcr10 PE=1 SV=1	3	0.191617	0.00826305	23.1896	0.177938	3	(D+E+H+K+N+Q+R+S+T+Z)	31	48.438	(B+D+E+H+K+R+Z)	19	29.688	(F+H+W+Y)	12	18.75	(A+I+L+V)	18	28.125	(A+C+F+G+I+L+M+P+V+W+Y)	33	51.562	(H+K+R)	12	18.75	(B+D+E+Z)	7	10.938	5	7.812	4	6.25	9.5936	3.5	7445.53	64
Q8R2Y8	Peptidyl-tRNA hydrolase 2, mitochondrial OS=Mus musculus (Mouse) OX=10090 GN=Ptrh2 PE=1 SV=1	3	0.207895	0.0537171	3.87018	0.194216	3	(D+E+H+K+N+Q+R+S+T+Z)	79	43.646	(B+D+E+H+K+R+Z)	41	22.652	(F+H+W+Y)	14	7.735	(A+I+L+V)	56	30.939	(A+C+F+G+I+L+M+P+V+W+Y)	102	56.354	(H+K+R)	23	12.707	(B+D+E+Z)	18	9.945	11	6.077	7	3.867	7.3238	2.5	19526.6	181
Q8R4U0	Stabilin-2 OS=Mus musculus (Mouse) OX=10090 GN=Stab2 PE=1 SV=1	3	0.217077	0.0399009	5.44041	0.203398	3	(D+E+H+K+N+Q+R+S+T+Z)	1146	44.783	(B+D+E+H+K+R+Z)	538	21.024	(F+H+W+Y)	234	9.144	(A+I+L+V)	622	24.306	(A+C+F+G+I+L+M+P+V+W+Y)	1413	55.217	(H+K+R)	293	11.45	(B+D+E+Z)	245	9.574	133	5.197	101	3.947	6.9218	18.5	277532	2559
Q8R5I6	Glutathione S-transferase mu 4 OS=Mus musculus (Mouse) OX=10090 GN=Gstm4 PE=1 SV=1	3	0.218539	0.0275688	7.92704	0.20486	3	(D+E+H+K+N+Q+R+S+T+Z)	98	44.954	(B+D+E+H+K+R+Z)	61	27.982	(F+H+W+Y)	33	15.138	(A+I+L+V)	62	28.44	(A+C+F+G+I+L+M+P+V+W+Y)	120	55.046	(H+K+R)	32	14.679	(B+D+E+Z)	29	13.303	15	6.881	13	5.963	6.8581	1	25519.5	218
Q8VC28	Aldo-keto reductase family 1 member C13 OS=Mus musculus (Mouse) OX=10090 GN=Akr1c13 PE=1 SV=2	3	0.216884	0.0128328	16.9008	0.203205	3	(D+E+H+K+N+Q+R+S+T+Z)	148	45.82	(B+D+E+H+K+R+Z)	94	29.102	(F+H+W+Y)	38	11.765	(A+I+L+V)	95	29.412	(A+C+F+G+I+L+M+P+V+W+Y)	175	54.18	(H+K+R)	50	15.48	(B+D+E+Z)	44	13.622	30	9.288	13	4.025	7.0394	2.5	37057.8	323
Q8VCW8	Medium-chain acyl-CoA ligase ACSF2, mitochondrial OS=Mus musculus (Mouse) OX=10090 GN=Acsf2 PE=1 SV=1	3	0.190337	0.0113716	16.738	0.176658	3	(D+E+H+K+N+Q+R+S+T+Z)	268	43.577	(B+D+E+H+K+R+Z)	139	22.602	(F+H+W+Y)	57	9.268	(A+I+L+V)	182	29.593	(A+C+F+G+I+L+M+P+V+W+Y)	347	56.423	(H+K+R)	78	12.683	(B+D+E+Z)	61	9.919	36	5.854	30	4.878	8.2075	11	67950.6	615
Q8VDN2	Sodium/potassium-transporting ATPase subunit alpha-1 OS=Mus musculus (Mouse) OX=10090 GN=Atp1a1 PE=1 SV=1	3	0.204499	0.00669539	30.5432	0.19082	3	(D+E+H+K+N+Q+R+S+T+Z)	438	42.815	(B+D+E+H+K+R+Z)	247	24.145	(F+H+W+Y)	98	9.58	(A+I+L+V)	332	32.454	(A+C+F+G+I+L+M+P+V+W+Y)	585	57.185	(H+K+R)	119	11.632	(B+D+E+Z)	128	12.512	56	5.474	47	4.594	5.1095	-17	112982	1023
Q8VEM8	Phosphate carrier protein, mitochondrial OS=Mus musculus (Mouse) OX=10090 GN=Slc25a3 PE=1 SV=1	3	0.205091	0.00487188	42.0968	0.191412	3	(D+E+H+K+N+Q+R+S+T+Z)	132	36.975	(B+D+E+H+K+R+Z)	74	20.728	(F+H+W+Y)	49	13.725	(A+I+L+V)	112	31.373	(A+C+F+G+I+L+M+P+V+W+Y)	225	63.025	(H+K+R)	47	13.165	(B+D+E+Z)	27	7.563	23	6.443	18	5.042	9.6112	17	39632.3	357
Q91VD9	NADH-ubiquinone oxidoreductase 75 kDa subunit, mitochondrial OS=Mus musculus (Mouse) OX=10090 GN=Ndufs1 PE=1 SV=2	3	0.197885	0.00591258	33.4684	0.184206	3	(D+E+H+K+N+Q+R+S+T+Z)	320	44.017	(B+D+E+H+K+R+Z)	183	25.172	(F+H+W+Y)	51	7.015	(A+I+L+V)	236	32.462	(A+C+F+G+I+L+M+P+V+W+Y)	407	55.983	(H+K+R)	90	12.38	(B+D+E+Z)	93	12.792	39	5.365	42	5.777	5.4	-7.5	79776.8	727
Q91W43	Glycine dehydrogenase (decarboxylating), mitochondrial OS=Mus musculus (Mouse) OX=10090 GN=Gldc PE=1 SV=1	3	0.203917	0.017279	11.8014	0.190237	3	(D+E+H+K+N+Q+R+S+T+Z)	455	44.39	(B+D+E+H+K+R+Z)	265	25.854	(F+H+W+Y)	113	11.024	(A+I+L+V)	293	28.585	(A+C+F+G+I+L+M+P+V+W+Y)	570	55.61	(H+K+R)	151	14.732	(B+D+E+Z)	114	11.122	49	4.78	65	6.341	7.5503	18.5	113267	1025
Q91WM2	Haloacid dehalogenase-like hydrolase domain-containing 5 OS=Mus musculus (Mouse) OX=10090 GN=Hdhd5 PE=1 SV=1	3	0.192202	0.0162893	11.7993	0.178523	3	(D+E+H+K+N+Q+R+S+T+Z)	172	41.05	(B+D+E+H+K+R+Z)	93	22.196	(F+H+W+Y)	45	10.74	(A+I+L+V)	133	31.742	(A+C+F+G+I+L+M+P+V+W+Y)	247	58.95	(H+K+R)	54	12.888	(B+D+E+Z)	39	9.308	13	3.103	27	6.444	7.829	8	46306.3	419
Q91WQ3	Tyrosine--tRNA ligase, cytoplasmic OS=Mus musculus (Mouse) OX=10090 GN=Yars PE=1 SV=3	3	0.221032	0.00751234	29.4225	0.207353	3	(D+E+H+K+N+Q+R+S+T+Z)	245	46.402	(B+D+E+H+K+R+Z)	163	30.871	(F+H+W+Y)	49	9.28	(A+I+L+V)	160	30.303	(A+C+F+G+I+L+M+P+V+W+Y)	283	53.598	(H+K+R)	85	16.098	(B+D+E+Z)	78	14.773	60	11.364	16	3.03	6.9597	2.5	59105.4	528
Q91YJ5	Translation initiation factor IF-2, mitochondrial OS=Mus musculus (Mouse) OX=10090 GN=Mtif2 PE=1 SV=2	2	0.21385	0.0289158	7.3956	0.200171	3	(D+E+H+K+N+Q+R+S+T+Z)	357	49.106	(B+D+E+H+K+R+Z)	238	32.737	(F+H+W+Y)	62	8.528	(A+I+L+V)	231	31.774	(A+C+F+G+I+L+M+P+V+W+Y)	370	50.894	(H+K+R)	129	17.744	(B+D+E+Z)	109	14.993	68	9.354	38	5.227	7.2117	8.5	81288.5	727
Q91YT0	NADH dehydrogenase [ubiquinone] flavoprotein 1, mitochondrial OS=Mus musculus (Mouse) OX=10090 GN=Ndufv1 PE=1 SV=1	3	0.216708	0.01285	16.8644	0.203029	3	(D+E+H+K+N+Q+R+S+T+Z)	194	41.81	(B+D+E+H+K+R+Z)	124	26.724	(F+H+W+Y)	50	10.776	(A+I+L+V)	131	28.233	(A+C+F+G+I+L+M+P+V+W+Y)	270	58.19	(H+K+R)	70	15.086	(B+D+E+Z)	54	11.638	26	5.603	33	7.112	8.2251	10.5	50834.2	464
Q920A5	Retinoid-inducible serine carboxypeptidase OS=Mus musculus (Mouse) OX=10090 GN=Scpep1 PE=1 SV=2	3	0.186914	0.016424	11.3805	0.173235	3	(D+E+H+K+N+Q+R+S+T+Z)	192	42.478	(B+D+E+H+K+R+Z)	98	21.681	(F+H+W+Y)	60	13.274	(A+I+L+V)	134	29.646	(A+C+F+G+I+L+M+P+V+W+Y)	260	57.522	(H+K+R)	48	10.619	(B+D+E+Z)	50	11.062	33	7.301	10	2.212	5.3259	-4.5	50964.7	452
Q921I9	Exosome complex component RRP41 OS=Mus musculus (Mouse) OX=10090 GN=Exosc4 PE=1 SV=3	2	0.217062	0.0274896	7.89616	0.203383	3	(D+E+H+K+N+Q+R+S+T+Z)	104	42.449	(B+D+E+H+K+R+Z)	60	24.49	(F+H+W+Y)	19	7.755	(A+I+L+V)	90	36.735	(A+C+F+G+I+L+M+P+V+W+Y)	141	57.551	(H+K+R)	31	12.653	(B+D+E+Z)	29	11.837	4	1.633	19	7.755	6.0769	-2	26249.7	245
Q921M3	Splicing factor 3B subunit 3 OS=Mus musculus (Mouse) OX=10090 GN=Sf3b3 PE=1 SV=1	3	0.19829	0.00914171	21.6907	0.184611	3	(D+E+H+K+N+Q+R+S+T+Z)	551	45.275	(B+D+E+H+K+R+Z)	302	24.815	(F+H+W+Y)	129	10.6	(A+I+L+V)	370	30.403	(A+C+F+G+I+L+M+P+V+W+Y)	666	54.725	(H+K+R)	142	11.668	(B+D+E+Z)	160	13.147	52	4.273	64	5.259	4.9055	-31	135550	1217
Q922B1	ADP-ribose glycohydrolase MACROD1 OS=Mus musculus (Mouse) OX=10090 GN=Macrod1 PE=1 SV=2	3	0.19628	0.0123633	15.8759	0.182601	3	(D+E+H+K+N+Q+R+S+T+Z)	135	41.796	(B+D+E+H+K+R+Z)	85	26.316	(F+H+W+Y)	32	9.907	(A+I+L+V)	106	32.817	(A+C+F+G+I+L+M+P+V+W+Y)	188	58.204	(H+K+R)	51	15.789	(B+D+E+Z)	34	10.526	24	7.43	20	6.192	9.0501	13.5	35294.7	323
Q922H4	Mannose-1-phosphate guanyltransferase alpha OS=Mus musculus (Mouse) OX=10090 GN=Gmppa PE=1 SV=1	3	0.209329	0.0184845	11.3246	0.19565	3	(D+E+H+K+N+Q+R+S+T+Z)	171	40.714	(B+D+E+H+K+R+Z)	89	21.19	(F+H+W+Y)	48	11.429	(A+I+L+V)	135	32.143	(A+C+F+G+I+L+M+P+V+W+Y)	249	59.286	(H+K+R)	52	12.381	(B+D+E+Z)	37	8.81	11	2.619	26	6.19	7.565	7.5	46244.2	420
Q99K67	Alpha-aminoadipic semialdehyde synthase, mitochondrial OS=Mus musculus (Mouse) OX=10090 GN=Aass PE=1 SV=1	3	0.210077	0.0122795	17.108	0.196398	3	(D+E+H+K+N+Q+R+S+T+Z)	408	44.06	(B+D+E+H+K+R+Z)	231	24.946	(F+H+W+Y)	93	10.043	(A+I+L+V)	285	30.778	(A+C+F+G+I+L+M+P+V+W+Y)	518	55.94	(H+K+R)	124	13.391	(B+D+E+Z)	107	11.555	55	5.94	45	4.86	6.8558	5	102975	926
Q99KR7	Peptidyl-prolyl cis-trans isomerase F, mitochondrial OS=Mus musculus (Mouse) OX=10090 GN=Ppif PE=1 SV=1	3	0.189327	0.0142774	13.2606	0.175648	3	(D+E+H+K+N+Q+R+S+T+Z)	88	42.718	(B+D+E+H+K+R+Z)	45	21.845	(F+H+W+Y)	20	9.709	(A+I+L+V)	54	26.214	(A+C+F+G+I+L+M+P+V+W+Y)	118	57.282	(H+K+R)	29	14.078	(B+D+E+Z)	16	7.767	14	6.796	10	4.854	9.5723	10.5	21736.9	206
Q99L13	3-hydroxyisobutyrate dehydrogenase, mitochondrial OS=Mus musculus (Mouse) OX=10090 GN=Hibadh PE=1 SV=1	3	0.192114	0.00586112	32.7777	0.178435	3	(D+E+H+K+N+Q+R+S+T+Z)	133	39.701	(B+D+E+H+K+R+Z)	64	19.104	(F+H+W+Y)	27	8.06	(A+I+L+V)	100	29.851	(A+C+F+G+I+L+M+P+V+W+Y)	202	60.299	(H+K+R)	35	10.448	(B+D+E+Z)	29	8.657	21	6.269	11	3.284	8.1339	4.5	35439.9	335
Q99L45	Eukaryotic translation initiation factor 2 subunit 2 OS=Mus musculus (Mouse) OX=10090 GN=Eif2s2 PE=1 SV=1	3	0.196519	0.0318658	6.16707	0.182839	3	(D+E+H+K+N+Q+R+S+T+Z)	198	59.819	(B+D+E+H+K+R+Z)	134	40.483	(F+H+W+Y)	25	7.553	(A+I+L+V)	72	21.752	(A+C+F+G+I+L+M+P+V+W+Y)	133	40.181	(H+K+R)	66	19.94	(B+D+E+Z)	68	20.544	47	14.199	15	4.532	5.4646	-4	38092.1	331
Q99LX0	Protein/nucleic acid deglycase DJ-1 OS=Mus musculus (Mouse) OX=10090 GN=Park7 PE=1 SV=1	3	0.210865	0.0121084	17.4148	0.197186	3	(D+E+H+K+N+Q+R+S+T+Z)	78	41.27	(B+D+E+H+K+R+Z)	48	25.397	(F+H+W+Y)	9	4.762	(A+I+L+V)	66	34.921	(A+C+F+G+I+L+M+P+V+W+Y)	111	58.73	(H+K+R)	25	13.228	(B+D+E+Z)	23	12.169	15	7.937	7	3.704	6.7037	0.5	20021.3	189
Q99M28	RNA-binding protein with serine-rich domain 1 OS=Mus musculus (Mouse) OX=10090 GN=Rnps1 PE=1 SV=1	2	0.205265	0.0181282	11.323	0.191586	3	(D+E+H+K+N+Q+R+S+T+Z)	210	68.852	(B+D+E+H+K+R+Z)	115	37.705	(F+H+W+Y)	15	4.918	(A+I+L+V)	33	10.82	(A+C+F+G+I+L+M+P+V+W+Y)	95	31.148	(H+K+R)	88	28.852	(B+D+E+Z)	27	8.852	29	9.508	52	17.049	12.3582	57.5	34208.2	305
Q99PT1	Rho GDP-dissociation inhibitor 1 OS=Mus musculus (Mouse) OX=10090 GN=Arhgdia PE=1 SV=3	3	0.215997	0.00597998	36.12	0.202318	3	(D+E+H+K+N+Q+R+S+T+Z)	108	52.941	(B+D+E+H+K+R+Z)	69	33.824	(F+H+W+Y)	20	9.804	(A+I+L+V)	53	25.98	(A+C+F+G+I+L+M+P+V+W+Y)	96	47.059	(H+K+R)	32	15.686	(B+D+E+Z)	37	18.137	19	9.314	10	4.902	4.8371	-6.5	23407.4	204
Q9CPQ1	Cytochrome c oxidase subunit 6C OS=Mus musculus (Mouse) OX=10090 GN=Cox6c PE=1 SV=3	3	0.187228	0.0137974	13.5698	0.173549	3	(D+E+H+K+N+Q+R+S+T+Z)	28	36.842	(B+D+E+H+K+R+Z)	21	27.632	(F+H+W+Y)	10	13.158	(A+I+L+V)	26	34.211	(A+C+F+G+I+L+M+P+V+W+Y)	48	63.158	(H+K+R)	15	19.737	(B+D+E+Z)	6	7.895	8	10.526	6	7.895	10.727	8.5	8469	76
Q9CPY7	Cytosol aminopeptidase OS=Mus musculus (Mouse) OX=10090 GN=Lap3 PE=1 SV=3	3	0.219699	0.00769726	28.5425	0.20602	3	(D+E+H+K+N+Q+R+S+T+Z)	224	43.16	(B+D+E+H+K+R+Z)	129	24.855	(F+H+W+Y)	46	8.863	(A+I+L+V)	168	32.37	(A+C+F+G+I+L+M+P+V+W+Y)	295	56.84	(H+K+R)	70	13.487	(B+D+E+Z)	59	11.368	34	6.551	26	5.01	7.6917	6	56141.3	519
Q9CQ65	S-methyl-5'-thioadenosine phosphorylase OS=Mus musculus (Mouse) OX=10090 GN=Mtap PE=1 SV=1	3	0.196335	0.0174317	11.2631	0.182656	3	(D+E+H+K+N+Q+R+S+T+Z)	128	45.23	(B+D+E+H+K+R+Z)	73	25.795	(F+H+W+Y)	24	8.481	(A+I+L+V)	85	30.035	(A+C+F+G+I+L+M+P+V+W+Y)	155	54.77	(H+K+R)	40	14.134	(B+D+E+Z)	33	11.661	18	6.36	14	4.947	7.0904	3	31061.9	283
Q9CQ75	NADH dehydrogenase [ubiquinone] 1 alpha subcomplex subunit 2 OS=Mus musculus (Mouse) OX=10090 GN=Ndufa2 PE=1 SV=3	3	0.1942	0.0176046	11.0312	0.180521	3	(D+E+H+K+N+Q+R+S+T+Z)	44	44.444	(B+D+E+H+K+R+Z)	25	25.253	(F+H+W+Y)	7	7.071	(A+I+L+V)	36	36.364	(A+C+F+G+I+L+M+P+V+W+Y)	55	55.556	(H+K+R)	17	17.172	(B+D+E+Z)	8	8.081	6	6.061	9	9.091	10.6145	8	10915.7	99
Q9CQA3	Succinate dehydrogenase [ubiquinone] iron-sulfur subunit, mitochondrial OS=Mus musculus (Mouse) OX=10090 GN=Sdhb PE=1 SV=1	3	0.212316	0.00547524	38.7774	0.198637	3	(D+E+H+K+N+Q+R+S+T+Z)	126	44.681	(B+D+E+H+K+R+Z)	75	26.596	(F+H+W+Y)	27	9.574	(A+I+L+V)	76	26.95	(A+C+F+G+I+L+M+P+V+W+Y)	156	55.319	(H+K+R)	44	15.603	(B+D+E+Z)	31	10.993	25	8.865	17	6.028	8.7799	12	31813.9	282
Q9CQF0	39S ribosomal protein L11, mitochondrial OS=Mus musculus (Mouse) OX=10090 GN=Mrpl11 PE=1 SV=1	3	0.203261	0.0119188	17.0538	0.189582	3	(D+E+H+K+N+Q+R+S+T+Z)	84	43.75	(B+D+E+H+K+R+Z)	55	28.646	(F+H+W+Y)	12	6.25	(A+I+L+V)	69	35.938	(A+C+F+G+I+L+M+P+V+W+Y)	108	56.25	(H+K+R)	34	17.708	(B+D+E+Z)	21	10.938	21	10.938	11	5.729	10.4551	12	20680.2	192
Q9CQH3	NADH dehydrogenase [ubiquinone] 1 beta subcomplex subunit 5, mitochondrial OS=Mus musculus (Mouse) OX=10090 GN=Ndufb5 PE=1 SV=1	3	0.202501	0.00937534	21.5993	0.188822	3	(D+E+H+K+N+Q+R+S+T+Z)	80	42.328	(B+D+E+H+K+R+Z)	53	28.042	(F+H+W+Y)	26	13.757	(A+I+L+V)	56	29.63	(A+C+F+G+I+L+M+P+V+W+Y)	109	57.672	(H+K+R)	32	16.931	(B+D+E+Z)	21	11.111	11	5.82	16	8.466	9.8026	8.5	21710.2	189
Q9CQI3	Glia maturation factor beta OS=Mus musculus (Mouse) OX=10090 GN=Gmfb PE=1 SV=3	3	0.209417	0.0127334	16.4463	0.195738	3	(D+E+H+K+N+Q+R+S+T+Z)	73	51.408	(B+D+E+H+K+R+Z)	52	36.62	(F+H+W+Y)	17	11.972	(A+I+L+V)	37	26.056	(A+C+F+G+I+L+M+P+V+W+Y)	69	48.592	(H+K+R)	24	16.901	(B+D+E+Z)	28	19.718	12	8.451	9	6.338	4.8134	-5.5	16723.1	142
Q9CQR4	Acyl-coenzyme A thioesterase 13 OS=Mus musculus (Mouse) OX=10090 GN=Acot13 PE=1 SV=1	3	0.202328	0.0095032	21.2905	0.188649	3	(D+E+H+K+N+Q+R+S+T+Z)	66	47.143	(B+D+E+H+K+R+Z)	34	24.286	(F+H+W+Y)	9	6.429	(A+I+L+V)	44	31.429	(A+C+F+G+I+L+M+P+V+W+Y)	74	52.857	(H+K+R)	21	15	(B+D+E+Z)	13	9.286	12	8.571	4	2.857	9.1713	5.5	15182.8	140
Q9CQZ6	NADH dehydrogenase [ubiquinone] 1 beta subcomplex subunit 3 OS=Mus musculus (Mouse) OX=10090 GN=Ndufb3 PE=1 SV=1	2	0.186815	0.0311329	6.00055	0.173136	3	(D+E+H+K+N+Q+R+S+T+Z)	44	42.308	(B+D+E+H+K+R+Z)	33	31.731	(F+H+W+Y)	22	21.154	(A+I+L+V)	25	24.038	(A+C+F+G+I+L+M+P+V+W+Y)	60	57.692	(H+K+R)	22	21.154	(B+D+E+Z)	11	10.577	8	7.692	5	4.808	9.5147	6.5	11692.2	104
Q9CR00	26S proteasome non-ATPase regulatory subunit 9 OS=Mus musculus (Mouse) OX=10090 GN=Psmd9 PE=1 SV=1	3	0.222152	0.0412636	5.38372	0.208473	3	(D+E+H+K+N+Q+R+S+T+Z)	113	50.901	(B+D+E+H+K+R+Z)	67	30.18	(F+H+W+Y)	14	6.306	(A+I+L+V)	70	31.532	(A+C+F+G+I+L+M+P+V+W+Y)	109	49.099	(H+K+R)	35	15.766	(B+D+E+Z)	32	14.414	10	4.505	18	8.108	6.3871	-0.5	24719.9	222
Q9CR61	NADH dehydrogenase [ubiquinone] 1 beta subcomplex subunit 7 OS=Mus musculus (Mouse) OX=10090 GN=Ndufb7 PE=1 SV=3	3	0.188801	0.0134512	14.036	0.175122	3	(D+E+H+K+N+Q+R+S+T+Z)	69	50.365	(B+D+E+H+K+R+Z)	53	38.686	(F+H+W+Y)	17	12.409	(A+I+L+V)	33	24.088	(A+C+F+G+I+L+M+P+V+W+Y)	68	49.635	(H+K+R)	30	21.898	(B+D+E+Z)	23	16.788	10	7.299	15	10.949	8.1429	4.5	16330.7	137
Q9CR62	Mitochondrial 2-oxoglutarate/malate carrier protein OS=Mus musculus (Mouse) OX=10090 GN=Slc25a11 PE=1 SV=3	3	0.19469	0.00776909	25.0596	0.181011	3	(D+E+H+K+N+Q+R+S+T+Z)	122	38.854	(B+D+E+H+K+R+Z)	61	19.427	(F+H+W+Y)	34	10.828	(A+I+L+V)	99	31.529	(A+C+F+G+I+L+M+P+V+W+Y)	192	61.146	(H+K+R)	41	13.057	(B+D+E+Z)	20	6.369	18	5.732	20	6.369	10.4503	19.5	34154.9	314
Q9CWJ9	Bifunctional purine biosynthesis protein PURH OS=Mus musculus (Mouse) OX=10090 GN=Atic PE=1 SV=2	3	0.187195	0.0211438	8.8534	0.173516	3	(D+E+H+K+N+Q+R+S+T+Z)	257	43.412	(B+D+E+H+K+R+Z)	151	25.507	(F+H+W+Y)	55	9.291	(A+I+L+V)	209	35.304	(A+C+F+G+I+L+M+P+V+W+Y)	335	56.588	(H+K+R)	80	13.514	(B+D+E+Z)	71	11.993	34	5.743	32	5.405	6.7319	2	64217.4	592
Q9CWS0	N(G),N(G)-dimethylarginine dimethylaminohydrolase 1 OS=Mus musculus (Mouse) OX=10090 GN=Ddah1 PE=1 SV=3	3	0.214956	0.0161687	13.2946	0.201277	3	(D+E+H+K+N+Q+R+S+T+Z)	132	46.316	(B+D+E+H+K+R+Z)	83	29.123	(F+H+W+Y)	24	8.421	(A+I+L+V)	91	31.93	(A+C+F+G+I+L+M+P+V+W+Y)	153	53.684	(H+K+R)	42	14.737	(B+D+E+Z)	41	14.386	18	6.316	15	5.263	5.8329	-3.5	31381	285
Q9CY50	Translocon-associated protein subunit alpha OS=Mus musculus (Mouse) OX=10090 GN=Ssr1 PE=1 SV=1	3	0.20184	0.00601585	33.5513	0.18816	3	(D+E+H+K+N+Q+R+S+T+Z)	136	47.552	(B+D+E+H+K+R+Z)	78	27.273	(F+H+W+Y)	25	8.741	(A+I+L+V)	83	29.021	(A+C+F+G+I+L+M+P+V+W+Y)	150	52.448	(H+K+R)	27	9.441	(B+D+E+Z)	51	17.832	11	3.846	15	5.245	4.0742	-24.5	32065	286
Q9CY64	Biliverdin reductase A OS=Mus musculus (Mouse) OX=10090 GN=Blvra PE=1 SV=1	3	0.218758	0.0113254	19.3156	0.205079	3	(D+E+H+K+N+Q+R+S+T+Z)	146	49.492	(B+D+E+H+K+R+Z)	91	30.847	(F+H+W+Y)	31	10.508	(A+I+L+V)	92	31.186	(A+C+F+G+I+L+M+P+V+W+Y)	149	50.508	(H+K+R)	49	16.61	(B+D+E+Z)	42	14.237	21	7.119	19	6.441	6.9718	2.5	33524.5	295
Q9CYW4	Haloacid dehalogenase-like hydrolase domain-containing protein 3 OS=Mus musculus (Mouse) OX=10090 GN=Hdhd3 PE=1 SV=1	3	0.206139	0.007961	25.8937	0.19246	3	(D+E+H+K+N+Q+R+S+T+Z)	111	44.223	(B+D+E+H+K+R+Z)	68	27.092	(F+H+W+Y)	29	11.554	(A+I+L+V)	81	32.271	(A+C+F+G+I+L+M+P+V+W+Y)	140	55.777	(H+K+R)	37	14.741	(B+D+E+Z)	31	12.351	9	3.586	19	7.57	6.7634	1.5	28027	251
Q9CZ30	Obg-like ATPase 1 OS=Mus musculus (Mouse) OX=10090 GN=Ola1 PE=1 SV=1	3	0.210118	0.00713879	29.4333	0.196439	3	(D+E+H+K+N+Q+R+S+T+Z)	181	45.707	(B+D+E+H+K+R+Z)	122	30.808	(F+H+W+Y)	48	12.121	(A+I+L+V)	112	28.283	(A+C+F+G+I+L+M+P+V+W+Y)	215	54.293	(H+K+R)	66	16.667	(B+D+E+Z)	56	14.141	44	11.111	13	3.283	7.8027	5.5	44729.5	396
Q9CZ42	ATP-dependent (S)-NAD(P)H-hydrate dehydratase OS=Mus musculus (Mouse) OX=10090 GN=Naxd PE=1 SV=1	3	0.215291	0.0110473	19.4881	0.201612	3	(D+E+H+K+N+Q+R+S+T+Z)	144	41.983	(B+D+E+H+K+R+Z)	70	20.408	(F+H+W+Y)	30	8.746	(A+I+L+V)	125	36.443	(A+C+F+G+I+L+M+P+V+W+Y)	199	58.017	(H+K+R)	41	11.953	(B+D+E+Z)	29	8.455	14	4.082	16	4.665	7.7133	6.5	36717.2	343
Q9CZS1	Aldehyde dehydrogenase X, mitochondrial OS=Mus musculus (Mouse) OX=10090 GN=Aldh1b1 PE=1 SV=1	3	0.197797	0.017977	11.0028	0.184118	3	(D+E+H+K+N+Q+R+S+T+Z)	224	43.16	(B+D+E+H+K+R+Z)	134	25.819	(F+H+W+Y)	57	10.983	(A+I+L+V)	157	30.25	(A+C+F+G+I+L+M+P+V+W+Y)	295	56.84	(H+K+R)	71	13.68	(B+D+E+Z)	63	12.139	31	5.973	30	5.78	6.9834	3	57552.9	519
Q9CZW5	Mitochondrial import receptor subunit TOM70 OS=Mus musculus (Mouse) OX=10090 GN=Tomm70 PE=1 SV=2	3	0.206759	0.0415683	4.97396	0.19308	3	(D+E+H+K+N+Q+R+S+T+Z)	287	46.972	(B+D+E+H+K+R+Z)	176	28.805	(F+H+W+Y)	54	8.838	(A+I+L+V)	181	29.624	(A+C+F+G+I+L+M+P+V+W+Y)	324	53.028	(H+K+R)	93	15.221	(B+D+E+Z)	83	13.584	59	9.656	25	4.092	7.5152	5.5	67590.1	611
Q9D051	Pyruvate dehydrogenase E1 component subunit beta, mitochondrial OS=Mus musculus (Mouse) OX=10090 GN=Pdhb PE=1 SV=1	3	0.197168	0.00707404	27.8721	0.183489	3	(D+E+H+K+N+Q+R+S+T+Z)	137	38.162	(B+D+E+H+K+R+Z)	83	23.12	(F+H+W+Y)	33	9.192	(A+I+L+V)	127	35.376	(A+C+F+G+I+L+M+P+V+W+Y)	222	61.838	(H+K+R)	44	12.256	(B+D+E+Z)	39	10.864	19	5.292	18	5.014	6.8268	1.5	38937.1	359
Q9D0G0	28S ribosomal protein S30, mitochondrial OS=Mus musculus (Mouse) OX=10090 GN=Mrps30 PE=1 SV=1	3	0.189379	0.0195491	9.68731	0.1757	3	(D+E+H+K+N+Q+R+S+T+Z)	200	45.249	(B+D+E+H+K+R+Z)	109	24.661	(F+H+W+Y)	47	10.633	(A+I+L+V)	142	32.127	(A+C+F+G+I+L+M+P+V+W+Y)	242	54.751	(H+K+R)	66	14.932	(B+D+E+Z)	43	9.729	22	4.977	36	8.145	9.7709	19	49939.3	442
Q9D0I9	Arginine--tRNA ligase, cytoplasmic OS=Mus musculus (Mouse) OX=10090 GN=Rars PE=1 SV=2	3	0.207951	0.00630737	32.9696	0.194272	3	(D+E+H+K+N+Q+R+S+T+Z)	313	47.424	(B+D+E+H+K+R+Z)	202	30.606	(F+H+W+Y)	69	10.455	(A+I+L+V)	201	30.455	(A+C+F+G+I+L+M+P+V+W+Y)	347	52.576	(H+K+R)	107	16.212	(B+D+E+Z)	95	14.394	57	8.636	39	5.909	7.5304	6.5	75673.5	660
Q9D0L4	AarF domain-containing protein kinase 1 OS=Mus musculus (Mouse) OX=10090 GN=Adck1 PE=1 SV=1	2	0.221815	0.0239083	9.27772	0.208136	3	(D+E+H+K+N+Q+R+S+T+Z)	239	45.524	(B+D+E+H+K+R+Z)	136	25.905	(F+H+W+Y)	65	12.381	(A+I+L+V)	174	33.143	(A+C+F+G+I+L+M+P+V+W+Y)	286	54.476	(H+K+R)	79	15.048	(B+D+E+Z)	57	10.857	24	4.571	36	6.857	8.0409	12.5	59735.9	525
Q9D172	Glutamine amidotransferase-like class 1 domain-containing protein 3A, mitochondrial OS=Mus musculus (Mouse) OX=10090 GN=Gatd3a PE=1 SV=1	3	0.18925	0.00469983	40.2673	0.17557	3	(D+E+H+K+N+Q+R+S+T+Z)	109	40.977	(B+D+E+H+K+R+Z)	72	27.068	(F+H+W+Y)	24	9.023	(A+I+L+V)	100	37.594	(A+C+F+G+I+L+M+P+V+W+Y)	157	59.023	(H+K+R)	46	17.293	(B+D+E+Z)	26	9.774	19	7.143	13	4.887	8.9987	13	28090.5	266
Q9D1G5	Leucine-rich repeat-containing protein 57 OS=Mus musculus (Mouse) OX=10090 GN=Lrrc57 PE=1 SV=1	2	0.219901	0.0458221	4.79902	0.206222	3	(D+E+H+K+N+Q+R+S+T+Z)	122	51.046	(B+D+E+H+K+R+Z)	57	23.849	(F+H+W+Y)	13	5.439	(A+I+L+V)	77	32.218	(A+C+F+G+I+L+M+P+V+W+Y)	117	48.954	(H+K+R)	32	13.389	(B+D+E+Z)	25	10.46	19	7.95	10	4.184	8.3859	5.5	26760.2	239
Q9D6Y9	1,4-alpha-glucan-branching enzyme OS=Mus musculus (Mouse) OX=10090 GN=Gbe1 PE=1 SV=1	3	0.187694	0.0165074	11.3703	0.174015	3	(D+E+H+K+N+Q+R+S+T+Z)	312	44.444	(B+D+E+H+K+R+Z)	189	26.923	(F+H+W+Y)	126	17.949	(A+I+L+V)	180	25.641	(A+C+F+G+I+L+M+P+V+W+Y)	390	55.556	(H+K+R)	101	14.387	(B+D+E+Z)	88	12.536	36	5.128	35	4.986	6.3963	-2	80363.7	702
Q9D7X8	Gamma-glutamylcyclotransferase OS=Mus musculus (Mouse) OX=10090 GN=Ggct PE=1 SV=1	3	0.212874	0.0187935	11.3271	0.199195	3	(D+E+H+K+N+Q+R+S+T+Z)	92	48.936	(B+D+E+H+K+R+Z)	53	28.191	(F+H+W+Y)	21	11.17	(A+I+L+V)	43	22.872	(A+C+F+G+I+L+M+P+V+W+Y)	96	51.064	(H+K+R)	26	13.83	(B+D+E+Z)	27	14.362	16	8.511	7	3.723	5.3846	-2.5	21166	188
Q9D8B4	NADH dehydrogenase [ubiquinone] 1 alpha subcomplex subunit 11 OS=Mus musculus (Mouse) OX=10090 GN=Ndufa11 PE=1 SV=2	3	0.204149	0.0139492	14.6352	0.19047	3	(D+E+H+K+N+Q+R+S+T+Z)	50	35.461	(B+D+E+H+K+R+Z)	26	18.44	(F+H+W+Y)	18	12.766	(A+I+L+V)	43	30.496	(A+C+F+G+I+L+M+P+V+W+Y)	91	64.539	(H+K+R)	16	11.348	(B+D+E+Z)	10	7.092	6	4.255	7	4.965	8.3353	4.5	14982.3	141
Q9DAV9	Trimeric intracellular cation channel type B OS=Mus musculus (Mouse) OX=10090 GN=Tmem38b PE=1 SV=1	3	0.205402	0.0248797	8.2558	0.191723	3	(D+E+H+K+N+Q+R+S+T+Z)	122	41.781	(B+D+E+H+K+R+Z)	59	20.205	(F+H+W+Y)	41	14.041	(A+I+L+V)	85	29.11	(A+C+F+G+I+L+M+P+V+W+Y)	170	58.219	(H+K+R)	37	12.671	(B+D+E+Z)	22	7.534	18	6.164	12	4.11	9.499	11.5	32640	292
Q9DBB8	Trans-1,2-dihydrobenzene-1,2-diol dehydrogenase OS=Mus musculus (Mouse) OX=10090 GN=Dhdh PE=1 SV=1	3	0.217476	0.0158065	13.7586	0.203797	3	(D+E+H+K+N+Q+R+S+T+Z)	134	40.24	(B+D+E+H+K+R+Z)	77	23.123	(F+H+W+Y)	33	9.91	(A+I+L+V)	115	34.535	(A+C+F+G+I+L+M+P+V+W+Y)	199	59.76	(H+K+R)	40	12.012	(B+D+E+Z)	37	11.111	17	5.105	16	4.805	6.3879	-0.5	36300.8	333
Q9DBG3	AP-2 complex subunit beta OS=Mus musculus (Mouse) OX=10090 GN=Ap2b1 PE=1 SV=1	3	0.196196	0.0124093	15.8104	0.182517	3	(D+E+H+K+N+Q+R+S+T+Z)	427	45.571	(B+D+E+H+K+R+Z)	224	23.906	(F+H+W+Y)	79	8.431	(A+I+L+V)	316	33.725	(A+C+F+G+I+L+M+P+V+W+Y)	510	54.429	(H+K+R)	107	11.419	(B+D+E+Z)	117	12.487	61	6.51	30	3.202	5.0203	-18	104583	937
Q9DBJ1	Phosphoglycerate mutase 1 OS=Mus musculus (Mouse) OX=10090 GN=Pgam1 PE=1 SV=3	3	0.214842	0.00751224	28.5989	0.201163	3	(D+E+H+K+N+Q+R+S+T+Z)	116	45.669	(B+D+E+H+K+R+Z)	78	30.709	(F+H+W+Y)	28	11.024	(A+I+L+V)	77	30.315	(A+C+F+G+I+L+M+P+V+W+Y)	138	54.331	(H+K+R)	42	16.535	(B+D+E+Z)	36	14.173	18	7.087	17	6.693	7.1192	2.5	28832	254
Q9DCC4	Pyrroline-5-carboxylate reductase 3 OS=Mus musculus (Mouse) OX=10090 GN=Pycr3 PE=1 SV=2	2	0.192939	0.0180466	10.6912	0.17926	3	(D+E+H+K+N+Q+R+S+T+Z)	110	40.146	(B+D+E+H+K+R+Z)	56	20.438	(F+H+W+Y)	18	6.569	(A+I+L+V)	101	36.861	(A+C+F+G+I+L+M+P+V+W+Y)	164	59.854	(H+K+R)	33	12.044	(B+D+E+Z)	23	8.394	9	3.285	13	4.745	7.2262	4.5	28721.3	274
Q9DCC7	Isochorismatase domain-containing protein 2B OS=Mus musculus (Mouse) OX=10090 GN=Isoc2b PE=1 SV=1	3	0.193213	0.0107595	17.9574	0.179534	3	(D+E+H+K+N+Q+R+S+T+Z)	90	42.857	(B+D+E+H+K+R+Z)	44	20.952	(F+H+W+Y)	14	6.667	(A+I+L+V)	73	34.762	(A+C+F+G+I+L+M+P+V+W+Y)	120	57.143	(H+K+R)	25	11.905	(B+D+E+Z)	19	9.048	12	5.714	9	4.286	8.1452	4	23151.3	210
Q9DCD0	6-phosphogluconate dehydrogenase, decarboxylating OS=Mus musculus (Mouse) OX=10090 GN=Pgd PE=1 SV=3	3	0.218208	0.0204221	10.6849	0.204529	3	(D+E+H+K+N+Q+R+S+T+Z)	206	42.65	(B+D+E+H+K+R+Z)	123	25.466	(F+H+W+Y)	53	10.973	(A+I+L+V)	147	30.435	(A+C+F+G+I+L+M+P+V+W+Y)	277	57.35	(H+K+R)	66	13.665	(B+D+E+Z)	57	11.801	34	7.039	22	4.555	7.1815	4	53247.2	483
Q9EP71	Ankycorbin OS=Mus musculus (Mouse) OX=10090 GN=Rai14 PE=1 SV=1	2	0.199774	0.0543208	3.67767	0.186095	3	(D+E+H+K+N+Q+R+S+T+Z)	581	59.346	(B+D+E+H+K+R+Z)	323	32.993	(F+H+W+Y)	57	5.822	(A+I+L+V)	281	28.703	(A+C+F+G+I+L+M+P+V+W+Y)	398	40.654	(H+K+R)	166	16.956	(B+D+E+Z)	157	16.037	101	10.317	35	3.575	6.1966	-6	108852	979
Q9ESW4	Acylglycerol kinase, mitochondrial OS=Mus musculus (Mouse) OX=10090 GN=Agk PE=1 SV=1	3	0.204433	0.00859691	23.7798	0.190754	3	(D+E+H+K+N+Q+R+S+T+Z)	199	47.268	(B+D+E+H+K+R+Z)	108	25.653	(F+H+W+Y)	42	9.976	(A+I+L+V)	119	28.266	(A+C+F+G+I+L+M+P+V+W+Y)	222	52.732	(H+K+R)	61	14.489	(B+D+E+Z)	47	11.164	29	6.888	23	5.463	8.472	9.5	46976	421
Q9JHF5	V-type proton ATPase subunit a OS=Mus musculus (Mouse) OX=10090 GN=Tcirg1 PE=1 SV=1	2	0.197532	0.038075	5.18797	0.183853	3	(D+E+H+K+N+Q+R+S+T+Z)	342	41.007	(B+D+E+H+K+R+Z)	165	19.784	(F+H+W+Y)	115	13.789	(A+I+L+V)	274	32.854	(A+C+F+G+I+L+M+P+V+W+Y)	492	58.993	(H+K+R)	88	10.552	(B+D+E+Z)	77	9.233	16	1.918	45	5.396	6.3522	-2.5	93459.6	834
Q9JHI5	Isovaleryl-CoA dehydrogenase, mitochondrial OS=Mus musculus (Mouse) OX=10090 GN=Ivd PE=1 SV=1	3	0.192276	0.00737678	26.065	0.178597	3	(D+E+H+K+N+Q+R+S+T+Z)	176	41.509	(B+D+E+H+K+R+Z)	100	23.585	(F+H+W+Y)	39	9.198	(A+I+L+V)	138	32.547	(A+C+F+G+I+L+M+P+V+W+Y)	248	58.491	(H+K+R)	56	13.208	(B+D+E+Z)	44	10.377	25	5.896	23	5.425	8.3502	8	46325.4	424
Q9JI39	ATP-binding cassette sub-family B member 10, mitochondrial OS=Mus musculus (Mouse) OX=10090 GN=Abcb10 PE=1 SV=1	2	0.198174	0.0236732	8.37123	0.184495	3	(D+E+H+K+N+Q+R+S+T+Z)	289	40.42	(B+D+E+H+K+R+Z)	143	20	(F+H+W+Y)	65	9.091	(A+I+L+V)	254	35.524	(A+C+F+G+I+L+M+P+V+W+Y)	426	59.58	(H+K+R)	85	11.888	(B+D+E+Z)	58	8.112	22	3.077	53	7.413	10.0541	22	77188	715
Q9JII6	Aldo-keto reductase family 1 member A1 OS=Mus musculus (Mouse) OX=10090 GN=Akr1a1 PE=1 SV=3	3	0.212328	0.00906891	23.4127	0.198649	3	(D+E+H+K+N+Q+R+S+T+Z)	145	44.615	(B+D+E+H+K+R+Z)	88	27.077	(F+H+W+Y)	40	12.308	(A+I+L+V)	103	31.692	(A+C+F+G+I+L+M+P+V+W+Y)	180	55.385	(H+K+R)	50	15.385	(B+D+E+Z)	38	11.692	20	6.154	17	5.231	7.3322	5.5	36586.9	325
Q9JLJ2	4-trimethylaminobutyraldehyde dehydrogenase OS=Mus musculus (Mouse) OX=10090 GN=Aldh9a1 PE=1 SV=1	3	0.213555	0.00607141	35.1738	0.199876	3	(D+E+H+K+N+Q+R+S+T+Z)	198	40.081	(B+D+E+H+K+R+Z)	109	22.065	(F+H+W+Y)	48	9.717	(A+I+L+V)	153	30.972	(A+C+F+G+I+L+M+P+V+W+Y)	296	59.919	(H+K+R)	57	11.538	(B+D+E+Z)	52	10.526	31	6.275	20	4.049	6.9355	2	53514.7	494
Q9QXZ0	Microtubule-actin cross-linking factor 1 OS=Mus musculus (Mouse) OX=10090 GN=Macf1 PE=1 SV=2	3	0.201506	0.0414002	4.86727	0.187827	3	(D+E+H+K+N+Q+R+S+T+Z)	4076	55.426	(B+D+E+H+K+R+Z)	2274	30.922	(F+H+W+Y)	528	7.18	(A+I+L+V)	2120	28.828	(A+C+F+G+I+L+M+P+V+W+Y)	3278	44.574	(H+K+R)	1093	14.863	(B+D+E+Z)	1181	16.059	544	7.397	378	5.14	5.0989	-173.5	831878	7354
Q9QYA2	Mitochondrial import receptor subunit TOM40 homolog OS=Mus musculus (Mouse) OX=10090 GN=Tomm40 PE=1 SV=3	3	0.216424	0.00930453	23.2601	0.202745	3	(D+E+H+K+N+Q+R+S+T+Z)	145	40.166	(B+D+E+H+K+R+Z)	58	16.066	(F+H+W+Y)	36	9.972	(A+I+L+V)	100	27.701	(A+C+F+G+I+L+M+P+V+W+Y)	216	59.834	(H+K+R)	34	9.418	(B+D+E+Z)	24	6.648	15	4.155	10	2.77	7.6787	5.5	37895.1	361
Q9QYY9	All-trans-retinol dehydrogenase [NAD(+)] ADH4 OS=Mus musculus (Mouse) OX=10090 GN=Adh4 PE=1 SV=4	2	0.204823	0.0178441	11.4785	0.191144	3	(D+E+H+K+N+Q+R+S+T+Z)	154	40.849	(B+D+E+H+K+R+Z)	83	22.016	(F+H+W+Y)	28	7.427	(A+I+L+V)	121	32.095	(A+C+F+G+I+L+M+P+V+W+Y)	223	59.151	(H+K+R)	45	11.936	(B+D+E+Z)	38	10.08	30	7.958	12	3.183	7.8129	5.5	40210.8	377
Q9QZ08	N-acetyl-D-glucosamine kinase OS=Mus musculus (Mouse) OX=10090 GN=Nagk PE=1 SV=3	3	0.205313	0.0234828	8.74312	0.191634	3	(D+E+H+K+N+Q+R+S+T+Z)	139	40.525	(B+D+E+H+K+R+Z)	80	23.324	(F+H+W+Y)	41	11.953	(A+I+L+V)	109	31.778	(A+C+F+G+I+L+M+P+V+W+Y)	204	59.475	(H+K+R)	40	11.662	(B+D+E+Z)	40	11.662	12	3.499	16	4.665	5.5314	-6	37268.4	343
Q9QZW0	Phospholipid-transporting ATPase 11C OS=Mus musculus (Mouse) OX=10090 GN=Atp11c PE=1 SV=2	3	0.208297	0.0142365	14.6311	0.194618	3	(D+E+H+K+N+Q+R+S+T+Z)	519	45.97	(B+D+E+H+K+R+Z)	272	24.092	(F+H+W+Y)	155	13.729	(A+I+L+V)	336	29.761	(A+C+F+G+I+L+M+P+V+W+Y)	610	54.03	(H+K+R)	146	12.932	(B+D+E+Z)	126	11.16	69	6.112	56	4.96	7.2805	9.5	129240	1129
Q9R099	Transducin beta-like protein 2 OS=Mus musculus (Mouse) OX=10090 GN=Tbl2 PE=1 SV=2	2	0.201373	0.0120391	16.7266	0.187694	3	(D+E+H+K+N+Q+R+S+T+Z)	226	51.131	(B+D+E+H+K+R+Z)	123	27.828	(F+H+W+Y)	48	10.86	(A+I+L+V)	117	26.471	(A+C+F+G+I+L+M+P+V+W+Y)	216	48.869	(H+K+R)	75	16.968	(B+D+E+Z)	48	10.86	32	7.24	29	6.561	9.4515	20	49583.7	442
Q9R0P3	S-formylglutathione hydrolase OS=Mus musculus (Mouse) OX=10090 GN=Esd PE=1 SV=1	3	0.221817	0.00985076	22.5178	0.208138	3	(D+E+H+K+N+Q+R+S+T+Z)	119	42.199	(B+D+E+H+K+R+Z)	63	22.34	(F+H+W+Y)	43	15.248	(A+I+L+V)	75	26.596	(A+C+F+G+I+L+M+P+V+W+Y)	163	57.801	(H+K+R)	35	12.411	(B+D+E+Z)	28	9.929	19	6.738	8	2.837	7.0868	3	31319.6	282
Q9R1P4	Proteasome subunit alpha type-1 OS=Mus musculus (Mouse) OX=10090 GN=Psma1 PE=1 SV=1	3	0.207143	0.0248383	8.33966	0.193464	3	(D+E+H+K+N+Q+R+S+T+Z)	127	48.289	(B+D+E+H+K+R+Z)	76	28.897	(F+H+W+Y)	27	10.266	(A+I+L+V)	76	28.897	(A+C+F+G+I+L+M+P+V+W+Y)	136	51.711	(H+K+R)	40	15.209	(B+D+E+Z)	36	13.688	12	4.563	19	7.224	6.4085	-0.5	29546.5	263
Q9R1Z8	Vinexin OS=Mus musculus (Mouse) OX=10090 GN=Sorbs3 PE=1 SV=1	2	0.200026	0.0193224	10.352	0.186347	3	(D+E+H+K+N+Q+R+S+T+Z)	382	52.115	(B+D+E+H+K+R+Z)	206	28.104	(F+H+W+Y)	78	10.641	(A+I+L+V)	151	20.6	(A+C+F+G+I+L+M+P+V+W+Y)	351	47.885	(H+K+R)	121	16.508	(B+D+E+Z)	85	11.596	33	4.502	64	8.731	9.6215	24	82348.9	733
Q9WTI7	Unconventional myosin-Ic OS=Mus musculus (Mouse) OX=10090 GN=Myo1c PE=1 SV=2	3	0.192921	0.016896	11.4182	0.179242	3	(D+E+H+K+N+Q+R+S+T+Z)	517	48.636	(B+D+E+H+K+R+Z)	307	28.881	(F+H+W+Y)	120	11.289	(A+I+L+V)	317	29.821	(A+C+F+G+I+L+M+P+V+W+Y)	546	51.364	(H+K+R)	182	17.121	(B+D+E+Z)	125	11.759	67	6.303	91	8.561	9.7931	45	121944	1063
Q9WUR9	Adenylate kinase 4, mitochondrial OS=Mus musculus (Mouse) OX=10090 GN=Ak4 PE=1 SV=1	2	0.20527	0.015009	13.6765	0.191591	3	(D+E+H+K+N+Q+R+S+T+Z)	104	46.637	(B+D+E+H+K+R+Z)	60	26.906	(F+H+W+Y)	22	9.865	(A+I+L+V)	69	30.942	(A+C+F+G+I+L+M+P+V+W+Y)	119	53.363	(H+K+R)	33	14.798	(B+D+E+Z)	27	12.108	12	5.381	15	6.726	7.432	3	25061.7	223
Q9WUU7	Cathepsin Z OS=Mus musculus (Mouse) OX=10090 GN=Ctsz PE=1 SV=1	2	0.205149	0.0151787	13.5156	0.19147	3	(D+E+H+K+N+Q+R+S+T+Z)	133	43.464	(B+D+E+H+K+R+Z)	63	20.588	(F+H+W+Y)	40	13.072	(A+I+L+V)	77	25.163	(A+C+F+G+I+L+M+P+V+W+Y)	173	56.536	(H+K+R)	34	11.111	(B+D+E+Z)	29	9.477	10	3.268	15	4.902	6.5646	0.5	33996.2	306
Q9WV55	Vesicle-associated membrane protein-associated protein A OS=Mus musculus (Mouse) OX=10090 GN=Vapa PE=1 SV=2	3	0.197699	0.0110453	17.8989	0.18402	3	(D+E+H+K+N+Q+R+S+T+Z)	122	48.996	(B+D+E+H+K+R+Z)	72	28.916	(F+H+W+Y)	20	8.032	(A+I+L+V)	66	26.506	(A+C+F+G+I+L+M+P+V+W+Y)	127	51.004	(H+K+R)	40	16.064	(B+D+E+Z)	32	12.851	23	9.237	12	4.819	8.4921	5.5	27855.2	249
Q9Z0X1	Apoptosis-inducing factor 1, mitochondrial OS=Mus musculus (Mouse) OX=10090 GN=Aifm1 PE=1 SV=1	3	0.18902	0.0037491	50.4173	0.175341	3	(D+E+H+K+N+Q+R+S+T+Z)	269	43.954	(B+D+E+H+K+R+Z)	154	25.163	(F+H+W+Y)	52	8.497	(A+I+L+V)	189	30.882	(A+C+F+G+I+L+M+P+V+W+Y)	343	56.046	(H+K+R)	87	14.216	(B+D+E+Z)	67	10.948	38	6.209	40	6.536	9.6751	15.5	66765.5	612
Q9Z2I0	Mitochondrial proton/calcium exchanger protein OS=Mus musculus (Mouse) OX=10090 GN=Letm1 PE=1 SV=1	3	0.200223	0.0103496	19.346	0.186544	3	(D+E+H+K+N+Q+R+S+T+Z)	381	51.626	(B+D+E+H+K+R+Z)	235	31.843	(F+H+W+Y)	43	5.827	(A+I+L+V)	231	31.301	(A+C+F+G+I+L+M+P+V+W+Y)	357	48.374	(H+K+R)	120	16.26	(B+D+E+Z)	115	15.583	65	8.808	44	5.962	6.46	-0.5	82988.6	738
Q9Z2I8	Succinate--CoA ligase [GDP-forming] subunit beta, mitochondrial OS=Mus musculus (Mouse) OX=10090 GN=Suclg2 PE=1 SV=3	3	0.213038	0.00690547	30.8507	0.199359	3	(D+E+H+K+N+Q+R+S+T+Z)	186	42.956	(B+D+E+H+K+R+Z)	110	25.404	(F+H+W+Y)	30	6.928	(A+I+L+V)	158	36.49	(A+C+F+G+I+L+M+P+V+W+Y)	247	57.044	(H+K+R)	57	13.164	(B+D+E+Z)	53	12.24	35	8.083	17	3.926	6.9522	1.5	46840	433
Q9Z2M7	Phosphomannomutase 2 OS=Mus musculus (Mouse) OX=10090 GN=Pmm2 PE=1 SV=1	3	0.20905	0.00909829	22.9768	0.195371	3	(D+E+H+K+N+Q+R+S+T+Z)	114	47.107	(B+D+E+H+K+R+Z)	74	30.579	(F+H+W+Y)	31	12.81	(A+I+L+V)	58	23.967	(A+C+F+G+I+L+M+P+V+W+Y)	128	52.893	(H+K+R)	38	15.702	(B+D+E+Z)	36	14.876	20	8.264	13	5.372	6.3455	-0.5	27656.6	242
Q9Z2W0	Aspartyl aminopeptidase OS=Mus musculus (Mouse) OX=10090 GN=Dnpep PE=1 SV=2	3	0.22204	0.00679183	32.6922	0.208361	3	(D+E+H+K+N+Q+R+S+T+Z)	213	45.032	(B+D+E+H+K+R+Z)	116	24.524	(F+H+W+Y)	47	9.937	(A+I+L+V)	149	31.501	(A+C+F+G+I+L+M+P+V+W+Y)	260	54.968	(H+K+R)	66	13.953	(B+D+E+Z)	50	10.571	14	2.96	34	7.188	7.2278	7	52206.9	473
A6H630	Damage-control phosphatase ARMT1 OS=Mus musculus (Mouse) OX=10090 GN=Armt1 PE=1 SV=1	2	0.253883	0.033569	7.56301	0.240204	4	(D+E+H+K+N+Q+R+S+T+Z)	207	47.153	(B+D+E+H+K+R+Z)	122	27.79	(F+H+W+Y)	68	15.49	(A+I+L+V)	120	27.335	(A+C+F+G+I+L+M+P+V+W+Y)	232	52.847	(H+K+R)	62	14.123	(B+D+E+Z)	60	13.667	29	6.606	15	3.417	5.7951	-7	50548.8	439
E9Q6R7	Utrophin OS=Mus musculus (Mouse) OX=10090 GN=Utrn PE=1 SV=1	3	0.242083	0.025918	9.34035	0.228404	4	(D+E+H+K+N+Q+R+S+T+Z)	1904	55.51	(B+D+E+H+K+R+Z)	1087	31.691	(F+H+W+Y)	258	7.522	(A+I+L+V)	990	28.863	(A+C+F+G+I+L+M+P+V+W+Y)	1526	44.49	(H+K+R)	516	15.044	(B+D+E+Z)	571	16.647	248	7.23	184	5.364	4.9837	-97	392706	3430
F6TQW2	Immunoglobulin heavy constant gamma 2C OS=Mus musculus (Mouse) OX=10090 GN=Ighg2c PE=1 SV=2	3	0.228029	0.023883	9.54776	0.21435	4	(D+E+H+K+N+Q+R+S+T+Z)	186	46.04	(B+D+E+H+K+R+Z)	78	19.307	(F+H+W+Y)	40	9.901	(A+I+L+V)	112	27.723	(A+C+F+G+I+L+M+P+V+W+Y)	217	53.713	(H+K+R)	42	10.396	(B+D+E+Z)	36	8.911	23	5.693	11	2.723	6.8637	2	44214.4	404
L7N466	5-formyltetrahydrofolate cyclo-ligase OS=Mus musculus (Mouse) OX=10090 GN=Mthfsl PE=1 SV=1	2	0.232331	0.0170866	13.5973	0.218652	4	(D+E+H+K+N+Q+R+S+T+Z)	100	49.261	(B+D+E+H+K+R+Z)	59	29.064	(F+H+W+Y)	20	9.852	(A+I+L+V)	58	28.571	(A+C+F+G+I+L+M+P+V+W+Y)	103	50.739	(H+K+R)	31	15.271	(B+D+E+Z)	28	13.793	14	6.897	12	5.911	6.6411	0.5	23183.6	203
O08547	Vesicle-trafficking protein SEC22b OS=Mus musculus (Mouse) OX=10090 GN=Sec22b PE=1 SV=3	3	0.231068	0.0155249	14.8837	0.217389	4	(D+E+H+K+N+Q+R+S+T+Z)	100	46.512	(B+D+E+H+K+R+Z)	54	25.116	(F+H+W+Y)	26	12.093	(A+I+L+V)	70	32.558	(A+C+F+G+I+L+M+P+V+W+Y)	115	53.488	(H+K+R)	30	13.953	(B+D+E+Z)	24	11.163	14	6.512	13	6.047	8.6106	4.5	24740.6	215
O08709	Peroxiredoxin-6 OS=Mus musculus (Mouse) OX=10090 GN=Prdx6 PE=1 SV=3	3	0.228038	0.00871057	26.1795	0.214359	4	(D+E+H+K+N+Q+R+S+T+Z)	99	44.196	(B+D+E+H+K+R+Z)	62	27.679	(F+H+W+Y)	22	9.821	(A+I+L+V)	65	29.018	(A+C+F+G+I+L+M+P+V+W+Y)	125	55.804	(H+K+R)	31	13.839	(B+D+E+Z)	31	13.839	18	8.036	10	4.464	5.7852	-1.5	24870.7	224
O08738	Caspase-6 OS=Mus musculus (Mouse) OX=10090 GN=Casp6 PE=1 SV=1	3	0.243713	0.0453728	5.37135	0.230034	4	(D+E+H+K+N+Q+R+S+T+Z)	134	48.551	(B+D+E+H+K+R+Z)	84	30.435	(F+H+W+Y)	40	14.493	(A+I+L+V)	72	26.087	(A+C+F+G+I+L+M+P+V+W+Y)	142	51.449	(H+K+R)	46	16.667	(B+D+E+Z)	38	13.768	19	6.884	16	5.797	6.8563	2.5	31595	276
O08807	Peroxiredoxin-4 OS=Mus musculus (Mouse) OX=10090 GN=Prdx4 PE=1 SV=1	3	0.234718	0.0668128	3.51308	0.221039	4	(D+E+H+K+N+Q+R+S+T+Z)	125	45.62	(B+D+E+H+K+R+Z)	76	27.737	(F+H+W+Y)	36	13.139	(A+I+L+V)	79	28.832	(A+C+F+G+I+L+M+P+V+W+Y)	149	54.38	(H+K+R)	41	14.964	(B+D+E+Z)	35	12.774	16	5.839	18	6.569	7.0951	2.5	31052.5	274
O35350	Calpain-1 catalytic subunit OS=Mus musculus (Mouse) OX=10090 GN=Capn1 PE=1 SV=1	3	0.241457	0.00790919	30.5287	0.227778	4	(D+E+H+K+N+Q+R+S+T+Z)	342	47.966	(B+D+E+H+K+R+Z)	203	28.471	(F+H+W+Y)	95	13.324	(A+I+L+V)	189	26.508	(A+C+F+G+I+L+M+P+V+W+Y)	371	52.034	(H+K+R)	101	14.165	(B+D+E+Z)	102	14.306	41	5.75	48	6.732	5.6273	-7	82106.3	713
O35381	Acidic leucine-rich nuclear phosphoprotein 32 family member A OS=Mus musculus (Mouse) OX=10090 GN=Anp32a PE=1 SV=1	3	0.244692	0.0104249	23.4719	0.231013	4	(D+E+H+K+N+Q+R+S+T+Z)	154	62.348	(B+D+E+H+K+R+Z)	116	46.964	(F+H+W+Y)	13	5.263	(A+I+L+V)	54	21.862	(A+C+F+G+I+L+M+P+V+W+Y)	93	37.652	(H+K+R)	28	11.336	(B+D+E+Z)	88	35.628	19	7.692	8	3.239	3.7072	-60.5	28537.6	247
O35490	Betaine--homocysteine S-methyltransferase 1 OS=Mus musculus (Mouse) OX=10090 GN=Bhmt PE=1 SV=1	3	0.242396	0.0219842	11.0259	0.228717	4	(D+E+H+K+N+Q+R+S+T+Z)	172	42.26	(B+D+E+H+K+R+Z)	113	27.764	(F+H+W+Y)	46	11.302	(A+I+L+V)	122	29.975	(A+C+F+G+I+L+M+P+V+W+Y)	235	57.74	(H+K+R)	62	15.233	(B+D+E+Z)	51	12.531	30	7.371	23	5.651	7.88	6.5	45020.5	407
O35643	AP-1 complex subunit beta-1 OS=Mus musculus (Mouse) OX=10090 GN=Ap1b1 PE=1 SV=2	3	0.228075	0.00750282	30.3985	0.214396	4	(D+E+H+K+N+Q+R+S+T+Z)	418	44.327	(B+D+E+H+K+R+Z)	223	23.648	(F+H+W+Y)	71	7.529	(A+I+L+V)	334	35.419	(A+C+F+G+I+L+M+P+V+W+Y)	525	55.673	(H+K+R)	103	10.923	(B+D+E+Z)	120	12.725	62	6.575	31	3.287	4.7898	-22	103935	943
O35744	Chitinase-like protein 3 OS=Mus musculus (Mouse) OX=10090 GN=Chil3 PE=1 SV=2	2	0.252969	0.0592294	4.271	0.23929	4	(D+E+H+K+N+Q+R+S+T+Z)	175	43.97	(B+D+E+H+K+R+Z)	91	22.864	(F+H+W+Y)	56	14.07	(A+I+L+V)	105	26.382	(A+C+F+G+I+L+M+P+V+W+Y)	223	56.03	(H+K+R)	45	11.307	(B+D+E+Z)	46	11.558	26	6.533	10	2.513	5.4141	-5.5	44458.4	398
O55137	Acyl-coenzyme A thioesterase 1 OS=Mus musculus (Mouse) OX=10090 GN=Acot1 PE=1 SV=1	3	0.234888	0.0608431	3.86055	0.221209	4	(D+E+H+K+N+Q+R+S+T+Z)	166	39.618	(B+D+E+H+K+R+Z)	108	25.776	(F+H+W+Y)	51	12.172	(A+I+L+V)	130	31.026	(A+C+F+G+I+L+M+P+V+W+Y)	253	60.382	(H+K+R)	58	13.842	(B+D+E+Z)	50	11.933	20	4.773	23	5.489	6.5575	0.5	46136	419
O55234	Proteasome subunit beta type-5 OS=Mus musculus (Mouse) OX=10090 GN=Psmb5 PE=1 SV=3	3	0.226202	0.0205988	10.9813	0.212523	4	(D+E+H+K+N+Q+R+S+T+Z)	100	37.879	(B+D+E+H+K+R+Z)	56	21.212	(F+H+W+Y)	32	12.121	(A+I+L+V)	84	31.818	(A+C+F+G+I+L+M+P+V+W+Y)	164	62.121	(H+K+R)	30	11.364	(B+D+E+Z)	26	9.848	9	3.409	16	6.061	6.958	1.5	28532.4	264
O70435	Proteasome subunit alpha type-3 OS=Mus musculus (Mouse) OX=10090 GN=Psma3 PE=1 SV=3	3	0.250422	0.011255	22.2498	0.236743	4	(D+E+H+K+N+Q+R+S+T+Z)	117	45.882	(B+D+E+H+K+R+Z)	77	30.196	(F+H+W+Y)	29	11.373	(A+I+L+V)	77	30.196	(A+C+F+G+I+L+M+P+V+W+Y)	138	54.118	(H+K+R)	37	14.51	(B+D+E+Z)	40	15.686	19	7.451	13	5.098	5.0906	-5.5	28405.2	255
O70493	Sorting nexin-12 OS=Mus musculus (Mouse) OX=10090 GN=Snx12 PE=1 SV=1	3	0.228225	0.0136375	16.7351	0.214546	4	(D+E+H+K+N+Q+R+S+T+Z)	83	50.303	(B+D+E+H+K+R+Z)	55	33.333	(F+H+W+Y)	18	10.909	(A+I+L+V)	41	24.848	(A+C+F+G+I+L+M+P+V+W+Y)	82	49.697	(H+K+R)	29	17.576	(B+D+E+Z)	26	15.758	10	6.061	16	9.697	7.2175	1.5	19115.7	165
O88441	Metaxin-2 OS=Mus musculus (Mouse) OX=10090 GN=Mtx2 PE=1 SV=1	3	0.239505	0.0217189	11.0275	0.225826	4	(D+E+H+K+N+Q+R+S+T+Z)	116	44.106	(B+D+E+H+K+R+Z)	57	21.673	(F+H+W+Y)	31	11.787	(A+I+L+V)	83	31.559	(A+C+F+G+I+L+M+P+V+W+Y)	147	55.894	(H+K+R)	28	10.646	(B+D+E+Z)	29	11.027	15	5.703	8	3.042	5.3579	-3.5	29758.1	263
O88569	Heterogeneous nuclear ribonucleoproteins A2/B1 OS=Mus musculus (Mouse) OX=10090 GN=Hnrnpa2b1 PE=1 SV=2	3	0.255465	0.00953691	26.787	0.241786	4	(D+E+H+K+N+Q+R+S+T+Z)	156	44.193	(B+D+E+H+K+R+Z)	90	25.496	(F+H+W+Y)	49	13.881	(A+I+L+V)	46	13.031	(A+C+F+G+I+L+M+P+V+W+Y)	197	55.807	(H+K+R)	51	14.448	(B+D+E+Z)	39	11.048	19	5.382	25	7.082	9.239	8.5	37402.7	353
O88844	Isocitrate dehydrogenase [NADP] cytoplasmic OS=Mus musculus (Mouse) OX=10090 GN=Idh1 PE=1 SV=2	3	0.24615	0.00693486	35.4946	0.232471	4	(D+E+H+K+N+Q+R+S+T+Z)	195	47.101	(B+D+E+H+K+R+Z)	117	28.261	(F+H+W+Y)	48	11.594	(A+I+L+V)	112	27.053	(A+C+F+G+I+L+M+P+V+W+Y)	219	52.899	(H+K+R)	62	14.976	(B+D+E+Z)	55	13.285	38	9.179	16	3.865	7.1175	3	46674.4	414
O89053	Coronin-1A OS=Mus musculus (Mouse) OX=10090 GN=Coro1a PE=1 SV=5	3	0.230637	0.0353967	6.51577	0.216958	4	(D+E+H+K+N+Q+R+S+T+Z)	210	45.553	(B+D+E+H+K+R+Z)	127	27.549	(F+H+W+Y)	42	9.111	(A+I+L+V)	133	28.85	(A+C+F+G+I+L+M+P+V+W+Y)	251	54.447	(H+K+R)	66	14.317	(B+D+E+Z)	61	13.232	22	4.772	33	7.158	6.4291	-0.5	50989.2	461
P00375	Dihydrofolate reductase OS=Mus musculus (Mouse) OX=10090 GN=Dhfr PE=1 SV=3	3	0.231624	0.0353634	6.54981	0.217945	4	(D+E+H+K+N+Q+R+S+T+Z)	87	46.524	(B+D+E+H+K+R+Z)	54	28.877	(F+H+W+Y)	20	10.695	(A+I+L+V)	49	26.203	(A+C+F+G+I+L+M+P+V+W+Y)	100	53.476	(H+K+R)	29	15.508	(B+D+E+Z)	25	13.369	16	8.556	11	5.882	8.7659	3	21606	187
P00493	Hypoxanthine-guanine phosphoribosyltransferase OS=Mus musculus (Mouse) OX=10090 GN=Hprt1 PE=1 SV=3	3	0.242732	0.0174943	13.875	0.229053	4	(D+E+H+K+N+Q+R+S+T+Z)	98	44.954	(B+D+E+H+K+R+Z)	63	28.899	(F+H+W+Y)	25	11.468	(A+I+L+V)	65	29.817	(A+C+F+G+I+L+M+P+V+W+Y)	120	55.046	(H+K+R)	33	15.138	(B+D+E+Z)	30	13.761	17	7.798	11	5.046	6.6353	0.5	24570.4	218
P06151	L-lactate dehydrogenase A chain OS=Mus musculus (Mouse) OX=10090 GN=Ldha PE=1 SV=3	3	0.254763	0.00839695	30.3399	0.241084	4	(D+E+H+K+N+Q+R+S+T+Z)	144	43.373	(B+D+E+H+K+R+Z)	80	24.096	(F+H+W+Y)	27	8.133	(A+I+L+V)	117	35.241	(A+C+F+G+I+L+M+P+V+W+Y)	188	56.627	(H+K+R)	44	13.253	(B+D+E+Z)	36	10.843	27	8.133	10	3.012	7.6811	4.5	36498.5	332
P06745	Glucose-6-phosphate isomerase OS=Mus musculus (Mouse) OX=10090 GN=Gpi PE=1 SV=4	3	0.222255	0.00855578	25.9772	0.208576	4	(D+E+H+K+N+Q+R+S+T+Z)	261	46.774	(B+D+E+H+K+R+Z)	141	25.269	(F+H+W+Y)	74	13.262	(A+I+L+V)	161	28.853	(A+C+F+G+I+L+M+P+V+W+Y)	297	53.226	(H+K+R)	82	14.695	(B+D+E+Z)	59	10.573	41	7.348	20	3.584	8.195	12.5	62766.9	558
P08030	Adenine phosphoribosyltransferase OS=Mus musculus (Mouse) OX=10090 GN=Aprt PE=1 SV=2	2	0.247854	0.0182731	13.5638	0.234175	4	(D+E+H+K+N+Q+R+S+T+Z)	73	40.556	(B+D+E+H+K+R+Z)	46	25.556	(F+H+W+Y)	16	8.889	(A+I+L+V)	62	34.444	(A+C+F+G+I+L+M+P+V+W+Y)	107	59.444	(H+K+R)	24	13.333	(B+D+E+Z)	22	12.222	9	5	12	6.667	6.7095	0.5	19723.9	180
P10126	Elongation factor 1-alpha 1 OS=Mus musculus (Mouse) OX=10090 GN=Eef1a1 PE=1 SV=3	3	0.239863	0.00550562	43.5669	0.226184	4	(D+E+H+K+N+Q+R+S+T+Z)	205	44.372	(B+D+E+H+K+R+Z)	127	27.489	(F+H+W+Y)	41	8.874	(A+I+L+V)	139	30.087	(A+C+F+G+I+L+M+P+V+W+Y)	257	55.628	(H+K+R)	74	16.017	(B+D+E+Z)	53	11.472	47	10.173	17	3.68	9.4901	16	50113.8	462
P10639	Thioredoxin OS=Mus musculus (Mouse) OX=10090 GN=Txn PE=1 SV=3	2	0.226696	0.0250055	9.06585	0.213017	4	(D+E+H+K+N+Q+R+S+T+Z)	45	42.857	(B+D+E+H+K+R+Z)	30	28.571	(F+H+W+Y)	13	12.381	(A+I+L+V)	31	29.524	(A+C+F+G+I+L+M+P+V+W+Y)	60	57.143	(H+K+R)	13	12.381	(B+D+E+Z)	17	16.19	12	11.429	0	0	4.5369	-4.5	11675.4	105
P10649	Glutathione S-transferase Mu 1 OS=Mus musculus (Mouse) OX=10090 GN=Gstm1 PE=1 SV=2	3	0.244476	0.0224453	10.8921	0.230797	4	(D+E+H+K+N+Q+R+S+T+Z)	102	46.789	(B+D+E+H+K+R+Z)	68	31.193	(F+H+W+Y)	35	16.055	(A+I+L+V)	52	23.853	(A+C+F+G+I+L+M+P+V+W+Y)	116	53.211	(H+K+R)	37	16.972	(B+D+E+Z)	31	14.22	18	8.257	14	6.422	7.8862	3.5	25970	218
P12367	cAMP-dependent protein kinase type II-alpha regulatory subunit OS=Mus musculus (Mouse) OX=10090 GN=Prkar2a PE=1 SV=2	3	0.225521	0.00952231	23.6835	0.211842	4	(D+E+H+K+N+Q+R+S+T+Z)	207	51.621	(B+D+E+H+K+R+Z)	125	31.172	(F+H+W+Y)	37	9.227	(A+I+L+V)	106	26.434	(A+C+F+G+I+L+M+P+V+W+Y)	194	48.379	(H+K+R)	54	13.466	(B+D+E+Z)	71	17.706	24	5.985	23	5.736	4.5189	-20.5	45389.1	401
P13707	Glycerol-3-phosphate dehydrogenase [NAD(+)], cytoplasmic OS=Mus musculus (Mouse) OX=10090 GN=Gpd1 PE=1 SV=3	3	0.236854	0.0151225	15.6623	0.223175	4	(D+E+H+K+N+Q+R+S+T+Z)	140	40.115	(B+D+E+H+K+R+Z)	80	22.923	(F+H+W+Y)	30	8.596	(A+I+L+V)	116	33.238	(A+C+F+G+I+L+M+P+V+W+Y)	209	59.885	(H+K+R)	44	12.607	(B+D+E+Z)	36	10.315	24	6.877	11	3.152	7.1258	3.5	37572.7	349
P13745	Glutathione S-transferase A1 OS=Mus musculus (Mouse) OX=10090 GN=Gsta1 PE=1 SV=2	3	0.245211	0.02949	8.31505	0.231532	4	(D+E+H+K+N+Q+R+S+T+Z)	100	44.843	(B+D+E+H+K+R+Z)	68	30.493	(F+H+W+Y)	22	9.865	(A+I+L+V)	70	31.39	(A+C+F+G+I+L+M+P+V+W+Y)	123	55.157	(H+K+R)	38	17.04	(B+D+E+Z)	30	13.453	22	9.865	13	5.83	9.4113	6.5	25608	223
P14152	Malate dehydrogenase, cytoplasmic OS=Mus musculus (Mouse) OX=10090 GN=Mdh1 PE=1 SV=3	3	0.23325	0.00490917	47.5131	0.219571	4	(D+E+H+K+N+Q+R+S+T+Z)	150	44.91	(B+D+E+H+K+R+Z)	86	25.749	(F+H+W+Y)	27	8.084	(A+I+L+V)	113	33.832	(A+C+F+G+I+L+M+P+V+W+Y)	184	55.09	(H+K+R)	44	13.174	(B+D+E+Z)	42	12.575	30	8.982	10	2.994	6.504	0	36511.2	334
P15532	Nucleoside diphosphate kinase A OS=Mus musculus (Mouse) OX=10090 GN=Nme1 PE=1 SV=1	3	0.230831	0.00595236	38.7797	0.217152	4	(D+E+H+K+N+Q+R+S+T+Z)	69	45.395	(B+D+E+H+K+R+Z)	43	28.289	(F+H+W+Y)	18	11.842	(A+I+L+V)	42	27.632	(A+C+F+G+I+L+M+P+V+W+Y)	83	54.605	(H+K+R)	23	15.132	(B+D+E+Z)	20	13.158	12	7.895	8	5.263	7.2441	1.5	17207.8	152
P16015	Carbonic anhydrase 3 OS=Mus musculus (Mouse) OX=10090 GN=Ca3 PE=1 SV=3	3	0.222743	0.015807	14.0914	0.209064	4	(D+E+H+K+N+Q+R+S+T+Z)	120	46.154	(B+D+E+H+K+R+Z)	74	28.462	(F+H+W+Y)	41	15.769	(A+I+L+V)	61	23.462	(A+C+F+G+I+L+M+P+V+W+Y)	140	53.846	(H+K+R)	43	16.538	(B+D+E+Z)	31	11.923	19	7.308	11	4.231	7.3189	5.5	29366.3	260
P16045	Galectin-1 OS=Mus musculus (Mouse) OX=10090 GN=Lgals1 PE=1 SV=3	3	0.248884	0.0294152	8.46108	0.235205	4	(D+E+H+K+N+Q+R+S+T+Z)	61	45.185	(B+D+E+H+K+R+Z)	35	25.926	(F+H+W+Y)	16	11.852	(A+I+L+V)	36	26.667	(A+C+F+G+I+L+M+P+V+W+Y)	74	54.815	(H+K+R)	17	12.593	(B+D+E+Z)	18	13.333	9	6.667	4	2.963	5.1715	-3	14865.9	135
P16546	Spectrin alpha chain, non-erythrocytic 1 OS=Mus musculus (Mouse) OX=10090 GN=Sptan1 PE=1 SV=4	3	0.240032	0.00923131	26.002	0.226353	4	(D+E+H+K+N+Q+R+S+T+Z)	1407	56.917	(B+D+E+H+K+R+Z)	878	35.518	(F+H+W+Y)	237	9.587	(A+I+L+V)	714	28.883	(A+C+F+G+I+L+M+P+V+W+Y)	1065	43.083	(H+K+R)	417	16.869	(B+D+E+Z)	461	18.649	198	8.01	148	5.987	4.9857	-79.5	284597	2472
P16858	Glyceraldehyde-3-phosphate dehydrogenase OS=Mus musculus (Mouse) OX=10090 GN=Gapdh PE=1 SV=2	3	0.251654	0.00648007	38.835	0.237975	4	(D+E+H+K+N+Q+R+S+T+Z)	143	42.943	(B+D+E+H+K+R+Z)	75	22.523	(F+H+W+Y)	32	9.61	(A+I+L+V)	104	31.231	(A+C+F+G+I+L+M+P+V+W+Y)	190	57.057	(H+K+R)	42	12.613	(B+D+E+Z)	33	9.91	26	7.808	10	3.003	8.3114	6	35810	333
P17427	AP-2 complex subunit alpha-2 OS=Mus musculus (Mouse) OX=10090 GN=Ap2a2 PE=1 SV=2	3	0.230308	0.00567712	40.5678	0.216629	4	(D+E+H+K+N+Q+R+S+T+Z)	433	46.162	(B+D+E+H+K+R+Z)	214	22.814	(F+H+W+Y)	86	9.168	(A+I+L+V)	310	33.049	(A+C+F+G+I+L+M+P+V+W+Y)	505	53.838	(H+K+R)	113	12.047	(B+D+E+Z)	101	10.768	53	5.65	44	4.691	6.9082	4	104017	938
P17717	UDP-glucuronosyltransferase 2B17 OS=Mus musculus (Mouse) OX=10090 GN=Ugt2b17 PE=1 SV=1	3	0.246574	0.0298263	8.26702	0.232895	4	(D+E+H+K+N+Q+R+S+T+Z)	221	41.698	(B+D+E+H+K+R+Z)	125	23.585	(F+H+W+Y)	82	15.472	(A+I+L+V)	153	28.868	(A+C+F+G+I+L+M+P+V+W+Y)	309	58.302	(H+K+R)	72	13.585	(B+D+E+Z)	53	10	39	7.358	16	3.019	7.8608	10.5	60856.1	530
P17742	Peptidyl-prolyl cis-trans isomerase A OS=Mus musculus (Mouse) OX=10090 GN=Ppia PE=1 SV=2	3	0.231126	0.00790284	29.2459	0.217447	4	(D+E+H+K+N+Q+R+S+T+Z)	77	46.951	(B+D+E+H+K+R+Z)	43	26.22	(F+H+W+Y)	22	13.415	(A+I+L+V)	33	20.122	(A+C+F+G+I+L+M+P+V+W+Y)	87	53.049	(H+K+R)	24	14.634	(B+D+E+Z)	19	11.585	13	7.927	7	4.268	7.803	3	17971.3	164
P18242	Cathepsin D OS=Mus musculus (Mouse) OX=10090 GN=Ctsd PE=1 SV=1	3	0.229904	0.0190904	12.0429	0.216225	4	(D+E+H+K+N+Q+R+S+T+Z)	171	41.707	(B+D+E+H+K+R+Z)	85	20.732	(F+H+W+Y)	47	11.463	(A+I+L+V)	117	28.537	(A+C+F+G+I+L+M+P+V+W+Y)	239	58.293	(H+K+R)	46	11.22	(B+D+E+Z)	39	9.512	29	7.073	9	2.195	7.1049	3	44953.8	410
P21278	Guanine nucleotide-binding protein subunit alpha-11 OS=Mus musculus (Mouse) OX=10090 GN=Gna11 PE=1 SV=1	2	0.242002	0.0091053	26.5781	0.228323	4	(D+E+H+K+N+Q+R+S+T+Z)	181	50.418	(B+D+E+H+K+R+Z)	110	30.641	(F+H+W+Y)	43	11.978	(A+I+L+V)	105	29.248	(A+C+F+G+I+L+M+P+V+W+Y)	178	49.582	(H+K+R)	55	15.32	(B+D+E+Z)	55	15.32	24	6.685	25	6.964	5.7693	-3	42024.2	359
P23492	Purine nucleoside phosphorylase OS=Mus musculus (Mouse) OX=10090 GN=Pnp PE=1 SV=2	3	0.247872	0.00977457	25.3588	0.234192	4	(D+E+H+K+N+Q+R+S+T+Z)	120	41.522	(B+D+E+H+K+R+Z)	68	23.529	(F+H+W+Y)	35	12.111	(A+I+L+V)	83	28.72	(A+C+F+G+I+L+M+P+V+W+Y)	169	58.478	(H+K+R)	35	12.111	(B+D+E+Z)	33	11.419	10	3.46	17	5.882	6.0887	-2	32277.1	289
P26516	26S proteasome non-ATPase regulatory subunit 7 OS=Mus musculus (Mouse) OX=10090 GN=Psmd7 PE=1 SV=2	3	0.252942	0.0195051	12.968	0.239263	4	(D+E+H+K+N+Q+R+S+T+Z)	168	52.336	(B+D+E+H+K+R+Z)	111	34.579	(F+H+W+Y)	32	9.969	(A+I+L+V)	100	31.153	(A+C+F+G+I+L+M+P+V+W+Y)	153	47.664	(H+K+R)	59	18.38	(B+D+E+Z)	52	16.199	37	11.526	11	3.427	6.7314	1.5	36539.8	321
P28650	Adenylosuccinate synthetase isozyme 1 OS=Mus musculus (Mouse) OX=10090 GN=Adss1 PE=1 SV=2	3	0.230366	0.0238799	9.64686	0.216687	4	(D+E+H+K+N+Q+R+S+T+Z)	201	43.982	(B+D+E+H+K+R+Z)	119	26.039	(F+H+W+Y)	48	10.503	(A+I+L+V)	136	29.759	(A+C+F+G+I+L+M+P+V+W+Y)	256	56.018	(H+K+R)	67	14.661	(B+D+E+Z)	52	11.379	30	6.565	26	5.689	8.5584	9.5	50254.4	457
P29341	Polyadenylate-binding protein 1 OS=Mus musculus (Mouse) OX=10090 GN=Pabpc1 PE=1 SV=2	3	0.230375	0.0045555	50.5708	0.216696	4	(D+E+H+K+N+Q+R+S+T+Z)	296	46.541	(B+D+E+H+K+R+Z)	159	25	(F+H+W+Y)	58	9.119	(A+I+L+V)	173	27.201	(A+C+F+G+I+L+M+P+V+W+Y)	340	53.459	(H+K+R)	94	14.78	(B+D+E+Z)	65	10.22	41	6.447	43	6.761	9.9988	24	70670.8	636
P32921	Tryptophan--tRNA ligase, cytoplasmic OS=Mus musculus (Mouse) OX=10090 GN=Wars PE=1 SV=2	3	0.234253	0.0261223	8.96754	0.220574	4	(D+E+H+K+N+Q+R+S+T+Z)	233	48.441	(B+D+E+H+K+R+Z)	130	27.027	(F+H+W+Y)	63	13.098	(A+I+L+V)	119	24.74	(A+C+F+G+I+L+M+P+V+W+Y)	248	51.559	(H+K+R)	69	14.345	(B+D+E+Z)	61	12.682	34	7.069	24	4.99	6.8605	2.5	54357.9	481
P35505	Fumarylacetoacetase OS=Mus musculus (Mouse) OX=10090 GN=Fah PE=1 SV=2	3	0.232628	0.00901633	25.8007	0.218949	4	(D+E+H+K+N+Q+R+S+T+Z)	179	42.721	(B+D+E+H+K+R+Z)	86	20.525	(F+H+W+Y)	52	12.411	(A+I+L+V)	111	26.492	(A+C+F+G+I+L+M+P+V+W+Y)	240	57.279	(H+K+R)	49	11.695	(B+D+E+Z)	37	8.831	16	3.819	19	4.535	7.1511	5	46175.8	419
P35585	AP-1 complex subunit mu-1 OS=Mus musculus (Mouse) OX=10090 GN=Ap1m1 PE=1 SV=3	3	0.228265	0.0101846	22.4127	0.214586	4	(D+E+H+K+N+Q+R+S+T+Z)	201	47.518	(B+D+E+H+K+R+Z)	119	28.132	(F+H+W+Y)	54	12.766	(A+I+L+V)	119	28.132	(A+C+F+G+I+L+M+P+V+W+Y)	222	52.482	(H+K+R)	64	15.13	(B+D+E+Z)	55	13.002	32	7.565	22	5.201	7.2479	4	48542.8	423
P38060	Hydroxymethylglutaryl-CoA lyase, mitochondrial OS=Mus musculus (Mouse) OX=10090 GN=Hmgcl PE=1 SV=2	3	0.225619	0.00871404	25.8914	0.21194	4	(D+E+H+K+N+Q+R+S+T+Z)	127	39.077	(B+D+E+H+K+R+Z)	62	19.077	(F+H+W+Y)	23	7.077	(A+I+L+V)	114	35.077	(A+C+F+G+I+L+M+P+V+W+Y)	198	60.923	(H+K+R)	36	11.077	(B+D+E+Z)	26	8	21	6.462	10	3.077	8.4712	7.5	34238.8	325
P45376	Aldo-keto reductase family 1 member B1 OS=Mus musculus (Mouse) OX=10090 GN=Akr1b1 PE=1 SV=3	2	0.222239	0.019482	11.4074	0.20856	4	(D+E+H+K+N+Q+R+S+T+Z)	142	44.937	(B+D+E+H+K+R+Z)	81	25.633	(F+H+W+Y)	37	11.709	(A+I+L+V)	96	30.38	(A+C+F+G+I+L+M+P+V+W+Y)	174	55.063	(H+K+R)	44	13.924	(B+D+E+Z)	37	11.709	26	8.228	10	3.165	7.1261	3	35732.2	316
P45952	Medium-chain specific acyl-CoA dehydrogenase, mitochondrial OS=Mus musculus (Mouse) OX=10090 GN=Acadm PE=1 SV=1	3	0.222767	0.0168878	13.191	0.209088	4	(D+E+H+K+N+Q+R+S+T+Z)	181	42.993	(B+D+E+H+K+R+Z)	110	26.128	(F+H+W+Y)	46	10.926	(A+I+L+V)	128	30.404	(A+C+F+G+I+L+M+P+V+W+Y)	240	57.007	(H+K+R)	61	14.489	(B+D+E+Z)	49	11.639	30	7.126	24	5.701	8.4376	8.5	46481.2	421
P46656	Adrenodoxin, mitochondrial OS=Mus musculus (Mouse) OX=10090 GN=Fdx1 PE=1 SV=1	3	0.243079	0.0168454	14.43	0.2294	4	(D+E+H+K+N+Q+R+S+T+Z)	86	45.745	(B+D+E+H+K+R+Z)	51	27.128	(F+H+W+Y)	11	5.851	(A+I+L+V)	59	31.383	(A+C+F+G+I+L+M+P+V+W+Y)	102	54.255	(H+K+R)	25	13.298	(B+D+E+Z)	26	13.83	7	3.723	14	7.447	5.2928	-3	20122.9	188
P47753	F-actin-capping protein subunit alpha-1 OS=Mus musculus (Mouse) OX=10090 GN=Capza1 PE=1 SV=4	2	0.231804	0.0407023	5.69512	0.218125	4	(D+E+H+K+N+Q+R+S+T+Z)	154	53.846	(B+D+E+H+K+R+Z)	84	29.371	(F+H+W+Y)	38	13.287	(A+I+L+V)	72	25.175	(A+C+F+G+I+L+M+P+V+W+Y)	132	46.154	(H+K+R)	41	14.336	(B+D+E+Z)	43	15.035	19	6.643	14	4.895	5.2365	-6	32939.8	286
P47757	F-actin-capping protein subunit beta OS=Mus musculus (Mouse) OX=10090 GN=Capzb PE=1 SV=3	3	0.234513	0.0167307	14.0169	0.220834	4	(D+E+H+K+N+Q+R+S+T+Z)	143	51.625	(B+D+E+H+K+R+Z)	81	29.242	(F+H+W+Y)	24	8.664	(A+I+L+V)	74	26.715	(A+C+F+G+I+L+M+P+V+W+Y)	134	48.375	(H+K+R)	40	14.44	(B+D+E+Z)	41	14.801	20	7.22	15	5.415	5.4322	-3.5	31345.5	277
P47758	Signal recognition particle receptor subunit beta OS=Mus musculus (Mouse) OX=10090 GN=Srprb PE=1 SV=1	2	0.255786	0.0294935	8.67262	0.242107	4	(D+E+H+K+N+Q+R+S+T+Z)	128	47.584	(B+D+E+H+K+R+Z)	62	23.048	(F+H+W+Y)	21	7.807	(A+I+L+V)	93	34.572	(A+C+F+G+I+L+M+P+V+W+Y)	141	52.416	(H+K+R)	35	13.011	(B+D+E+Z)	27	10.037	18	6.691	16	5.948	9.8242	7.5	29579	269
P49442	Inositol polyphosphate 1-phosphatase OS=Mus musculus (Mouse) OX=10090 GN=Inpp1 PE=1 SV=2	3	0.245132	0.0122932	19.9404	0.231453	4	(D+E+H+K+N+Q+R+S+T+Z)	187	47.222	(B+D+E+H+K+R+Z)	92	23.232	(F+H+W+Y)	33	8.333	(A+I+L+V)	123	31.061	(A+C+F+G+I+L+M+P+V+W+Y)	209	52.778	(H+K+R)	41	10.354	(B+D+E+Z)	51	12.879	25	6.313	11	2.778	4.6379	-12.5	43346.2	396
P50247	Adenosylhomocysteinase OS=Mus musculus (Mouse) OX=10090 GN=Ahcy PE=1 SV=3	3	0.25335	0.00878639	28.8344	0.239671	4	(D+E+H+K+N+Q+R+S+T+Z)	180	41.667	(B+D+E+H+K+R+Z)	110	25.463	(F+H+W+Y)	44	10.185	(A+I+L+V)	141	32.639	(A+C+F+G+I+L+M+P+V+W+Y)	252	58.333	(H+K+R)	58	13.426	(B+D+E+Z)	52	12.037	30	6.944	16	3.704	6.4982	0	47688.2	432
P50396	Rab GDP dissociation inhibitor alpha OS=Mus musculus (Mouse) OX=10090 GN=Gdi1 PE=1 SV=3	3	0.255793	0.0707296	3.6165	0.242114	4	(D+E+H+K+N+Q+R+S+T+Z)	204	45.638	(B+D+E+H+K+R+Z)	119	26.622	(F+H+W+Y)	50	11.186	(A+I+L+V)	122	27.293	(A+C+F+G+I+L+M+P+V+W+Y)	243	54.362	(H+K+R)	54	12.081	(B+D+E+Z)	65	14.541	29	6.488	20	4.474	4.6997	-13.5	50521.6	447
P52760	2-iminobutanoate/2-iminopropanoate deaminase OS=Mus musculus (Mouse) OX=10090 GN=Rida PE=1 SV=3	3	0.235543	0.0100808	23.3655	0.221864	4	(D+E+H+K+N+Q+R+S+T+Z)	53	39.259	(B+D+E+H+K+R+Z)	24	17.778	(F+H+W+Y)	9	6.667	(A+I+L+V)	51	37.778	(A+C+F+G+I+L+M+P+V+W+Y)	82	60.741	(H+K+R)	13	9.63	(B+D+E+Z)	11	8.148	8	5.926	5	3.704	8.8467	2	14255.4	135
P55050	Fatty acid-binding protein, intestinal OS=Mus musculus (Mouse) OX=10090 GN=Fabp2 PE=1 SV=2	3	0.244968	0.00927242	26.419	0.231289	4	(D+E+H+K+N+Q+R+S+T+Z)	68	51.515	(B+D+E+H+K+R+Z)	41	31.061	(F+H+W+Y)	16	12.121	(A+I+L+V)	32	24.242	(A+C+F+G+I+L+M+P+V+W+Y)	64	48.485	(H+K+R)	21	15.909	(B+D+E+Z)	20	15.152	14	10.606	6	4.545	7.0187	0.5	15126.2	132
P56376	Acylphosphatase-1 OS=Mus musculus (Mouse) OX=10090 GN=Acyp1 PE=1 SV=2	2	0.248831	0.0397525	6.25949	0.235152	4	(D+E+H+K+N+Q+R+S+T+Z)	49	49.495	(B+D+E+H+K+R+Z)	25	25.253	(F+H+W+Y)	12	12.121	(A+I+L+V)	25	25.253	(A+C+F+G+I+L+M+P+V+W+Y)	50	50.505	(H+K+R)	14	14.141	(B+D+E+Z)	11	11.111	8	8.081	5	5.051	9.5109	2.5	11240.7	99
P57776	Elongation factor 1-delta OS=Mus musculus (Mouse) OX=10090 GN=Eef1d PE=1 SV=3	3	0.225872	0.00794602	28.4258	0.212193	4	(D+E+H+K+N+Q+R+S+T+Z)	151	53.737	(B+D+E+H+K+R+Z)	94	33.452	(F+H+W+Y)	18	6.406	(A+I+L+V)	80	28.47	(A+C+F+G+I+L+M+P+V+W+Y)	130	46.263	(H+K+R)	42	14.947	(B+D+E+Z)	52	18.505	21	7.473	17	6.05	4.6432	-12	31293	281
P57784	U2 small nuclear ribonucleoprotein A' OS=Mus musculus (Mouse) OX=10090 GN=Snrpa1 PE=1 SV=2	3	0.228763	0.00936497	24.4276	0.215084	4	(D+E+H+K+N+Q+R+S+T+Z)	127	49.804	(B+D+E+H+K+R+Z)	78	30.588	(F+H+W+Y)	13	5.098	(A+I+L+V)	82	32.157	(A+C+F+G+I+L+M+P+V+W+Y)	128	50.196	(H+K+R)	41	16.078	(B+D+E+Z)	37	14.51	21	8.235	19	7.451	8.8959	3.5	28357.5	255
P58281	Dynamin-like 120 kDa protein, mitochondrial OS=Mus musculus (Mouse) OX=10090 GN=Opa1 PE=1 SV=1	3	0.223558	0.01316	16.9877	0.209879	4	(D+E+H+K+N+Q+R+S+T+Z)	517	53.854	(B+D+E+H+K+R+Z)	318	33.125	(F+H+W+Y)	104	10.833	(A+I+L+V)	271	28.229	(A+C+F+G+I+L+M+P+V+W+Y)	443	46.146	(H+K+R)	173	18.021	(B+D+E+Z)	145	15.104	83	8.646	61	6.354	7.5329	13.5	111339	960
P61089	Ubiquitin-conjugating enzyme E2 N OS=Mus musculus (Mouse) OX=10090 GN=Ube2n PE=1 SV=1	3	0.254875	0.0103385	24.653	0.241196	4	(D+E+H+K+N+Q+R+S+T+Z)	64	42.105	(B+D+E+H+K+R+Z)	39	25.658	(F+H+W+Y)	14	9.211	(A+I+L+V)	51	33.553	(A+C+F+G+I+L+M+P+V+W+Y)	88	57.895	(H+K+R)	20	13.158	(B+D+E+Z)	19	12.5	9	5.921	9	5.921	6.4753	0	17137.8	152
P62259	14-3-3 protein epsilon OS=Mus musculus (Mouse) OX=10090 GN=Ywhae PE=1 SV=1	3	0.23809	0.0228678	10.4116	0.224411	4	(D+E+H+K+N+Q+R+S+T+Z)	130	50.98	(B+D+E+H+K+R+Z)	86	33.725	(F+H+W+Y)	22	8.627	(A+I+L+V)	78	30.588	(A+C+F+G+I+L+M+P+V+W+Y)	125	49.02	(H+K+R)	35	13.725	(B+D+E+Z)	51	20	18	7.059	14	5.49	4.3629	-17.5	29173.9	255
P63101	14-3-3 protein zeta/delta OS=Mus musculus (Mouse) OX=10090 GN=Ywhaz PE=1 SV=1	3	0.223501	0.0318735	7.01211	0.209822	4	(D+E+H+K+N+Q+R+S+T+Z)	130	53.061	(B+D+E+H+K+R+Z)	77	31.429	(F+H+W+Y)	20	8.163	(A+I+L+V)	70	28.571	(A+C+F+G+I+L+M+P+V+W+Y)	115	46.939	(H+K+R)	32	13.061	(B+D+E+Z)	45	18.367	20	8.163	11	4.49	4.4346	-13.5	27771.1	245
P63158	High mobility group protein B1 OS=Mus musculus (Mouse) OX=10090 GN=Hmgb1 PE=1 SV=2	3	0.229802	0.0112107	20.4985	0.216123	4	(D+E+H+K+N+Q+R+S+T+Z)	132	61.395	(B+D+E+H+K+R+Z)	110	51.163	(F+H+W+Y)	21	9.767	(A+I+L+V)	32	14.884	(A+C+F+G+I+L+M+P+V+W+Y)	83	38.605	(H+K+R)	54	25.116	(B+D+E+Z)	56	26.047	43	20	8	3.721	5.4207	-3.5	24893.8	215
P68369	Tubulin alpha-1A chain OS=Mus musculus (Mouse) OX=10090 GN=Tuba1a PE=1 SV=1	3	0.249222	0.0086895	28.6808	0.235543	4	(D+E+H+K+N+Q+R+S+T+Z)	200	44.346	(B+D+E+H+K+R+Z)	117	25.942	(F+H+W+Y)	56	12.417	(A+I+L+V)	129	28.603	(A+C+F+G+I+L+M+P+V+W+Y)	251	55.654	(H+K+R)	53	11.752	(B+D+E+Z)	64	14.191	19	4.213	21	4.656	4.6995	-17.5	50135.6	451
P70296	Phosphatidylethanolamine-binding protein 1 OS=Mus musculus (Mouse) OX=10090 GN=Pebp1 PE=1 SV=3	3	0.23038	0.00662787	34.7593	0.216701	4	(D+E+H+K+N+Q+R+S+T+Z)	85	45.455	(B+D+E+H+K+R+Z)	48	25.668	(F+H+W+Y)	22	11.765	(A+I+L+V)	47	25.134	(A+C+F+G+I+L+M+P+V+W+Y)	102	54.545	(H+K+R)	23	12.299	(B+D+E+Z)	25	13.369	12	6.417	7	3.743	5.0272	-4	20830.4	187
P70333	Heterogeneous nuclear ribonucleoprotein H2 OS=Mus musculus (Mouse) OX=10090 GN=Hnrnph2 PE=1 SV=1	2	0.256135	0.0114336	22.402	0.242456	4	(D+E+H+K+N+Q+R+S+T+Z)	206	45.88	(B+D+E+H+K+R+Z)	114	25.39	(F+H+W+Y)	63	14.031	(A+I+L+V)	87	19.376	(A+C+F+G+I+L+M+P+V+W+Y)	243	54.12	(H+K+R)	59	13.14	(B+D+E+Z)	55	12.249	16	3.563	31	6.904	6.2393	-2	49279.6	449
P84091	AP-2 complex subunit mu OS=Mus musculus (Mouse) OX=10090 GN=Ap2m1 PE=1 SV=1	3	0.244164	0.00644971	37.8565	0.230485	4	(D+E+H+K+N+Q+R+S+T+Z)	208	47.816	(B+D+E+H+K+R+Z)	117	26.897	(F+H+W+Y)	47	10.805	(A+I+L+V)	125	28.736	(A+C+F+G+I+L+M+P+V+W+Y)	227	52.184	(H+K+R)	72	16.552	(B+D+E+Z)	45	10.345	38	8.736	27	6.207	10.0866	23.5	49654.7	435
P99026	Proteasome subunit beta type-4 OS=Mus musculus (Mouse) OX=10090 GN=Psmb4 PE=1 SV=1	3	0.226152	0.0385948	5.85964	0.212473	4	(D+E+H+K+N+Q+R+S+T+Z)	105	39.773	(B+D+E+H+K+R+Z)	55	20.833	(F+H+W+Y)	31	11.742	(A+I+L+V)	76	28.788	(A+C+F+G+I+L+M+P+V+W+Y)	159	60.227	(H+K+R)	27	10.227	(B+D+E+Z)	28	10.606	5	1.894	18	6.818	5.3521	-3	29116.1	264
Q01768	Nucleoside diphosphate kinase B OS=Mus musculus (Mouse) OX=10090 GN=Nme2 PE=1 SV=1	3	0.235575	0.00593115	39.7183	0.221896	4	(D+E+H+K+N+Q+R+S+T+Z)	67	44.079	(B+D+E+H+K+R+Z)	47	30.921	(F+H+W+Y)	20	13.158	(A+I+L+V)	43	28.289	(A+C+F+G+I+L+M+P+V+W+Y)	85	55.921	(H+K+R)	26	17.105	(B+D+E+Z)	21	13.816	12	7.895	9	5.921	7.3835	2.5	17363.1	152
Q3TNA1	Xylulose kinase OS=Mus musculus (Mouse) OX=10090 GN=Xylb PE=1 SV=1	3	0.22794	0.0243789	9.34988	0.214261	4	(D+E+H+K+N+Q+R+S+T+Z)	231	41.924	(B+D+E+H+K+R+Z)	111	20.145	(F+H+W+Y)	63	11.434	(A+I+L+V)	169	30.672	(A+C+F+G+I+L+M+P+V+W+Y)	320	58.076	(H+K+R)	61	11.071	(B+D+E+Z)	50	9.074	21	3.811	25	4.537	6.8739	3.5	59543.8	551
Q3U9G9	Delta(14)-sterol reductase LBR OS=Mus musculus (Mouse) OX=10090 GN=Lbr PE=1 SV=2	3	0.249873	0.0218138	11.4548	0.236193	4	(D+E+H+K+N+Q+R+S+T+Z)	258	41.214	(B+D+E+H+K+R+Z)	154	24.601	(F+H+W+Y)	88	14.058	(A+I+L+V)	194	30.99	(A+C+F+G+I+L+M+P+V+W+Y)	368	58.786	(H+K+R)	96	15.335	(B+D+E+Z)	58	9.265	35	5.591	45	7.188	9.7336	30	71440.2	626
Q3UFF7	Lysophospholipase-like protein 1 OS=Mus musculus (Mouse) OX=10090 GN=Lyplal1 PE=1 SV=3	2	0.2346	0.0195923	11.9741	0.220921	4	(D+E+H+K+N+Q+R+S+T+Z)	110	46.025	(B+D+E+H+K+R+Z)	56	23.431	(F+H+W+Y)	30	12.552	(A+I+L+V)	66	27.615	(A+C+F+G+I+L+M+P+V+W+Y)	129	53.975	(H+K+R)	35	14.644	(B+D+E+Z)	21	8.787	13	5.439	9	3.766	7.8262	7.5	26354.2	239
Q3UIA2	Rho GTPase-activating protein 17 OS=Mus musculus (Mouse) OX=10090 GN=Arhgap17 PE=1 SV=1	2	0.24052	0.0521036	4.61619	0.226841	4	(D+E+H+K+N+Q+R+S+T+Z)	421	49.764	(B+D+E+H+K+R+Z)	207	24.468	(F+H+W+Y)	67	7.92	(A+I+L+V)	216	25.532	(A+C+F+G+I+L+M+P+V+W+Y)	425	50.236	(H+K+R)	117	13.83	(B+D+E+Z)	90	10.638	50	5.91	39	4.61	7.5403	13	92202.1	846
Q571F8	Glutaminase liver isoform, mitochondrial OS=Mus musculus (Mouse) OX=10090 GN=Gls2 PE=1 SV=2	3	0.24276	0.013041	18.6151	0.229081	4	(D+E+H+K+N+Q+R+S+T+Z)	270	44.85	(B+D+E+H+K+R+Z)	149	24.751	(F+H+W+Y)	71	11.794	(A+I+L+V)	173	28.738	(A+C+F+G+I+L+M+P+V+W+Y)	332	55.15	(H+K+R)	86	14.286	(B+D+E+Z)	63	10.465	34	5.648	30	4.983	7.642	12	66365.9	602
Q571I9	Aldehyde dehydrogenase family 16 member A1 OS=Mus musculus (Mouse) OX=10090 GN=Aldh16a1 PE=1 SV=2	3	0.230159	0.0172655	13.3306	0.21648	4	(D+E+H+K+N+Q+R+S+T+Z)	296	36.908	(B+D+E+H+K+R+Z)	150	18.703	(F+H+W+Y)	68	8.479	(A+I+L+V)	290	36.16	(A+C+F+G+I+L+M+P+V+W+Y)	506	63.092	(H+K+R)	78	9.726	(B+D+E+Z)	72	8.978	14	1.746	47	5.86	6.2668	-2.5	84755.8	802
Q5U458	DnaJ homolog subfamily C member 11 OS=Mus musculus (Mouse) OX=10090 GN=Dnajc11 PE=1 SV=2	3	0.232865	0.0128105	18.1777	0.219186	4	(D+E+H+K+N+Q+R+S+T+Z)	275	49.195	(B+D+E+H+K+R+Z)	160	28.623	(F+H+W+Y)	57	10.197	(A+I+L+V)	166	29.696	(A+C+F+G+I+L+M+P+V+W+Y)	284	50.805	(H+K+R)	88	15.742	(B+D+E+Z)	72	12.88	32	5.725	44	7.871	8.4205	10	63233	559
Q5U5V2	Hydroxylysine kinase OS=Mus musculus (Mouse) OX=10090 GN=Hykk PE=1 SV=2	3	0.240207	0.0112234	21.4023	0.226528	4	(D+E+H+K+N+Q+R+S+T+Z)	172	45.745	(B+D+E+H+K+R+Z)	88	23.404	(F+H+W+Y)	48	12.766	(A+I+L+V)	114	30.319	(A+C+F+G+I+L+M+P+V+W+Y)	204	54.255	(H+K+R)	45	11.968	(B+D+E+Z)	43	11.436	19	5.053	14	3.723	5.9274	-4	42356.6	376
Q60598	Src substrate cortactin OS=Mus musculus (Mouse) OX=10090 GN=Cttn PE=1 SV=2	3	0.251065	0.00712807	35.222	0.237386	4	(D+E+H+K+N+Q+R+S+T+Z)	302	55.311	(B+D+E+H+K+R+Z)	190	34.799	(F+H+W+Y)	69	12.637	(A+I+L+V)	104	19.048	(A+C+F+G+I+L+M+P+V+W+Y)	244	44.689	(H+K+R)	91	16.667	(B+D+E+Z)	99	18.132	50	9.158	26	4.762	5.0467	-15.5	61249.8	546
Q60932	Voltage-dependent anion-selective channel protein 1 OS=Mus musculus (Mouse) OX=10090 GN=Vdac1 PE=1 SV=3	3	0.229512	0.00593734	38.6558	0.215833	4	(D+E+H+K+N+Q+R+S+T+Z)	143	48.311	(B+D+E+H+K+R+Z)	64	21.622	(F+H+W+Y)	35	11.824	(A+I+L+V)	77	26.014	(A+C+F+G+I+L+M+P+V+W+Y)	153	51.689	(H+K+R)	35	11.824	(B+D+E+Z)	29	9.797	25	8.446	7	2.365	8.5771	4.5	32351.5	296
Q60991	Cytochrome P450 7B1 OS=Mus musculus (Mouse) OX=10090 GN=Cyp7b1 PE=1 SV=2	3	0.237943	0.0464035	5.12769	0.224264	4	(D+E+H+K+N+Q+R+S+T+Z)	229	45.168	(B+D+E+H+K+R+Z)	135	26.627	(F+H+W+Y)	70	13.807	(A+I+L+V)	149	29.389	(A+C+F+G+I+L+M+P+V+W+Y)	278	54.832	(H+K+R)	78	15.385	(B+D+E+Z)	57	11.243	41	8.087	27	5.325	9.5243	16	58470.3	507
Q61102	ATP-binding cassette sub-family B member 7, mitochondrial OS=Mus musculus (Mouse) OX=10090 GN=Abcb7 PE=1 SV=3	3	0.236831	0.00821491	28.8294	0.223152	4	(D+E+H+K+N+Q+R+S+T+Z)	333	44.282	(B+D+E+H+K+R+Z)	164	21.809	(F+H+W+Y)	79	10.505	(A+I+L+V)	255	33.91	(A+C+F+G+I+L+M+P+V+W+Y)	419	55.718	(H+K+R)	99	13.165	(B+D+E+Z)	65	8.644	40	5.319	42	5.585	9.7439	25.5	82580.9	752
Q61176	Arginase-1 OS=Mus musculus (Mouse) OX=10090 GN=Arg1 PE=1 SV=1	3	0.231014	0.0128883	17.9243	0.217335	4	(D+E+H+K+N+Q+R+S+T+Z)	142	43.963	(B+D+E+H+K+R+Z)	85	26.316	(F+H+W+Y)	31	9.598	(A+I+L+V)	96	29.721	(A+C+F+G+I+L+M+P+V+W+Y)	181	56.037	(H+K+R)	46	14.241	(B+D+E+Z)	39	12.074	26	8.05	11	3.406	6.9693	2.5	34807.9	323
Q61937	Nucleophosmin OS=Mus musculus (Mouse) OX=10090 GN=Npm1 PE=1 SV=1	3	0.237703	0.00780195	30.4672	0.224024	4	(D+E+H+K+N+Q+R+S+T+Z)	168	57.534	(B+D+E+H+K+R+Z)	112	38.356	(F+H+W+Y)	18	6.164	(A+I+L+V)	63	21.575	(A+C+F+G+I+L+M+P+V+W+Y)	124	42.466	(H+K+R)	46	15.753	(B+D+E+Z)	66	22.603	33	11.301	8	2.74	4.3666	-22.5	32560.1	292
Q62376	U1 small nuclear ribonucleoprotein 70 kDa OS=Mus musculus (Mouse) OX=10090 GN=Snrnp70 PE=1 SV=2	3	0.235833	0.0146342	16.1152	0.222154	4	(D+E+H+K+N+Q+R+S+T+Z)	267	59.598	(B+D+E+H+K+R+Z)	219	48.884	(F+H+W+Y)	34	7.589	(A+I+L+V)	59	13.17	(A+C+F+G+I+L+M+P+V+W+Y)	181	40.402	(H+K+R)	125	27.902	(B+D+E+Z)	94	20.982	22	4.911	91	20.312	10.4725	25	51992.1	448
Q62417	Sorbin and SH3 domain-containing protein 1 OS=Mus musculus (Mouse) OX=10090 GN=Sorbs1 PE=1 SV=2	2	0.234072	0.0368518	6.3517	0.220393	4	(D+E+H+K+N+Q+R+S+T+Z)	717	55.581	(B+D+E+H+K+R+Z)	379	29.38	(F+H+W+Y)	112	8.682	(A+I+L+V)	282	21.86	(A+C+F+G+I+L+M+P+V+W+Y)	573	44.419	(H+K+R)	212	16.434	(B+D+E+Z)	167	12.946	75	5.814	100	7.752	8.3293	26.5	143070	1290
Q63918	Caveolae-associated protein 2 OS=Mus musculus (Mouse) OX=10090 GN=Cavin2 PE=1 SV=3	2	0.240876	0.0478393	5.03511	0.227197	4	(D+E+H+K+N+Q+R+S+T+Z)	258	61.722	(B+D+E+H+K+R+Z)	146	34.928	(F+H+W+Y)	20	4.785	(A+I+L+V)	103	24.641	(A+C+F+G+I+L+M+P+V+W+Y)	160	38.278	(H+K+R)	68	16.268	(B+D+E+Z)	78	18.66	36	8.612	23	5.502	4.8816	-14.5	46763.9	418
Q64442	Sorbitol dehydrogenase OS=Mus musculus (Mouse) OX=10090 GN=Sord PE=1 SV=3	3	0.247836	0.00750085	33.0411	0.234157	4	(D+E+H+K+N+Q+R+S+T+Z)	140	39.216	(B+D+E+H+K+R+Z)	86	24.09	(F+H+W+Y)	31	8.683	(A+I+L+V)	118	33.053	(A+C+F+G+I+L+M+P+V+W+Y)	217	60.784	(H+K+R)	47	13.165	(B+D+E+Z)	39	10.924	25	7.003	12	3.361	6.9793	3	38249.4	357
Q64471	Glutathione S-transferase theta-1 OS=Mus musculus (Mouse) OX=10090 GN=Gstt1 PE=1 SV=4	3	0.248209	0.0186693	13.2951	0.23453	4	(D+E+H+K+N+Q+R+S+T+Z)	91	37.917	(B+D+E+H+K+R+Z)	65	27.083	(F+H+W+Y)	31	12.917	(A+I+L+V)	87	36.25	(A+C+F+G+I+L+M+P+V+W+Y)	149	62.083	(H+K+R)	37	15.417	(B+D+E+Z)	28	11.667	14	5.833	13	5.417	7.2227	4	27374.2	240
Q6P6M7	O-phosphoseryl-tRNA(Sec) selenium transferase OS=Mus musculus (Mouse) OX=10090 GN=Sepsecs PE=1 SV=2	3	0.224482	0.00774433	28.9866	0.210803	4	(D+E+H+K+N+Q+R+S+T+Z)	219	43.452	(B+D+E+H+K+R+Z)	129	25.595	(F+H+W+Y)	47	9.325	(A+I+L+V)	169	33.532	(A+C+F+G+I+L+M+P+V+W+Y)	285	56.548	(H+K+R)	75	14.881	(B+D+E+Z)	54	10.714	27	5.357	31	6.151	8.0696	12.5	55325.9	504
Q6PD03	Serine/threonine-protein phosphatase 2A 56 kDa regulatory subunit alpha isoform OS=Mus musculus (Mouse) OX=10090 GN=Ppp2r5a PE=1 SV=1	2	0.251992	0.0667411	3.77567	0.238313	4	(D+E+H+K+N+Q+R+S+T+Z)	244	50.206	(B+D+E+H+K+R+Z)	140	28.807	(F+H+W+Y)	59	12.14	(A+I+L+V)	141	29.012	(A+C+F+G+I+L+M+P+V+W+Y)	242	49.794	(H+K+R)	74	15.226	(B+D+E+Z)	66	13.58	42	8.642	22	4.527	7.0008	3	56347	486
Q6ZQ38	Cullin-associated NEDD8-dissociated protein 1 OS=Mus musculus (Mouse) OX=10090 GN=Cand1 PE=1 SV=2	3	0.224131	0.00963423	23.264	0.210452	4	(D+E+H+K+N+Q+R+S+T+Z)	576	46.829	(B+D+E+H+K+R+Z)	310	25.203	(F+H+W+Y)	94	7.642	(A+I+L+V)	418	33.984	(A+C+F+G+I+L+M+P+V+W+Y)	654	53.171	(H+K+R)	154	12.52	(B+D+E+Z)	156	12.683	77	6.26	52	4.228	5.5342	-14.5	136332	1230
Q6ZWX6	Eukaryotic translation initiation factor 2 subunit 1 OS=Mus musculus (Mouse) OX=10090 GN=Eif2s1 PE=1 SV=3	3	0.237904	0.00688829	34.5374	0.224225	4	(D+E+H+K+N+Q+R+S+T+Z)	160	50.794	(B+D+E+H+K+R+Z)	108	34.286	(F+H+W+Y)	23	7.302	(A+I+L+V)	98	31.111	(A+C+F+G+I+L+M+P+V+W+Y)	155	49.206	(H+K+R)	49	15.556	(B+D+E+Z)	59	18.73	21	6.667	25	7.937	4.7268	-11.5	36108.2	315
Q78IK2	ATP synthase membrane subunit DAPIT, mitochondrial OS=Mus musculus (Mouse) OX=10090 GN=Atp5md PE=1 SV=1	3	0.239727	0.00879146	27.2681	0.226048	4	(D+E+H+K+N+Q+R+S+T+Z)	22	37.931	(B+D+E+H+K+R+Z)	10	17.241	(F+H+W+Y)	8	13.793	(A+I+L+V)	17	29.31	(A+C+F+G+I+L+M+P+V+W+Y)	36	62.069	(H+K+R)	8	13.793	(B+D+E+Z)	2	3.448	6	10.345	2	3.448	10.323	6	6381.52	58
Q78PY7	Staphylococcal nuclease domain-containing protein 1 OS=Mus musculus (Mouse) OX=10090 GN=Snd1 PE=1 SV=1	3	0.238218	0.00590032	40.3737	0.224539	4	(D+E+H+K+N+Q+R+S+T+Z)	438	48.132	(B+D+E+H+K+R+Z)	270	29.67	(F+H+W+Y)	89	9.78	(A+I+L+V)	272	29.89	(A+C+F+G+I+L+M+P+V+W+Y)	472	51.868	(H+K+R)	145	15.934	(B+D+E+Z)	125	13.736	57	6.264	67	7.363	7.4002	9.5	102088	910
Q791V5	Mitochondrial carrier homolog 2 OS=Mus musculus (Mouse) OX=10090 GN=Mtch2 PE=1 SV=1	3	0.249472	0.0158811	15.7087	0.235793	4	(D+E+H+K+N+Q+R+S+T+Z)	115	37.954	(B+D+E+H+K+R+Z)	49	16.172	(F+H+W+Y)	36	11.881	(A+I+L+V)	93	30.693	(A+C+F+G+I+L+M+P+V+W+Y)	188	62.046	(H+K+R)	29	9.571	(B+D+E+Z)	20	6.601	10	3.3	15	4.95	8.2516	7	33499.1	303
Q7TNG5	Echinoderm microtubule-associated protein-like 2 OS=Mus musculus (Mouse) OX=10090 GN=Eml2 PE=1 SV=1	3	0.229244	0.0109734	20.891	0.215565	4	(D+E+H+K+N+Q+R+S+T+Z)	289	44.53	(B+D+E+H+K+R+Z)	155	23.883	(F+H+W+Y)	85	13.097	(A+I+L+V)	188	28.968	(A+C+F+G+I+L+M+P+V+W+Y)	360	55.47	(H+K+R)	82	12.635	(B+D+E+Z)	73	11.248	26	4.006	30	4.622	6.2433	-4	70733.7	649
Q80W22	Threonine synthase-like 2 OS=Mus musculus (Mouse) OX=10090 GN=Thnsl2 PE=1 SV=1	3	0.255967	0.018138	14.1122	0.242288	4	(D+E+H+K+N+Q+R+S+T+Z)	226	46.791	(B+D+E+H+K+R+Z)	117	24.224	(F+H+W+Y)	54	11.18	(A+I+L+V)	148	30.642	(A+C+F+G+I+L+M+P+V+W+Y)	257	53.209	(H+K+R)	62	12.836	(B+D+E+Z)	55	11.387	20	4.141	25	5.176	6.3547	-1.5	54188.1	483
Q80WJ7	Protein LYRIC OS=Mus musculus (Mouse) OX=10090 GN=Mtdh PE=1 SV=1	3	0.223724	0.0115158	19.4275	0.210045	4	(D+E+H+K+N+Q+R+S+T+Z)	351	60.622	(B+D+E+H+K+R+Z)	190	32.815	(F+H+W+Y)	28	4.836	(A+I+L+V)	123	21.244	(A+C+F+G+I+L+M+P+V+W+Y)	228	39.378	(H+K+R)	105	18.135	(B+D+E+Z)	85	14.68	71	12.263	30	5.181	10.0646	18	63846	579
Q80X85	28S ribosomal protein S7, mitochondrial OS=Mus musculus (Mouse) OX=10090 GN=Mrps7 PE=1 SV=1	2	0.240244	0.0280462	8.56599	0.226565	4	(D+E+H+K+N+Q+R+S+T+Z)	110	45.455	(B+D+E+H+K+R+Z)	76	31.405	(F+H+W+Y)	29	11.983	(A+I+L+V)	72	29.752	(A+C+F+G+I+L+M+P+V+W+Y)	132	54.545	(H+K+R)	50	20.661	(B+D+E+Z)	26	10.744	20	8.264	23	9.504	10.5275	20.5	28062.8	242
Q80ZK0	28S ribosomal protein S10, mitochondrial OS=Mus musculus (Mouse) OX=10090 GN=Mrps10 PE=1 SV=1	3	0.253394	0.0142584	17.7715	0.239715	4	(D+E+H+K+N+Q+R+S+T+Z)	83	51.875	(B+D+E+H+K+R+Z)	54	33.75	(F+H+W+Y)	19	11.875	(A+I+L+V)	47	29.375	(A+C+F+G+I+L+M+P+V+W+Y)	77	48.125	(H+K+R)	32	20	(B+D+E+Z)	22	13.75	16	10	9	5.625	9.2071	6.5	18697.7	160
Q8BGC4	Prostaglandin reductase-3 OS=Mus musculus (Mouse) OX=10090 GN=Zadh2 PE=1 SV=1	3	0.254529	0.0164677	15.4563	0.24085	4	(D+E+H+K+N+Q+R+S+T+Z)	142	37.666	(B+D+E+H+K+R+Z)	80	21.22	(F+H+W+Y)	39	10.345	(A+I+L+V)	131	34.748	(A+C+F+G+I+L+M+P+V+W+Y)	235	62.334	(H+K+R)	43	11.406	(B+D+E+Z)	37	9.814	19	5.04	18	4.775	7.3423	3	40528.8	377
Q8BHG1	Nardilysin OS=Mus musculus (Mouse) OX=10090 GN=Nrdc PE=1 SV=1	3	0.246155	0.0438709	5.61091	0.232476	4	(D+E+H+K+N+Q+R+S+T+Z)	585	50.388	(B+D+E+H+K+R+Z)	359	30.922	(F+H+W+Y)	150	12.92	(A+I+L+V)	304	26.184	(A+C+F+G+I+L+M+P+V+W+Y)	576	49.612	(H+K+R)	154	13.264	(B+D+E+Z)	205	17.657	76	6.546	47	4.048	4.5003	-66.5	132891	1161
Q8BK72	28S ribosomal protein S27, mitochondrial OS=Mus musculus (Mouse) OX=10090 GN=Mrps27 PE=1 SV=2	3	0.232336	0.00813952	28.5441	0.218657	4	(D+E+H+K+N+Q+R+S+T+Z)	199	47.952	(B+D+E+H+K+R+Z)	120	28.916	(F+H+W+Y)	45	10.843	(A+I+L+V)	129	31.084	(A+C+F+G+I+L+M+P+V+W+Y)	216	52.048	(H+K+R)	58	13.976	(B+D+E+Z)	62	14.94	24	5.783	28	6.747	5.1708	-7	47778.5	415
Q8BMA6	Signal recognition particle subunit SRP68 OS=Mus musculus (Mouse) OX=10090 GN=Srp68 PE=1 SV=2	3	0.241725	0.00947099	25.5227	0.228046	4	(D+E+H+K+N+Q+R+S+T+Z)	320	51.2	(B+D+E+H+K+R+Z)	186	29.76	(F+H+W+Y)	59	9.44	(A+I+L+V)	175	28	(A+C+F+G+I+L+M+P+V+W+Y)	305	48.8	(H+K+R)	103	16.48	(B+D+E+Z)	83	13.28	47	7.52	44	7.04	8.7605	14	70574.2	625
Q8BMK4	Cytoskeleton-associated protein 4 OS=Mus musculus (Mouse) OX=10090 GN=Ckap4 PE=1 SV=2	3	0.255092	0.0319627	7.98091	0.241413	4	(D+E+H+K+N+Q+R+S+T+Z)	327	56.87	(B+D+E+H+K+R+Z)	179	31.13	(F+H+W+Y)	35	6.087	(A+I+L+V)	169	29.391	(A+C+F+G+I+L+M+P+V+W+Y)	248	43.13	(H+K+R)	88	15.304	(B+D+E+Z)	91	15.826	38	6.609	35	6.087	5.371	-10.5	63692.1	575
Q8BMS4	Ubiquinone biosynthesis O-methyltransferase, mitochondrial OS=Mus musculus (Mouse) OX=10090 GN=Coq3 PE=1 SV=1	3	0.238154	0.0194141	12.2671	0.224475	4	(D+E+H+K+N+Q+R+S+T+Z)	172	46.486	(B+D+E+H+K+R+Z)	90	24.324	(F+H+W+Y)	45	12.162	(A+I+L+V)	104	28.108	(A+C+F+G+I+L+M+P+V+W+Y)	198	53.514	(H+K+R)	53	14.324	(B+D+E+Z)	37	10	18	4.865	21	5.676	7.9263	9	40956.6	370
Q8BSY0	Aspartyl/asparaginyl beta-hydroxylase OS=Mus musculus (Mouse) OX=10090 GN=Asph PE=1 SV=1	3	0.2309	0.0102955	22.4272	0.217221	4	(D+E+H+K+N+Q+R+S+T+Z)	388	52.362	(B+D+E+H+K+R+Z)	242	32.659	(F+H+W+Y)	78	10.526	(A+I+L+V)	181	24.426	(A+C+F+G+I+L+M+P+V+W+Y)	353	47.638	(H+K+R)	110	14.845	(B+D+E+Z)	132	17.814	48	6.478	40	5.398	4.7176	-33	83042.2	741
Q8BU30	Isoleucine--tRNA ligase, cytoplasmic OS=Mus musculus (Mouse) OX=10090 GN=Iars PE=1 SV=2	3	0.24141	0.00721711	33.4497	0.227731	4	(D+E+H+K+N+Q+R+S+T+Z)	582	46.117	(B+D+E+H+K+R+Z)	339	26.862	(F+H+W+Y)	154	12.203	(A+I+L+V)	368	29.16	(A+C+F+G+I+L+M+P+V+W+Y)	680	53.883	(H+K+R)	176	13.946	(B+D+E+Z)	163	12.916	82	6.498	68	5.388	6.512	0	144271	1262
Q8BVI4	Dihydropteridine reductase OS=Mus musculus (Mouse) OX=10090 GN=Qdpr PE=1 SV=2	3	0.227686	0.0111375	20.4431	0.214007	4	(D+E+H+K+N+Q+R+S+T+Z)	101	41.909	(B+D+E+H+K+R+Z)	49	20.332	(F+H+W+Y)	21	8.714	(A+I+L+V)	75	31.12	(A+C+F+G+I+L+M+P+V+W+Y)	140	58.091	(H+K+R)	27	11.203	(B+D+E+Z)	22	9.129	15	6.224	8	3.32	7.7258	3	25570.2	241
Q8BWQ1	UDP-glucuronosyltransferase 2A3 OS=Mus musculus (Mouse) OX=10090 GN=Ugt2a3 PE=1 SV=1	3	0.25573	0.00743556	34.3928	0.242051	4	(D+E+H+K+N+Q+R+S+T+Z)	220	41.199	(B+D+E+H+K+R+Z)	124	23.221	(F+H+W+Y)	79	14.794	(A+I+L+V)	164	30.712	(A+C+F+G+I+L+M+P+V+W+Y)	314	58.801	(H+K+R)	72	13.483	(B+D+E+Z)	52	9.738	36	6.742	19	3.558	7.9234	11.5	61119.4	534
Q8BWZ3	N-alpha-acetyltransferase 25, NatB auxiliary subunit OS=Mus musculus (Mouse) OX=10090 GN=Naa25 PE=1 SV=1	2	0.244498	0.0671211	3.64265	0.230819	4	(D+E+H+K+N+Q+R+S+T+Z)	476	48.971	(B+D+E+H+K+R+Z)	284	29.218	(F+H+W+Y)	109	11.214	(A+I+L+V)	295	30.35	(A+C+F+G+I+L+M+P+V+W+Y)	496	51.029	(H+K+R)	148	15.226	(B+D+E+Z)	136	13.992	71	7.305	52	5.35	6.4806	-0.5	111708	972
Q8BX70	Vacuolar protein sorting-associated protein 13C OS=Mus musculus (Mouse) OX=10090 GN=Vps13c PE=1 SV=2	3	0.241403	0.0268526	8.98995	0.227724	4	(D+E+H+K+N+Q+R+S+T+Z)	1815	48.426	(B+D+E+H+K+R+Z)	996	26.574	(F+H+W+Y)	365	9.739	(A+I+L+V)	1168	31.163	(A+C+F+G+I+L+M+P+V+W+Y)	1933	51.574	(H+K+R)	526	14.034	(B+D+E+Z)	470	12.54	285	7.604	157	4.189	6.7954	14	420089	3748
Q8C7X2	ER membrane protein complex subunit 1 OS=Mus musculus (Mouse) OX=10090 GN=Emc1 PE=1 SV=1	3	0.238104	0.0260276	9.14814	0.224425	4	(D+E+H+K+N+Q+R+S+T+Z)	447	44.835	(B+D+E+H+K+R+Z)	220	22.066	(F+H+W+Y)	119	11.936	(A+I+L+V)	326	32.698	(A+C+F+G+I+L+M+P+V+W+Y)	550	55.165	(H+K+R)	123	12.337	(B+D+E+Z)	97	9.729	48	4.814	47	4.714	7.4158	12	111605	997
Q8CC86	Nicotinate phosphoribosyltransferase OS=Mus musculus (Mouse) OX=10090 GN=Naprt PE=1 SV=1	3	0.244751	0.0209317	11.6929	0.231072	4	(D+E+H+K+N+Q+R+S+T+Z)	204	37.918	(B+D+E+H+K+R+Z)	110	20.446	(F+H+W+Y)	45	8.364	(A+I+L+V)	185	34.387	(A+C+F+G+I+L+M+P+V+W+Y)	334	62.082	(H+K+R)	56	10.409	(B+D+E+Z)	54	10.037	14	2.602	37	6.877	6.3627	-0.5	58265.3	538
Q8CC88	von Willebrand factor A domain-containing protein 8 OS=Mus musculus (Mouse) OX=10090 GN=Vwa8 PE=1 SV=2	3	0.232576	0.009283	25.054	0.218897	4	(D+E+H+K+N+Q+R+S+T+Z)	900	47.244	(B+D+E+H+K+R+Z)	499	26.194	(F+H+W+Y)	186	9.764	(A+I+L+V)	578	30.341	(A+C+F+G+I+L+M+P+V+W+Y)	1005	52.756	(H+K+R)	263	13.806	(B+D+E+Z)	236	12.388	103	5.407	109	5.722	6.5626	1.5	213421	1905
Q8CGK3	Lon protease homolog, mitochondrial OS=Mus musculus (Mouse) OX=10090 GN=Lonp1 PE=1 SV=2	3	0.225462	0.00745541	30.2414	0.211783	4	(D+E+H+K+N+Q+R+S+T+Z)	441	46.47	(B+D+E+H+K+R+Z)	282	29.715	(F+H+W+Y)	75	7.903	(A+I+L+V)	306	32.244	(A+C+F+G+I+L+M+P+V+W+Y)	508	53.53	(H+K+R)	146	15.385	(B+D+E+Z)	136	14.331	61	6.428	65	6.849	6.5207	0	105843	949
Q8CIB5	Fermitin family homolog 2 OS=Mus musculus (Mouse) OX=10090 GN=Fermt2 PE=1 SV=1	3	0.242024	0.019872	12.1791	0.228344	4	(D+E+H+K+N+Q+R+S+T+Z)	335	49.265	(B+D+E+H+K+R+Z)	193	28.382	(F+H+W+Y)	77	11.324	(A+I+L+V)	188	27.647	(A+C+F+G+I+L+M+P+V+W+Y)	345	50.735	(H+K+R)	101	14.853	(B+D+E+Z)	92	13.529	61	8.971	25	3.676	6.6636	1.5	77800.4	680
Q8K019	Bcl-2-associated transcription factor 1 OS=Mus musculus (Mouse) OX=10090 GN=Bclaf1 PE=1 SV=2	2	0.24292	0.020736	11.7149	0.229241	4	(D+E+H+K+N+Q+R+S+T+Z)	621	67.573	(B+D+E+H+K+R+Z)	380	41.349	(F+H+W+Y)	99	10.773	(A+I+L+V)	111	12.078	(A+C+F+G+I+L+M+P+V+W+Y)	298	32.427	(H+K+R)	239	26.007	(B+D+E+Z)	141	15.343	92	10.011	115	12.514	10.625	82	106002	919
Q8K1J6	CCA tRNA nucleotidyltransferase 1, mitochondrial OS=Mus musculus (Mouse) OX=10090 GN=Trnt1 PE=1 SV=1	3	0.233983	0.0199953	11.7019	0.220304	4	(D+E+H+K+N+Q+R+S+T+Z)	218	50.23	(B+D+E+H+K+R+Z)	138	31.797	(F+H+W+Y)	53	12.212	(A+I+L+V)	121	27.88	(A+C+F+G+I+L+M+P+V+W+Y)	216	49.77	(H+K+R)	78	17.972	(B+D+E+Z)	60	13.825	37	8.525	27	6.221	8.8442	11	49895.2	434
Q8K411	Presequence protease, mitochondrial OS=Mus musculus (Mouse) OX=10090 GN=Pitrm1 PE=1 SV=1	3	0.252126	0.00768428	32.8106	0.238447	4	(D+E+H+K+N+Q+R+S+T+Z)	514	49.614	(B+D+E+H+K+R+Z)	277	26.737	(F+H+W+Y)	132	12.741	(A+I+L+V)	262	25.29	(A+C+F+G+I+L+M+P+V+W+Y)	522	50.386	(H+K+R)	154	14.865	(B+D+E+Z)	123	11.873	73	7.046	45	4.344	7.1809	13	117372	1036
Q8K4Z3	NAD(P)H-hydrate epimerase OS=Mus musculus (Mouse) OX=10090 GN=Naxe PE=1 SV=1	3	0.247907	0.016067	15.4296	0.234228	4	(D+E+H+K+N+Q+R+S+T+Z)	110	39.007	(B+D+E+H+K+R+Z)	55	19.504	(F+H+W+Y)	30	10.638	(A+I+L+V)	82	29.078	(A+C+F+G+I+L+M+P+V+W+Y)	172	60.993	(H+K+R)	30	10.638	(B+D+E+Z)	25	8.865	13	4.61	13	4.61	7.6099	3	30972.8	282
Q8QZR3	Pyrethroid hydrolase Ces2a OS=Mus musculus (Mouse) OX=10090 GN=Ces2a PE=1 SV=1	3	0.24479	0.0230467	10.6215	0.231111	4	(D+E+H+K+N+Q+R+S+T+Z)	233	41.756	(B+D+E+H+K+R+Z)	128	22.939	(F+H+W+Y)	68	12.186	(A+I+L+V)	171	30.645	(A+C+F+G+I+L+M+P+V+W+Y)	325	58.244	(H+K+R)	67	12.007	(B+D+E+Z)	61	10.932	23	4.122	22	3.943	6.1138	-5	61940.2	558
Q8R016	Bleomycin hydrolase OS=Mus musculus (Mouse) OX=10090 GN=Blmh PE=1 SV=1	3	0.227632	0.020447	11.1328	0.213953	4	(D+E+H+K+N+Q+R+S+T+Z)	215	47.253	(B+D+E+H+K+R+Z)	127	27.912	(F+H+W+Y)	66	14.505	(A+I+L+V)	113	24.835	(A+C+F+G+I+L+M+P+V+W+Y)	240	52.747	(H+K+R)	67	14.725	(B+D+E+Z)	60	13.187	35	7.692	17	3.736	6.4473	-0.5	52511.1	455
Q8R084	UDP-glucuronosyltransferase OS=Mus musculus (Mouse) OX=10090 GN=Ugt2b1 PE=1 SV=1	3	0.225154	0.0279323	8.06067	0.211475	4	(D+E+H+K+N+Q+R+S+T+Z)	221	41.777	(B+D+E+H+K+R+Z)	127	24.008	(F+H+W+Y)	78	14.745	(A+I+L+V)	158	29.868	(A+C+F+G+I+L+M+P+V+W+Y)	308	58.223	(H+K+R)	75	14.178	(B+D+E+Z)	52	9.83	45	8.507	14	2.647	8.4533	15	60157.3	529
Q8R086	Sulfite oxidase, mitochondrial OS=Mus musculus (Mouse) OX=10090 GN=Suox PE=1 SV=2	3	0.224598	0.0066098	33.9796	0.210919	4	(D+E+H+K+N+Q+R+S+T+Z)	244	44.689	(B+D+E+H+K+R+Z)	140	25.641	(F+H+W+Y)	61	11.172	(A+I+L+V)	163	29.853	(A+C+F+G+I+L+M+P+V+W+Y)	302	55.311	(H+K+R)	75	13.736	(B+D+E+Z)	65	11.905	19	3.48	36	6.593	6.5025	0	60755.9	546
Q8VD00	Sigma intracellular receptor 2 OS=Mus musculus (Mouse) OX=10090 GN=Tmem97 PE=1 SV=1	3	0.246701	0.0194835	12.662	0.233022	4	(D+E+H+K+N+Q+R+S+T+Z)	57	32.386	(B+D+E+H+K+R+Z)	37	21.023	(F+H+W+Y)	33	18.75	(A+I+L+V)	62	35.227	(A+C+F+G+I+L+M+P+V+W+Y)	119	67.614	(H+K+R)	23	13.068	(B+D+E+Z)	14	7.955	11	6.25	10	5.682	9.588	8	20810.9	176
Q8VD04	GRIP1-associated protein 1 OS=Mus musculus (Mouse) OX=10090 GN=Gripap1 PE=1 SV=1	2	0.239112	0.0271724	8.79983	0.225433	4	(D+E+H+K+N+Q+R+S+T+Z)	491	60.918	(B+D+E+H+K+R+Z)	299	37.097	(F+H+W+Y)	36	4.467	(A+I+L+V)	221	27.419	(A+C+F+G+I+L+M+P+V+W+Y)	315	39.082	(H+K+R)	140	17.37	(B+D+E+Z)	159	19.727	66	8.189	58	7.196	4.9218	-27	92715.1	806
Q8VD75	Huntingtin-interacting protein 1 OS=Mus musculus (Mouse) OX=10090 GN=Hip1 PE=1 SV=2	3	0.238939	0.0524118	4.55887	0.22526	4	(D+E+H+K+N+Q+R+S+T+Z)	559	54.325	(B+D+E+H+K+R+Z)	302	29.349	(F+H+W+Y)	70	6.803	(A+I+L+V)	304	29.543	(A+C+F+G+I+L+M+P+V+W+Y)	470	45.675	(H+K+R)	145	14.091	(B+D+E+Z)	157	15.258	65	6.317	59	5.734	5.0935	-22.5	115202	1029
Q8VDG5	Phosphopantothenate--cysteine ligase OS=Mus musculus (Mouse) OX=10090 GN=Ppcs PE=1 SV=1	3	0.246451	0.0109299	22.5484	0.232772	4	(D+E+H+K+N+Q+R+S+T+Z)	120	38.585	(B+D+E+H+K+R+Z)	71	22.83	(F+H+W+Y)	33	10.611	(A+I+L+V)	121	38.907	(A+C+F+G+I+L+M+P+V+W+Y)	191	61.415	(H+K+R)	37	11.897	(B+D+E+Z)	34	10.932	13	4.18	18	5.788	6.5041	0	33794	311
Q8VDK1	Deaminated glutathione amidase OS=Mus musculus (Mouse) OX=10090 GN=Nit1 PE=1 SV=2	3	0.247908	0.0158456	15.6452	0.234228	4	(D+E+H+K+N+Q+R+S+T+Z)	134	41.486	(B+D+E+H+K+R+Z)	69	21.362	(F+H+W+Y)	37	11.455	(A+I+L+V)	95	29.412	(A+C+F+G+I+L+M+P+V+W+Y)	189	58.514	(H+K+R)	42	13.003	(B+D+E+Z)	27	8.359	9	2.786	21	6.502	7.9097	9	35705.1	323
Q8VIJ6	Splicing factor, proline- and glutamine-rich OS=Mus musculus (Mouse) OX=10090 GN=Sfpq PE=1 SV=1	3	0.233529	0.0116438	20.0562	0.21985	4	(D+E+H+K+N+Q+R+S+T+Z)	310	44.349	(B+D+E+H+K+R+Z)	191	27.325	(F+H+W+Y)	54	7.725	(A+I+L+V)	102	14.592	(A+C+F+G+I+L+M+P+V+W+Y)	389	55.651	(H+K+R)	111	15.88	(B+D+E+Z)	80	11.445	33	4.721	60	8.584	9.9513	22	75441.7	699
Q91WD5	NADH dehydrogenase [ubiquinone] iron-sulfur protein 2, mitochondrial OS=Mus musculus (Mouse) OX=10090 GN=Ndufs2 PE=1 SV=1	3	0.236416	0.00861533	27.4414	0.222737	4	(D+E+H+K+N+Q+R+S+T+Z)	195	42.117	(B+D+E+H+K+R+Z)	126	27.214	(F+H+W+Y)	57	12.311	(A+I+L+V)	133	28.726	(A+C+F+G+I+L+M+P+V+W+Y)	268	57.883	(H+K+R)	68	14.687	(B+D+E+Z)	58	12.527	22	4.752	33	7.127	6.9566	3.5	52625.7	463
Q91WS0	CDGSH iron-sulfur domain-containing protein 1 OS=Mus musculus (Mouse) OX=10090 GN=Cisd1 PE=1 SV=1	3	0.225143	0.00466043	48.3095	0.211464	4	(D+E+H+K+N+Q+R+S+T+Z)	49	45.37	(B+D+E+H+K+R+Z)	32	29.63	(F+H+W+Y)	14	12.963	(A+I+L+V)	32	29.63	(A+C+F+G+I+L+M+P+V+W+Y)	59	54.63	(H+K+R)	20	18.519	(B+D+E+Z)	12	11.111	13	12.037	4	3.704	9.4579	6.5	12097	108
Q91X91	Nicotinate-nucleotide pyrophosphorylase [carboxylating] OS=Mus musculus (Mouse) OX=10090 GN=Qprt PE=1 SV=1	3	0.254804	0.0195221	13.0521	0.241125	4	(D+E+H+K+N+Q+R+S+T+Z)	114	38.127	(B+D+E+H+K+R+Z)	61	20.401	(F+H+W+Y)	28	9.365	(A+I+L+V)	110	36.789	(A+C+F+G+I+L+M+P+V+W+Y)	185	61.873	(H+K+R)	33	11.037	(B+D+E+Z)	28	9.365	12	4.013	13	4.348	6.6847	1	31530.3	299
Q91YY4	ATP synthase mitochondrial F1 complex assembly factor 2 OS=Mus musculus (Mouse) OX=10090 GN=Atpaf2 PE=1 SV=1	2	0.224785	0.0147651	15.224	0.211106	4	(D+E+H+K+N+Q+R+S+T+Z)	143	49.481	(B+D+E+H+K+R+Z)	76	26.298	(F+H+W+Y)	31	10.727	(A+I+L+V)	84	29.066	(A+C+F+G+I+L+M+P+V+W+Y)	146	50.519	(H+K+R)	39	13.495	(B+D+E+Z)	37	12.803	13	4.498	20	6.92	6.2493	-1	33289	289
Q91Z53	Glyoxylate reductase/hydroxypyruvate reductase OS=Mus musculus (Mouse) OX=10090 GN=Grhpr PE=1 SV=1	3	0.239005	0.0112641	21.2182	0.225326	4	(D+E+H+K+N+Q+R+S+T+Z)	133	40.549	(B+D+E+H+K+R+Z)	71	21.646	(F+H+W+Y)	22	6.707	(A+I+L+V)	116	35.366	(A+C+F+G+I+L+M+P+V+W+Y)	195	59.451	(H+K+R)	38	11.585	(B+D+E+Z)	33	10.061	15	4.573	19	5.793	7.5781	3	35328.9	328
Q925N0	Sideroflexin-5 OS=Mus musculus (Mouse) OX=10090 GN=Sfxn5 PE=1 SV=2	3	0.240861	0.0296809	8.11504	0.227182	4	(D+E+H+K+N+Q+R+S+T+Z)	136	39.766	(B+D+E+H+K+R+Z)	60	17.544	(F+H+W+Y)	32	9.357	(A+I+L+V)	128	37.427	(A+C+F+G+I+L+M+P+V+W+Y)	206	60.234	(H+K+R)	37	10.819	(B+D+E+Z)	23	6.725	13	3.801	18	5.263	9.8879	11	37328.5	342
Q925N2	Sideroflexin-2 OS=Mus musculus (Mouse) OX=10090 GN=Sfxn2 PE=1 SV=1	2	0.231467	0.026506	8.73264	0.217788	4	(D+E+H+K+N+Q+R+S+T+Z)	122	37.888	(B+D+E+H+K+R+Z)	60	18.634	(F+H+W+Y)	37	11.491	(A+I+L+V)	104	32.298	(A+C+F+G+I+L+M+P+V+W+Y)	200	62.112	(H+K+R)	36	11.18	(B+D+E+Z)	24	7.453	14	4.348	17	5.28	8.9825	9.5	36141.5	322
Q99LC3	NADH dehydrogenase [ubiquinone] 1 alpha subcomplex subunit 10, mitochondrial OS=Mus musculus (Mouse) OX=10090 GN=Ndufa10 PE=1 SV=1	3	0.227602	0.00830493	27.4057	0.213923	4	(D+E+H+K+N+Q+R+S+T+Z)	162	45.634	(B+D+E+H+K+R+Z)	97	27.324	(F+H+W+Y)	48	13.521	(A+I+L+V)	102	28.732	(A+C+F+G+I+L+M+P+V+W+Y)	193	54.366	(H+K+R)	54	15.211	(B+D+E+Z)	43	12.113	26	7.324	18	5.07	7.753	6	40603.4	355
Q99LF4	RNA-splicing ligase RtcB homolog OS=Mus musculus (Mouse) OX=10090 GN=Rtcb PE=1 SV=1	3	0.242566	0.00468502	51.7749	0.228887	4	(D+E+H+K+N+Q+R+S+T+Z)	218	43.168	(B+D+E+H+K+R+Z)	134	26.535	(F+H+W+Y)	49	9.703	(A+I+L+V)	155	30.693	(A+C+F+G+I+L+M+P+V+W+Y)	287	56.832	(H+K+R)	74	14.653	(B+D+E+Z)	60	11.881	32	6.337	26	5.149	7.1869	6	55249.3	505
Q99MR6	Serrate RNA effector molecule homolog OS=Mus musculus (Mouse) OX=10090 GN=Srrt PE=1 SV=1	3	0.233566	0.012588	18.5547	0.219887	4	(D+E+H+K+N+Q+R+S+T+Z)	469	53.6	(B+D+E+H+K+R+Z)	336	38.4	(F+H+W+Y)	82	9.371	(A+I+L+V)	180	20.571	(A+C+F+G+I+L+M+P+V+W+Y)	406	46.4	(H+K+R)	168	19.2	(B+D+E+Z)	168	19.2	71	8.114	78	8.914	5.7702	-9.5	100452	875
Q99N87	28S ribosomal protein S5, mitochondrial OS=Mus musculus (Mouse) OX=10090 GN=Mrps5 PE=1 SV=1	3	0.222346	0.00892644	24.9087	0.208667	4	(D+E+H+K+N+Q+R+S+T+Z)	207	47.917	(B+D+E+H+K+R+Z)	126	29.167	(F+H+W+Y)	44	10.185	(A+I+L+V)	117	27.083	(A+C+F+G+I+L+M+P+V+W+Y)	225	52.083	(H+K+R)	87	20.139	(B+D+E+Z)	39	9.028	34	7.87	39	9.028	10.8189	41	48206.5	432
Q9CPP6	NADH dehydrogenase [ubiquinone] 1 alpha subcomplex subunit 5 OS=Mus musculus (Mouse) OX=10090 GN=Ndufa5 PE=1 SV=3	2	0.25191	0.020391	12.354	0.238231	4	(D+E+H+K+N+Q+R+S+T+Z)	53	45.69	(B+D+E+H+K+R+Z)	38	32.759	(F+H+W+Y)	11	9.483	(A+I+L+V)	38	32.759	(A+C+F+G+I+L+M+P+V+W+Y)	63	54.31	(H+K+R)	21	18.103	(B+D+E+Z)	17	14.655	15	12.931	3	2.586	8.0401	2.5	13359.7	116
Q9CPU0	Lactoylglutathione lyase OS=Mus musculus (Mouse) OX=10090 GN=Glo1 PE=1 SV=3	3	0.237479	0.0130003	18.2672	0.2238	4	(D+E+H+K+N+Q+R+S+T+Z)	91	49.457	(B+D+E+H+K+R+Z)	54	29.348	(F+H+W+Y)	23	12.5	(A+I+L+V)	43	23.37	(A+C+F+G+I+L+M+P+V+W+Y)	93	50.543	(H+K+R)	26	14.13	(B+D+E+Z)	28	15.217	18	9.783	5	2.717	5.0759	-3.5	20809.6	184
Q9CQ92	Mitochondrial fission 1 protein OS=Mus musculus (Mouse) OX=10090 GN=Fis1 PE=1 SV=1	3	0.227508	0.0165362	13.7582	0.213829	4	(D+E+H+K+N+Q+R+S+T+Z)	69	45.395	(B+D+E+H+K+R+Z)	44	28.947	(F+H+W+Y)	12	7.895	(A+I+L+V)	51	33.553	(A+C+F+G+I+L+M+P+V+W+Y)	83	54.605	(H+K+R)	23	15.132	(B+D+E+Z)	21	13.816	15	9.868	8	5.263	8.7377	2	17008.7	152
Q9CQE8	RNA transcription, translation and transport factor protein OS=Mus musculus (Mouse) OX=10090 GN=RTRAF PE=1 SV=1	3	0.249067	0.0187913	13.2543	0.235388	4	(D+E+H+K+N+Q+R+S+T+Z)	121	49.59	(B+D+E+H+K+R+Z)	81	33.197	(F+H+W+Y)	25	10.246	(A+I+L+V)	82	33.607	(A+C+F+G+I+L+M+P+V+W+Y)	123	50.41	(H+K+R)	43	17.623	(B+D+E+Z)	38	15.574	20	8.197	16	6.557	6.8458	1.5	28152.2	244
Q9CQH7	Transcription factor BTF3 homolog 4 OS=Mus musculus (Mouse) OX=10090 GN=Btf3l4 PE=1 SV=1	3	0.224927	0.00905924	24.8285	0.211248	4	(D+E+H+K+N+Q+R+S+T+Z)	86	54.43	(B+D+E+H+K+R+Z)	51	32.278	(F+H+W+Y)	7	4.43	(A+I+L+V)	50	31.646	(A+C+F+G+I+L+M+P+V+W+Y)	72	45.57	(H+K+R)	26	16.456	(B+D+E+Z)	25	15.823	17	10.759	6	3.797	6.2553	-0.5	17270.5	158
Q9CQI6	Coactosin-like protein OS=Mus musculus (Mouse) OX=10090 GN=Cotl1 PE=1 SV=3	3	0.236347	0.0283043	8.3502	0.222668	4	(D+E+H+K+N+Q+R+S+T+Z)	71	50	(B+D+E+H+K+R+Z)	44	30.986	(F+H+W+Y)	16	11.268	(A+I+L+V)	41	28.873	(A+C+F+G+I+L+M+P+V+W+Y)	71	50	(H+K+R)	21	14.789	(B+D+E+Z)	23	16.197	11	7.746	9	6.338	5.0091	-2.5	15943.9	142
Q9CWK8	Sorting nexin-2 OS=Mus musculus (Mouse) OX=10090 GN=Snx2 PE=1 SV=2	3	0.253218	0.0113051	22.3986	0.239538	4	(D+E+H+K+N+Q+R+S+T+Z)	273	52.601	(B+D+E+H+K+R+Z)	166	31.985	(F+H+W+Y)	44	8.478	(A+I+L+V)	153	29.48	(A+C+F+G+I+L+M+P+V+W+Y)	246	47.399	(H+K+R)	76	14.644	(B+D+E+Z)	90	17.341	41	7.9	27	5.202	4.7675	-18	58471.1	519
Q9CXF0	Kynureninase OS=Mus musculus (Mouse) OX=10090 GN=Kynu PE=1 SV=3	3	0.241987	0.00984362	24.5831	0.228308	4	(D+E+H+K+N+Q+R+S+T+Z)	207	44.612	(B+D+E+H+K+R+Z)	136	29.31	(F+H+W+Y)	58	12.5	(A+I+L+V)	145	31.25	(A+C+F+G+I+L+M+P+V+W+Y)	257	55.388	(H+K+R)	73	15.733	(B+D+E+Z)	63	13.578	30	6.466	24	5.172	6.5454	0.5	52325.3	464
Q9CXN7	Phenazine biosynthesis-like domain-containing protein 2 OS=Mus musculus (Mouse) OX=10090 GN=Pbld2 PE=1 SV=1	3	0.2374	0.0153787	15.437	0.223721	4	(D+E+H+K+N+Q+R+S+T+Z)	132	45.833	(B+D+E+H+K+R+Z)	78	27.083	(F+H+W+Y)	30	10.417	(A+I+L+V)	85	29.514	(A+C+F+G+I+L+M+P+V+W+Y)	156	54.167	(H+K+R)	37	12.847	(B+D+E+Z)	41	14.236	14	4.861	19	6.597	4.9685	-6	31983.4	288
Q9CZ28	Vacuolar-sorting protein SNF8 OS=Mus musculus (Mouse) OX=10090 GN=Snf8 PE=1 SV=1	2	0.243513	0.0386446	6.30136	0.229834	4	(D+E+H+K+N+Q+R+S+T+Z)	116	44.961	(B+D+E+H+K+R+Z)	74	28.682	(F+H+W+Y)	28	10.853	(A+I+L+V)	84	32.558	(A+C+F+G+I+L+M+P+V+W+Y)	142	55.039	(H+K+R)	39	15.116	(B+D+E+Z)	35	13.566	22	8.527	10	3.876	6.6126	0.5	28886.3	258
Q9CZD3	Glycine--tRNA ligase OS=Mus musculus (Mouse) OX=10090 GN=Gars1 PE=1 SV=1	3	0.251181	0.0195617	12.8404	0.237502	4	(D+E+H+K+N+Q+R+S+T+Z)	341	46.776	(B+D+E+H+K+R+Z)	206	28.258	(F+H+W+Y)	76	10.425	(A+I+L+V)	215	29.492	(A+C+F+G+I+L+M+P+V+W+Y)	388	53.224	(H+K+R)	107	14.678	(B+D+E+Z)	99	13.58	50	6.859	43	5.898	6.6181	1	81877.8	729
Q9D0E1	Heterogeneous nuclear ribonucleoprotein M OS=Mus musculus (Mouse) OX=10090 GN=Hnrnpm PE=1 SV=3	3	0.241554	0.0109696	22.0202	0.227875	4	(D+E+H+K+N+Q+R+S+T+Z)	288	39.506	(B+D+E+H+K+R+Z)	192	26.337	(F+H+W+Y)	42	5.761	(A+I+L+V)	179	24.554	(A+C+F+G+I+L+M+P+V+W+Y)	441	60.494	(H+K+R)	104	14.266	(B+D+E+Z)	88	12.071	40	5.487	54	7.407	8.8958	11	77648.7	729
Q9D0F9	Phosphoglucomutase-1 OS=Mus musculus (Mouse) OX=10090 GN=Pgm1 PE=1 SV=4	3	0.234515	0.00554348	42.3045	0.220835	4	(D+E+H+K+N+Q+R+S+T+Z)	245	43.594	(B+D+E+H+K+R+Z)	134	23.843	(F+H+W+Y)	57	10.142	(A+I+L+V)	177	31.495	(A+C+F+G+I+L+M+P+V+W+Y)	317	56.406	(H+K+R)	69	12.278	(B+D+E+Z)	65	11.566	36	6.406	25	4.448	6.5115	0	61418.2	562
Q9D0M3	Cytochrome c1, heme protein, mitochondrial OS=Mus musculus (Mouse) OX=10090 GN=Cyc1 PE=1 SV=1	3	0.222237	0.0187765	11.8359	0.208558	4	(D+E+H+K+N+Q+R+S+T+Z)	127	39.077	(B+D+E+H+K+R+Z)	76	23.385	(F+H+W+Y)	36	11.077	(A+I+L+V)	97	29.846	(A+C+F+G+I+L+M+P+V+W+Y)	198	60.923	(H+K+R)	47	14.462	(B+D+E+Z)	29	8.923	14	4.308	23	7.077	9.4343	13	35327.6	325
Q9D1I5	Methylmalonyl-CoA epimerase, mitochondrial OS=Mus musculus (Mouse) OX=10090 GN=Mcee PE=1 SV=1	3	0.247196	0.0100612	24.5693	0.233517	4	(D+E+H+K+N+Q+R+S+T+Z)	76	42.697	(B+D+E+H+K+R+Z)	43	24.157	(F+H+W+Y)	16	8.989	(A+I+L+V)	63	35.393	(A+C+F+G+I+L+M+P+V+W+Y)	102	57.303	(H+K+R)	27	15.169	(B+D+E+Z)	16	8.989	13	7.303	7	3.933	9.6549	7.5	19017	178
Q9D358	Low molecular weight phosphotyrosine protein phosphatase OS=Mus musculus (Mouse) OX=10090 GN=Acp1 PE=1 SV=3	2	0.228018	0.0140345	16.247	0.214339	4	(D+E+H+K+N+Q+R+S+T+Z)	79	50	(B+D+E+H+K+R+Z)	46	29.114	(F+H+W+Y)	18	11.392	(A+I+L+V)	40	25.316	(A+C+F+G+I+L+M+P+V+W+Y)	79	50	(H+K+R)	24	15.19	(B+D+E+Z)	22	13.924	12	7.595	9	5.696	6.6738	0.5	18191.7	158
Q9D4H1	Exocyst complex component 2 OS=Mus musculus (Mouse) OX=10090 GN=Exoc2 PE=1 SV=1	3	0.25532	0.0165197	15.4555	0.241641	4	(D+E+H+K+N+Q+R+S+T+Z)	457	49.459	(B+D+E+H+K+R+Z)	246	26.623	(F+H+W+Y)	90	9.74	(A+I+L+V)	276	29.87	(A+C+F+G+I+L+M+P+V+W+Y)	467	50.541	(H+K+R)	133	14.394	(B+D+E+Z)	113	12.229	68	7.359	42	4.545	7.1669	8.5	103959	924
Q9D554	Splicing factor 3A subunit 3 OS=Mus musculus (Mouse) OX=10090 GN=Sf3a3 PE=1 SV=2	3	0.252128	0.00976406	25.822	0.238449	4	(D+E+H+K+N+Q+R+S+T+Z)	278	55.489	(B+D+E+H+K+R+Z)	179	35.729	(F+H+W+Y)	62	12.375	(A+I+L+V)	117	23.353	(A+C+F+G+I+L+M+P+V+W+Y)	223	44.511	(H+K+R)	85	16.966	(B+D+E+Z)	94	18.762	41	8.184	31	6.188	4.9999	-15.5	58841.9	501
Q9D6J6	NADH dehydrogenase [ubiquinone] flavoprotein 2, mitochondrial OS=Mus musculus (Mouse) OX=10090 GN=Ndufv2 PE=1 SV=2	3	0.227733	0.0112395	20.2618	0.214054	4	(D+E+H+K+N+Q+R+S+T+Z)	104	41.935	(B+D+E+H+K+R+Z)	60	24.194	(F+H+W+Y)	24	9.677	(A+I+L+V)	73	29.435	(A+C+F+G+I+L+M+P+V+W+Y)	144	58.065	(H+K+R)	33	13.306	(B+D+E+Z)	27	10.887	14	5.645	13	5.242	7.3249	3	27285.3	248
Q9D6U8	Protein FAM162A OS=Mus musculus (Mouse) OX=10090 GN=Fam162a PE=1 SV=1	3	0.23023	0.0101907	22.5921	0.21655	4	(D+E+H+K+N+Q+R+S+T+Z)	79	50.968	(B+D+E+H+K+R+Z)	51	32.903	(F+H+W+Y)	15	9.677	(A+I+L+V)	43	27.742	(A+C+F+G+I+L+M+P+V+W+Y)	76	49.032	(H+K+R)	34	21.935	(B+D+E+Z)	17	10.968	17	10.968	13	8.387	10.5331	15	17724.7	155
Q9D7J9	Enoyl-CoA hydratase domain-containing protein 3, mitochondrial OS=Mus musculus (Mouse) OX=10090 GN=Echdc3 PE=1 SV=1	3	0.225517	0.01701	13.2579	0.211838	4	(D+E+H+K+N+Q+R+S+T+Z)	128	42.667	(B+D+E+H+K+R+Z)	67	22.333	(F+H+W+Y)	23	7.667	(A+I+L+V)	105	35	(A+C+F+G+I+L+M+P+V+W+Y)	172	57.333	(H+K+R)	38	12.667	(B+D+E+Z)	29	9.667	13	4.333	19	6.333	8.3605	6	32402.3	300
Q9D819	Inorganic pyrophosphatase OS=Mus musculus (Mouse) OX=10090 GN=Ppa1 PE=1 SV=1	3	0.236439	0.0063498	37.2356	0.22276	4	(D+E+H+K+N+Q+R+S+T+Z)	134	46.367	(B+D+E+H+K+R+Z)	90	31.142	(F+H+W+Y)	37	12.803	(A+I+L+V)	75	25.952	(A+C+F+G+I+L+M+P+V+W+Y)	155	53.633	(H+K+R)	44	15.225	(B+D+E+Z)	46	15.917	29	10.035	9	3.114	5.2634	-5	32667.1	289
Q9D855	Cytochrome b-c1 complex subunit 7 OS=Mus musculus (Mouse) OX=10090 GN=Uqcrb PE=1 SV=3	3	0.228559	0.00959826	23.8126	0.21488	4	(D+E+H+K+N+Q+R+S+T+Z)	60	54.054	(B+D+E+H+K+R+Z)	47	42.342	(F+H+W+Y)	15	13.514	(A+I+L+V)	27	24.324	(A+C+F+G+I+L+M+P+V+W+Y)	51	45.946	(H+K+R)	26	23.423	(B+D+E+Z)	21	18.919	12	10.811	12	10.811	9.5601	4	13527.5	111
Q9DAK9	14 kDa phosphohistidine phosphatase OS=Mus musculus (Mouse) OX=10090 GN=Phpt1 PE=1 SV=1	2	0.237214	0.017727	13.3815	0.223535	4	(D+E+H+K+N+Q+R+S+T+Z)	57	45.968	(B+D+E+H+K+R+Z)	41	33.065	(F+H+W+Y)	19	15.323	(A+I+L+V)	31	25	(A+C+F+G+I+L+M+P+V+W+Y)	67	54.032	(H+K+R)	20	16.129	(B+D+E+Z)	21	16.935	9	7.258	6	4.839	5.1963	-3.5	13996.5	124
Q9DBA8	Probable imidazolonepropionase OS=Mus musculus (Mouse) OX=10090 GN=Amdhd1 PE=1 SV=1	3	0.222509	0.00793335	28.0473	0.20883	4	(D+E+H+K+N+Q+R+S+T+Z)	182	42.723	(B+D+E+H+K+R+Z)	113	26.526	(F+H+W+Y)	44	10.329	(A+I+L+V)	144	33.803	(A+C+F+G+I+L+M+P+V+W+Y)	244	57.277	(H+K+R)	64	15.023	(B+D+E+Z)	49	11.502	21	4.93	23	5.399	6.9272	5	46488.6	426
Q9DBP5	UMP-CMP kinase OS=Mus musculus (Mouse) OX=10090 GN=Cmpk1 PE=1 SV=1	3	0.233713	0.00556627	41.9874	0.220034	4	(D+E+H+K+N+Q+R+S+T+Z)	99	50.51	(B+D+E+H+K+R+Z)	65	33.163	(F+H+W+Y)	16	8.163	(A+I+L+V)	50	25.51	(A+C+F+G+I+L+M+P+V+W+Y)	97	49.49	(H+K+R)	32	16.327	(B+D+E+Z)	33	16.837	21	10.714	10	5.102	5.4916	-1.5	22165.3	196
Q9DC69	NADH dehydrogenase [ubiquinone] 1 alpha subcomplex subunit 9, mitochondrial OS=Mus musculus (Mouse) OX=10090 GN=Ndufa9 PE=1 SV=2	3	0.228133	0.00991888	22.9999	0.214454	4	(D+E+H+K+N+Q+R+S+T+Z)	163	43.236	(B+D+E+H+K+R+Z)	98	25.995	(F+H+W+Y)	54	14.324	(A+I+L+V)	118	31.3	(A+C+F+G+I+L+M+P+V+W+Y)	214	56.764	(H+K+R)	63	16.711	(B+D+E+Z)	35	9.284	20	5.305	29	7.692	10.2526	21	42525.2	377
Q9DC70	NADH dehydrogenase [ubiquinone] iron-sulfur protein 7, mitochondrial OS=Mus musculus (Mouse) OX=10090 GN=Ndufs7 PE=1 SV=1	3	0.230486	0.0106308	21.681	0.216807	4	(D+E+H+K+N+Q+R+S+T+Z)	86	38.393	(B+D+E+H+K+R+Z)	47	20.982	(F+H+W+Y)	21	9.375	(A+I+L+V)	74	33.036	(A+C+F+G+I+L+M+P+V+W+Y)	138	61.607	(H+K+R)	33	14.732	(B+D+E+Z)	14	6.25	9	4.018	20	8.929	10.3047	17	24682.9	224
Q9DCH4	Eukaryotic translation initiation factor 3 subunit F OS=Mus musculus (Mouse) OX=10090 GN=Eif3f PE=1 SV=2	3	0.239353	0.0132124	18.1158	0.225674	4	(D+E+H+K+N+Q+R+S+T+Z)	144	39.889	(B+D+E+H+K+R+Z)	63	17.452	(F+H+W+Y)	28	7.756	(A+I+L+V)	126	34.903	(A+C+F+G+I+L+M+P+V+W+Y)	217	60.111	(H+K+R)	31	8.587	(B+D+E+Z)	32	8.864	10	2.77	12	3.324	5.3086	-5.5	37984.3	361
Q9DCQ2	Putative L-aspartate dehydrogenase OS=Mus musculus (Mouse) OX=10090 GN=Aspdh PE=1 SV=1	3	0.233198	0.00975077	23.9158	0.219519	4	(D+E+H+K+N+Q+R+S+T+Z)	112	39.024	(B+D+E+H+K+R+Z)	57	19.861	(F+H+W+Y)	25	8.711	(A+I+L+V)	103	35.889	(A+C+F+G+I+L+M+P+V+W+Y)	175	60.976	(H+K+R)	33	11.498	(B+D+E+Z)	24	8.362	3	1.045	18	6.272	6.9237	3	30269.6	287
Q9DCV4	Regulator of microtubule dynamics protein 1 OS=Mus musculus (Mouse) OX=10090 GN=Rmdn1 PE=1 SV=2	3	0.235082	0.0126339	18.6072	0.221403	4	(D+E+H+K+N+Q+R+S+T+Z)	139	45.574	(B+D+E+H+K+R+Z)	86	28.197	(F+H+W+Y)	42	13.77	(A+I+L+V)	98	32.131	(A+C+F+G+I+L+M+P+V+W+Y)	166	54.426	(H+K+R)	49	16.066	(B+D+E+Z)	37	12.131	26	8.525	17	5.574	8.9162	9	35000.2	305
Q9EPB4	Apoptosis-associated speck-like protein containing a CARD OS=Mus musculus (Mouse) OX=10090 GN=Pycard PE=1 SV=1	2	0.224429	0.0512031	4.38312	0.21075	4	(D+E+H+K+N+Q+R+S+T+Z)	92	47.668	(B+D+E+H+K+R+Z)	52	26.943	(F+H+W+Y)	15	7.772	(A+I+L+V)	66	34.197	(A+C+F+G+I+L+M+P+V+W+Y)	101	52.332	(H+K+R)	25	12.953	(B+D+E+Z)	27	13.99	10	5.181	11	5.699	5.0828	-4	21458.6	193
Q9ESP1	Stromal cell-derived factor 2-like protein 1 OS=Mus musculus (Mouse) OX=10090 GN=Sdf2l1 PE=1 SV=2	3	0.236747	0.0165388	14.3146	0.223068	4	(D+E+H+K+N+Q+R+S+T+Z)	105	47.511	(B+D+E+H+K+R+Z)	55	24.887	(F+H+W+Y)	27	12.217	(A+I+L+V)	57	25.792	(A+C+F+G+I+L+M+P+V+W+Y)	116	52.489	(H+K+R)	34	15.385	(B+D+E+Z)	21	9.502	7	3.167	13	5.882	7.362	6	23648.3	221
Q9ET01	Glycogen phosphorylase, liver form OS=Mus musculus (Mouse) OX=10090 GN=Pygl PE=1 SV=4	3	0.225448	0.0085782	26.2815	0.211769	4	(D+E+H+K+N+Q+R+S+T+Z)	392	46.118	(B+D+E+H+K+R+Z)	243	28.588	(F+H+W+Y)	108	12.706	(A+I+L+V)	254	29.882	(A+C+F+G+I+L+M+P+V+W+Y)	458	53.882	(H+K+R)	130	15.294	(B+D+E+Z)	113	13.294	66	7.765	43	5.059	7.065	6.5	97463.1	850
Q9JHW2	Omega-amidase NIT2 OS=Mus musculus (Mouse) OX=10090 GN=Nit2 PE=1 SV=1	3	0.22857	0.00749255	30.5063	0.214891	4	(D+E+H+K+N+Q+R+S+T+Z)	126	45.652	(B+D+E+H+K+R+Z)	65	23.551	(F+H+W+Y)	30	10.87	(A+I+L+V)	83	30.072	(A+C+F+G+I+L+M+P+V+W+Y)	150	54.348	(H+K+R)	34	12.319	(B+D+E+Z)	31	11.232	19	6.884	11	3.986	6.834	1	30501.8	276
Q9JI75	Ribosyldihydronicotinamide dehydrogenase [quinone] OS=Mus musculus (Mouse) OX=10090 GN=Nqo2 PE=1 SV=3	3	0.243824	0.0140563	17.3462	0.230145	4	(D+E+H+K+N+Q+R+S+T+Z)	100	43.29	(B+D+E+H+K+R+Z)	58	25.108	(F+H+W+Y)	37	16.017	(A+I+L+V)	61	26.407	(A+C+F+G+I+L+M+P+V+W+Y)	131	56.71	(H+K+R)	31	13.42	(B+D+E+Z)	27	11.688	18	7.792	8	3.463	6.9512	1.5	26248.1	231
Q9JII5	DAZ-associated protein 1 OS=Mus musculus (Mouse) OX=10090 GN=Dazap1 PE=1 SV=2	3	0.227037	0.0116524	19.4843	0.213358	4	(D+E+H+K+N+Q+R+S+T+Z)	158	38.916	(B+D+E+H+K+R+Z)	74	18.227	(F+H+W+Y)	50	12.315	(A+I+L+V)	66	16.256	(A+C+F+G+I+L+M+P+V+W+Y)	248	61.084	(H+K+R)	42	10.345	(B+D+E+Z)	32	7.882	18	4.433	18	4.433	8.6909	7	43214.2	406
Q9JKL4	NADH dehydrogenase [ubiquinone] 1 alpha subcomplex assembly factor 3 OS=Mus musculus (Mouse) OX=10090 GN=Ndufaf3 PE=1 SV=1	3	0.25076	0.0276525	9.06827	0.237081	4	(D+E+H+K+N+Q+R+S+T+Z)	81	43.784	(B+D+E+H+K+R+Z)	41	22.162	(F+H+W+Y)	20	10.811	(A+I+L+V)	54	29.189	(A+C+F+G+I+L+M+P+V+W+Y)	104	56.216	(H+K+R)	24	12.973	(B+D+E+Z)	17	9.189	1	0.541	18	9.73	7.9784	4.5	20733.7	185
Q9JLI0	Aldo_ket_red domain-containing protein OS=Mus musculus (Mouse) OX=10090 GN=Akr1c12 PE=1 SV=1	3	0.228332	0.0117538	19.4262	0.214653	4	(D+E+H+K+N+Q+R+S+T+Z)	148	45.82	(B+D+E+H+K+R+Z)	94	29.102	(F+H+W+Y)	40	12.384	(A+I+L+V)	94	29.102	(A+C+F+G+I+L+M+P+V+W+Y)	175	54.18	(H+K+R)	49	15.17	(B+D+E+Z)	45	13.932	29	8.978	13	4.025	6.5973	0.5	37063.6	323
Q9QUH0	Glutaredoxin-1 OS=Mus musculus (Mouse) OX=10090 GN=Glrx PE=1 SV=3	3	0.228255	0.0175103	13.0355	0.214575	4	(D+E+H+K+N+Q+R+S+T+Z)	48	44.86	(B+D+E+H+K+R+Z)	19	17.757	(F+H+W+Y)	7	6.542	(A+I+L+V)	32	29.907	(A+C+F+G+I+L+M+P+V+W+Y)	59	55.14	(H+K+R)	11	10.28	(B+D+E+Z)	8	7.477	7	6.542	4	3.738	8.3473	3	11870.9	107
Q9QUM9	Proteasome subunit alpha type-6 OS=Mus musculus (Mouse) OX=10090 GN=Psma6 PE=1 SV=1	3	0.240197	0.0207113	11.5973	0.226518	4	(D+E+H+K+N+Q+R+S+T+Z)	114	46.341	(B+D+E+H+K+R+Z)	64	26.016	(F+H+W+Y)	25	10.163	(A+I+L+V)	72	29.268	(A+C+F+G+I+L+M+P+V+W+Y)	132	53.659	(H+K+R)	33	13.415	(B+D+E+Z)	31	12.602	19	7.724	11	4.472	6.6829	0.5	27372.4	246
Q9QWG7	Sulfotransferase family cytosolic 1B member 1 OS=Mus musculus (Mouse) OX=10090 GN=Sult1b1 PE=1 SV=2	3	0.247375	0.0122438	20.2041	0.233696	4	(D+E+H+K+N+Q+R+S+T+Z)	144	48.161	(B+D+E+H+K+R+Z)	88	29.431	(F+H+W+Y)	44	14.716	(A+I+L+V)	74	24.749	(A+C+F+G+I+L+M+P+V+W+Y)	155	51.839	(H+K+R)	47	15.719	(B+D+E+Z)	41	13.712	29	9.699	9	3.01	6.7696	1.5	34901.3	299
Q9QXS1	Plectin OS=Mus musculus (Mouse) OX=10090 GN=Plec PE=1 SV=3	3	0.236286	0.0102965	22.9482	0.222607	4	(D+E+H+K+N+Q+R+S+T+Z)	2516	53.635	(B+D+E+H+K+R+Z)	1577	33.618	(F+H+W+Y)	309	6.587	(A+I+L+V)	1470	31.337	(A+C+F+G+I+L+M+P+V+W+Y)	2175	46.365	(H+K+R)	787	16.777	(B+D+E+Z)	790	16.841	264	5.628	442	9.422	5.7575	-43.5	534188	4691
Q9QY76	Vesicle-associated membrane protein-associated protein B OS=Mus musculus (Mouse) OX=10090 GN=Vapb PE=1 SV=3	3	0.24701	0.00846052	29.1956	0.233331	4	(D+E+H+K+N+Q+R+S+T+Z)	116	47.737	(B+D+E+H+K+R+Z)	72	29.63	(F+H+W+Y)	15	6.173	(A+I+L+V)	76	31.276	(A+C+F+G+I+L+M+P+V+W+Y)	127	52.263	(H+K+R)	38	15.638	(B+D+E+Z)	34	13.992	21	8.642	14	5.761	7.7001	2.5	26946.2	243
Q9QYR9	Acyl-coenzyme A thioesterase 2, mitochondrial OS=Mus musculus (Mouse) OX=10090 GN=Acot2 PE=1 SV=2	3	0.245295	0.0565708	4.33608	0.231616	4	(D+E+H+K+N+Q+R+S+T+Z)	178	39.294	(B+D+E+H+K+R+Z)	109	24.062	(F+H+W+Y)	52	11.479	(A+I+L+V)	146	32.23	(A+C+F+G+I+L+M+P+V+W+Y)	275	60.706	(H+K+R)	60	13.245	(B+D+E+Z)	49	10.817	19	4.194	29	6.402	7.3042	5	49657	453
Q9R0N0	Galactokinase OS=Mus musculus (Mouse) OX=10090 GN=Galk1 PE=1 SV=2	3	0.249546	0.0127906	19.5101	0.235867	4	(D+E+H+K+N+Q+R+S+T+Z)	161	41.071	(B+D+E+H+K+R+Z)	85	21.684	(F+H+W+Y)	32	8.163	(A+I+L+V)	135	34.439	(A+C+F+G+I+L+M+P+V+W+Y)	231	58.929	(H+K+R)	40	10.204	(B+D+E+Z)	45	11.48	7	1.786	26	6.633	4.9342	-8.5	42295.2	392
Q9R0P6	Signal peptidase complex catalytic subunit SEC11A OS=Mus musculus (Mouse) OX=10090 GN=Sec11a PE=1 SV=1	2	0.247696	0.0144819	17.1038	0.234017	4	(D+E+H+K+N+Q+R+S+T+Z)	72	40.223	(B+D+E+H+K+R+Z)	50	27.933	(F+H+W+Y)	24	13.408	(A+I+L+V)	61	34.078	(A+C+F+G+I+L+M+P+V+W+Y)	107	59.777	(H+K+R)	30	16.76	(B+D+E+Z)	20	11.173	11	6.145	13	7.263	9.796	7	20626.3	179
Q9R1P0	Proteasome subunit alpha type-4 OS=Mus musculus (Mouse) OX=10090 GN=Psma4 PE=1 SV=1	3	0.24878	0.00937599	26.5337	0.235101	4	(D+E+H+K+N+Q+R+S+T+Z)	129	49.425	(B+D+E+H+K+R+Z)	79	30.268	(F+H+W+Y)	24	9.195	(A+I+L+V)	79	30.268	(A+C+F+G+I+L+M+P+V+W+Y)	132	50.575	(H+K+R)	42	16.092	(B+D+E+Z)	37	14.176	25	9.579	13	4.981	7.6535	3	29470.8	261
Q9WTP7	GTP:AMP phosphotransferase AK3, mitochondrial OS=Mus musculus (Mouse) OX=10090 GN=Ak3 PE=1 SV=3	3	0.243653	0.00739633	32.9424	0.229974	4	(D+E+H+K+N+Q+R+S+T+Z)	109	48.018	(B+D+E+H+K+R+Z)	58	25.551	(F+H+W+Y)	21	9.251	(A+I+L+V)	67	29.515	(A+C+F+G+I+L+M+P+V+W+Y)	118	51.982	(H+K+R)	33	14.537	(B+D+E+Z)	25	11.013	17	7.489	11	4.846	9.237	5.5	25426.3	227
Q9WUM3	Coronin-1B OS=Mus musculus (Mouse) OX=10090 GN=Coro1b PE=1 SV=1	3	0.241617	0.00716772	33.7091	0.227938	4	(D+E+H+K+N+Q+R+S+T+Z)	226	46.694	(B+D+E+H+K+R+Z)	133	27.479	(F+H+W+Y)	46	9.504	(A+I+L+V)	136	28.099	(A+C+F+G+I+L+M+P+V+W+Y)	258	53.306	(H+K+R)	66	13.636	(B+D+E+Z)	67	13.843	22	4.545	34	7.025	5.5351	-6	53912.2	484
Q9WUQ2	Prolactin regulatory element-binding protein OS=Mus musculus (Mouse) OX=10090 GN=Preb PE=1 SV=1	3	0.242771	0.00848203	28.6219	0.229092	4	(D+E+H+K+N+Q+R+S+T+Z)	176	42.206	(B+D+E+H+K+R+Z)	92	22.062	(F+H+W+Y)	43	10.312	(A+I+L+V)	134	32.134	(A+C+F+G+I+L+M+P+V+W+Y)	241	57.794	(H+K+R)	57	13.669	(B+D+E+Z)	35	8.393	23	5.516	21	5.036	8.9261	15.5	45437.5	417
Q9WUR2	Enoyl-CoA delta isomerase 2, mitochondrial OS=Mus musculus (Mouse) OX=10090 GN=Eci2 PE=1 SV=2	3	0.255121	0.0174384	14.6298	0.241442	4	(D+E+H+K+N+Q+R+S+T+Z)	182	46.547	(B+D+E+H+K+R+Z)	91	23.274	(F+H+W+Y)	37	9.463	(A+I+L+V)	115	29.412	(A+C+F+G+I+L+M+P+V+W+Y)	209	53.453	(H+K+R)	51	13.043	(B+D+E+Z)	40	10.23	30	7.673	19	4.859	9.2709	10	43267.7	391
Q9WV32	Actin-related protein 2/3 complex subunit 1B OS=Mus musculus (Mouse) OX=10090 GN=Arpc1b PE=1 SV=4	3	0.238271	0.0309797	7.69121	0.224592	4	(D+E+H+K+N+Q+R+S+T+Z)	173	46.505	(B+D+E+H+K+R+Z)	91	24.462	(F+H+W+Y)	45	12.097	(A+I+L+V)	105	28.226	(A+C+F+G+I+L+M+P+V+W+Y)	199	53.495	(H+K+R)	55	14.785	(B+D+E+Z)	36	9.677	26	6.989	17	4.57	8.3825	13	41063.9	372
Q9WVA4	Transgelin-2 OS=Mus musculus (Mouse) OX=10090 GN=Tagln2 PE=1 SV=4	3	0.232144	0.0274823	8.44704	0.218465	4	(D+E+H+K+N+Q+R+S+T+Z)	97	48.744	(B+D+E+H+K+R+Z)	44	22.111	(F+H+W+Y)	16	8.04	(A+I+L+V)	47	23.618	(A+C+F+G+I+L+M+P+V+W+Y)	102	51.256	(H+K+R)	23	11.558	(B+D+E+Z)	21	10.553	13	6.533	10	5.025	8.2337	2	22395.4	199
Q9WVD5	Mitochondrial ornithine transporter 1 OS=Mus musculus (Mouse) OX=10090 GN=Slc25a15 PE=1 SV=1	3	0.256167	0.0162939	15.7217	0.242488	4	(D+E+H+K+N+Q+R+S+T+Z)	112	37.209	(B+D+E+H+K+R+Z)	50	16.611	(F+H+W+Y)	36	11.96	(A+I+L+V)	93	30.897	(A+C+F+G+I+L+M+P+V+W+Y)	189	62.791	(H+K+R)	30	9.967	(B+D+E+Z)	20	6.645	17	5.648	12	3.987	9.0069	9.5	32823.3	301
Q9WVL0	Maleylacetoacetate isomerase OS=Mus musculus (Mouse) OX=10090 GN=Gstz1 PE=1 SV=1	3	0.232592	0.00532805	43.6543	0.218913	4	(D+E+H+K+N+Q+R+S+T+Z)	96	44.444	(B+D+E+H+K+R+Z)	47	21.759	(F+H+W+Y)	16	7.407	(A+I+L+V)	72	33.333	(A+C+F+G+I+L+M+P+V+W+Y)	120	55.556	(H+K+R)	25	11.574	(B+D+E+Z)	22	10.185	12	5.556	11	5.093	7.7385	2	24275.2	216
Q9Z0R4	Intersectin-1 OS=Mus musculus (Mouse) OX=10090 GN=Itsn1 PE=1 SV=2	2	0.230009	0.048852	4.70829	0.21633	4	(D+E+H+K+N+Q+R+S+T+Z)	891	51.984	(B+D+E+H+K+R+Z)	493	28.763	(F+H+W+Y)	140	8.168	(A+I+L+V)	451	26.313	(A+C+F+G+I+L+M+P+V+W+Y)	823	48.016	(H+K+R)	263	15.344	(B+D+E+Z)	230	13.419	132	7.701	102	5.951	7.9872	18.5	194297	1714
Q9Z0S1	3'(2'),5'-bisphosphate nucleotidase 1 OS=Mus musculus (Mouse) OX=10090 GN=Bpnt1 PE=1 SV=2	3	0.228975	0.00613268	37.3368	0.215296	4	(D+E+H+K+N+Q+R+S+T+Z)	128	41.558	(B+D+E+H+K+R+Z)	68	22.078	(F+H+W+Y)	27	8.766	(A+I+L+V)	108	35.065	(A+C+F+G+I+L+M+P+V+W+Y)	180	58.442	(H+K+R)	34	11.039	(B+D+E+Z)	34	11.039	19	6.169	8	2.597	5.6228	-3.5	33196	308
Q9Z1X4	Interleukin enhancer-binding factor 3 OS=Mus musculus (Mouse) OX=10090 GN=Ilf3 PE=1 SV=2	3	0.222284	0.0160602	13.8407	0.208605	4	(D+E+H+K+N+Q+R+S+T+Z)	437	48.664	(B+D+E+H+K+R+Z)	220	24.499	(F+H+W+Y)	82	9.131	(A+I+L+V)	197	21.938	(A+C+F+G+I+L+M+P+V+W+Y)	461	51.336	(H+K+R)	127	14.143	(B+D+E+Z)	93	10.356	65	7.238	39	4.343	9.0599	22.5	96021	898
Q9Z210	Peroxisomal membrane protein 11B OS=Mus musculus (Mouse) OX=10090 GN=Pex11b PE=1 SV=1	2	0.233762	0.0452728	5.1634	0.220083	4	(D+E+H+K+N+Q+R+S+T+Z)	101	38.996	(B+D+E+H+K+R+Z)	58	22.394	(F+H+W+Y)	24	9.266	(A+I+L+V)	93	35.907	(A+C+F+G+I+L+M+P+V+W+Y)	158	61.004	(H+K+R)	40	15.444	(B+D+E+Z)	18	6.95	9	3.475	25	9.653	10.4429	19	28709.8	259
Q9Z2Q5	39S ribosomal protein L40, mitochondrial OS=Mus musculus (Mouse) OX=10090 GN=Mrpl40 PE=1 SV=2	3	0.225246	0.0111495	20.2024	0.211567	4	(D+E+H+K+N+Q+R+S+T+Z)	110	53.398	(B+D+E+H+K+R+Z)	78	37.864	(F+H+W+Y)	21	10.194	(A+I+L+V)	56	27.184	(A+C+F+G+I+L+M+P+V+W+Y)	96	46.602	(H+K+R)	46	22.33	(B+D+E+Z)	32	15.534	18	8.738	22	10.68	10.0391	11	24301	206
A0A0A6YXA5	Immunoglobulin heavy variable 1-15 OS=Mus musculus (Mouse) OX=10090 GN=Ighv1-15 PE=4 SV=1	2	0.286522	0.0814217	3.51899	0.272843	5	(D+E+H+K+N+Q+R+S+T+Z)	53	45.299	(B+D+E+H+K+R+Z)	22	18.803	(F+H+W+Y)	16	13.675	(A+I+L+V)	33	28.205	(A+C+F+G+I+L+M+P+V+W+Y)	64	54.701	(H+K+R)	11	9.402	(B+D+E+Z)	11	9.402	6	5.128	3	2.564	5.6552	-1	12952.6	117
A2AJL3	FGGY carbohydrate kinase domain-containing protein OS=Mus musculus (Mouse) OX=10090 GN=Fggy PE=1 SV=1	3	0.287779	0.00793354	36.2737	0.274099	5	(D+E+H+K+N+Q+R+S+T+Z)	222	40.217	(B+D+E+H+K+R+Z)	127	23.007	(F+H+W+Y)	67	12.138	(A+I+L+V)	181	32.79	(A+C+F+G+I+L+M+P+V+W+Y)	330	59.783	(H+K+R)	68	12.319	(B+D+E+Z)	59	10.688	27	4.891	20	3.623	6.3819	-1.5	60336.4	552
E9PVA8	eIF-2-alpha kinase activator GCN1 OS=Mus musculus (Mouse) OX=10090 GN=Gcn1 PE=1 SV=1	3	0.272428	0.0236048	11.5412	0.258749	5	(D+E+H+K+N+Q+R+S+T+Z)	1167	43.692	(B+D+E+H+K+R+Z)	643	24.073	(F+H+W+Y)	177	6.627	(A+I+L+V)	982	36.765	(A+C+F+G+I+L+M+P+V+W+Y)	1504	56.308	(H+K+R)	344	12.879	(B+D+E+Z)	299	11.194	157	5.878	140	5.241	7.3591	21.5	293021	2671
G3X982	Aldehyde oxidase 3 OS=Mus musculus (Mouse) OX=10090 GN=Aox3 PE=1 SV=1	3	0.275342	0.0277962	9.90575	0.261663	5	(D+E+H+K+N+Q+R+S+T+Z)	581	43.521	(B+D+E+H+K+R+Z)	309	23.146	(F+H+W+Y)	128	9.588	(A+I+L+V)	402	30.112	(A+C+F+G+I+L+M+P+V+W+Y)	754	56.479	(H+K+R)	160	11.985	(B+D+E+Z)	149	11.161	77	5.768	58	4.345	6.4111	-1.5	146902	1335
O08917	Flotillin-1 OS=Mus musculus (Mouse) OX=10090 GN=Flot1 PE=1 SV=1	2	0.263894	0.0150873	17.4911	0.250215	5	(D+E+H+K+N+Q+R+S+T+Z)	211	49.299	(B+D+E+H+K+R+Z)	124	28.972	(F+H+W+Y)	25	5.841	(A+I+L+V)	148	34.579	(A+C+F+G+I+L+M+P+V+W+Y)	217	50.701	(H+K+R)	65	15.187	(B+D+E+Z)	59	13.785	29	6.776	29	6.776	7.0914	2.5	47513.4	428
O09061	Proteasome subunit beta type-1 OS=Mus musculus (Mouse) OX=10090 GN=Psmb1 PE=1 SV=1	3	0.287772	0.0292728	9.83068	0.274093	5	(D+E+H+K+N+Q+R+S+T+Z)	105	43.75	(B+D+E+H+K+R+Z)	60	25	(F+H+W+Y)	27	11.25	(A+I+L+V)	70	29.167	(A+C+F+G+I+L+M+P+V+W+Y)	135	56.25	(H+K+R)	33	13.75	(B+D+E+Z)	27	11.25	13	5.417	15	6.25	7.7362	3.5	26372.2	240
O09131	Glutathione S-transferase omega-1 OS=Mus musculus (Mouse) OX=10090 GN=Gsto1 PE=1 SV=2	3	0.282192	0.00989992	28.5045	0.268513	5	(D+E+H+K+N+Q+R+S+T+Z)	113	47.083	(B+D+E+H+K+R+Z)	70	29.167	(F+H+W+Y)	28	11.667	(A+I+L+V)	60	25	(A+C+F+G+I+L+M+P+V+W+Y)	127	52.917	(H+K+R)	37	15.417	(B+D+E+Z)	33	13.75	22	9.167	11	4.583	7.2637	2	27497.6	240
O09173	Homogentisate 1,2-dioxygenase OS=Mus musculus (Mouse) OX=10090 GN=Hgd PE=1 SV=2	3	0.281888	0.0104267	27.0351	0.268209	5	(D+E+H+K+N+Q+R+S+T+Z)	189	42.472	(B+D+E+H+K+R+Z)	105	23.596	(F+H+W+Y)	67	15.056	(A+I+L+V)	106	23.82	(A+C+F+G+I+L+M+P+V+W+Y)	256	57.528	(H+K+R)	58	13.034	(B+D+E+Z)	47	10.562	27	6.067	19	4.27	7.1991	5	49959.9	445
O09174	Alpha-methylacyl-CoA racemase OS=Mus musculus (Mouse) OX=10090 GN=Amacr PE=1 SV=4	3	0.260328	0.0446222	5.83406	0.246649	5	(D+E+H+K+N+Q+R+S+T+Z)	159	41.732	(B+D+E+H+K+R+Z)	92	24.147	(F+H+W+Y)	36	9.449	(A+I+L+V)	116	30.446	(A+C+F+G+I+L+M+P+V+W+Y)	222	58.268	(H+K+R)	49	12.861	(B+D+E+Z)	43	11.286	19	4.987	24	6.299	7.3271	3	41704	381
O35166	Golgi SNAP receptor complex member 2 OS=Mus musculus (Mouse) OX=10090 GN=Gosr2 PE=1 SV=2	3	0.258783	0.0598996	4.32029	0.245104	5	(D+E+H+K+N+Q+R+S+T+Z)	119	56.132	(B+D+E+H+K+R+Z)	62	29.245	(F+H+W+Y)	20	9.434	(A+I+L+V)	59	27.83	(A+C+F+G+I+L+M+P+V+W+Y)	93	43.868	(H+K+R)	36	16.981	(B+D+E+Z)	26	12.264	10	4.717	17	8.019	8.1539	5.5	24725.3	212
O35593	26S proteasome non-ATPase regulatory subunit 14 OS=Mus musculus (Mouse) OX=10090 GN=Psmd14 PE=1 SV=2	3	0.261552	0.00985709	26.5344	0.247873	5	(D+E+H+K+N+Q+R+S+T+Z)	138	44.516	(B+D+E+H+K+R+Z)	80	25.806	(F+H+W+Y)	30	9.677	(A+I+L+V)	96	30.968	(A+C+F+G+I+L+M+P+V+W+Y)	172	55.484	(H+K+R)	43	13.871	(B+D+E+Z)	37	11.935	20	6.452	11	3.548	6.5	0	34577	310
O35955	Proteasome subunit beta type-10 OS=Mus musculus (Mouse) OX=10090 GN=Psmb10 PE=1 SV=1	2	0.277628	0.0161336	17.2081	0.263949	5	(D+E+H+K+N+Q+R+S+T+Z)	115	42.125	(B+D+E+H+K+R+Z)	61	22.344	(F+H+W+Y)	20	7.326	(A+I+L+V)	93	34.066	(A+C+F+G+I+L+M+P+V+W+Y)	158	57.875	(H+K+R)	33	12.088	(B+D+E+Z)	28	10.256	7	2.564	19	6.96	6.8282	1.5	29063.2	273
O54950	5'-AMP-activated protein kinase subunit gamma-1 OS=Mus musculus (Mouse) OX=10090 GN=Prkag1 PE=1 SV=2	3	0.279339	0.0137744	20.2795	0.26566	5	(D+E+H+K+N+Q+R+S+T+Z)	156	47.273	(B+D+E+H+K+R+Z)	86	26.061	(F+H+W+Y)	43	13.03	(A+I+L+V)	112	33.939	(A+C+F+G+I+L+M+P+V+W+Y)	174	52.727	(H+K+R)	48	14.545	(B+D+E+Z)	38	11.515	23	6.97	13	3.939	7.1047	4	37520.4	330
O55060	Thiopurine S-methyltransferase OS=Mus musculus (Mouse) OX=10090 GN=Tpmt PE=1 SV=1	3	0.257226	0.0118895	21.6348	0.243547	5	(D+E+H+K+N+Q+R+S+T+Z)	110	45.833	(B+D+E+H+K+R+Z)	74	30.833	(F+H+W+Y)	36	15	(A+I+L+V)	70	29.167	(A+C+F+G+I+L+M+P+V+W+Y)	130	54.167	(H+K+R)	39	16.25	(B+D+E+Z)	35	14.583	19	7.917	11	4.583	6.4089	-0.5	27585.7	240
O55222	Integrin-linked protein kinase OS=Mus musculus (Mouse) OX=10090 GN=Ilk PE=1 SV=2	3	0.262763	0.0162881	16.1322	0.249084	5	(D+E+H+K+N+Q+R+S+T+Z)	205	45.354	(B+D+E+H+K+R+Z)	127	28.097	(F+H+W+Y)	50	11.062	(A+I+L+V)	129	28.54	(A+C+F+G+I+L+M+P+V+W+Y)	247	54.646	(H+K+R)	73	16.15	(B+D+E+Z)	54	11.947	26	5.752	31	6.858	8.0847	11	51373.2	452
O70252	Heme oxygenase 2 OS=Mus musculus (Mouse) OX=10090 GN=Hmox2 PE=1 SV=1	3	0.276207	0.04539	6.0852	0.262528	5	(D+E+H+K+N+Q+R+S+T+Z)	153	48.571	(B+D+E+H+K+R+Z)	94	29.841	(F+H+W+Y)	40	12.698	(A+I+L+V)	88	27.937	(A+C+F+G+I+L+M+P+V+W+Y)	162	51.429	(H+K+R)	47	14.921	(B+D+E+Z)	47	14.921	27	8.571	12	3.81	5.6782	-4	35738.6	315
O88487	Cytoplasmic dynein 1 intermediate chain 2 OS=Mus musculus (Mouse) OX=10090 GN=Dync1i2 PE=1 SV=1	3	0.258004	0.0223519	11.5428	0.244325	5	(D+E+H+K+N+Q+R+S+T+Z)	327	53.431	(B+D+E+H+K+R+Z)	186	30.392	(F+H+W+Y)	63	10.294	(A+I+L+V)	154	25.163	(A+C+F+G+I+L+M+P+V+W+Y)	285	46.569	(H+K+R)	88	14.379	(B+D+E+Z)	98	16.013	40	6.536	29	4.739	4.9541	-19.5	68394.1	612
O88544	COP9 signalosome complex subunit 4 OS=Mus musculus (Mouse) OX=10090 GN=Cops4 PE=1 SV=1	3	0.286153	0.0157324	18.1888	0.272474	5	(D+E+H+K+N+Q+R+S+T+Z)	200	49.261	(B+D+E+H+K+R+Z)	108	26.601	(F+H+W+Y)	41	10.099	(A+I+L+V)	138	33.99	(A+C+F+G+I+L+M+P+V+W+Y)	206	50.739	(H+K+R)	54	13.3	(B+D+E+Z)	54	13.3	22	5.419	21	5.172	5.639	-5.5	46284.8	406
P00329	Alcohol dehydrogenase 1 OS=Mus musculus (Mouse) OX=10090 GN=Adh1 PE=1 SV=2	3	0.263457	0.00997944	26.4	0.249778	5	(D+E+H+K+N+Q+R+S+T+Z)	150	40	(B+D+E+H+K+R+Z)	85	22.667	(F+H+W+Y)	31	8.267	(A+I+L+V)	122	32.533	(A+C+F+G+I+L+M+P+V+W+Y)	225	60	(H+K+R)	49	13.067	(B+D+E+Z)	36	9.6	29	7.733	12	3.2	8.105	9	39771.4	375
P01867	Ig gamma-2B chain C region OS=Mus musculus (Mouse) OX=10090 GN=Igh-3 PE=1 SV=3	3	0.274987	0.0216598	12.6957	0.261308	5	(D+E+H+K+N+Q+R+S+T+Z)	195	48.267	(B+D+E+H+K+R+Z)	84	20.792	(F+H+W+Y)	41	10.149	(A+I+L+V)	104	25.743	(A+C+F+G+I+L+M+P+V+W+Y)	209	51.733	(H+K+R)	44	10.891	(B+D+E+Z)	40	9.901	28	6.931	8	1.98	6.4821	0	44259.4	404
P05064	Fructose-bisphosphate aldolase A OS=Mus musculus (Mouse) OX=10090 GN=Aldoa PE=1 SV=2	3	0.285464	0.0323056	8.83637	0.271785	5	(D+E+H+K+N+Q+R+S+T+Z)	162	44.505	(B+D+E+H+K+R+Z)	88	24.176	(F+H+W+Y)	32	8.791	(A+I+L+V)	117	32.143	(A+C+F+G+I+L+M+P+V+W+Y)	202	55.495	(H+K+R)	50	13.736	(B+D+E+Z)	38	10.44	26	7.143	15	4.121	8.0951	7.5	39355.9	364
P05201	Aspartate aminotransferase, cytoplasmic OS=Mus musculus (Mouse) OX=10090 GN=Got1 PE=1 SV=3	3	0.281663	0.019315	14.5826	0.267984	5	(D+E+H+K+N+Q+R+S+T+Z)	183	44.31	(B+D+E+H+K+R+Z)	96	23.245	(F+H+W+Y)	51	12.349	(A+I+L+V)	121	29.298	(A+C+F+G+I+L+M+P+V+W+Y)	230	55.69	(H+K+R)	51	12.349	(B+D+E+Z)	45	10.896	20	4.843	24	5.811	7.0863	2.5	46247.6	413
P06801	NADP-dependent malic enzyme OS=Mus musculus (Mouse) OX=10090 GN=Me1 PE=1 SV=2	3	0.259694	0.0150329	17.2751	0.246015	5	(D+E+H+K+N+Q+R+S+T+Z)	252	44.056	(B+D+E+H+K+R+Z)	146	25.524	(F+H+W+Y)	58	10.14	(A+I+L+V)	182	31.818	(A+C+F+G+I+L+M+P+V+W+Y)	320	55.944	(H+K+R)	79	13.811	(B+D+E+Z)	67	11.713	37	6.469	30	5.245	7.4124	6	63953.8	572
P08556	GTPase NRas OS=Mus musculus (Mouse) OX=10090 GN=Nras PE=1 SV=1	2	0.283663	0.0699221	4.05685	0.269984	5	(D+E+H+K+N+Q+R+S+T+Z)	92	48.677	(B+D+E+H+K+R+Z)	52	27.513	(F+H+W+Y)	17	8.995	(A+I+L+V)	52	27.513	(A+C+F+G+I+L+M+P+V+W+Y)	97	51.323	(H+K+R)	24	12.698	(B+D+E+Z)	28	14.815	12	6.349	10	5.291	4.7749	-5	21199.1	189
P0DOV2	Interferon-activable protein 204 OS=Mus musculus (Mouse) OX=10090 GN=Ifi204 PE=1 SV=1	3	0.270437	0.0679142	3.98205	0.256758	5	(D+E+H+K+N+Q+R+S+T+Z)	328	52.989	(B+D+E+H+K+R+Z)	173	27.948	(F+H+W+Y)	63	10.178	(A+I+L+V)	159	25.687	(A+C+F+G+I+L+M+P+V+W+Y)	291	47.011	(H+K+R)	101	16.317	(B+D+E+Z)	72	11.632	53	8.562	31	5.008	8.9131	20.5	69438.1	619
P13597	Intercellular adhesion molecule 1 OS=Mus musculus (Mouse) OX=10090 GN=Icam1 PE=1 SV=1	3	0.264128	0.02307	11.449	0.250449	5	(D+E+H+K+N+Q+R+S+T+Z)	249	46.369	(B+D+E+H+K+R+Z)	116	21.601	(F+H+W+Y)	45	8.38	(A+I+L+V)	164	30.54	(A+C+F+G+I+L+M+P+V+W+Y)	288	53.631	(H+K+R)	59	10.987	(B+D+E+Z)	57	10.615	24	4.469	25	4.655	6.0253	-3	58844.2	537
P14824	Annexin A6 OS=Mus musculus (Mouse) OX=10090 GN=Anxa6 PE=1 SV=3	3	0.285649	0.0048759	58.5837	0.271969	5	(D+E+H+K+N+Q+R+S+T+Z)	341	50.669	(B+D+E+H+K+R+Z)	217	32.244	(F+H+W+Y)	62	9.212	(A+I+L+V)	198	29.421	(A+C+F+G+I+L+M+P+V+W+Y)	332	49.331	(H+K+R)	105	15.602	(B+D+E+Z)	112	16.642	54	8.024	39	5.795	5.1556	-13	75885.3	673
P15105	Glutamine synthetase OS=Mus musculus (Mouse) OX=10090 GN=Glul PE=1 SV=6	3	0.279616	0.0122274	22.8681	0.265937	5	(D+E+H+K+N+Q+R+S+T+Z)	170	45.576	(B+D+E+H+K+R+Z)	102	27.346	(F+H+W+Y)	51	13.673	(A+I+L+V)	80	21.448	(A+C+F+G+I+L+M+P+V+W+Y)	203	54.424	(H+K+R)	56	15.013	(B+D+E+Z)	46	12.332	21	5.63	23	6.166	7.0433	4	42119.7	373
P17225	Polypyrimidine tract-binding protein 1 OS=Mus musculus (Mouse) OX=10090 GN=Ptbp1 PE=1 SV=2	2	0.290285	0.0185733	15.6292	0.276606	5	(D+E+H+K+N+Q+R+S+T+Z)	241	45.731	(B+D+E+H+K+R+Z)	106	20.114	(F+H+W+Y)	46	8.729	(A+I+L+V)	172	32.638	(A+C+F+G+I+L+M+P+V+W+Y)	286	54.269	(H+K+R)	60	11.385	(B+D+E+Z)	46	8.729	30	5.693	19	3.605	8.4399	8.5	56478.1	527
P19258	Protein Mpv17 OS=Mus musculus (Mouse) OX=10090 GN=Mpv17 PE=1 SV=1	2	0.26757	0.0297728	8.98705	0.253891	5	(D+E+H+K+N+Q+R+S+T+Z)	57	32.386	(B+D+E+H+K+R+Z)	28	15.909	(F+H+W+Y)	27	15.341	(A+I+L+V)	64	36.364	(A+C+F+G+I+L+M+P+V+W+Y)	119	67.614	(H+K+R)	21	11.932	(B+D+E+Z)	7	3.977	8	4.545	7	3.977	9.7644	11	19686.2	176
P22315	Ferrochelatase, mitochondrial OS=Mus musculus (Mouse) OX=10090 GN=Fech PE=1 SV=2	3	0.290126	0.00827171	35.0745	0.276447	5	(D+E+H+K+N+Q+R+S+T+Z)	194	45.972	(B+D+E+H+K+R+Z)	104	24.645	(F+H+W+Y)	45	10.664	(A+I+L+V)	120	28.436	(A+C+F+G+I+L+M+P+V+W+Y)	228	54.028	(H+K+R)	64	15.166	(B+D+E+Z)	40	9.479	26	6.161	25	5.924	9.1355	17.5	47421.7	422
P22437	Prostaglandin G/H synthase 1 OS=Mus musculus (Mouse) OX=10090 GN=Ptgs1 PE=1 SV=1	3	0.275294	0.0213433	12.8984	0.261615	5	(D+E+H+K+N+Q+R+S+T+Z)	252	41.86	(B+D+E+H+K+R+Z)	133	22.093	(F+H+W+Y)	93	15.449	(A+I+L+V)	157	26.08	(A+C+F+G+I+L+M+P+V+W+Y)	350	58.14	(H+K+R)	72	11.96	(B+D+E+Z)	61	10.133	23	3.821	33	5.482	6.8009	3	69042.4	602
P24549	Retinal dehydrogenase 1 OS=Mus musculus (Mouse) OX=10090 GN=Aldh1a1 PE=1 SV=5	3	0.259446	0.0120068	21.6082	0.245767	5	(D+E+H+K+N+Q+R+S+T+Z)	210	41.916	(B+D+E+H+K+R+Z)	121	24.152	(F+H+W+Y)	51	10.18	(A+I+L+V)	155	30.938	(A+C+F+G+I+L+M+P+V+W+Y)	291	58.084	(H+K+R)	67	13.373	(B+D+E+Z)	54	10.778	40	7.984	16	3.194	7.7894	7.5	54467.8	501
P26041	Moesin OS=Mus musculus (Mouse) OX=10090 GN=Msn PE=1 SV=3	3	0.281712	0.0233642	12.0575	0.268033	5	(D+E+H+K+N+Q+R+S+T+Z)	335	58.059	(B+D+E+H+K+R+Z)	223	38.648	(F+H+W+Y)	48	8.319	(A+I+L+V)	153	26.516	(A+C+F+G+I+L+M+P+V+W+Y)	242	41.941	(H+K+R)	114	19.757	(B+D+E+Z)	109	18.891	64	11.092	40	6.932	6.5398	0	67767	577
P26043	Radixin OS=Mus musculus (Mouse) OX=10090 GN=Rdx PE=1 SV=3	3	0.288588	0.00787175	36.6612	0.274909	5	(D+E+H+K+N+Q+R+S+T+Z)	333	57.118	(B+D+E+H+K+R+Z)	224	38.422	(F+H+W+Y)	51	8.748	(A+I+L+V)	153	26.244	(A+C+F+G+I+L+M+P+V+W+Y)	250	42.882	(H+K+R)	113	19.383	(B+D+E+Z)	111	19.039	64	10.978	38	6.518	6.077	-3.5	68542.8	583
P26369	Splicing factor U2AF 65 kDa subunit OS=Mus musculus (Mouse) OX=10090 GN=U2af2 PE=1 SV=3	3	0.278967	0.0316912	8.80267	0.265288	5	(D+E+H+K+N+Q+R+S+T+Z)	234	49.263	(B+D+E+H+K+R+Z)	135	28.421	(F+H+W+Y)	43	9.053	(A+I+L+V)	119	25.053	(A+C+F+G+I+L+M+P+V+W+Y)	241	50.737	(H+K+R)	77	16.211	(B+D+E+Z)	58	12.211	28	5.895	40	8.421	9.474	14.5	53517	475
P26638	Serine--tRNA ligase, cytoplasmic OS=Mus musculus (Mouse) OX=10090 GN=Sars PE=1 SV=3	3	0.268103	0.0066184	40.5087	0.254424	5	(D+E+H+K+N+Q+R+S+T+Z)	254	49.609	(B+D+E+H+K+R+Z)	167	32.617	(F+H+W+Y)	52	10.156	(A+I+L+V)	142	27.734	(A+C+F+G+I+L+M+P+V+W+Y)	258	50.391	(H+K+R)	85	16.602	(B+D+E+Z)	82	16.016	45	8.789	30	5.859	6.2175	-2	58388.7	512
P27612	Phospholipase A-2-activating protein OS=Mus musculus (Mouse) OX=10090 GN=Plaa PE=1 SV=4	3	0.276447	0.0168909	16.3666	0.262768	5	(D+E+H+K+N+Q+R+S+T+Z)	372	46.851	(B+D+E+H+K+R+Z)	182	22.922	(F+H+W+Y)	80	10.076	(A+I+L+V)	225	28.338	(A+C+F+G+I+L+M+P+V+W+Y)	422	53.149	(H+K+R)	93	11.713	(B+D+E+Z)	89	11.209	43	5.416	32	4.03	6.0473	-5	87221.1	794
P31230	Aminoacyl tRNA synthase complex-interacting multifunctional protein 1 OS=Mus musculus (Mouse) OX=10090 GN=Aimp1 PE=1 SV=2	3	0.286373	0.0125616	22.7975	0.272694	5	(D+E+H+K+N+Q+R+S+T+Z)	158	50.968	(B+D+E+H+K+R+Z)	96	30.968	(F+H+W+Y)	11	3.548	(A+I+L+V)	99	31.935	(A+C+F+G+I+L+M+P+V+W+Y)	152	49.032	(H+K+R)	52	16.774	(B+D+E+Z)	44	14.194	36	11.613	12	3.871	8.4716	6	33997.2	310
P31786	Acyl-CoA-binding protein OS=Mus musculus (Mouse) OX=10090 GN=Dbi PE=1 SV=2	3	0.259625	0.0434943	5.96918	0.245946	5	(D+E+H+K+N+Q+R+S+T+Z)	49	56.322	(B+D+E+H+K+R+Z)	33	37.931	(F+H+W+Y)	9	10.345	(A+I+L+V)	20	22.989	(A+C+F+G+I+L+M+P+V+W+Y)	38	43.678	(H+K+R)	18	20.69	(B+D+E+Z)	15	17.241	15	17.241	2	2.299	9.3723	2.5	10000.4	87
P34022	Ran-specific GTPase-activating protein OS=Mus musculus (Mouse) OX=10090 GN=Ranbp1 PE=1 SV=2	2	0.274857	0.018295	15.0237	0.261178	5	(D+E+H+K+N+Q+R+S+T+Z)	121	59.606	(B+D+E+H+K+R+Z)	90	44.335	(F+H+W+Y)	18	8.867	(A+I+L+V)	47	23.153	(A+C+F+G+I+L+M+P+V+W+Y)	82	40.394	(H+K+R)	42	20.69	(B+D+E+Z)	48	23.645	24	11.823	12	5.911	4.8894	-9	23596.4	203
P34914	Bifunctional epoxide hydrolase 2 OS=Mus musculus (Mouse) OX=10090 GN=Ephx2 PE=1 SV=2	3	0.287671	0.0283152	10.1596	0.273992	5	(D+E+H+K+N+Q+R+S+T+Z)	237	42.78	(B+D+E+H+K+R+Z)	132	23.827	(F+H+W+Y)	65	11.733	(A+I+L+V)	157	28.339	(A+C+F+G+I+L+M+P+V+W+Y)	317	57.22	(H+K+R)	67	12.094	(B+D+E+Z)	65	11.733	34	6.137	24	4.332	6.0853	-2.5	62515.3	554
P35441	Thrombospondin-1 OS=Mus musculus (Mouse) OX=10090 GN=Thbs1 PE=1 SV=1	2	0.27635	0.0317896	8.69309	0.262671	5	(D+E+H+K+N+Q+R+S+T+Z)	587	50.171	(B+D+E+H+K+R+Z)	325	27.778	(F+H+W+Y)	115	9.829	(A+I+L+V)	234	20	(A+C+F+G+I+L+M+P+V+W+Y)	583	49.829	(H+K+R)	143	12.222	(B+D+E+Z)	182	15.556	57	4.872	61	5.214	4.521	-51.5	129647	1170
P35576	Glucose-6-phosphatase OS=Mus musculus (Mouse) OX=10090 GN=G6pc PE=1 SV=2	3	0.288568	0.015722	18.3544	0.274889	5	(D+E+H+K+N+Q+R+S+T+Z)	123	34.454	(B+D+E+H+K+R+Z)	60	16.807	(F+H+W+Y)	63	17.647	(A+I+L+V)	126	35.294	(A+C+F+G+I+L+M+P+V+W+Y)	234	65.546	(H+K+R)	40	11.204	(B+D+E+Z)	20	5.602	18	5.042	13	3.641	9.2387	15.5	40472.7	357
P36552	Oxygen-dependent coproporphyrinogen-III oxidase, mitochondrial OS=Mus musculus (Mouse) OX=10090 GN=Cpox PE=1 SV=2	3	0.267739	0.014529	18.4279	0.25406	5	(D+E+H+K+N+Q+R+S+T+Z)	199	44.921	(B+D+E+H+K+R+Z)	130	29.345	(F+H+W+Y)	55	12.415	(A+I+L+V)	111	25.056	(A+C+F+G+I+L+M+P+V+W+Y)	244	55.079	(H+K+R)	75	16.93	(B+D+E+Z)	55	12.415	22	4.966	40	9.029	8.6086	13.5	49714.5	443
P40124	Adenylyl cyclase-associated protein 1 OS=Mus musculus (Mouse) OX=10090 GN=Cap1 PE=1 SV=4	3	0.264717	0.0117859	22.4605	0.251038	5	(D+E+H+K+N+Q+R+S+T+Z)	225	47.468	(B+D+E+H+K+R+Z)	117	24.684	(F+H+W+Y)	40	8.439	(A+I+L+V)	137	28.903	(A+C+F+G+I+L+M+P+V+W+Y)	249	52.532	(H+K+R)	64	13.502	(B+D+E+Z)	53	11.181	40	8.439	13	2.743	7.4817	5.5	51564.8	474
P40936	Indolethylamine N-methyltransferase OS=Mus musculus (Mouse) OX=10090 GN=Inmt PE=1 SV=1	3	0.269265	0.0258266	10.4259	0.255586	5	(D+E+H+K+N+Q+R+S+T+Z)	114	43.182	(B+D+E+H+K+R+Z)	66	25	(F+H+W+Y)	31	11.742	(A+I+L+V)	77	29.167	(A+C+F+G+I+L+M+P+V+W+Y)	150	56.818	(H+K+R)	34	12.879	(B+D+E+Z)	32	12.121	17	6.439	12	4.545	6.3311	-0.5	29459.8	264
P41216	Long-chain-fatty-acid--CoA ligase 1 OS=Mus musculus (Mouse) OX=10090 GN=Acsl1 PE=1 SV=2	3	0.283075	0.0441966	6.40491	0.269396	5	(D+E+H+K+N+Q+R+S+T+Z)	292	41.774	(B+D+E+H+K+R+Z)	175	25.036	(F+H+W+Y)	74	10.587	(A+I+L+V)	221	31.617	(A+C+F+G+I+L+M+P+V+W+Y)	407	58.226	(H+K+R)	92	13.162	(B+D+E+Z)	83	11.874	50	7.153	32	4.578	7.112	4	77951.5	699
P47740	Aldehyde dehydrogenase family 3 member A2 OS=Mus musculus (Mouse) OX=10090 GN=Aldh3a2 PE=1 SV=2	3	0.27723	0.0278095	9.96889	0.263551	5	(D+E+H+K+N+Q+R+S+T+Z)	205	42.355	(B+D+E+H+K+R+Z)	118	24.38	(F+H+W+Y)	45	9.298	(A+I+L+V)	164	33.884	(A+C+F+G+I+L+M+P+V+W+Y)	279	57.645	(H+K+R)	65	13.43	(B+D+E+Z)	53	10.95	32	6.612	26	5.372	8.4361	8.5	53970.8	484
P47754	F-actin-capping protein subunit alpha-2 OS=Mus musculus (Mouse) OX=10090 GN=Capza2 PE=1 SV=3	3	0.265268	0.0130148	20.382	0.251589	5	(D+E+H+K+N+Q+R+S+T+Z)	150	52.448	(B+D+E+H+K+R+Z)	84	29.371	(F+H+W+Y)	37	12.937	(A+I+L+V)	79	27.622	(A+C+F+G+I+L+M+P+V+W+Y)	136	47.552	(H+K+R)	42	14.685	(B+D+E+Z)	42	14.685	21	7.343	13	4.545	5.6482	-4	32967.1	286
P47856	Glutamine--fructose-6-phosphate aminotransferase [isomerizing] 1 OS=Mus musculus (Mouse) OX=10090 GN=Gfpt1 PE=1 SV=3	2	0.258959	0.0697146	3.71456	0.24528	5	(D+E+H+K+N+Q+R+S+T+Z)	335	48.063	(B+D+E+H+K+R+Z)	202	28.981	(F+H+W+Y)	73	10.473	(A+I+L+V)	209	29.986	(A+C+F+G+I+L+M+P+V+W+Y)	362	51.937	(H+K+R)	109	15.638	(B+D+E+Z)	93	13.343	44	6.313	42	6.026	6.8289	4.5	78539.1	697
P47934	Carnitine O-acetyltransferase OS=Mus musculus (Mouse) OX=10090 GN=Crat PE=1 SV=3	3	0.278088	0.0268271	10.366	0.264409	5	(D+E+H+K+N+Q+R+S+T+Z)	285	45.527	(B+D+E+H+K+R+Z)	155	24.76	(F+H+W+Y)	77	12.3	(A+I+L+V)	185	29.553	(A+C+F+G+I+L+M+P+V+W+Y)	341	54.473	(H+K+R)	90	14.377	(B+D+E+Z)	65	10.383	42	6.709	29	4.633	8.5754	15.5	70839.7	626
P49722	Proteasome subunit alpha type-2 OS=Mus musculus (Mouse) OX=10090 GN=Psma2 PE=1 SV=3	3	0.287595	0.013371	21.5088	0.273916	5	(D+E+H+K+N+Q+R+S+T+Z)	99	42.308	(B+D+E+H+K+R+Z)	54	23.077	(F+H+W+Y)	28	11.966	(A+I+L+V)	74	31.624	(A+C+F+G+I+L+M+P+V+W+Y)	135	57.692	(H+K+R)	29	12.393	(B+D+E+Z)	25	10.684	13	5.556	12	5.128	7.3149	2	25926.6	234
P50295	Arylamine N-acetyltransferase 2 OS=Mus musculus (Mouse) OX=10090 GN=Nat2 PE=1 SV=1	2	0.25938	0.0130069	19.9417	0.2457	5	(D+E+H+K+N+Q+R+S+T+Z)	144	49.655	(B+D+E+H+K+R+Z)	76	26.207	(F+H+W+Y)	41	14.138	(A+I+L+V)	74	25.517	(A+C+F+G+I+L+M+P+V+W+Y)	146	50.345	(H+K+R)	38	13.103	(B+D+E+Z)	38	13.103	16	5.517	16	5.517	5.6943	-3	33701.4	290
P50431	Serine hydroxymethyltransferase, cytosolic OS=Mus musculus (Mouse) OX=10090 GN=Shmt1 PE=1 SV=3	3	0.266054	0.011067	24.0403	0.252375	5	(D+E+H+K+N+Q+R+S+T+Z)	216	45.188	(B+D+E+H+K+R+Z)	122	25.523	(F+H+W+Y)	55	11.506	(A+I+L+V)	142	29.707	(A+C+F+G+I+L+M+P+V+W+Y)	262	54.812	(H+K+R)	67	14.017	(B+D+E+Z)	55	11.506	29	6.067	22	4.603	6.9196	4	52600.9	478
P51855	Glutathione synthetase OS=Mus musculus (Mouse) OX=10090 GN=Gss PE=1 SV=1	3	0.2604	0.0117252	22.2086	0.246721	5	(D+E+H+K+N+Q+R+S+T+Z)	212	44.726	(B+D+E+H+K+R+Z)	117	24.684	(F+H+W+Y)	41	8.65	(A+I+L+V)	163	34.388	(A+C+F+G+I+L+M+P+V+W+Y)	262	55.274	(H+K+R)	58	12.236	(B+D+E+Z)	59	12.447	23	4.852	27	5.696	5.5367	-5	52246.6	474
P53657	Pyruvate kinase PKLR OS=Mus musculus (Mouse) OX=10090 GN=Pklr PE=1 SV=1	3	0.278748	0.0115388	24.1574	0.265069	5	(D+E+H+K+N+Q+R+S+T+Z)	242	42.16	(B+D+E+H+K+R+Z)	145	25.261	(F+H+W+Y)	45	7.84	(A+I+L+V)	205	35.714	(A+C+F+G+I+L+M+P+V+W+Y)	332	57.84	(H+K+R)	77	13.415	(B+D+E+Z)	68	11.847	25	4.355	41	7.143	7.0504	3.5	62308.7	574
P53810	Phosphatidylinositol transfer protein alpha isoform OS=Mus musculus (Mouse) OX=10090 GN=Pitpna PE=1 SV=2	3	0.277021	0.0230241	12.0318	0.263342	5	(D+E+H+K+N+Q+R+S+T+Z)	137	50.554	(B+D+E+H+K+R+Z)	93	34.317	(F+H+W+Y)	37	13.653	(A+I+L+V)	67	24.723	(A+C+F+G+I+L+M+P+V+W+Y)	134	49.446	(H+K+R)	48	17.712	(B+D+E+Z)	45	16.605	29	10.701	11	4.059	6.3117	-1	31893.4	271
P54775	26S proteasome regulatory subunit 6B OS=Mus musculus (Mouse) OX=10090 GN=Psmc4 PE=1 SV=2	3	0.289793	0.00934355	31.0153	0.276114	5	(D+E+H+K+N+Q+R+S+T+Z)	201	48.086	(B+D+E+H+K+R+Z)	129	30.861	(F+H+W+Y)	35	8.373	(A+I+L+V)	133	31.818	(A+C+F+G+I+L+M+P+V+W+Y)	217	51.914	(H+K+R)	60	14.354	(B+D+E+Z)	69	16.507	29	6.938	24	5.742	4.8397	-12.5	47408.3	418
P54869	Hydroxymethylglutaryl-CoA synthase, mitochondrial OS=Mus musculus (Mouse) OX=10090 GN=Hmgcs2 PE=1 SV=2	3	0.277587	0.0151792	18.2874	0.263908	5	(D+E+H+K+N+Q+R+S+T+Z)	235	46.26	(B+D+E+H+K+R+Z)	117	23.031	(F+H+W+Y)	58	11.417	(A+I+L+V)	140	27.559	(A+C+F+G+I+L+M+P+V+W+Y)	273	53.74	(H+K+R)	65	12.795	(B+D+E+Z)	52	10.236	30	5.906	28	5.512	8.4924	9.5	56822.8	508
P56399	Ubiquitin carboxyl-terminal hydrolase 5 OS=Mus musculus (Mouse) OX=10090 GN=Usp5 PE=1 SV=1	3	0.272976	0.0147565	18.4987	0.259297	5	(D+E+H+K+N+Q+R+S+T+Z)	402	46.853	(B+D+E+H+K+R+Z)	244	28.438	(F+H+W+Y)	91	10.606	(A+I+L+V)	224	26.107	(A+C+F+G+I+L+M+P+V+W+Y)	456	53.147	(H+K+R)	109	12.704	(B+D+E+Z)	135	15.734	51	5.944	41	4.779	4.633	-34.5	95833.3	858
P59017	Bcl-2-like protein 13 OS=Mus musculus (Mouse) OX=10090 GN=Bcl2l13 PE=1 SV=2	3	0.266921	0.0171314	15.5808	0.253242	5	(D+E+H+K+N+Q+R+S+T+Z)	204	47.005	(B+D+E+H+K+R+Z)	106	24.424	(F+H+W+Y)	32	7.373	(A+I+L+V)	139	32.028	(A+C+F+G+I+L+M+P+V+W+Y)	230	52.995	(H+K+R)	40	9.217	(B+D+E+Z)	66	15.207	18	4.147	13	2.995	4.2588	-30.5	46719.4	434
P59242	Cingulin OS=Mus musculus (Mouse) OX=10090 GN=Cgn PE=1 SV=1	3	0.263809	0.039727	6.64055	0.25013	5	(D+E+H+K+N+Q+R+S+T+Z)	750	62.972	(B+D+E+H+K+R+Z)	451	37.867	(F+H+W+Y)	45	3.778	(A+I+L+V)	308	25.861	(A+C+F+G+I+L+M+P+V+W+Y)	441	37.028	(H+K+R)	224	18.808	(B+D+E+Z)	227	19.06	84	7.053	121	10.16	5.664	-12.5	136447	1191
P60122	RuvB-like 1 OS=Mus musculus (Mouse) OX=10090 GN=Ruvbl1 PE=1 SV=1	3	0.264234	0.0103422	25.5492	0.250555	5	(D+E+H+K+N+Q+R+S+T+Z)	218	47.807	(B+D+E+H+K+R+Z)	134	29.386	(F+H+W+Y)	30	6.579	(A+I+L+V)	146	32.018	(A+C+F+G+I+L+M+P+V+W+Y)	238	52.193	(H+K+R)	69	15.132	(B+D+E+Z)	65	14.254	41	8.991	18	3.947	6.3599	-1	50214	456
P61202	COP9 signalosome complex subunit 2 OS=Mus musculus (Mouse) OX=10090 GN=Cops2 PE=1 SV=1	3	0.288905	0.00788861	36.6231	0.275226	5	(D+E+H+K+N+Q+R+S+T+Z)	240	54.176	(B+D+E+H+K+R+Z)	140	31.603	(F+H+W+Y)	48	10.835	(A+I+L+V)	118	26.637	(A+C+F+G+I+L+M+P+V+W+Y)	203	45.824	(H+K+R)	68	15.35	(B+D+E+Z)	72	16.253	41	9.255	17	3.837	5.2009	-9	51596.7	443
P61922	4-aminobutyrate aminotransferase, mitochondrial OS=Mus musculus (Mouse) OX=10090 GN=Abat PE=1 SV=1	3	0.265957	0.0118124	22.515	0.252278	5	(D+E+H+K+N+Q+R+S+T+Z)	228	45.6	(B+D+E+H+K+R+Z)	132	26.4	(F+H+W+Y)	63	12.6	(A+I+L+V)	135	27	(A+C+F+G+I+L+M+P+V+W+Y)	272	54.4	(H+K+R)	75	15	(B+D+E+Z)	57	11.4	30	6	31	6.2	8.0932	11	56451.8	500
P61982	14-3-3 protein gamma OS=Mus musculus (Mouse) OX=10090 GN=Ywhag PE=1 SV=2	3	0.26051	0.00991828	26.2656	0.246831	5	(D+E+H+K+N+Q+R+S+T+Z)	134	54.251	(B+D+E+H+K+R+Z)	79	31.984	(F+H+W+Y)	23	9.312	(A+I+L+V)	72	29.15	(A+C+F+G+I+L+M+P+V+W+Y)	113	45.749	(H+K+R)	34	13.765	(B+D+E+Z)	45	18.219	17	6.883	13	5.263	4.5234	-13	28302.6	247
P62874	Guanine nucleotide-binding protein G(I)/G(S)/G(T) subunit beta-1 OS=Mus musculus (Mouse) OX=10090 GN=Gnb1 PE=1 SV=3	3	0.26756	0.0122191	21.8969	0.253881	5	(D+E+H+K+N+Q+R+S+T+Z)	164	48.235	(B+D+E+H+K+R+Z)	79	23.235	(F+H+W+Y)	35	10.294	(A+I+L+V)	95	27.941	(A+C+F+G+I+L+M+P+V+W+Y)	176	51.765	(H+K+R)	40	11.765	(B+D+E+Z)	39	11.471	10	2.941	22	6.471	5.8446	-3	37377	340
P63321	Ras-related protein Ral-A OS=Mus musculus (Mouse) OX=10090 GN=Rala PE=1 SV=1	3	0.286788	0.0356073	8.05418	0.273109	5	(D+E+H+K+N+Q+R+S+T+Z)	109	52.913	(B+D+E+H+K+R+Z)	73	35.437	(F+H+W+Y)	18	8.738	(A+I+L+V)	57	27.67	(A+C+F+G+I+L+M+P+V+W+Y)	97	47.087	(H+K+R)	37	17.961	(B+D+E+Z)	36	17.476	21	10.194	15	7.282	6.946	0.5	23552.8	206
P70195	Proteasome subunit beta type-7 OS=Mus musculus (Mouse) OX=10090 GN=Psmb7 PE=1 SV=1	3	0.275374	0.0106507	25.855	0.261695	5	(D+E+H+K+N+Q+R+S+T+Z)	121	43.682	(B+D+E+H+K+R+Z)	66	23.827	(F+H+W+Y)	24	8.664	(A+I+L+V)	84	30.325	(A+C+F+G+I+L+M+P+V+W+Y)	156	56.318	(H+K+R)	36	12.996	(B+D+E+Z)	30	10.83	19	6.859	13	4.693	7.9499	4	29891.4	277
P80318	T-complex protein 1 subunit gamma OS=Mus musculus (Mouse) OX=10090 GN=Cct3 PE=1 SV=1	3	0.273143	0.0139478	19.5832	0.259464	5	(D+E+H+K+N+Q+R+S+T+Z)	268	49.174	(B+D+E+H+K+R+Z)	156	28.624	(F+H+W+Y)	28	5.138	(A+I+L+V)	174	31.927	(A+C+F+G+I+L+M+P+V+W+Y)	277	50.826	(H+K+R)	81	14.862	(B+D+E+Z)	75	13.761	35	6.422	36	6.606	6.6582	1	60630	545
P97315	Cysteine and glycine-rich protein 1 OS=Mus musculus (Mouse) OX=10090 GN=Csrp1 PE=1 SV=3	3	0.263501	0.0172167	15.3049	0.249822	5	(D+E+H+K+N+Q+R+S+T+Z)	84	43.523	(B+D+E+H+K+R+Z)	50	25.907	(F+H+W+Y)	25	12.953	(A+I+L+V)	36	18.653	(A+C+F+G+I+L+M+P+V+W+Y)	109	56.477	(H+K+R)	33	17.098	(B+D+E+Z)	17	8.808	23	11.917	4	2.073	8.635	13	20583.4	193
P97364	Selenide, water dikinase 2 OS=Mus musculus (Mouse) OX=10090 GN=Sephs2 PE=1 SV=3	3	0.256748	0.0138434	18.5465	0.243069	5	(D+E+H+K+N+Q+R+S+T+Z)	184	40.708	(B+D+E+H+K+R+Z)	85	18.805	(F+H+W+Y)	34	7.522	(A+I+L+V)	145	32.08	(A+C+F+G+I+L+M+P+V+W+Y)	268	59.292	(H+K+R)	43	9.513	(B+D+E+Z)	42	9.292	18	3.982	18	3.982	5.9355	-2.5	47833.6	452
P97371	Proteasome activator complex subunit 1 OS=Mus musculus (Mouse) OX=10090 GN=Psme1 PE=1 SV=2	3	0.27212	0.020942	12.994	0.258441	5	(D+E+H+K+N+Q+R+S+T+Z)	129	51.807	(B+D+E+H+K+R+Z)	90	36.145	(F+H+W+Y)	21	8.434	(A+I+L+V)	71	28.514	(A+C+F+G+I+L+M+P+V+W+Y)	120	48.193	(H+K+R)	45	18.072	(B+D+E+Z)	45	18.072	30	12.048	10	4.016	5.7793	-2.5	28672.9	249
P97429	Annexin A4 OS=Mus musculus (Mouse) OX=10090 GN=Anxa4 PE=1 SV=4	3	0.284563	0.019726	14.4258	0.270884	5	(D+E+H+K+N+Q+R+S+T+Z)	163	51.097	(B+D+E+H+K+R+Z)	97	30.408	(F+H+W+Y)	26	8.15	(A+I+L+V)	90	28.213	(A+C+F+G+I+L+M+P+V+W+Y)	156	48.903	(H+K+R)	47	14.734	(B+D+E+Z)	50	15.674	21	6.583	24	7.524	5.1933	-4	35915.7	319
P97494	Glutamate--cysteine ligase catalytic subunit OS=Mus musculus (Mouse) OX=10090 GN=Gclc PE=1 SV=4	3	0.283698	0.0177814	15.9547	0.270019	5	(D+E+H+K+N+Q+R+S+T+Z)	309	48.509	(B+D+E+H+K+R+Z)	185	29.042	(F+H+W+Y)	78	12.245	(A+I+L+V)	164	25.746	(A+C+F+G+I+L+M+P+V+W+Y)	328	51.491	(H+K+R)	93	14.6	(B+D+E+Z)	92	14.443	36	5.651	38	5.965	5.7271	-8.5	72571.3	637
P99024	Tubulin beta-5 chain OS=Mus musculus (Mouse) OX=10090 GN=Tubb5 PE=1 SV=1	3	0.279064	0.0228472	12.2144	0.265385	5	(D+E+H+K+N+Q+R+S+T+Z)	208	46.847	(B+D+E+H+K+R+Z)	109	24.55	(F+H+W+Y)	53	11.937	(A+I+L+V)	113	25.45	(A+C+F+G+I+L+M+P+V+W+Y)	236	53.153	(H+K+R)	47	10.586	(B+D+E+Z)	62	13.964	15	3.378	22	4.955	4.518	-20	49670.8	444
Q00612	Glucose-6-phosphate 1-dehydrogenase X OS=Mus musculus (Mouse) OX=10090 GN=G6pdx PE=1 SV=3	3	0.257198	0.0405749	6.33884	0.243519	5	(D+E+H+K+N+Q+R+S+T+Z)	238	46.214	(B+D+E+H+K+R+Z)	144	27.961	(F+H+W+Y)	69	13.398	(A+I+L+V)	139	26.99	(A+C+F+G+I+L+M+P+V+W+Y)	277	53.786	(H+K+R)	75	14.563	(B+D+E+Z)	69	13.398	28	5.437	34	6.602	6.4469	-0.5	59262.6	515
Q01405	Protein transport protein Sec23A OS=Mus musculus (Mouse) OX=10090 GN=Sec23a PE=1 SV=2	3	0.274336	0.00847321	32.3768	0.260657	5	(D+E+H+K+N+Q+R+S+T+Z)	341	44.575	(B+D+E+H+K+R+Z)	164	21.438	(F+H+W+Y)	90	11.765	(A+I+L+V)	210	27.451	(A+C+F+G+I+L+M+P+V+W+Y)	424	55.425	(H+K+R)	89	11.634	(B+D+E+Z)	75	9.804	29	3.791	43	5.621	7.0464	5.5	86161.8	765
Q14CH7	Alanine--tRNA ligase, mitochondrial OS=Mus musculus (Mouse) OX=10090 GN=Aars2 PE=1 SV=1	3	0.281812	0.0450903	6.24994	0.268132	5	(D+E+H+K+N+Q+R+S+T+Z)	428	43.673	(B+D+E+H+K+R+Z)	235	23.98	(F+H+W+Y)	87	8.878	(A+I+L+V)	319	32.551	(A+C+F+G+I+L+M+P+V+W+Y)	552	56.327	(H+K+R)	121	12.347	(B+D+E+Z)	114	11.633	25	2.551	69	7.041	6.1101	-6.5	106783	980
Q14DH7	Acyl-CoA synthetase short-chain family member 3, mitochondrial OS=Mus musculus (Mouse) OX=10090 GN=Acss3 PE=1 SV=2	3	0.256663	0.0325507	7.88502	0.242984	5	(D+E+H+K+N+Q+R+S+T+Z)	274	40.176	(B+D+E+H+K+R+Z)	159	23.314	(F+H+W+Y)	77	11.29	(A+I+L+V)	212	31.085	(A+C+F+G+I+L+M+P+V+W+Y)	408	59.824	(H+K+R)	93	13.636	(B+D+E+Z)	66	9.677	45	6.598	31	4.545	8.8066	18.5	74518	682
Q2TPA8	Hydroxysteroid dehydrogenase-like protein 2 OS=Mus musculus (Mouse) OX=10090 GN=Hsdl2 PE=1 SV=1	3	0.276372	0.0198215	13.943	0.262692	5	(D+E+H+K+N+Q+R+S+T+Z)	231	47.143	(B+D+E+H+K+R+Z)	123	25.102	(F+H+W+Y)	37	7.551	(A+I+L+V)	143	29.184	(A+C+F+G+I+L+M+P+V+W+Y)	259	52.857	(H+K+R)	64	13.061	(B+D+E+Z)	59	12.041	41	8.367	15	3.061	6.6972	1	54208.4	490
Q3U186	Probable arginine--tRNA ligase, mitochondrial OS=Mus musculus (Mouse) OX=10090 GN=Rars2 PE=1 SV=1	2	0.266826	0.0216275	12.3373	0.253147	5	(D+E+H+K+N+Q+R+S+T+Z)	280	48.443	(B+D+E+H+K+R+Z)	151	26.125	(F+H+W+Y)	66	11.419	(A+I+L+V)	175	30.277	(A+C+F+G+I+L+M+P+V+W+Y)	298	51.557	(H+K+R)	85	14.706	(B+D+E+Z)	66	11.419	36	6.228	33	5.709	8.0216	11	65335.9	578
Q3UMF0	Cordon-bleu protein-like 1 OS=Mus musculus (Mouse) OX=10090 GN=Cobll1 PE=1 SV=2	2	0.256355	0.0317231	8.081	0.242676	5	(D+E+H+K+N+Q+R+S+T+Z)	689	54.124	(B+D+E+H+K+R+Z)	333	26.159	(F+H+W+Y)	72	5.656	(A+I+L+V)	294	23.095	(A+C+F+G+I+L+M+P+V+W+Y)	584	45.876	(H+K+R)	183	14.375	(B+D+E+Z)	150	11.783	98	7.698	57	4.478	8.274	19	137382	1273
Q3UPH1	Protein PRRC1 OS=Mus musculus (Mouse) OX=10090 GN=Prrc1 PE=1 SV=1	3	0.27799	0.0108885	25.5306	0.264311	5	(D+E+H+K+N+Q+R+S+T+Z)	179	40.406	(B+D+E+H+K+R+Z)	73	16.479	(F+H+W+Y)	35	7.901	(A+I+L+V)	130	29.345	(A+C+F+G+I+L+M+P+V+W+Y)	264	59.594	(H+K+R)	37	8.352	(B+D+E+Z)	36	8.126	13	2.935	15	3.386	5.8211	-3.5	46297.7	443
Q4KWH5	1-phosphatidylinositol 4,5-bisphosphate phosphodiesterase eta-1 OS=Mus musculus (Mouse) OX=10090 GN=Plch1 PE=2 SV=1	3	0.272787	0.0250267	10.8998	0.259108	5	(D+E+H+K+N+Q+R+S+T+Z)	892	53.032	(B+D+E+H+K+R+Z)	473	28.121	(F+H+W+Y)	157	9.334	(A+I+L+V)	422	25.089	(A+C+F+G+I+L+M+P+V+W+Y)	790	46.968	(H+K+R)	259	15.398	(B+D+E+Z)	214	12.723	121	7.194	89	5.291	7.313	20.5	187743	1682
Q60605	Myosin light polypeptide 6 OS=Mus musculus (Mouse) OX=10090 GN=Myl6 PE=1 SV=3	3	0.278189	0.0660842	4.20961	0.26451	5	(D+E+H+K+N+Q+R+S+T+Z)	73	48.344	(B+D+E+H+K+R+Z)	46	30.464	(F+H+W+Y)	16	10.596	(A+I+L+V)	39	25.828	(A+C+F+G+I+L+M+P+V+W+Y)	78	51.656	(H+K+R)	18	11.921	(B+D+E+Z)	28	18.543	9	5.96	5	3.311	4.2898	-12	16930	151
Q60692	Proteasome subunit beta type-6 OS=Mus musculus (Mouse) OX=10090 GN=Psmb6 PE=1 SV=3	3	0.264688	0.0136815	19.3465	0.251009	5	(D+E+H+K+N+Q+R+S+T+Z)	94	39.496	(B+D+E+H+K+R+Z)	46	19.328	(F+H+W+Y)	23	9.664	(A+I+L+V)	75	31.513	(A+C+F+G+I+L+M+P+V+W+Y)	144	60.504	(H+K+R)	21	8.824	(B+D+E+Z)	25	10.504	4	1.681	13	5.462	4.7318	-6	25378.7	238
Q60759	Glutaryl-CoA dehydrogenase, mitochondrial OS=Mus musculus (Mouse) OX=10090 GN=Gcdh PE=1 SV=2	3	0.280453	0.00954658	29.3773	0.266774	5	(D+E+H+K+N+Q+R+S+T+Z)	196	44.749	(B+D+E+H+K+R+Z)	109	24.886	(F+H+W+Y)	42	9.589	(A+I+L+V)	130	29.68	(A+C+F+G+I+L+M+P+V+W+Y)	242	55.251	(H+K+R)	64	14.612	(B+D+E+Z)	45	10.274	17	3.881	36	8.219	8.8473	13.5	48605.8	438
Q60823	RAC-beta serine/threonine-protein kinase OS=Mus musculus (Mouse) OX=10090 GN=Akt2 PE=1 SV=1	3	0.268156	0.0343006	7.81783	0.254477	5	(D+E+H+K+N+Q+R+S+T+Z)	231	48.025	(B+D+E+H+K+R+Z)	150	31.185	(F+H+W+Y)	63	13.098	(A+I+L+V)	121	25.156	(A+C+F+G+I+L+M+P+V+W+Y)	250	51.975	(H+K+R)	77	16.008	(B+D+E+Z)	73	15.177	31	6.445	35	7.277	6.3032	-1.5	55741.7	481
Q60866	Phosphotriesterase-related protein OS=Mus musculus (Mouse) OX=10090 GN=Pter PE=1 SV=1	3	0.257466	0.0139503	18.456	0.243787	5	(D+E+H+K+N+Q+R+S+T+Z)	160	45.845	(B+D+E+H+K+R+Z)	94	26.934	(F+H+W+Y)	42	12.034	(A+I+L+V)	105	30.086	(A+C+F+G+I+L+M+P+V+W+Y)	189	54.155	(H+K+R)	52	14.9	(B+D+E+Z)	42	12.034	19	5.444	16	4.585	6.6436	1.5	39218.1	349
Q61233	Plastin-2 OS=Mus musculus (Mouse) OX=10090 GN=Lcp1 PE=1 SV=4	3	0.290253	0.0119681	24.2522	0.276574	5	(D+E+H+K+N+Q+R+S+T+Z)	294	46.89	(B+D+E+H+K+R+Z)	171	27.273	(F+H+W+Y)	52	8.293	(A+I+L+V)	196	31.26	(A+C+F+G+I+L+M+P+V+W+Y)	333	53.11	(H+K+R)	81	12.919	(B+D+E+Z)	90	14.354	47	7.496	26	4.147	4.9598	-13	70149.3	627
Q61599	Rho GDP-dissociation inhibitor 2 OS=Mus musculus (Mouse) OX=10090 GN=Arhgdib PE=1 SV=3	3	0.272191	0.0168843	16.1209	0.258512	5	(D+E+H+K+N+Q+R+S+T+Z)	105	52.5	(B+D+E+H+K+R+Z)	68	34	(F+H+W+Y)	20	10	(A+I+L+V)	48	24	(A+C+F+G+I+L+M+P+V+W+Y)	95	47.5	(H+K+R)	31	15.5	(B+D+E+Z)	37	18.5	22	11	6	3	4.7093	-7.5	22850.9	200
Q61733	28S ribosomal protein S31, mitochondrial OS=Mus musculus (Mouse) OX=10090 GN=Mrps31 PE=1 SV=1	3	0.275459	0.03103	8.87719	0.26178	5	(D+E+H+K+N+Q+R+S+T+Z)	208	54.167	(B+D+E+H+K+R+Z)	128	33.333	(F+H+W+Y)	38	9.896	(A+I+L+V)	96	25	(A+C+F+G+I+L+M+P+V+W+Y)	176	45.833	(H+K+R)	70	18.229	(B+D+E+Z)	58	15.104	37	9.635	25	6.51	8.7604	8	43880.8	384
Q61792	LIM and SH3 domain protein 1 OS=Mus musculus (Mouse) OX=10090 GN=Lasp1 PE=1 SV=1	3	0.287749	0.0192157	14.9746	0.27407	5	(D+E+H+K+N+Q+R+S+T+Z)	140	53.232	(B+D+E+H+K+R+Z)	75	28.517	(F+H+W+Y)	31	11.787	(A+I+L+V)	46	17.49	(A+C+F+G+I+L+M+P+V+W+Y)	123	46.768	(H+K+R)	40	15.209	(B+D+E+Z)	35	13.308	21	7.985	13	4.943	7.0023	2	29994.4	263
Q62426	Cystatin-B OS=Mus musculus (Mouse) OX=10090 GN=Cstb PE=1 SV=1	3	0.285653	0.0169763	16.8266	0.271974	5	(D+E+H+K+N+Q+R+S+T+Z)	51	52.041	(B+D+E+H+K+R+Z)	27	27.551	(F+H+W+Y)	11	11.224	(A+I+L+V)	25	25.51	(A+C+F+G+I+L+M+P+V+W+Y)	47	47.959	(H+K+R)	15	15.306	(B+D+E+Z)	12	12.245	9	9.184	3	3.061	7.2431	1.5	11045.6	98
Q64339	Ubiquitin-like protein ISG15 OS=Mus musculus (Mouse) OX=10090 GN=Isg15 PE=1 SV=4	3	0.261228	0.0335133	7.79476	0.247549	5	(D+E+H+K+N+Q+R+S+T+Z)	78	48.447	(B+D+E+H+K+R+Z)	39	24.224	(F+H+W+Y)	13	8.075	(A+I+L+V)	47	29.193	(A+C+F+G+I+L+M+P+V+W+Y)	83	51.553	(H+K+R)	22	13.665	(B+D+E+Z)	17	10.559	11	6.832	7	4.348	7.8039	3	17897.6	161
Q64374	Regucalcin OS=Mus musculus (Mouse) OX=10090 GN=Rgn PE=1 SV=1	3	0.268416	0.0121839	22.0304	0.254737	5	(D+E+H+K+N+Q+R+S+T+Z)	134	44.816	(B+D+E+H+K+R+Z)	76	25.418	(F+H+W+Y)	34	11.371	(A+I+L+V)	84	28.094	(A+C+F+G+I+L+M+P+V+W+Y)	165	55.184	(H+K+R)	36	12.04	(B+D+E+Z)	40	13.378	18	6.02	15	5.017	4.9381	-5.5	33406.8	299
Q64435	UDP-glucuronosyltransferase 1-6 OS=Mus musculus (Mouse) OX=10090 GN=Ugt1a6 PE=1 SV=1	3	0.277915	0.0235952	11.7785	0.264236	5	(D+E+H+K+N+Q+R+S+T+Z)	218	41.055	(B+D+E+H+K+R+Z)	123	23.164	(F+H+W+Y)	77	14.501	(A+I+L+V)	160	30.132	(A+C+F+G+I+L+M+P+V+W+Y)	313	58.945	(H+K+R)	75	14.124	(B+D+E+Z)	48	9.04	31	5.838	26	4.896	8.7335	18	60438.6	531
Q64516	Glycerol kinase OS=Mus musculus (Mouse) OX=10090 GN=Gk PE=1 SV=2	3	0.270295	0.0100403	26.9209	0.256616	5	(D+E+H+K+N+Q+R+S+T+Z)	236	42.218	(B+D+E+H+K+R+Z)	118	21.109	(F+H+W+Y)	58	10.376	(A+I+L+V)	176	31.485	(A+C+F+G+I+L+M+P+V+W+Y)	323	57.782	(H+K+R)	59	10.555	(B+D+E+Z)	59	10.555	31	5.546	18	3.22	5.6783	-5	61227.4	559
Q64737	Trifunctional purine biosynthetic protein adenosine-3 OS=Mus musculus (Mouse) OX=10090 GN=Gart PE=1 SV=3	3	0.262149	0.0299679	8.74765	0.24847	5	(D+E+H+K+N+Q+R+S+T+Z)	414	40.99	(B+D+E+H+K+R+Z)	230	22.772	(F+H+W+Y)	80	7.921	(A+I+L+V)	355	35.149	(A+C+F+G+I+L+M+P+V+W+Y)	596	59.01	(H+K+R)	121	11.98	(B+D+E+Z)	109	10.792	58	5.743	43	4.257	6.6596	2	107503	1010
Q68FH4	N-acetylgalactosamine kinase OS=Mus musculus (Mouse) OX=10090 GN=Galk2 PE=1 SV=1	2	0.260386	0.0175019	14.8776	0.246707	5	(D+E+H+K+N+Q+R+S+T+Z)	202	44.105	(B+D+E+H+K+R+Z)	111	24.236	(F+H+W+Y)	44	9.607	(A+I+L+V)	141	30.786	(A+C+F+G+I+L+M+P+V+W+Y)	256	55.895	(H+K+R)	60	13.1	(B+D+E+Z)	51	11.135	25	5.459	23	5.022	6.8804	3	50503.2	458
Q6P5E4	UDP-glucose:glycoprotein glucosyltransferase 1 OS=Mus musculus (Mouse) OX=10090 GN=Uggt1 PE=1 SV=4	3	0.289134	0.00976425	29.6115	0.275455	5	(D+E+H+K+N+Q+R+S+T+Z)	749	48.291	(B+D+E+H+K+R+Z)	410	26.435	(F+H+W+Y)	191	12.315	(A+I+L+V)	461	29.723	(A+C+F+G+I+L+M+P+V+W+Y)	802	51.709	(H+K+R)	201	12.959	(B+D+E+Z)	209	13.475	98	6.319	69	4.449	5.3098	-25	176434	1551
Q6ZQ08	CCR4-NOT transcription complex subunit 1 OS=Mus musculus (Mouse) OX=10090 GN=Cnot1 PE=1 SV=2	2	0.266838	0.0250426	10.6554	0.253159	5	(D+E+H+K+N+Q+R+S+T+Z)	1071	45.095	(B+D+E+H+K+R+Z)	545	22.947	(F+H+W+Y)	265	11.158	(A+I+L+V)	744	31.326	(A+C+F+G+I+L+M+P+V+W+Y)	1304	54.905	(H+K+R)	304	12.8	(B+D+E+Z)	241	10.147	118	4.968	109	4.589	7.0914	24.5	266808	2375
Q76MZ3	Serine/threonine-protein phosphatase 2A 65 kDa regulatory subunit A alpha isoform OS=Mus musculus (Mouse) OX=10090 GN=Ppp2r1a PE=1 SV=3	3	0.274194	0.0174401	15.7221	0.260515	5	(D+E+H+K+N+Q+R+S+T+Z)	261	44.312	(B+D+E+H+K+R+Z)	153	25.976	(F+H+W+Y)	44	7.47	(A+I+L+V)	221	37.521	(A+C+F+G+I+L+M+P+V+W+Y)	328	55.688	(H+K+R)	70	11.885	(B+D+E+Z)	83	14.092	32	5.433	27	4.584	4.747	-18.5	65322.6	589
Q78JT3	3-hydroxyanthranilate 3,4-dioxygenase OS=Mus musculus (Mouse) OX=10090 GN=Haao PE=1 SV=1	3	0.285793	0.00823557	34.7022	0.272114	5	(D+E+H+K+N+Q+R+S+T+Z)	137	47.902	(B+D+E+H+K+R+Z)	80	27.972	(F+H+W+Y)	34	11.888	(A+I+L+V)	72	25.175	(A+C+F+G+I+L+M+P+V+W+Y)	149	52.098	(H+K+R)	42	14.685	(B+D+E+Z)	38	13.287	14	4.895	20	6.993	6.5013	0	32804.3	286
Q7TMB8	Cytoplasmic FMR1-interacting protein 1 OS=Mus musculus (Mouse) OX=10090 GN=Cyfip1 PE=1 SV=1	3	0.272601	0.0280956	9.70261	0.258922	5	(D+E+H+K+N+Q+R+S+T+Z)	592	47.247	(B+D+E+H+K+R+Z)	337	26.895	(F+H+W+Y)	162	12.929	(A+I+L+V)	365	29.13	(A+C+F+G+I+L+M+P+V+W+Y)	661	52.753	(H+K+R)	182	14.525	(B+D+E+Z)	155	12.37	72	5.746	73	5.826	6.8896	8.5	145241	1253
Q7TMR0	Lysosomal Pro-X carboxypeptidase OS=Mus musculus (Mouse) OX=10090 GN=Prcp PE=1 SV=2	3	0.275515	0.0271316	10.1548	0.261836	5	(D+E+H+K+N+Q+R+S+T+Z)	205	41.752	(B+D+E+H+K+R+Z)	96	19.552	(F+H+W+Y)	74	15.071	(A+I+L+V)	137	27.902	(A+C+F+G+I+L+M+P+V+W+Y)	286	58.248	(H+K+R)	53	10.794	(B+D+E+Z)	43	8.758	23	4.684	15	3.055	6.7638	2.5	55027.1	491
Q7TNG8	Probable D-lactate dehydrogenase, mitochondrial OS=Mus musculus (Mouse) OX=10090 GN=Ldhd PE=1 SV=1	3	0.260334	0.015325	16.9876	0.246655	5	(D+E+H+K+N+Q+R+S+T+Z)	210	43.388	(B+D+E+H+K+R+Z)	109	22.521	(F+H+W+Y)	41	8.471	(A+I+L+V)	156	32.231	(A+C+F+G+I+L+M+P+V+W+Y)	274	56.612	(H+K+R)	59	12.19	(B+D+E+Z)	50	10.331	14	2.893	29	5.992	6.5952	1	51847.9	484
Q80W21	Glutathione S-transferase Mu 7 OS=Mus musculus (Mouse) OX=10090 GN=Gstm7 PE=1 SV=1	3	0.275477	0.00558595	49.3161	0.261798	5	(D+E+H+K+N+Q+R+S+T+Z)	98	44.954	(B+D+E+H+K+R+Z)	64	29.358	(F+H+W+Y)	33	15.138	(A+I+L+V)	54	24.771	(A+C+F+G+I+L+M+P+V+W+Y)	120	55.046	(H+K+R)	33	15.138	(B+D+E+Z)	31	14.22	15	6.881	15	6.881	6.7159	0.5	25709.6	218
Q80WQ2	Protein VAC14 homolog OS=Mus musculus (Mouse) OX=10090 GN=Vac14 PE=1 SV=1	2	0.27528	0.0157318	17.4983	0.261601	5	(D+E+H+K+N+Q+R+S+T+Z)	365	46.675	(B+D+E+H+K+R+Z)	194	24.808	(F+H+W+Y)	75	9.591	(A+I+L+V)	250	31.969	(A+C+F+G+I+L+M+P+V+W+Y)	417	53.325	(H+K+R)	99	12.66	(B+D+E+Z)	95	12.148	45	5.754	35	4.476	6.0293	-5.5	88047.6	782
Q80X19	Collagen alpha-1(XIV) chain OS=Mus musculus (Mouse) OX=10090 GN=Col14a1 PE=1 SV=2	3	0.262055	0.0206014	12.7202	0.248376	5	(D+E+H+K+N+Q+R+S+T+Z)	793	44.129	(B+D+E+H+K+R+Z)	397	22.092	(F+H+W+Y)	154	8.57	(A+I+L+V)	469	26.099	(A+C+F+G+I+L+M+P+V+W+Y)	1004	55.871	(H+K+R)	181	10.072	(B+D+E+Z)	216	12.02	88	4.897	71	3.951	4.7261	-46	193013	1797
Q80X81	Acetyl-Coenzyme A acetyltransferase 3 OS=Mus musculus (Mouse) OX=10090 GN=Acat3 PE=1 SV=1	3	0.257051	0.00769634	33.3991	0.243371	5	(D+E+H+K+N+Q+R+S+T+Z)	156	39.295	(B+D+E+H+K+R+Z)	83	20.907	(F+H+W+Y)	26	6.549	(A+I+L+V)	144	36.272	(A+C+F+G+I+L+M+P+V+W+Y)	241	60.705	(H+K+R)	48	12.091	(B+D+E+Z)	35	8.816	20	5.038	17	4.282	7.912	7.5	41469.9	397
Q80X90	Filamin-B OS=Mus musculus (Mouse) OX=10090 GN=Flnb PE=1 SV=3	3	0.270676	0.0120148	22.5285	0.256997	5	(D+E+H+K+N+Q+R+S+T+Z)	1136	43.659	(B+D+E+H+K+R+Z)	632	24.289	(F+H+W+Y)	252	9.685	(A+I+L+V)	720	27.671	(A+C+F+G+I+L+M+P+V+W+Y)	1466	56.341	(H+K+R)	313	12.029	(B+D+E+Z)	319	12.26	174	6.687	76	2.921	5.4515	-37.5	277825	2602
Q80Y14	Glutaredoxin-related protein 5, mitochondrial OS=Mus musculus (Mouse) OX=10090 GN=Glrx5 PE=1 SV=2	3	0.26628	0.066235	4.02023	0.252601	5	(D+E+H+K+N+Q+R+S+T+Z)	64	42.105	(B+D+E+H+K+R+Z)	37	24.342	(F+H+W+Y)	11	7.237	(A+I+L+V)	51	33.553	(A+C+F+G+I+L+M+P+V+W+Y)	88	57.895	(H+K+R)	19	12.5	(B+D+E+Z)	18	11.842	9	5.921	8	5.263	6.4632	0	16292.5	152
Q8BFZ9	Erlin-2 OS=Mus musculus (Mouse) OX=10090 GN=Erlin2 PE=1 SV=1	3	0.287708	0.0306344	9.39169	0.274029	5	(D+E+H+K+N+Q+R+S+T+Z)	156	45.882	(B+D+E+H+K+R+Z)	93	27.353	(F+H+W+Y)	35	10.294	(A+I+L+V)	112	32.941	(A+C+F+G+I+L+M+P+V+W+Y)	184	54.118	(H+K+R)	45	13.235	(B+D+E+Z)	48	14.118	32	9.412	7	2.059	5.1834	-6	37872.6	340
Q8BG07	5'-3' exonuclease PLD4 OS=Mus musculus (Mouse) OX=10090 GN=Pld4 PE=1 SV=1	3	0.282154	0.0334887	8.42534	0.268475	5	(D+E+H+K+N+Q+R+S+T+Z)	228	45.328	(B+D+E+H+K+R+Z)	101	20.08	(F+H+W+Y)	69	13.718	(A+I+L+V)	148	29.423	(A+C+F+G+I+L+M+P+V+W+Y)	275	54.672	(H+K+R)	59	11.73	(B+D+E+Z)	42	8.35	16	3.181	24	4.771	7.2777	7.5	56153.9	503
Q8BH00	2-aminomuconic semialdehyde dehydrogenase OS=Mus musculus (Mouse) OX=10090 GN=Aldh8a1 PE=1 SV=1	3	0.287897	0.00544902	52.8346	0.274218	5	(D+E+H+K+N+Q+R+S+T+Z)	213	43.737	(B+D+E+H+K+R+Z)	113	23.203	(F+H+W+Y)	47	9.651	(A+I+L+V)	150	30.801	(A+C+F+G+I+L+M+P+V+W+Y)	274	56.263	(H+K+R)	61	12.526	(B+D+E+Z)	52	10.678	27	5.544	26	5.339	7.5048	5	53663.9	487
Q8BQ46	TAF15 RNA polymerase II, TATA box binding protein (TBP)-associated factor OS=Mus musculus (Mouse) OX=10090 GN=Taf15 PE=1 SV=1	2	0.287102	0.0121377	23.6537	0.273423	5	(D+E+H+K+N+Q+R+S+T+Z)	282	50.628	(B+D+E+H+K+R+Z)	139	24.955	(F+H+W+Y)	72	12.926	(A+I+L+V)	26	4.668	(A+C+F+G+I+L+M+P+V+W+Y)	275	49.372	(H+K+R)	75	13.465	(B+D+E+Z)	64	11.49	16	2.873	52	9.336	8.4732	7.5	58600.7	557
Q8BVG4	Dipeptidyl peptidase 9 OS=Mus musculus (Mouse) OX=10090 GN=Dpp9 PE=1 SV=2	2	0.262678	0.0381373	6.8877	0.248999	5	(D+E+H+K+N+Q+R+S+T+Z)	393	45.592	(B+D+E+H+K+R+Z)	226	26.218	(F+H+W+Y)	134	15.545	(A+I+L+V)	226	26.218	(A+C+F+G+I+L+M+P+V+W+Y)	469	54.408	(H+K+R)	124	14.385	(B+D+E+Z)	102	11.833	44	5.104	42	4.872	6.6328	3	98001.4	862
Q8BYL4	Tyrosine--tRNA ligase, mitochondrial OS=Mus musculus (Mouse) OX=10090 GN=Yars2 PE=1 SV=2	3	0.272677	0.0186433	14.626	0.258998	5	(D+E+H+K+N+Q+R+S+T+Z)	206	43.644	(B+D+E+H+K+R+Z)	118	25	(F+H+W+Y)	59	12.5	(A+I+L+V)	145	30.72	(A+C+F+G+I+L+M+P+V+W+Y)	266	56.356	(H+K+R)	72	15.254	(B+D+E+Z)	46	9.746	21	4.449	35	7.415	9.5157	18	52597.5	472
Q8CFA2	Aminomethyltransferase, mitochondrial OS=Mus musculus (Mouse) OX=10090 GN=Amt PE=1 SV=1	3	0.270873	0.0152108	17.8079	0.257194	5	(D+E+H+K+N+Q+R+S+T+Z)	175	43.424	(B+D+E+H+K+R+Z)	95	23.573	(F+H+W+Y)	35	8.685	(A+I+L+V)	130	32.258	(A+C+F+G+I+L+M+P+V+W+Y)	228	56.576	(H+K+R)	57	14.144	(B+D+E+Z)	38	9.429	19	4.715	26	6.452	8.8273	13	44008.9	403
Q8CGA0	Protein phosphatase 1F OS=Mus musculus (Mouse) OX=10090 GN=Ppm1f PE=1 SV=1	3	0.288477	0.0255697	11.282	0.274798	5	(D+E+H+K+N+Q+R+S+T+Z)	207	45.796	(B+D+E+H+K+R+Z)	120	26.549	(F+H+W+Y)	47	10.398	(A+I+L+V)	149	32.965	(A+C+F+G+I+L+M+P+V+W+Y)	245	54.204	(H+K+R)	57	12.611	(B+D+E+Z)	63	13.938	15	3.319	25	5.531	4.9773	-14.5	49611	452
Q8CGC7	Bifunctional glutamate/proline--tRNA ligase OS=Mus musculus (Mouse) OX=10090 GN=Eprs PE=1 SV=4	3	0.288997	0.00533562	54.1638	0.275318	5	(D+E+H+K+N+Q+R+S+T+Z)	745	49.272	(B+D+E+H+K+R+Z)	448	29.63	(F+H+W+Y)	155	10.251	(A+I+L+V)	421	27.844	(A+C+F+G+I+L+M+P+V+W+Y)	767	50.728	(H+K+R)	241	15.939	(B+D+E+Z)	207	13.69	143	9.458	67	4.431	7.6799	18.5	170079	1512
Q8CI78	Required for meiotic nuclear division protein 1 homolog OS=Mus musculus (Mouse) OX=10090 GN=Rmnd1 PE=1 SV=1	2	0.287153	0.0160243	17.9198	0.273474	5	(D+E+H+K+N+Q+R+S+T+Z)	229	50.889	(B+D+E+H+K+R+Z)	132	29.333	(F+H+W+Y)	56	12.444	(A+I+L+V)	132	29.333	(A+C+F+G+I+L+M+P+V+W+Y)	221	49.111	(H+K+R)	78	17.333	(B+D+E+Z)	54	12	31	6.889	25	5.556	7.9821	13	51842.9	450
Q8K154	UDP-glucuronosyltransferase OS=Mus musculus (Mouse) OX=10090 GN=Ugt2b34 PE=1 SV=1	3	0.265408	0.012164	21.8192	0.251729	5	(D+E+H+K+N+Q+R+S+T+Z)	222	41.729	(B+D+E+H+K+R+Z)	130	24.436	(F+H+W+Y)	81	15.226	(A+I+L+V)	158	29.699	(A+C+F+G+I+L+M+P+V+W+Y)	310	58.271	(H+K+R)	74	13.91	(B+D+E+Z)	56	10.526	38	7.143	20	3.759	7.8863	10	60877	532
Q8K2I4	Beta-mannosidase OS=Mus musculus (Mouse) OX=10090 GN=Manba PE=1 SV=1	2	0.272365	0.0344437	7.90755	0.258686	5	(D+E+H+K+N+Q+R+S+T+Z)	403	45.848	(B+D+E+H+K+R+Z)	201	22.867	(F+H+W+Y)	145	16.496	(A+I+L+V)	238	27.076	(A+C+F+G+I+L+M+P+V+W+Y)	476	54.152	(H+K+R)	112	12.742	(B+D+E+Z)	89	10.125	52	5.916	34	3.868	7.2404	10	100831	879
Q8K3J1	NADH dehydrogenase [ubiquinone] iron-sulfur protein 8, mitochondrial OS=Mus musculus (Mouse) OX=10090 GN=Ndufs8 PE=1 SV=1	3	0.258506	0.0176459	14.6497	0.244827	5	(D+E+H+K+N+Q+R+S+T+Z)	99	46.698	(B+D+E+H+K+R+Z)	59	27.83	(F+H+W+Y)	23	10.849	(A+I+L+V)	58	27.358	(A+C+F+G+I+L+M+P+V+W+Y)	113	53.302	(H+K+R)	30	14.151	(B+D+E+Z)	29	13.679	10	4.717	16	7.547	6.1192	-1	24038.3	212
Q8K440	ATP-binding cassette sub-family A member 8-B OS=Mus musculus (Mouse) OX=10090 GN=Abca8b PE=1 SV=2	3	0.263574	0.0795905	3.31162	0.249895	5	(D+E+H+K+N+Q+R+S+T+Z)	707	43.642	(B+D+E+H+K+R+Z)	376	23.21	(F+H+W+Y)	191	11.79	(A+I+L+V)	521	32.16	(A+C+F+G+I+L+M+P+V+W+Y)	913	56.358	(H+K+R)	201	12.407	(B+D+E+Z)	175	10.802	98	6.049	73	4.506	7.1626	11	183039	1620
Q8R1G2	Carboxymethylenebutenolidase homolog OS=Mus musculus (Mouse) OX=10090 GN=Cmbl PE=1 SV=1	3	0.28856	0.0124688	23.1425	0.274881	5	(D+E+H+K+N+Q+R+S+T+Z)	107	43.673	(B+D+E+H+K+R+Z)	63	25.714	(F+H+W+Y)	34	13.878	(A+I+L+V)	71	28.98	(A+C+F+G+I+L+M+P+V+W+Y)	138	56.327	(H+K+R)	35	14.286	(B+D+E+Z)	28	11.429	13	5.306	14	5.714	7.1253	3	27901.8	245
Q8R2U0	Nucleoporin SEH1 OS=Mus musculus (Mouse) OX=10090 GN=Seh1l PE=2 SV=1	2	0.284772	0.0294155	9.681	0.271093	5	(D+E+H+K+N+Q+R+S+T+Z)	185	51.389	(B+D+E+H+K+R+Z)	86	23.889	(F+H+W+Y)	44	12.222	(A+I+L+V)	92	25.556	(A+C+F+G+I+L+M+P+V+W+Y)	175	48.611	(H+K+R)	52	14.444	(B+D+E+Z)	34	9.444	20	5.556	17	4.722	8.0404	10.5	39774.7	360
Q8R3S6	Exocyst complex component 1 OS=Mus musculus (Mouse) OX=10090 GN=Exoc1 PE=1 SV=4	2	0.257143	0.0625706	4.10964	0.243464	5	(D+E+H+K+N+Q+R+S+T+Z)	474	53.02	(B+D+E+H+K+R+Z)	271	30.313	(F+H+W+Y)	93	10.403	(A+I+L+V)	257	28.747	(A+C+F+G+I+L+M+P+V+W+Y)	420	46.98	(H+K+R)	142	15.884	(B+D+E+Z)	129	14.43	77	8.613	38	4.251	6.4821	-0.5	101889	894
Q8VBW6	NEDD8-activating enzyme E1 regulatory subunit OS=Mus musculus (Mouse) OX=10090 GN=Nae1 PE=1 SV=1	3	0.266484	0.0201069	13.2534	0.252805	5	(D+E+H+K+N+Q+R+S+T+Z)	258	48.315	(B+D+E+H+K+R+Z)	144	26.966	(F+H+W+Y)	58	10.861	(A+I+L+V)	163	30.524	(A+C+F+G+I+L+M+P+V+W+Y)	276	51.685	(H+K+R)	70	13.109	(B+D+E+Z)	74	13.858	34	6.367	23	4.307	5.2033	-10.5	60273.5	534
Q8VCA8	Secernin-2 OS=Mus musculus (Mouse) OX=10090 GN=Scrn2 PE=1 SV=1	3	0.257475	0.018583	13.8554	0.243796	5	(D+E+H+K+N+Q+R+S+T+Z)	189	44.471	(B+D+E+H+K+R+Z)	99	23.294	(F+H+W+Y)	40	9.412	(A+I+L+V)	124	29.176	(A+C+F+G+I+L+M+P+V+W+Y)	236	55.529	(H+K+R)	49	11.529	(B+D+E+Z)	50	11.765	10	2.353	29	6.824	5.4591	-6	46600.8	425
Q8VCB3	Glycogen [starch] synthase, liver OS=Mus musculus (Mouse) OX=10090 GN=Gys2 PE=1 SV=2	3	0.269406	0.0168517	15.9868	0.255726	5	(D+E+H+K+N+Q+R+S+T+Z)	341	48.438	(B+D+E+H+K+R+Z)	204	28.977	(F+H+W+Y)	106	15.057	(A+I+L+V)	180	25.568	(A+C+F+G+I+L+M+P+V+W+Y)	363	51.562	(H+K+R)	112	15.909	(B+D+E+Z)	92	13.068	38	5.398	46	6.534	6.868	6	80870.8	704
Q8VCR7	Protein ABHD14B OS=Mus musculus (Mouse) OX=10090 GN=Abhd14b PE=1 SV=1	3	0.284941	0.0134574	21.1735	0.271261	5	(D+E+H+K+N+Q+R+S+T+Z)	78	37.143	(B+D+E+H+K+R+Z)	40	19.048	(F+H+W+Y)	22	10.476	(A+I+L+V)	69	32.857	(A+C+F+G+I+L+M+P+V+W+Y)	132	62.857	(H+K+R)	21	10	(B+D+E+Z)	19	9.048	6	2.857	9	4.286	6.2176	-1	22450.7	210
Q8VCT3	Aminopeptidase B OS=Mus musculus (Mouse) OX=10090 GN=Rnpep PE=1 SV=2	3	0.270847	0.0160254	16.9011	0.257168	5	(D+E+H+K+N+Q+R+S+T+Z)	267	41.077	(B+D+E+H+K+R+Z)	149	22.923	(F+H+W+Y)	90	13.846	(A+I+L+V)	184	28.308	(A+C+F+G+I+L+M+P+V+W+Y)	383	58.923	(H+K+R)	71	10.923	(B+D+E+Z)	78	12	31	4.769	27	4.154	5.0125	-13.5	72416.3	650
Q8VCZ9	Hydroxyproline dehydrogenase OS=Mus musculus (Mouse) OX=10090 GN=Prodh2 PE=1 SV=1	3	0.258106	0.0106311	24.2784	0.244427	5	(D+E+H+K+N+Q+R+S+T+Z)	198	43.421	(B+D+E+H+K+R+Z)	107	23.465	(F+H+W+Y)	43	9.43	(A+I+L+V)	150	32.895	(A+C+F+G+I+L+M+P+V+W+Y)	258	56.579	(H+K+R)	62	13.596	(B+D+E+Z)	45	9.868	13	2.851	37	8.114	8.1833	11	50723.2	456
Q8VE88	Protein FAM114A2 OS=Mus musculus (Mouse) OX=10090 GN=Fam114a2 PE=1 SV=2	2	0.268194	0.0606323	4.42328	0.254515	5	(D+E+H+K+N+Q+R+S+T+Z)	267	53.722	(B+D+E+H+K+R+Z)	140	28.169	(F+H+W+Y)	29	5.835	(A+I+L+V)	147	29.577	(A+C+F+G+I+L+M+P+V+W+Y)	230	46.278	(H+K+R)	61	12.274	(B+D+E+Z)	79	15.895	36	7.243	18	3.622	4.5843	-21.5	54044.8	497
Q91V64	Isochorismatase domain-containing protein 1 OS=Mus musculus (Mouse) OX=10090 GN=Isoc1 PE=1 SV=1	3	0.279958	0.00921134	30.3927	0.266279	5	(D+E+H+K+N+Q+R+S+T+Z)	110	37.037	(B+D+E+H+K+R+Z)	61	20.539	(F+H+W+Y)	26	8.754	(A+I+L+V)	111	37.374	(A+C+F+G+I+L+M+P+V+W+Y)	187	62.963	(H+K+R)	33	11.111	(B+D+E+Z)	28	9.428	14	4.714	14	4.714	7.3012	2.5	32032.5	297
Q91V76	Ester hydrolase C11orf54 homolog OS=Mus musculus (Mouse) OX=10090 GN=MGI:1918234 PE=1 SV=1	3	0.289658	0.0123056	23.5387	0.275979	5	(D+E+H+K+N+Q+R+S+T+Z)	133	42.222	(B+D+E+H+K+R+Z)	79	25.079	(F+H+W+Y)	49	15.556	(A+I+L+V)	84	26.667	(A+C+F+G+I+L+M+P+V+W+Y)	182	57.778	(H+K+R)	42	13.333	(B+D+E+Z)	37	11.746	20	6.349	8	2.54	6.2602	-2	34995.9	315
Q91WG0	Acylcarnitine hydrolase OS=Mus musculus (Mouse) OX=10090 GN=Ces2c PE=1 SV=1	3	0.27636	0.0280491	9.85271	0.262681	5	(D+E+H+K+N+Q+R+S+T+Z)	232	41.355	(B+D+E+H+K+R+Z)	126	22.46	(F+H+W+Y)	75	13.369	(A+I+L+V)	163	29.055	(A+C+F+G+I+L+M+P+V+W+Y)	329	58.645	(H+K+R)	63	11.23	(B+D+E+Z)	63	11.23	20	3.565	20	3.565	5.4909	-11.5	62469.6	561
Q91WN4	Kynurenine 3-monooxygenase OS=Mus musculus (Mouse) OX=10090 GN=Kmo PE=1 SV=1	3	0.269968	0.00619557	43.5744	0.256289	5	(D+E+H+K+N+Q+R+S+T+Z)	197	41.127	(B+D+E+H+K+R+Z)	115	24.008	(F+H+W+Y)	69	14.405	(A+I+L+V)	141	29.436	(A+C+F+G+I+L+M+P+V+W+Y)	282	58.873	(H+K+R)	71	14.823	(B+D+E+Z)	44	9.186	26	5.428	29	6.054	9.09	19	54531.6	479
Q91X44	Glucokinase regulatory protein OS=Mus musculus (Mouse) OX=10090 GN=Gckr PE=1 SV=3	3	0.278186	0.00877074	31.7175	0.264507	5	(D+E+H+K+N+Q+R+S+T+Z)	268	45.656	(B+D+E+H+K+R+Z)	137	23.339	(F+H+W+Y)	53	9.029	(A+I+L+V)	187	31.857	(A+C+F+G+I+L+M+P+V+W+Y)	319	54.344	(H+K+R)	72	12.266	(B+D+E+Z)	65	11.073	32	5.451	28	4.77	6.6355	1	64679.4	587
Q91X52	L-xylulose reductase OS=Mus musculus (Mouse) OX=10090 GN=Dcxr PE=1 SV=2	3	0.273497	0.00974635	28.0615	0.259818	5	(D+E+H+K+N+Q+R+S+T+Z)	99	40.574	(B+D+E+H+K+R+Z)	49	20.082	(F+H+W+Y)	11	4.508	(A+I+L+V)	93	38.115	(A+C+F+G+I+L+M+P+V+W+Y)	145	59.426	(H+K+R)	26	10.656	(B+D+E+Z)	23	9.426	10	4.098	13	5.328	7.1922	1.5	25745.8	244
Q91X78	Erlin-1 OS=Mus musculus (Mouse) OX=10090 GN=Erlin1 PE=1 SV=2	3	0.289039	0.0583154	4.95647	0.27536	5	(D+E+H+K+N+Q+R+S+T+Z)	167	47.989	(B+D+E+H+K+R+Z)	99	28.448	(F+H+W+Y)	35	10.057	(A+I+L+V)	113	32.471	(A+C+F+G+I+L+M+P+V+W+Y)	181	52.011	(H+K+R)	53	15.23	(B+D+E+Z)	46	13.218	29	8.333	16	4.598	7.1606	3	39182	348
Q91YI0	Argininosuccinate lyase OS=Mus musculus (Mouse) OX=10090 GN=Asl PE=1 SV=1	3	0.282114	0.0115071	24.5165	0.268435	5	(D+E+H+K+N+Q+R+S+T+Z)	218	46.983	(B+D+E+H+K+R+Z)	119	25.647	(F+H+W+Y)	46	9.914	(A+I+L+V)	149	32.112	(A+C+F+G+I+L+M+P+V+W+Y)	246	53.017	(H+K+R)	64	13.793	(B+D+E+Z)	55	11.853	23	4.957	29	6.25	6.933	3	51739.2	464
Q91YR1	Twinfilin-1 OS=Mus musculus (Mouse) OX=10090 GN=Twf1 PE=1 SV=2	3	0.277818	0.0114739	24.213	0.264139	5	(D+E+H+K+N+Q+R+S+T+Z)	180	51.429	(B+D+E+H+K+R+Z)	109	31.143	(F+H+W+Y)	43	12.286	(A+I+L+V)	97	27.714	(A+C+F+G+I+L+M+P+V+W+Y)	170	48.571	(H+K+R)	58	16.571	(B+D+E+Z)	51	14.571	27	7.714	19	5.429	6.6376	1	40079.4	350
Q921F2	TAR DNA-binding protein 43 OS=Mus musculus (Mouse) OX=10090 GN=Tardbp PE=1 SV=1	3	0.288224	0.0131402	21.9345	0.274545	5	(D+E+H+K+N+Q+R+S+T+Z)	193	46.618	(B+D+E+H+K+R+Z)	87	21.014	(F+H+W+Y)	41	9.903	(A+I+L+V)	87	21.014	(A+C+F+G+I+L+M+P+V+W+Y)	221	53.382	(H+K+R)	45	10.87	(B+D+E+Z)	42	10.145	21	5.072	19	4.589	6.6339	0.5	44547.7	414
Q921H9	Cytochrome c oxidase assembly factor 7 OS=Mus musculus (Mouse) OX=10090 GN=Coa7 PE=1 SV=1	2	0.282405	0.0181688	15.5434	0.268726	5	(D+E+H+K+N+Q+R+S+T+Z)	103	44.589	(B+D+E+H+K+R+Z)	68	29.437	(F+H+W+Y)	29	12.554	(A+I+L+V)	56	24.242	(A+C+F+G+I+L+M+P+V+W+Y)	128	55.411	(H+K+R)	35	15.152	(B+D+E+Z)	33	14.286	22	9.524	7	3.03	6.2248	-1	25617	231
Q921M7	Protein FAM49B OS=Mus musculus (Mouse) OX=10090 GN=Fam49b PE=1 SV=1	2	0.289744	0.041233	7.027	0.276065	5	(D+E+H+K+N+Q+R+S+T+Z)	163	50.309	(B+D+E+H+K+R+Z)	87	26.852	(F+H+W+Y)	32	9.877	(A+I+L+V)	93	28.704	(A+C+F+G+I+L+M+P+V+W+Y)	161	49.691	(H+K+R)	44	13.58	(B+D+E+Z)	43	13.272	20	6.173	17	5.247	5.9391	-2.5	36776	324
Q922B2	Aspartate--tRNA ligase, cytoplasmic OS=Mus musculus (Mouse) OX=10090 GN=Dars PE=1 SV=2	3	0.286367	0.00794898	36.0256	0.272688	5	(D+E+H+K+N+Q+R+S+T+Z)	245	48.902	(B+D+E+H+K+R+Z)	148	29.541	(F+H+W+Y)	54	10.778	(A+I+L+V)	145	28.942	(A+C+F+G+I+L+M+P+V+W+Y)	256	51.098	(H+K+R)	77	15.369	(B+D+E+Z)	71	14.172	30	5.988	34	6.786	6.4479	-0.5	57147.2	501
Q99JI4	26S proteasome non-ATPase regulatory subunit 6 OS=Mus musculus (Mouse) OX=10090 GN=Psmd6 PE=1 SV=1	3	0.264562	0.0109311	24.2028	0.250883	5	(D+E+H+K+N+Q+R+S+T+Z)	183	47.044	(B+D+E+H+K+R+Z)	124	31.877	(F+H+W+Y)	47	12.082	(A+I+L+V)	121	31.105	(A+C+F+G+I+L+M+P+V+W+Y)	206	52.956	(H+K+R)	60	15.424	(B+D+E+Z)	64	16.452	26	6.684	28	7.198	5.1784	-7	45536.4	389
Q99JX4	Eukaryotic translation initiation factor 3 subunit M OS=Mus musculus (Mouse) OX=10090 GN=Eif3m PE=1 SV=1	3	0.267624	0.0122684	21.8142	0.253945	5	(D+E+H+K+N+Q+R+S+T+Z)	186	49.733	(B+D+E+H+K+R+Z)	109	29.144	(F+H+W+Y)	36	9.626	(A+I+L+V)	124	33.155	(A+C+F+G+I+L+M+P+V+W+Y)	188	50.267	(H+K+R)	54	14.439	(B+D+E+Z)	55	14.706	31	8.289	14	3.743	5.484	-5.5	42517	374
Q99K51	Plastin-3 OS=Mus musculus (Mouse) OX=10090 GN=Pls3 PE=1 SV=3	3	0.262599	0.0279395	9.39884	0.248919	5	(D+E+H+K+N+Q+R+S+T+Z)	299	47.46	(B+D+E+H+K+R+Z)	174	27.619	(F+H+W+Y)	56	8.889	(A+I+L+V)	196	31.111	(A+C+F+G+I+L+M+P+V+W+Y)	331	52.54	(H+K+R)	85	13.492	(B+D+E+Z)	89	14.127	50	7.937	25	3.968	5.281	-9	70742	630
Q99KC8	von Willebrand factor A domain-containing protein 5A OS=Mus musculus (Mouse) OX=10090 GN=Vwa5a PE=1 SV=2	3	0.272818	0.0442824	6.16087	0.259139	5	(D+E+H+K+N+Q+R+S+T+Z)	375	47.289	(B+D+E+H+K+R+Z)	185	23.329	(F+H+W+Y)	75	9.458	(A+I+L+V)	244	30.769	(A+C+F+G+I+L+M+P+V+W+Y)	418	52.711	(H+K+R)	97	12.232	(B+D+E+Z)	88	11.097	56	7.062	24	3.026	6.5521	0.5	87142.8	793
Q99KF1	Transmembrane emp24 domain-containing protein 9 OS=Mus musculus (Mouse) OX=10090 GN=Tmed9 PE=1 SV=2	3	0.257453	0.0237081	10.8593	0.243774	5	(D+E+H+K+N+Q+R+S+T+Z)	111	47.234	(B+D+E+H+K+R+Z)	65	27.66	(F+H+W+Y)	30	12.766	(A+I+L+V)	70	29.787	(A+C+F+G+I+L+M+P+V+W+Y)	124	52.766	(H+K+R)	37	15.745	(B+D+E+Z)	28	11.915	12	5.106	18	7.66	8.4643	5.5	27127.2	235
Q99KI3	ER membrane protein complex subunit 3 OS=Mus musculus (Mouse) OX=10090 GN=Emc3 PE=1 SV=3	3	0.279834	0.0204792	13.6643	0.266154	5	(D+E+H+K+N+Q+R+S+T+Z)	116	44.444	(B+D+E+H+K+R+Z)	58	22.222	(F+H+W+Y)	31	11.877	(A+I+L+V)	75	28.736	(A+C+F+G+I+L+M+P+V+W+Y)	145	55.556	(H+K+R)	30	11.494	(B+D+E+Z)	28	10.728	16	6.13	11	4.215	6.7383	0.5	29980	261
Q99KQ4	Nicotinamide phosphoribosyltransferase OS=Mus musculus (Mouse) OX=10090 GN=Nampt PE=1 SV=1	3	0.265186	0.0239635	11.0663	0.251507	5	(D+E+H+K+N+Q+R+S+T+Z)	240	48.88	(B+D+E+H+K+R+Z)	139	28.31	(F+H+W+Y)	64	13.035	(A+I+L+V)	137	27.902	(A+C+F+G+I+L+M+P+V+W+Y)	251	51.12	(H+K+R)	75	15.275	(B+D+E+Z)	64	13.035	46	9.369	16	3.259	7.126	4.5	55446.9	491
Q99KV1	DnaJ homolog subfamily B member 11 OS=Mus musculus (Mouse) OX=10090 GN=Dnajb11 PE=1 SV=1	3	0.262197	0.00857658	30.5713	0.248518	5	(D+E+H+K+N+Q+R+S+T+Z)	173	48.324	(B+D+E+H+K+R+Z)	113	31.564	(F+H+W+Y)	39	10.894	(A+I+L+V)	91	25.419	(A+C+F+G+I+L+M+P+V+W+Y)	185	51.676	(H+K+R)	58	16.201	(B+D+E+Z)	55	15.363	26	7.263	23	6.425	6.2497	-1.5	40555	358
Q99LB2	Dehydrogenase/reductase SDR family member 4 OS=Mus musculus (Mouse) OX=10090 GN=Dhrs4 PE=1 SV=3	3	0.288643	0.0148972	19.3756	0.274964	5	(D+E+H+K+N+Q+R+S+T+Z)	119	42.652	(B+D+E+H+K+R+Z)	63	22.581	(F+H+W+Y)	18	6.452	(A+I+L+V)	97	34.767	(A+C+F+G+I+L+M+P+V+W+Y)	160	57.348	(H+K+R)	37	13.262	(B+D+E+Z)	26	9.319	16	5.735	18	6.452	9.9992	9.5	29884.6	279
Q99LY9	NADH dehydrogenase [ubiquinone] iron-sulfur protein 5 OS=Mus musculus (Mouse) OX=10090 GN=Ndufs5 PE=1 SV=3	3	0.258127	0.0227491	11.3467	0.244448	5	(D+E+H+K+N+Q+R+S+T+Z)	55	51.887	(B+D+E+H+K+R+Z)	45	42.453	(F+H+W+Y)	16	15.094	(A+I+L+V)	19	17.925	(A+C+F+G+I+L+M+P+V+W+Y)	51	48.113	(H+K+R)	28	26.415	(B+D+E+Z)	17	16.038	13	12.264	9	8.491	9.2139	8	12647.7	106
Q99MN1	Lysine--tRNA ligase OS=Mus musculus (Mouse) OX=10090 GN=Kars1 PE=1 SV=1	3	0.268935	0.00669308	40.1811	0.255256	5	(D+E+H+K+N+Q+R+S+T+Z)	293	49.244	(B+D+E+H+K+R+Z)	185	31.092	(F+H+W+Y)	65	10.924	(A+I+L+V)	160	26.891	(A+C+F+G+I+L+M+P+V+W+Y)	302	50.756	(H+K+R)	93	15.63	(B+D+E+Z)	92	15.462	47	7.899	29	4.874	5.7692	-7.5	67839.7	595
Q9CPV4	Glyoxalase domain-containing protein 4 OS=Mus musculus (Mouse) OX=10090 GN=Glod4 PE=1 SV=1	3	0.277498	0.0145534	19.0676	0.263819	5	(D+E+H+K+N+Q+R+S+T+Z)	139	46.644	(B+D+E+H+K+R+Z)	87	29.195	(F+H+W+Y)	36	12.081	(A+I+L+V)	81	27.181	(A+C+F+G+I+L+M+P+V+W+Y)	159	53.356	(H+K+R)	42	14.094	(B+D+E+Z)	45	15.101	23	7.718	12	4.027	5.1157	-6.5	33316.7	298
Q9CPW4	Actin-related protein 2/3 complex subunit 5 OS=Mus musculus (Mouse) OX=10090 GN=Arpc5 PE=1 SV=3	3	0.289775	0.0107678	26.9112	0.276096	5	(D+E+H+K+N+Q+R+S+T+Z)	75	49.669	(B+D+E+H+K+R+Z)	43	28.477	(F+H+W+Y)	9	5.96	(A+I+L+V)	48	31.788	(A+C+F+G+I+L+M+P+V+W+Y)	76	50.331	(H+K+R)	21	13.907	(B+D+E+Z)	22	14.57	14	9.272	6	3.974	5.2939	-1.5	16288.4	151
Q9CQ69	Cytochrome b-c1 complex subunit 8 OS=Mus musculus (Mouse) OX=10090 GN=Uqcrq PE=1 SV=3	3	0.288018	0.0123936	23.2392	0.274339	5	(D+E+H+K+N+Q+R+S+T+Z)	38	46.341	(B+D+E+H+K+R+Z)	22	26.829	(F+H+W+Y)	13	15.854	(A+I+L+V)	20	24.39	(A+C+F+G+I+L+M+P+V+W+Y)	44	53.659	(H+K+R)	15	18.293	(B+D+E+Z)	7	8.537	4	4.878	10	12.195	10.7174	7.5	9768.25	82
Q9CQW2	ADP-ribosylation factor-like protein 8B OS=Mus musculus (Mouse) OX=10090 GN=Arl8b PE=1 SV=1	3	0.279374	0.0142037	19.6691	0.265695	5	(D+E+H+K+N+Q+R+S+T+Z)	90	48.387	(B+D+E+H+K+R+Z)	51	27.419	(F+H+W+Y)	17	9.14	(A+I+L+V)	55	29.57	(A+C+F+G+I+L+M+P+V+W+Y)	96	51.613	(H+K+R)	28	15.054	(B+D+E+Z)	23	12.366	13	6.989	13	6.989	8.4818	4	21539	186
Q9CQX2	Cytochrome b5 type B OS=Mus musculus (Mouse) OX=10090 GN=Cyb5b PE=1 SV=1	3	0.279265	0.0169102	16.5146	0.265586	5	(D+E+H+K+N+Q+R+S+T+Z)	71	48.63	(B+D+E+H+K+R+Z)	44	30.137	(F+H+W+Y)	21	14.384	(A+I+L+V)	35	23.973	(A+C+F+G+I+L+M+P+V+W+Y)	75	51.37	(H+K+R)	19	13.014	(B+D+E+Z)	25	17.123	8	5.479	6	4.11	4.5312	-8.5	16318	146
Q9CQZ5	NADH dehydrogenase [ubiquinone] 1 alpha subcomplex subunit 6 OS=Mus musculus (Mouse) OX=10090 GN=Ndufa6 PE=1 SV=1	3	0.268574	0.0226307	11.8677	0.254895	5	(D+E+H+K+N+Q+R+S+T+Z)	65	49.618	(B+D+E+H+K+R+Z)	44	33.588	(F+H+W+Y)	16	12.214	(A+I+L+V)	38	29.008	(A+C+F+G+I+L+M+P+V+W+Y)	66	50.382	(H+K+R)	29	22.137	(B+D+E+Z)	15	11.45	11	8.397	13	9.924	10.7676	11.5	15282.8	131
Q9CR16	Peptidyl-prolyl cis-trans isomerase D OS=Mus musculus (Mouse) OX=10090 GN=Ppid PE=1 SV=3	3	0.257846	0.0138161	18.6627	0.244166	5	(D+E+H+K+N+Q+R+S+T+Z)	174	47.027	(B+D+E+H+K+R+Z)	110	29.73	(F+H+W+Y)	37	10	(A+I+L+V)	103	27.838	(A+C+F+G+I+L+M+P+V+W+Y)	196	52.973	(H+K+R)	59	15.946	(B+D+E+Z)	51	13.784	40	10.811	11	2.973	7.38	4	40742.6	370
Q9CR59	Growth arrest and DNA damage-inducible proteins-interacting protein 1 OS=Mus musculus (Mouse) OX=10090 GN=Gadd45gip1 PE=1 SV=1	3	0.278507	0.0624268	4.46133	0.264828	5	(D+E+H+K+N+Q+R+S+T+Z)	117	52.703	(B+D+E+H+K+R+Z)	74	33.333	(F+H+W+Y)	15	6.757	(A+I+L+V)	58	26.126	(A+C+F+G+I+L+M+P+V+W+Y)	105	47.297	(H+K+R)	45	20.27	(B+D+E+Z)	29	13.063	11	4.955	31	13.964	10.8783	14.5	25820.4	222
Q9CR68	Cytochrome b-c1 complex subunit Rieske, mitochondrial OS=Mus musculus (Mouse) OX=10090 GN=Uqcrfs1 PE=1 SV=1	3	0.259911	0.010719	24.2478	0.246232	5	(D+E+H+K+N+Q+R+S+T+Z)	116	42.336	(B+D+E+H+K+R+Z)	67	24.453	(F+H+W+Y)	25	9.124	(A+I+L+V)	92	33.577	(A+C+F+G+I+L+M+P+V+W+Y)	158	57.664	(H+K+R)	39	14.234	(B+D+E+Z)	28	10.219	16	5.839	17	6.204	8.8654	8	29367.6	274
Q9CU62	Structural maintenance of chromosomes protein 1A OS=Mus musculus (Mouse) OX=10090 GN=Smc1a PE=1 SV=4	3	0.280984	0.0259382	10.8328	0.267305	5	(D+E+H+K+N+Q+R+S+T+Z)	725	58.8	(B+D+E+H+K+R+Z)	484	39.254	(F+H+W+Y)	88	7.137	(A+I+L+V)	319	25.872	(A+C+F+G+I+L+M+P+V+W+Y)	508	41.2	(H+K+R)	252	20.438	(B+D+E+Z)	232	18.816	156	12.652	77	6.245	7.6726	10.5	143235	1233
Q9CXA2	Trans-L-3-hydroxyproline dehydratase OS=Mus musculus (Mouse) OX=10090 GN=L3hypdh PE=1 SV=1	2	0.286399	0.0128193	22.3413	0.27272	5	(D+E+H+K+N+Q+R+S+T+Z)	138	38.983	(B+D+E+H+K+R+Z)	86	24.294	(F+H+W+Y)	39	11.017	(A+I+L+V)	120	33.898	(A+C+F+G+I+L+M+P+V+W+Y)	216	61.017	(H+K+R)	47	13.277	(B+D+E+Z)	39	11.017	13	3.672	21	5.932	6.6761	1.5	37804.2	354
Q9CXI5	Mesencephalic astrocyte-derived neurotrophic factor OS=Mus musculus (Mouse) OX=10090 GN=Manf PE=1 SV=1	3	0.26151	0.0100466	26.0298	0.247831	5	(D+E+H+K+N+Q+R+S+T+Z)	86	48.045	(B+D+E+H+K+R+Z)	63	35.196	(F+H+W+Y)	14	7.821	(A+I+L+V)	56	31.285	(A+C+F+G+I+L+M+P+V+W+Y)	93	51.955	(H+K+R)	34	18.994	(B+D+E+Z)	29	16.201	21	11.732	11	6.145	8.069	4	20373.7	179
Q9CXZ1	NADH dehydrogenase [ubiquinone] iron-sulfur protein 4, mitochondrial OS=Mus musculus (Mouse) OX=10090 GN=Ndufs4 PE=1 SV=3	3	0.269466	0.00862954	31.226	0.255787	5	(D+E+H+K+N+Q+R+S+T+Z)	94	53.714	(B+D+E+H+K+R+Z)	48	27.429	(F+H+W+Y)	14	8	(A+I+L+V)	47	26.857	(A+C+F+G+I+L+M+P+V+W+Y)	81	46.286	(H+K+R)	30	17.143	(B+D+E+Z)	18	10.286	16	9.143	13	7.429	10.7118	11.5	19784.7	175
Q9D024	Coiled-coil domain-containing protein 47 OS=Mus musculus (Mouse) OX=10090 GN=Ccdc47 PE=1 SV=2	3	0.280327	0.0231991	12.0835	0.266648	5	(D+E+H+K+N+Q+R+S+T+Z)	268	55.487	(B+D+E+H+K+R+Z)	170	35.197	(F+H+W+Y)	45	9.317	(A+I+L+V)	113	23.395	(A+C+F+G+I+L+M+P+V+W+Y)	215	44.513	(H+K+R)	72	14.907	(B+D+E+Z)	98	20.29	41	8.489	24	4.969	4.4652	-29.5	55843.8	483
Q9D0M1	Phosphoribosyl pyrophosphate synthase-associated protein 1 OS=Mus musculus (Mouse) OX=10090 GN=Prpsap1 PE=1 SV=1	3	0.279678	0.0175612	15.9259	0.265999	5	(D+E+H+K+N+Q+R+S+T+Z)	155	43.539	(B+D+E+H+K+R+Z)	93	26.124	(F+H+W+Y)	28	7.865	(A+I+L+V)	128	35.955	(A+C+F+G+I+L+M+P+V+W+Y)	201	56.461	(H+K+R)	50	14.045	(B+D+E+Z)	43	12.079	20	5.618	22	6.18	7.1388	3	39431.8	356
Q9D0S9	Histidine triad nucleotide-binding protein 2, mitochondrial OS=Mus musculus (Mouse) OX=10090 GN=Hint2 PE=1 SV=1	3	0.284414	0.0200851	14.1605	0.270735	5	(D+E+H+K+N+Q+R+S+T+Z)	61	37.423	(B+D+E+H+K+R+Z)	37	22.699	(F+H+W+Y)	12	7.362	(A+I+L+V)	66	40.491	(A+C+F+G+I+L+M+P+V+W+Y)	102	62.577	(H+K+R)	24	14.724	(B+D+E+Z)	13	7.975	7	4.294	12	7.362	10.3857	8.5	17320	163
Q9D1A2	Cytosolic non-specific dipeptidase OS=Mus musculus (Mouse) OX=10090 GN=Cndp2 PE=1 SV=1	3	0.281879	0.0169099	16.6694	0.2682	5	(D+E+H+K+N+Q+R+S+T+Z)	209	44	(B+D+E+H+K+R+Z)	134	28.211	(F+H+W+Y)	54	11.368	(A+I+L+V)	136	28.632	(A+C+F+G+I+L+M+P+V+W+Y)	266	56	(H+K+R)	66	13.895	(B+D+E+Z)	68	14.316	37	7.789	17	3.579	5.3771	-8	52767.3	475
Q9D1M0	Protein SEC13 homolog OS=Mus musculus (Mouse) OX=10090 GN=Sec13 PE=1 SV=3	3	0.287181	0.0132536	21.6682	0.273502	5	(D+E+H+K+N+Q+R+S+T+Z)	155	48.137	(B+D+E+H+K+R+Z)	77	23.913	(F+H+W+Y)	40	12.422	(A+I+L+V)	86	26.708	(A+C+F+G+I+L+M+P+V+W+Y)	167	51.863	(H+K+R)	37	11.491	(B+D+E+Z)	40	12.422	17	5.28	8	2.484	5.0313	-9	35565.6	322
Q9D3B1	Very-long-chain (3R)-3-hydroxyacyl-CoA dehydratase 2 OS=Mus musculus (Mouse) OX=10090 GN=Hacd2 PE=1 SV=1	3	0.28955	0.0626389	4.62252	0.27587	5	(D+E+H+K+N+Q+R+S+T+Z)	88	34.646	(B+D+E+H+K+R+Z)	43	16.929	(F+H+W+Y)	45	17.717	(A+I+L+V)	95	37.402	(A+C+F+G+I+L+M+P+V+W+Y)	166	65.354	(H+K+R)	31	12.205	(B+D+E+Z)	12	4.724	12	4.724	10	3.937	9.9083	14.5	28402.4	254
Q9D7I5	Phospholysine phosphohistidine inorganic pyrophosphate phosphatase OS=Mus musculus (Mouse) OX=10090 GN=Lhpp PE=1 SV=1	3	0.262104	0.0162439	16.1355	0.248425	5	(D+E+H+K+N+Q+R+S+T+Z)	112	41.481	(B+D+E+H+K+R+Z)	68	25.185	(F+H+W+Y)	21	7.778	(A+I+L+V)	92	34.074	(A+C+F+G+I+L+M+P+V+W+Y)	158	58.519	(H+K+R)	31	11.481	(B+D+E+Z)	37	13.704	13	4.815	13	4.815	4.7327	-8.5	29144.3	270
Q9D880	Mitochondrial import inner membrane translocase subunit TIM50 OS=Mus musculus (Mouse) OX=10090 GN=Timm50 PE=1 SV=1	2	0.277925	0.0239351	11.6116	0.264246	5	(D+E+H+K+N+Q+R+S+T+Z)	158	44.759	(B+D+E+H+K+R+Z)	90	25.496	(F+H+W+Y)	38	10.765	(A+I+L+V)	102	28.895	(A+C+F+G+I+L+M+P+V+W+Y)	195	55.241	(H+K+R)	49	13.881	(B+D+E+Z)	41	11.615	15	4.249	28	7.932	8.1212	5	39776.4	353
Q9D892	Inosine triphosphate pyrophosphatase OS=Mus musculus (Mouse) OX=10090 GN=Itpa PE=1 SV=2	2	0.267309	0.0167089	15.998	0.25363	5	(D+E+H+K+N+Q+R+S+T+Z)	84	42.424	(B+D+E+H+K+R+Z)	48	24.242	(F+H+W+Y)	23	11.616	(A+I+L+V)	55	27.778	(A+C+F+G+I+L+M+P+V+W+Y)	114	57.576	(H+K+R)	24	12.121	(B+D+E+Z)	24	12.121	13	6.566	7	3.535	5.6714	-2	21897	198
Q9D8W5	26S proteasome non-ATPase regulatory subunit 12 OS=Mus musculus (Mouse) OX=10090 GN=Psmd12 PE=1 SV=4	3	0.282838	0.00775971	36.4495	0.269159	5	(D+E+H+K+N+Q+R+S+T+Z)	242	53.07	(B+D+E+H+K+R+Z)	143	31.36	(F+H+W+Y)	36	7.895	(A+I+L+V)	140	30.702	(A+C+F+G+I+L+M+P+V+W+Y)	214	46.93	(H+K+R)	74	16.228	(B+D+E+Z)	69	15.132	42	9.211	26	5.702	7.0117	2	52895.2	456
Q9DBL7	Bifunctional coenzyme A synthase OS=Mus musculus (Mouse) OX=10090 GN=Coasy PE=1 SV=2	3	0.274219	0.034742	7.89301	0.26054	5	(D+E+H+K+N+Q+R+S+T+Z)	250	44.405	(B+D+E+H+K+R+Z)	125	22.202	(F+H+W+Y)	51	9.059	(A+I+L+V)	192	34.103	(A+C+F+G+I+L+M+P+V+W+Y)	313	55.595	(H+K+R)	69	12.256	(B+D+E+Z)	56	9.947	23	4.085	30	5.329	7.0714	5	62023.2	563
Q9DC61	Mitochondrial-processing peptidase subunit alpha OS=Mus musculus (Mouse) OX=10090 GN=Pmpca PE=1 SV=1	3	0.284867	0.01661	17.1503	0.271188	5	(D+E+H+K+N+Q+R+S+T+Z)	231	44.084	(B+D+E+H+K+R+Z)	139	26.527	(F+H+W+Y)	57	10.878	(A+I+L+V)	160	30.534	(A+C+F+G+I+L+M+P+V+W+Y)	293	55.916	(H+K+R)	76	14.504	(B+D+E+Z)	63	12.023	21	4.008	36	6.87	6.8091	3.5	58279.1	524
Q9DCG6	Phenazine biosynthesis-like domain-containing protein 1 OS=Mus musculus (Mouse) OX=10090 GN=Pbld1 PE=1 SV=2	3	0.256269	0.0121088	21.1638	0.24259	5	(D+E+H+K+N+Q+R+S+T+Z)	133	46.181	(B+D+E+H+K+R+Z)	74	25.694	(F+H+W+Y)	31	10.764	(A+I+L+V)	88	30.556	(A+C+F+G+I+L+M+P+V+W+Y)	155	53.819	(H+K+R)	39	13.542	(B+D+E+Z)	35	12.153	13	4.514	21	7.292	6.9642	1.5	32047.6	288
Q9EPB5	Serine hydrolase-like protein OS=Mus musculus (Mouse) OX=10090 GN=Serhl PE=1 SV=1	3	0.277297	0.0212852	13.0277	0.263618	5	(D+E+H+K+N+Q+R+S+T+Z)	138	44.373	(B+D+E+H+K+R+Z)	74	23.794	(F+H+W+Y)	44	14.148	(A+I+L+V)	86	27.653	(A+C+F+G+I+L+M+P+V+W+Y)	173	55.627	(H+K+R)	44	14.148	(B+D+E+Z)	30	9.646	15	4.823	17	5.466	8.0899	8	35310.6	311
Q9EQH3	Vacuolar protein sorting-associated protein 35 OS=Mus musculus (Mouse) OX=10090 GN=Vps35 PE=1 SV=1	3	0.288824	0.0110071	26.2397	0.275145	5	(D+E+H+K+N+Q+R+S+T+Z)	393	49.372	(B+D+E+H+K+R+Z)	226	28.392	(F+H+W+Y)	86	10.804	(A+I+L+V)	245	30.779	(A+C+F+G+I+L+M+P+V+W+Y)	403	50.628	(H+K+R)	109	13.693	(B+D+E+Z)	117	14.698	45	5.653	43	5.402	5.1162	-18.5	91713	796
Q9EQU5	Protein SET OS=Mus musculus (Mouse) OX=10090 GN=Set PE=1 SV=1	3	0.258895	0.00627568	41.2538	0.245216	5	(D+E+H+K+N+Q+R+S+T+Z)	176	60.9	(B+D+E+H+K+R+Z)	125	43.253	(F+H+W+Y)	29	10.035	(A+I+L+V)	56	19.377	(A+C+F+G+I+L+M+P+V+W+Y)	113	39.1	(H+K+R)	39	13.495	(B+D+E+Z)	86	29.758	23	7.958	10	3.46	3.945	-50	33377.8	289
Q9JKF1	Ras GTPase-activating-like protein IQGAP1 OS=Mus musculus (Mouse) OX=10090 GN=Iqgap1 PE=1 SV=2	3	0.259032	0.0274874	9.42366	0.245353	5	(D+E+H+K+N+Q+R+S+T+Z)	843	50.875	(B+D+E+H+K+R+Z)	477	28.787	(F+H+W+Y)	152	9.173	(A+I+L+V)	515	31.08	(A+C+F+G+I+L+M+P+V+W+Y)	814	49.125	(H+K+R)	246	14.846	(B+D+E+Z)	231	13.941	131	7.906	81	4.888	6.4326	-2	188742	1657
Q9JLB0	MAGUK p55 subfamily member 6 OS=Mus musculus (Mouse) OX=10090 GN=Mpp6 PE=1 SV=1	3	0.288099	0.016905	17.0423	0.27442	5	(D+E+H+K+N+Q+R+S+T+Z)	269	48.644	(B+D+E+H+K+R+Z)	162	29.295	(F+H+W+Y)	54	9.765	(A+I+L+V)	168	30.38	(A+C+F+G+I+L+M+P+V+W+Y)	284	51.356	(H+K+R)	84	15.19	(B+D+E+Z)	78	14.105	41	7.414	28	5.063	6.3556	-1.5	62630.8	553
Q9JM76	Actin-related protein 2/3 complex subunit 3 OS=Mus musculus (Mouse) OX=10090 GN=Arpc3 PE=1 SV=3	2	0.28455	0.017262	16.4842	0.270871	5	(D+E+H+K+N+Q+R+S+T+Z)	85	47.753	(B+D+E+H+K+R+Z)	47	26.404	(F+H+W+Y)	21	11.798	(A+I+L+V)	40	22.472	(A+C+F+G+I+L+M+P+V+W+Y)	93	52.247	(H+K+R)	26	14.607	(B+D+E+Z)	21	11.798	18	10.112	7	3.933	8.7366	4.5	20524.7	178
Q9JMD3	START domain-containing protein 10 OS=Mus musculus (Mouse) OX=10090 GN=Stard10 PE=1 SV=1	3	0.27472	0.0149602	18.3634	0.261041	5	(D+E+H+K+N+Q+R+S+T+Z)	142	48.797	(B+D+E+H+K+R+Z)	84	28.866	(F+H+W+Y)	32	10.997	(A+I+L+V)	75	25.773	(A+C+F+G+I+L+M+P+V+W+Y)	149	51.203	(H+K+R)	45	15.464	(B+D+E+Z)	39	13.402	23	7.904	15	5.155	7.0652	2.5	32951.5	291
Q9QXF8	Glycine N-methyltransferase OS=Mus musculus (Mouse) OX=10090 GN=Gnmt PE=1 SV=3	3	0.288213	0.0304939	9.45151	0.274534	5	(D+E+H+K+N+Q+R+S+T+Z)	128	43.686	(B+D+E+H+K+R+Z)	77	26.28	(F+H+W+Y)	39	13.311	(A+I+L+V)	84	28.669	(A+C+F+G+I+L+M+P+V+W+Y)	165	56.314	(H+K+R)	43	14.676	(B+D+E+Z)	34	11.604	17	5.802	17	5.802	7.3877	4.5	32675.2	293
Q9QXK3	Coatomer subunit gamma-2 OS=Mus musculus (Mouse) OX=10090 GN=Copg2 PE=1 SV=1	3	0.270442	0.0471059	5.74114	0.256763	5	(D+E+H+K+N+Q+R+S+T+Z)	411	47.187	(B+D+E+H+K+R+Z)	227	26.062	(F+H+W+Y)	84	9.644	(A+I+L+V)	273	31.343	(A+C+F+G+I+L+M+P+V+W+Y)	460	52.813	(H+K+R)	113	12.974	(B+D+E+Z)	114	13.088	52	5.97	41	4.707	5.5753	-11	97680.5	871
Q9QZ88	Vacuolar protein sorting-associated protein 29 OS=Mus musculus (Mouse) OX=10090 GN=Vps29 PE=1 SV=1	3	0.269831	0.0128766	20.9552	0.256152	5	(D+E+H+K+N+Q+R+S+T+Z)	79	43.407	(B+D+E+H+K+R+Z)	46	25.275	(F+H+W+Y)	26	14.286	(A+I+L+V)	60	32.967	(A+C+F+G+I+L+M+P+V+W+Y)	103	56.593	(H+K+R)	26	14.286	(B+D+E+Z)	20	10.989	13	7.143	4	2.198	6.7628	1.5	20495.7	182
Q9QZD8	Mitochondrial dicarboxylate carrier OS=Mus musculus (Mouse) OX=10090 GN=Slc25a10 PE=1 SV=2	3	0.277679	0.0138612	20.0328	0.264	5	(D+E+H+K+N+Q+R+S+T+Z)	117	40.767	(B+D+E+H+K+R+Z)	55	19.164	(F+H+W+Y)	36	12.544	(A+I+L+V)	84	29.268	(A+C+F+G+I+L+M+P+V+W+Y)	170	59.233	(H+K+R)	37	12.892	(B+D+E+Z)	18	6.272	13	4.53	17	5.923	9.6216	15.5	31714.9	287
Q9QZQ1	Afadin OS=Mus musculus (Mouse) OX=10090 GN=Afdn PE=1 SV=3	3	0.265746	0.0475517	5.58857	0.252067	5	(D+E+H+K+N+Q+R+S+T+Z)	986	54.176	(B+D+E+H+K+R+Z)	579	31.813	(F+H+W+Y)	155	8.516	(A+I+L+V)	435	23.901	(A+C+F+G+I+L+M+P+V+W+Y)	834	45.824	(H+K+R)	296	16.264	(B+D+E+Z)	283	15.549	114	6.264	141	7.747	6.2411	-7.5	206499	1820
Q9R0Q3	Transmembrane emp24 domain-containing protein 2 OS=Mus musculus (Mouse) OX=10090 GN=Tmed2 PE=1 SV=1	3	0.280897	0.0175788	15.9794	0.267218	5	(D+E+H+K+N+Q+R+S+T+Z)	88	43.781	(B+D+E+H+K+R+Z)	54	26.866	(F+H+W+Y)	26	12.935	(A+I+L+V)	63	31.343	(A+C+F+G+I+L+M+P+V+W+Y)	113	56.219	(H+K+R)	25	12.438	(B+D+E+Z)	29	14.428	10	4.975	10	4.975	4.834	-6.5	22705.1	201
Q9R1C7	Pre-mRNA-processing factor 40 homolog A OS=Mus musculus (Mouse) OX=10090 GN=Prpf40a PE=1 SV=1	2	0.27171	0.0199211	13.6394	0.258031	5	(D+E+H+K+N+Q+R+S+T+Z)	570	59.811	(B+D+E+H+K+R+Z)	342	35.887	(F+H+W+Y)	85	8.919	(A+I+L+V)	189	19.832	(A+C+F+G+I+L+M+P+V+W+Y)	383	40.189	(H+K+R)	184	19.307	(B+D+E+Z)	158	16.579	101	10.598	57	5.981	7.7206	13	108481	953
Q9R1P1	Proteasome subunit beta type-3 OS=Mus musculus (Mouse) OX=10090 GN=Psmb3 PE=1 SV=1	3	0.274142	0.00731369	37.4834	0.260463	5	(D+E+H+K+N+Q+R+S+T+Z)	83	40.488	(B+D+E+H+K+R+Z)	47	22.927	(F+H+W+Y)	20	9.756	(A+I+L+V)	60	29.268	(A+C+F+G+I+L+M+P+V+W+Y)	122	59.512	(H+K+R)	24	11.707	(B+D+E+Z)	23	11.22	12	5.854	10	4.878	6.4571	0	22964.9	205
Q9WV80	Sorting nexin-1 OS=Mus musculus (Mouse) OX=10090 GN=Snx1 PE=1 SV=1	3	0.260354	0.0195097	13.3449	0.246675	5	(D+E+H+K+N+Q+R+S+T+Z)	286	54.789	(B+D+E+H+K+R+Z)	165	31.609	(F+H+W+Y)	45	8.621	(A+I+L+V)	135	25.862	(A+C+F+G+I+L+M+P+V+W+Y)	236	45.211	(H+K+R)	77	14.751	(B+D+E+Z)	88	16.858	42	8.046	26	4.981	4.8813	-15.5	58952.2	522
Q9WVJ2	26S proteasome non-ATPase regulatory subunit 13 OS=Mus musculus (Mouse) OX=10090 GN=Psmd13 PE=1 SV=1	3	0.286872	0.0113165	25.3499	0.273193	5	(D+E+H+K+N+Q+R+S+T+Z)	177	47.074	(B+D+E+H+K+R+Z)	101	26.862	(F+H+W+Y)	39	10.372	(A+I+L+V)	123	32.713	(A+C+F+G+I+L+M+P+V+W+Y)	199	52.926	(H+K+R)	50	13.298	(B+D+E+Z)	51	13.564	23	6.117	17	4.521	5.4515	-6	42809.4	376
Q9WVJ3	Carboxypeptidase Q OS=Mus musculus (Mouse) OX=10090 GN=Cpq PE=1 SV=1	3	0.281362	0.0204936	13.7293	0.267683	5	(D+E+H+K+N+Q+R+S+T+Z)	201	42.766	(B+D+E+H+K+R+Z)	109	23.191	(F+H+W+Y)	52	11.064	(A+I+L+V)	152	32.34	(A+C+F+G+I+L+M+P+V+W+Y)	269	57.234	(H+K+R)	56	11.915	(B+D+E+Z)	53	11.277	24	5.106	21	4.468	6.1427	-2.5	51813.3	470
Q9WVQ5	Methylthioribulose-1-phosphate dehydratase OS=Mus musculus (Mouse) OX=10090 GN=Apip PE=1 SV=1	3	0.289393	0.0110712	26.1392	0.275714	5	(D+E+H+K+N+Q+R+S+T+Z)	104	43.154	(B+D+E+H+K+R+Z)	64	26.556	(F+H+W+Y)	28	11.618	(A+I+L+V)	58	24.066	(A+C+F+G+I+L+M+P+V+W+Y)	137	56.846	(H+K+R)	35	14.523	(B+D+E+Z)	29	12.033	18	7.469	9	3.734	6.8668	2	26949.1	241
Q9Z2U0	Proteasome subunit alpha type-7 OS=Mus musculus (Mouse) OX=10090 GN=Psma7 PE=1 SV=1	3	0.261229	0.00601284	43.4452	0.24755	5	(D+E+H+K+N+Q+R+S+T+Z)	124	50	(B+D+E+H+K+R+Z)	80	32.258	(F+H+W+Y)	20	8.065	(A+I+L+V)	79	31.855	(A+C+F+G+I+L+M+P+V+W+Y)	124	50	(H+K+R)	43	17.339	(B+D+E+Z)	37	14.919	23	9.274	17	6.855	8.6013	4.5	27854.8	248
Q9Z2U1	Proteasome subunit alpha type-5 OS=Mus musculus (Mouse) OX=10090 GN=Psma5 PE=1 SV=1	3	0.265007	0.00813682	32.5688	0.251328	5	(D+E+H+K+N+Q+R+S+T+Z)	114	47.303	(B+D+E+H+K+R+Z)	60	24.896	(F+H+W+Y)	21	8.714	(A+I+L+V)	74	30.705	(A+C+F+G+I+L+M+P+V+W+Y)	127	52.697	(H+K+R)	25	10.373	(B+D+E+Z)	35	14.523	13	5.394	7	2.905	4.4498	-12.5	26411	241
A0A1L1SUI3	MFS domain-containing protein OS=Mus musculus (Mouse) OX=10090 GN=Slc37a4 PE=1 SV=1	2	0.293969	0.00771856	38.086	0.28029	6	(D+E+H+K+N+Q+R+S+T+Z)	153	34	(B+D+E+H+K+R+Z)	60	13.333	(F+H+W+Y)	64	14.222	(A+I+L+V)	158	35.111	(A+C+F+G+I+L+M+P+V+W+Y)	297	66	(H+K+R)	35	7.778	(B+D+E+Z)	25	5.556	16	3.556	13	2.889	8.3475	7	48428.3	450
A2AN08	E3 ubiquitin-protein ligase UBR4 OS=Mus musculus (Mouse) OX=10090 GN=Ubr4 PE=1 SV=1	3	0.322978	0.0599811	5.38467	0.309299	6	(D+E+H+K+N+Q+R+S+T+Z)	2496	48.185	(B+D+E+H+K+R+Z)	1230	23.745	(F+H+W+Y)	470	9.073	(A+I+L+V)	1588	30.656	(A+C+F+G+I+L+M+P+V+W+Y)	2684	51.815	(H+K+R)	625	12.066	(B+D+E+Z)	605	11.68	287	5.541	216	4.17	5.9493	-41	572290	5180
G3UXL2	Pribosyltran_N domain-containing protein OS=Mus musculus (Mouse) OX=10090 GN=Prps1l3 PE=3 SV=1	3	0.318076	0.0140096	22.7041	0.304397	6	(D+E+H+K+N+Q+R+S+T+Z)	145	45.597	(B+D+E+H+K+R+Z)	83	26.101	(F+H+W+Y)	25	7.862	(A+I+L+V)	113	35.535	(A+C+F+G+I+L+M+P+V+W+Y)	173	54.403	(H+K+R)	45	14.151	(B+D+E+Z)	38	11.95	20	6.289	16	5.031	6.9356	2.5	34824.2	318
G3X8U3	Queuosine salvage protein OS=Mus musculus (Mouse) OX=10090 GN=2210016F16Rik PE=1 SV=1	3	0.311201	0.00581445	53.5219	0.297522	6	(D+E+H+K+N+Q+R+S+T+Z)	148	43.787	(B+D+E+H+K+R+Z)	98	28.994	(F+H+W+Y)	41	12.13	(A+I+L+V)	106	31.361	(A+C+F+G+I+L+M+P+V+W+Y)	190	56.213	(H+K+R)	48	14.201	(B+D+E+Z)	50	14.793	16	4.734	26	7.692	5.3351	-5	38615.2	338
K9J7B2	UDP-glucuronosyltransferase OS=Mus musculus (Mouse) OX=10090 GN=Ugt1a6b PE=1 SV=1	3	0.292206	0.0142628	20.4873	0.278527	6	(D+E+H+K+N+Q+R+S+T+Z)	217	40.866	(B+D+E+H+K+R+Z)	123	23.164	(F+H+W+Y)	76	14.313	(A+I+L+V)	160	30.132	(A+C+F+G+I+L+M+P+V+W+Y)	314	59.134	(H+K+R)	75	14.124	(B+D+E+Z)	48	9.04	31	5.838	27	5.085	8.8435	18.5	60490.7	531
O08601	Microsomal triglyceride transfer protein large subunit OS=Mus musculus (Mouse) OX=10090 GN=Mttp PE=1 SV=2	3	0.300427	0.0118942	25.2583	0.286748	6	(D+E+H+K+N+Q+R+S+T+Z)	425	47.539	(B+D+E+H+K+R+Z)	228	25.503	(F+H+W+Y)	79	8.837	(A+I+L+V)	284	31.767	(A+C+F+G+I+L+M+P+V+W+Y)	469	52.461	(H+K+R)	121	13.535	(B+D+E+Z)	107	11.969	68	7.606	40	4.474	7.6121	7.5	99098.9	894
O08797	SERPIN domain-containing protein OS=Mus musculus (Mouse) OX=10090 GN=Serpinb9 PE=1 SV=1	3	0.303986	0.0177329	17.1424	0.290306	6	(D+E+H+K+N+Q+R+S+T+Z)	179	47.861	(B+D+E+H+K+R+Z)	96	25.668	(F+H+W+Y)	43	11.497	(A+I+L+V)	106	28.342	(A+C+F+G+I+L+M+P+V+W+Y)	195	52.139	(H+K+R)	46	12.299	(B+D+E+Z)	50	13.369	26	6.952	12	3.209	5.0709	-8	42259.4	374
O08810	116 kDa U5 small nuclear ribonucleoprotein component OS=Mus musculus (Mouse) OX=10090 GN=Eftud2 PE=1 SV=1	3	0.307508	0.0103138	29.8152	0.293829	6	(D+E+H+K+N+Q+R+S+T+Z)	454	46.756	(B+D+E+H+K+R+Z)	281	28.939	(F+H+W+Y)	106	10.917	(A+I+L+V)	281	28.939	(A+C+F+G+I+L+M+P+V+W+Y)	517	53.244	(H+K+R)	125	12.873	(B+D+E+Z)	156	16.066	59	6.076	41	4.222	4.6096	-43.5	109361	971
O09044	Synaptosomal-associated protein 23 OS=Mus musculus (Mouse) OX=10090 GN=Snap23 PE=1 SV=1	3	0.318547	0.0652664	4.88073	0.304868	6	(D+E+H+K+N+Q+R+S+T+Z)	123	58.571	(B+D+E+H+K+R+Z)	61	29.048	(F+H+W+Y)	5	2.381	(A+I+L+V)	50	23.81	(A+C+F+G+I+L+M+P+V+W+Y)	87	41.429	(H+K+R)	27	12.857	(B+D+E+Z)	34	16.19	15	7.143	11	5.238	4.6105	-7.5	23260.9	210
O35737	Heterogeneous nuclear ribonucleoprotein H OS=Mus musculus (Mouse) OX=10090 GN=Hnrnph1 PE=1 SV=3	2	0.317021	0.0170003	18.6479	0.303342	6	(D+E+H+K+N+Q+R+S+T+Z)	203	45.212	(B+D+E+H+K+R+Z)	114	25.39	(F+H+W+Y)	63	14.031	(A+I+L+V)	92	20.49	(A+C+F+G+I+L+M+P+V+W+Y)	246	54.788	(H+K+R)	59	13.14	(B+D+E+Z)	55	12.249	16	3.563	31	6.904	6.2393	-2	49199.4	449
O35945	Aldehyde dehydrogenase, cytosolic 1 OS=Mus musculus (Mouse) OX=10090 GN=Aldh1a7 PE=1 SV=1	3	0.306993	0.0102039	30.086	0.293314	6	(D+E+H+K+N+Q+R+S+T+Z)	215	42.914	(B+D+E+H+K+R+Z)	118	23.553	(F+H+W+Y)	51	10.18	(A+I+L+V)	154	30.739	(A+C+F+G+I+L+M+P+V+W+Y)	286	57.086	(H+K+R)	65	12.974	(B+D+E+Z)	53	10.579	37	7.385	17	3.393	7.6739	6.5	54587.7	501
O54774	AP-3 complex subunit delta-1 OS=Mus musculus (Mouse) OX=10090 GN=Ap3d1 PE=1 SV=1	2	0.33123	0.0321647	10.298	0.317551	6	(D+E+H+K+N+Q+R+S+T+Z)	619	51.626	(B+D+E+H+K+R+Z)	372	31.026	(F+H+W+Y)	97	8.09	(A+I+L+V)	357	29.775	(A+C+F+G+I+L+M+P+V+W+Y)	580	48.374	(H+K+R)	201	16.764	(B+D+E+Z)	171	14.262	115	9.591	54	4.504	7.3623	14	135081	1199
O54833	Casein kinase II subunit alpha' OS=Mus musculus (Mouse) OX=10090 GN=Csnk2a2 PE=1 SV=1	3	0.331532	0.02156	15.3772	0.317853	6	(D+E+H+K+N+Q+R+S+T+Z)	168	48	(B+D+E+H+K+R+Z)	110	31.429	(F+H+W+Y)	55	15.714	(A+I+L+V)	98	28	(A+C+F+G+I+L+M+P+V+W+Y)	182	52	(H+K+R)	64	18.286	(B+D+E+Z)	46	13.143	28	8	22	6.286	8.745	11	41215.2	350
O55135	Eukaryotic translation initiation factor 6 OS=Mus musculus (Mouse) OX=10090 GN=Eif6 PE=1 SV=2	3	0.324842	0.0363815	8.92875	0.311163	6	(D+E+H+K+N+Q+R+S+T+Z)	112	45.714	(B+D+E+H+K+R+Z)	54	22.041	(F+H+W+Y)	18	7.347	(A+I+L+V)	84	34.286	(A+C+F+G+I+L+M+P+V+W+Y)	133	54.286	(H+K+R)	22	8.98	(B+D+E+Z)	32	13.061	5	2.041	12	4.898	4.3661	-12.5	26511	245
O70133	ATP-dependent RNA helicase A OS=Mus musculus (Mouse) OX=10090 GN=Dhx9 PE=1 SV=2	3	0.315292	0.0140941	22.3704	0.301613	6	(D+E+H+K+N+Q+R+S+T+Z)	575	41.667	(B+D+E+H+K+R+Z)	315	22.826	(F+H+W+Y)	154	11.159	(A+I+L+V)	350	25.362	(A+C+F+G+I+L+M+P+V+W+Y)	805	58.333	(H+K+R)	166	12.029	(B+D+E+Z)	149	10.797	65	4.71	76	5.507	6.7966	4.5	149475	1380
O70152	Dolichol-phosphate mannosyltransferase subunit 1 OS=Mus musculus (Mouse) OX=10090 GN=Dpm1 PE=1 SV=1	2	0.302175	0.0836196	3.61369	0.288496	6	(D+E+H+K+N+Q+R+S+T+Z)	116	44.615	(B+D+E+H+K+R+Z)	67	25.769	(F+H+W+Y)	28	10.769	(A+I+L+V)	78	30	(A+C+F+G+I+L+M+P+V+W+Y)	144	55.385	(H+K+R)	40	15.385	(B+D+E+Z)	27	10.385	17	6.538	19	7.308	9.9417	11	29174.7	260
O70194	Eukaryotic translation initiation factor 3 subunit D OS=Mus musculus (Mouse) OX=10090 GN=Eif3d PE=1 SV=2	3	0.300487	0.0126624	23.7305	0.286807	6	(D+E+H+K+N+Q+R+S+T+Z)	302	55.109	(B+D+E+H+K+R+Z)	176	32.117	(F+H+W+Y)	63	11.496	(A+I+L+V)	118	21.533	(A+C+F+G+I+L+M+P+V+W+Y)	246	44.891	(H+K+R)	88	16.058	(B+D+E+Z)	88	16.058	38	6.934	43	7.847	5.8414	-3.5	63988.7	548
O70475	UDP-glucose 6-dehydrogenase OS=Mus musculus (Mouse) OX=10090 GN=Ugdh PE=1 SV=1	3	0.294621	0.0226017	13.0353	0.280942	6	(D+E+H+K+N+Q+R+S+T+Z)	227	46.045	(B+D+E+H+K+R+Z)	133	26.978	(F+H+W+Y)	46	9.331	(A+I+L+V)	154	31.237	(A+C+F+G+I+L+M+P+V+W+Y)	266	53.955	(H+K+R)	71	14.402	(B+D+E+Z)	62	12.576	37	7.505	26	5.274	7.5219	5	54832	493
O88545	COP9 signalosome complex subunit 6 OS=Mus musculus (Mouse) OX=10090 GN=Cops6 PE=1 SV=1	3	0.299573	0.0217839	13.752	0.285894	6	(D+E+H+K+N+Q+R+S+T+Z)	144	44.444	(B+D+E+H+K+R+Z)	80	24.691	(F+H+W+Y)	38	11.728	(A+I+L+V)	101	31.173	(A+C+F+G+I+L+M+P+V+W+Y)	180	55.556	(H+K+R)	40	12.346	(B+D+E+Z)	40	12.346	16	4.938	12	3.704	5.5487	-6	35880.1	324
O89017	Legumain OS=Mus musculus (Mouse) OX=10090 GN=Lgmn PE=1 SV=1	3	0.305795	0.0170606	17.9241	0.292116	6	(D+E+H+K+N+Q+R+S+T+Z)	204	46.897	(B+D+E+H+K+R+Z)	120	27.586	(F+H+W+Y)	65	14.943	(A+I+L+V)	121	27.816	(A+C+F+G+I+L+M+P+V+W+Y)	231	53.103	(H+K+R)	65	14.943	(B+D+E+Z)	55	12.644	24	5.517	17	3.908	6.3625	-2	49373	435
P00397	Cytochrome c oxidase subunit 1 OS=Mus musculus (Mouse) OX=10090 GN=Mtco1 PE=1 SV=2	3	0.328877	0.0565314	5.81759	0.315198	6	(D+E+H+K+N+Q+R+S+T+Z)	152	29.572	(B+D+E+H+K+R+Z)	61	11.868	(F+H+W+Y)	97	18.872	(A+I+L+V)	177	34.436	(A+C+F+G+I+L+M+P+V+W+Y)	362	70.428	(H+K+R)	36	7.004	(B+D+E+Z)	25	4.864	10	1.946	8	1.556	6.6855	2	56910.1	514
P06802	Ectonucleotide pyrophosphatase/phosphodiesterase family member 1 OS=Mus musculus (Mouse) OX=10090 GN=Enpp1 PE=1 SV=4	3	0.292378	0.013755	21.2562	0.278699	6	(D+E+H+K+N+Q+R+S+T+Z)	425	46.909	(B+D+E+H+K+R+Z)	234	25.828	(F+H+W+Y)	127	14.018	(A+I+L+V)	226	24.945	(A+C+F+G+I+L+M+P+V+W+Y)	481	53.091	(H+K+R)	126	13.907	(B+D+E+Z)	108	11.921	52	5.74	41	4.525	6.567	1.5	103176	906
P07724	Serum albumin OS=Mus musculus (Mouse) OX=10090 GN=Alb PE=1 SV=3	3	0.32673	0.0149554	21.847	0.313051	6	(D+E+H+K+N+Q+R+S+T+Z)	295	48.52	(B+D+E+H+K+R+Z)	183	30.099	(F+H+W+Y)	70	11.513	(A+I+L+V)	169	27.796	(A+C+F+G+I+L+M+P+V+W+Y)	313	51.48	(H+K+R)	93	15.296	(B+D+E+Z)	90	14.803	51	8.388	25	4.112	5.9726	-5.5	68692.5	608
P07901	Heat shock protein HSP 90-alpha OS=Mus musculus (Mouse) OX=10090 GN=Hsp90aa1 PE=1 SV=4	3	0.321264	0.00663359	48.4298	0.307585	6	(D+E+H+K+N+Q+R+S+T+Z)	415	56.617	(B+D+E+H+K+R+Z)	274	37.381	(F+H+W+Y)	66	9.004	(A+I+L+V)	184	25.102	(A+C+F+G+I+L+M+P+V+W+Y)	318	43.383	(H+K+R)	122	16.644	(B+D+E+Z)	152	20.737	80	10.914	30	4.093	4.6442	-36	84787.9	733
P08003	Protein disulfide-isomerase A4 OS=Mus musculus (Mouse) OX=10090 GN=Pdia4 PE=1 SV=3	3	0.31372	0.00829724	37.8102	0.300041	6	(D+E+H+K+N+Q+R+S+T+Z)	312	48.903	(B+D+E+H+K+R+Z)	207	32.445	(F+H+W+Y)	77	12.069	(A+I+L+V)	178	27.9	(A+C+F+G+I+L+M+P+V+W+Y)	326	51.097	(H+K+R)	98	15.361	(B+D+E+Z)	109	17.085	67	10.502	19	2.978	4.942	-17	71982.4	638
P08752	Guanine nucleotide-binding protein G(i) subunit alpha-2 OS=Mus musculus (Mouse) OX=10090 GN=Gnai2 PE=1 SV=5	3	0.320472	0.0522196	6.13699	0.306792	6	(D+E+H+K+N+Q+R+S+T+Z)	180	50.704	(B+D+E+H+K+R+Z)	108	30.423	(F+H+W+Y)	41	11.549	(A+I+L+V)	100	28.169	(A+C+F+G+I+L+M+P+V+W+Y)	175	49.296	(H+K+R)	52	14.648	(B+D+E+Z)	56	15.775	27	7.606	18	5.07	5.096	-7.5	40489	355
P09103	Protein disulfide-isomerase OS=Mus musculus (Mouse) OX=10090 GN=P4hb PE=1 SV=2	3	0.323322	0.00593373	54.4888	0.309643	6	(D+E+H+K+N+Q+R+S+T+Z)	245	48.134	(B+D+E+H+K+R+Z)	170	33.399	(F+H+W+Y)	61	11.984	(A+I+L+V)	152	29.862	(A+C+F+G+I+L+M+P+V+W+Y)	264	51.866	(H+K+R)	73	14.342	(B+D+E+Z)	97	19.057	50	9.823	13	2.554	4.5024	-29	57058.5	509
P09405	Nucleolin OS=Mus musculus (Mouse) OX=10090 GN=Ncl PE=1 SV=2	3	0.32899	0.00491183	66.9792	0.315311	6	(D+E+H+K+N+Q+R+S+T+Z)	401	56.719	(B+D+E+H+K+R+Z)	288	40.736	(F+H+W+Y)	38	5.375	(A+I+L+V)	150	21.216	(A+C+F+G+I+L+M+P+V+W+Y)	306	43.281	(H+K+R)	118	16.69	(B+D+E+Z)	170	24.045	90	12.73	26	3.678	4.3909	-53	76723.1	707
P10518	Delta-aminolevulinic acid dehydratase OS=Mus musculus (Mouse) OX=10090 GN=Alad PE=1 SV=1	2	0.311313	0.0221119	14.079	0.297634	6	(D+E+H+K+N+Q+R+S+T+Z)	126	38.182	(B+D+E+H+K+R+Z)	76	23.03	(F+H+W+Y)	36	10.909	(A+I+L+V)	115	34.848	(A+C+F+G+I+L+M+P+V+W+Y)	204	61.818	(H+K+R)	41	12.424	(B+D+E+Z)	35	10.606	11	3.333	21	6.364	6.7514	1.5	36023.5	330
P11983	T-complex protein 1 subunit alpha OS=Mus musculus (Mouse) OX=10090 GN=Tcp1 PE=1 SV=3	3	0.319291	0.00877755	36.3758	0.305612	6	(D+E+H+K+N+Q+R+S+T+Z)	255	45.863	(B+D+E+H+K+R+Z)	150	26.978	(F+H+W+Y)	33	5.935	(A+I+L+V)	206	37.05	(A+C+F+G+I+L+M+P+V+W+Y)	301	54.137	(H+K+R)	76	13.669	(B+D+E+Z)	74	13.309	40	7.194	26	4.676	6.0485	-3	60448.6	556
P14211	Calreticulin OS=Mus musculus (Mouse) OX=10090 GN=Calr PE=1 SV=1	3	0.317545	0.00909791	34.903	0.303866	6	(D+E+H+K+N+Q+R+S+T+Z)	229	55.048	(B+D+E+H+K+R+Z)	166	39.904	(F+H+W+Y)	50	12.019	(A+I+L+V)	84	20.192	(A+C+F+G+I+L+M+P+V+W+Y)	187	44.952	(H+K+R)	59	14.183	(B+D+E+Z)	107	25.721	43	10.337	9	2.163	4.0896	-51.5	47994.5	416
P14685	26S proteasome non-ATPase regulatory subunit 3 OS=Mus musculus (Mouse) OX=10090 GN=Psmd3 PE=1 SV=3	3	0.30087	0.00833016	36.1181	0.287191	6	(D+E+H+K+N+Q+R+S+T+Z)	266	50.189	(B+D+E+H+K+R+Z)	163	30.755	(F+H+W+Y)	58	10.943	(A+I+L+V)	157	29.623	(A+C+F+G+I+L+M+P+V+W+Y)	264	49.811	(H+K+R)	90	16.981	(B+D+E+Z)	73	13.774	34	6.415	42	7.925	8.6583	10	60718.2	530
P15626	Glutathione S-transferase Mu 2 OS=Mus musculus (Mouse) OX=10090 GN=Gstm2 PE=1 SV=2	3	0.294502	0.0195535	15.0614	0.280823	6	(D+E+H+K+N+Q+R+S+T+Z)	100	45.872	(B+D+E+H+K+R+Z)	68	31.193	(F+H+W+Y)	34	15.596	(A+I+L+V)	53	24.312	(A+C+F+G+I+L+M+P+V+W+Y)	118	54.128	(H+K+R)	36	16.514	(B+D+E+Z)	32	14.679	21	9.633	11	5.046	7.2866	2	25716.7	218
P16460	Argininosuccinate synthase OS=Mus musculus (Mouse) OX=10090 GN=Ass1 PE=1 SV=1	3	0.30957	0.0162119	19.0952	0.295891	6	(D+E+H+K+N+Q+R+S+T+Z)	189	45.874	(B+D+E+H+K+R+Z)	114	27.67	(F+H+W+Y)	49	11.893	(A+I+L+V)	118	28.641	(A+C+F+G+I+L+M+P+V+W+Y)	223	54.126	(H+K+R)	63	15.291	(B+D+E+Z)	51	12.379	33	8.01	21	5.097	8.2867	7.5	46584.5	412
P19639	Glutathione S-transferase Mu 3 OS=Mus musculus (Mouse) OX=10090 GN=Gstm3 PE=1 SV=2	3	0.319238	0.0199601	15.9938	0.305559	6	(D+E+H+K+N+Q+R+S+T+Z)	102	46.789	(B+D+E+H+K+R+Z)	64	29.358	(F+H+W+Y)	32	14.679	(A+I+L+V)	52	23.853	(A+C+F+G+I+L+M+P+V+W+Y)	116	53.211	(H+K+R)	34	15.596	(B+D+E+Z)	30	13.761	16	7.339	15	6.881	7.6848	2.5	25701.6	218
P20029	Endoplasmic reticulum chaperone BiP OS=Mus musculus (Mouse) OX=10090 GN=Hspa5 PE=1 SV=3	3	0.30355	0.0084803	35.7948	0.289871	6	(D+E+H+K+N+Q+R+S+T+Z)	335	51.145	(B+D+E+H+K+R+Z)	206	31.45	(F+H+W+Y)	45	6.87	(A+I+L+V)	189	28.855	(A+C+F+G+I+L+M+P+V+W+Y)	320	48.855	(H+K+R)	95	14.504	(B+D+E+Z)	111	16.947	61	9.313	28	4.275	4.7949	-19	72422.1	655
P21981	Protein-glutamine gamma-glutamyltransferase 2 OS=Mus musculus (Mouse) OX=10090 GN=Tgm2 PE=1 SV=4	3	0.312432	0.0215388	14.5055	0.298752	6	(D+E+H+K+N+Q+R+S+T+Z)	322	46.939	(B+D+E+H+K+R+Z)	182	26.531	(F+H+W+Y)	71	10.35	(A+I+L+V)	192	27.988	(A+C+F+G+I+L+M+P+V+W+Y)	364	53.061	(H+K+R)	83	12.099	(B+D+E+Z)	99	14.431	32	4.665	41	5.977	4.7284	-21	77061	686
P23116	Eukaryotic translation initiation factor 3 subunit A OS=Mus musculus (Mouse) OX=10090 GN=Eif3a PE=1 SV=5	3	0.296181	0.0426253	6.94847	0.282501	6	(D+E+H+K+N+Q+R+S+T+Z)	843	62.723	(B+D+E+H+K+R+Z)	630	46.875	(F+H+W+Y)	98	7.292	(A+I+L+V)	281	20.908	(A+C+F+G+I+L+M+P+V+W+Y)	501	37.277	(H+K+R)	322	23.958	(B+D+E+Z)	308	22.917	87	6.473	212	15.774	6.7195	2.5	161936	1344
P23198	Chromobox protein homolog 3 OS=Mus musculus (Mouse) OX=10090 GN=Cbx3 PE=1 SV=2	3	0.326384	0.0237092	13.7661	0.312705	6	(D+E+H+K+N+Q+R+S+T+Z)	105	57.377	(B+D+E+H+K+R+Z)	73	39.891	(F+H+W+Y)	14	7.65	(A+I+L+V)	40	21.858	(A+C+F+G+I+L+M+P+V+W+Y)	78	42.623	(H+K+R)	34	18.579	(B+D+E+Z)	39	21.311	25	13.661	8	4.372	4.8563	-5.5	20855.4	183
P23475	X-ray repair cross-complementing protein 6 OS=Mus musculus (Mouse) OX=10090 GN=Xrcc6 PE=1 SV=5	2	0.329417	0.0561921	5.86233	0.315738	6	(D+E+H+K+N+Q+R+S+T+Z)	321	52.796	(B+D+E+H+K+R+Z)	203	33.388	(F+H+W+Y)	62	10.197	(A+I+L+V)	159	26.151	(A+C+F+G+I+L+M+P+V+W+Y)	287	47.204	(H+K+R)	105	17.27	(B+D+E+Z)	98	16.118	62	10.197	32	5.263	6.7341	1.5	69484.3	608
P24369	Peptidyl-prolyl cis-trans isomerase B OS=Mus musculus (Mouse) OX=10090 GN=Ppib PE=1 SV=2	3	0.296374	0.00843775	35.1247	0.282695	6	(D+E+H+K+N+Q+R+S+T+Z)	96	44.444	(B+D+E+H+K+R+Z)	62	28.704	(F+H+W+Y)	25	11.574	(A+I+L+V)	60	27.778	(A+C+F+G+I+L+M+P+V+W+Y)	120	55.556	(H+K+R)	37	17.13	(B+D+E+Z)	25	11.574	26	12.037	8	3.704	10.2419	10.5	23713.5	216
P27773	Protein disulfide-isomerase A3 OS=Mus musculus (Mouse) OX=10090 GN=Pdia3 PE=1 SV=2	3	0.317881	0.011033	28.8117	0.304202	6	(D+E+H+K+N+Q+R+S+T+Z)	244	48.317	(B+D+E+H+K+R+Z)	158	31.287	(F+H+W+Y)	60	11.881	(A+I+L+V)	137	27.129	(A+C+F+G+I+L+M+P+V+W+Y)	261	51.683	(H+K+R)	80	15.842	(B+D+E+Z)	78	15.446	51	10.099	20	3.96	6.1027	-2.5	56678.4	505
P28271	Cytoplasmic aconitate hydratase OS=Mus musculus (Mouse) OX=10090 GN=Aco1 PE=1 SV=3	3	0.305534	0.00442573	69.0357	0.291855	6	(D+E+H+K+N+Q+R+S+T+Z)	379	42.632	(B+D+E+H+K+R+Z)	206	23.172	(F+H+W+Y)	94	10.574	(A+I+L+V)	274	30.821	(A+C+F+G+I+L+M+P+V+W+Y)	510	57.368	(H+K+R)	111	12.486	(B+D+E+Z)	95	10.686	50	5.624	45	5.062	7.4813	8	98125.6	889
P35492	Histidine ammonia-lyase OS=Mus musculus (Mouse) OX=10090 GN=Hal PE=1 SV=1	3	0.321226	0.0127154	25.2627	0.307547	6	(D+E+H+K+N+Q+R+S+T+Z)	292	44.444	(B+D+E+H+K+R+Z)	179	27.245	(F+H+W+Y)	62	9.437	(A+I+L+V)	222	33.79	(A+C+F+G+I+L+M+P+V+W+Y)	365	55.556	(H+K+R)	93	14.155	(B+D+E+Z)	86	13.09	36	5.479	38	5.784	6.2979	-2.5	72257.9	657
P35700	Peroxiredoxin-1 OS=Mus musculus (Mouse) OX=10090 GN=Prdx1 PE=1 SV=1	3	0.310244	0.00552235	56.1797	0.296565	6	(D+E+H+K+N+Q+R+S+T+Z)	87	43.719	(B+D+E+H+K+R+Z)	51	25.628	(F+H+W+Y)	26	13.065	(A+I+L+V)	53	26.633	(A+C+F+G+I+L+M+P+V+W+Y)	112	56.281	(H+K+R)	28	14.07	(B+D+E+Z)	23	11.558	19	9.548	6	3.015	8.1149	3.5	22176.5	199
P35821	Tyrosine-protein phosphatase non-receptor type 1 OS=Mus musculus (Mouse) OX=10090 GN=Ptpn1 PE=1 SV=2	3	0.318309	0.0669529	4.75421	0.30463	6	(D+E+H+K+N+Q+R+S+T+Z)	220	50.926	(B+D+E+H+K+R+Z)	134	31.019	(F+H+W+Y)	53	12.269	(A+I+L+V)	103	23.843	(A+C+F+G+I+L+M+P+V+W+Y)	212	49.074	(H+K+R)	69	15.972	(B+D+E+Z)	65	15.046	27	6.25	26	6.019	6.0914	-4	49593.3	432
P38647	Stress-70 protein, mitochondrial OS=Mus musculus (Mouse) OX=10090 GN=Hspa9 PE=1 SV=3	3	0.313051	0.00537671	58.2235	0.299372	6	(D+E+H+K+N+Q+R+S+T+Z)	333	49.043	(B+D+E+H+K+R+Z)	188	27.688	(F+H+W+Y)	40	5.891	(A+I+L+V)	210	30.928	(A+C+F+G+I+L+M+P+V+W+Y)	346	50.957	(H+K+R)	94	13.844	(B+D+E+Z)	94	13.844	53	7.806	34	5.007	5.8616	-3.5	73461.2	679
P43024	Cytochrome c oxidase subunit 6A1, mitochondrial OS=Mus musculus (Mouse) OX=10090 GN=Cox6a1 PE=1 SV=2	2	0.300751	0.0233961	12.8548	0.287072	6	(D+E+H+K+N+Q+R+S+T+Z)	46	41.441	(B+D+E+H+K+R+Z)	29	26.126	(F+H+W+Y)	17	15.315	(A+I+L+V)	29	26.126	(A+C+F+G+I+L+M+P+V+W+Y)	65	58.559	(H+K+R)	20	18.018	(B+D+E+Z)	9	8.108	3	2.703	10	9.009	10.4225	7.5	12352.1	111
P49710	Hematopoietic lineage cell-specific protein OS=Mus musculus (Mouse) OX=10090 GN=Hcls1 PE=1 SV=2	3	0.306169	0.0543132	5.6371	0.29249	6	(D+E+H+K+N+Q+R+S+T+Z)	257	52.881	(B+D+E+H+K+R+Z)	177	36.42	(F+H+W+Y)	50	10.288	(A+I+L+V)	104	21.399	(A+C+F+G+I+L+M+P+V+W+Y)	229	47.119	(H+K+R)	75	15.432	(B+D+E+Z)	102	20.988	35	7.202	27	5.556	4.4723	-33.5	54240.2	486
P50136	2-oxoisovalerate dehydrogenase subunit alpha, mitochondrial OS=Mus musculus (Mouse) OX=10090 GN=Bckdha PE=1 SV=1	3	0.30587	0.00924752	33.0759	0.292191	6	(D+E+H+K+N+Q+R+S+T+Z)	209	47.285	(B+D+E+H+K+R+Z)	118	26.697	(F+H+W+Y)	59	13.348	(A+I+L+V)	114	25.792	(A+C+F+G+I+L+M+P+V+W+Y)	233	52.715	(H+K+R)	66	14.932	(B+D+E+Z)	52	11.765	17	3.846	37	8.371	8.0524	8	50370.7	442
P50544	Very long-chain specific acyl-CoA dehydrogenase, mitochondrial OS=Mus musculus (Mouse) OX=10090 GN=Acadvl PE=1 SV=3	3	0.301022	0.0088553	33.9934	0.287343	6	(D+E+H+K+N+Q+R+S+T+Z)	286	43.598	(B+D+E+H+K+R+Z)	151	23.018	(F+H+W+Y)	54	8.232	(A+I+L+V)	211	32.165	(A+C+F+G+I+L+M+P+V+W+Y)	370	56.402	(H+K+R)	84	12.805	(B+D+E+Z)	67	10.213	40	6.098	35	5.335	9.0345	12.5	70875.5	656
P53986	Monocarboxylate transporter 1 OS=Mus musculus (Mouse) OX=10090 GN=Slc16a1 PE=1 SV=1	3	0.296947	0.0235924	12.5865	0.283268	6	(D+E+H+K+N+Q+R+S+T+Z)	169	34.28	(B+D+E+H+K+R+Z)	80	16.227	(F+H+W+Y)	62	12.576	(A+I+L+V)	161	32.657	(A+C+F+G+I+L+M+P+V+W+Y)	324	65.72	(H+K+R)	42	8.519	(B+D+E+Z)	38	7.708	27	5.477	12	2.434	7.4168	2.5	53267.2	493
P55264	Adenosine kinase OS=Mus musculus (Mouse) OX=10090 GN=Adk PE=1 SV=2	3	0.298069	0.007572	39.3647	0.28439	6	(D+E+H+K+N+Q+R+S+T+Z)	166	45.983	(B+D+E+H+K+R+Z)	102	28.255	(F+H+W+Y)	42	11.634	(A+I+L+V)	115	31.856	(A+C+F+G+I+L+M+P+V+W+Y)	195	54.017	(H+K+R)	52	14.404	(B+D+E+Z)	50	13.85	31	8.587	13	3.601	6.115	-2	40148.8	361
P57759	Endoplasmic reticulum resident protein 29 OS=Mus musculus (Mouse) OX=10090 GN=Erp29 PE=1 SV=2	3	0.31113	0.0107297	28.9971	0.29745	6	(D+E+H+K+N+Q+R+S+T+Z)	114	43.511	(B+D+E+H+K+R+Z)	72	27.481	(F+H+W+Y)	25	9.542	(A+I+L+V)	85	32.443	(A+C+F+G+I+L+M+P+V+W+Y)	148	56.489	(H+K+R)	36	13.74	(B+D+E+Z)	36	13.74	28	10.687	6	2.29	5.9331	-1	28823.2	262
P60229	Eukaryotic translation initiation factor 3 subunit E OS=Mus musculus (Mouse) OX=10090 GN=Eif3e PE=1 SV=1	3	0.312491	0.0119959	26.0498	0.298812	6	(D+E+H+K+N+Q+R+S+T+Z)	219	49.213	(B+D+E+H+K+R+Z)	121	27.191	(F+H+W+Y)	60	13.483	(A+I+L+V)	130	29.213	(A+C+F+G+I+L+M+P+V+W+Y)	226	50.787	(H+K+R)	61	13.708	(B+D+E+Z)	60	13.483	26	5.843	26	5.843	5.8844	-3.5	52220.8	445
P60670	Nuclear protein localization protein 4 homolog OS=Mus musculus (Mouse) OX=10090 GN=Nploc4 PE=1 SV=3	2	0.308362	0.029011	10.6292	0.294683	6	(D+E+H+K+N+Q+R+S+T+Z)	292	48.026	(B+D+E+H+K+R+Z)	157	25.822	(F+H+W+Y)	76	12.5	(A+I+L+V)	160	26.316	(A+C+F+G+I+L+M+P+V+W+Y)	316	51.974	(H+K+R)	83	13.651	(B+D+E+Z)	74	12.171	37	6.086	26	4.276	6.4193	-1	68017.2	608
P61027	Ras-related protein Rab-10 OS=Mus musculus (Mouse) OX=10090 GN=Rab10 PE=1 SV=1	3	0.308902	0.048216	6.40663	0.295223	6	(D+E+H+K+N+Q+R+S+T+Z)	100	50	(B+D+E+H+K+R+Z)	60	30	(F+H+W+Y)	21	10.5	(A+I+L+V)	53	26.5	(A+C+F+G+I+L+M+P+V+W+Y)	100	50	(H+K+R)	33	16.5	(B+D+E+Z)	27	13.5	21	10.5	9	4.5	8.4727	4.5	22540.9	200
P61222	ATP-binding cassette sub-family E member 1 OS=Mus musculus (Mouse) OX=10090 GN=Abce1 PE=1 SV=1	3	0.319035	0.0113246	28.1718	0.305356	6	(D+E+H+K+N+Q+R+S+T+Z)	271	45.242	(B+D+E+H+K+R+Z)	164	27.379	(F+H+W+Y)	55	9.182	(A+I+L+V)	183	30.551	(A+C+F+G+I+L+M+P+V+W+Y)	328	54.758	(H+K+R)	91	15.192	(B+D+E+Z)	73	12.187	53	8.848	29	4.841	8.4084	13.5	67314.3	599
P61458	Pterin-4-alpha-carbinolamine dehydratase OS=Mus musculus (Mouse) OX=10090 GN=Pcbd1 PE=1 SV=2	3	0.309537	0.0138135	22.4083	0.295858	6	(D+E+H+K+N+Q+R+S+T+Z)	51	49.038	(B+D+E+H+K+R+Z)	32	30.769	(F+H+W+Y)	17	16.346	(A+I+L+V)	31	29.808	(A+C+F+G+I+L+M+P+V+W+Y)	53	50.962	(H+K+R)	18	17.308	(B+D+E+Z)	14	13.462	5	4.808	7	6.731	6.755	1	11985.6	104
P61620	Protein transport protein Sec61 subunit alpha isoform 1 OS=Mus musculus (Mouse) OX=10090 GN=Sec61a1 PE=1 SV=2	3	0.311379	0.0118973	26.1722	0.2977	6	(D+E+H+K+N+Q+R+S+T+Z)	163	34.244	(B+D+E+H+K+R+Z)	73	15.336	(F+H+W+Y)	57	11.975	(A+I+L+V)	174	36.555	(A+C+F+G+I+L+M+P+V+W+Y)	313	65.756	(H+K+R)	40	8.403	(B+D+E+Z)	33	6.933	19	3.992	17	3.571	8.0595	5	52264.7	476
P61759	Prefoldin subunit 3 OS=Mus musculus (Mouse) OX=10090 GN=Vbp1 PE=1 SV=2	3	0.295605	0.0130223	22.7	0.281926	6	(D+E+H+K+N+Q+R+S+T+Z)	105	53.571	(B+D+E+H+K+R+Z)	64	32.653	(F+H+W+Y)	15	7.653	(A+I+L+V)	54	27.551	(A+C+F+G+I+L+M+P+V+W+Y)	91	46.429	(H+K+R)	32	16.327	(B+D+E+Z)	32	16.327	22	11.224	9	4.592	6.0384	-0.5	22435.6	196
P61924	Coatomer subunit zeta-1 OS=Mus musculus (Mouse) OX=10090 GN=Copz1 PE=1 SV=1	3	0.324958	0.0217672	14.9288	0.311279	6	(D+E+H+K+N+Q+R+S+T+Z)	83	46.893	(B+D+E+H+K+R+Z)	48	27.119	(F+H+W+Y)	17	9.605	(A+I+L+V)	62	35.028	(A+C+F+G+I+L+M+P+V+W+Y)	94	53.107	(H+K+R)	20	11.299	(B+D+E+Z)	28	15.819	11	6.215	7	3.955	4.4258	-9	20198.2	177
P61961	Ubiquitin-fold modifier 1 OS=Mus musculus (Mouse) OX=10090 GN=Ufm1 PE=1 SV=1	2	0.325324	0.0144877	22.4552	0.311645	6	(D+E+H+K+N+Q+R+S+T+Z)	37	43.529	(B+D+E+H+K+R+Z)	18	21.176	(F+H+W+Y)	7	8.235	(A+I+L+V)	28	32.941	(A+C+F+G+I+L+M+P+V+W+Y)	48	56.471	(H+K+R)	11	12.941	(B+D+E+Z)	7	8.235	6	7.059	4	4.706	9.8875	3.5	9117.58	85
P62196	26S proteasome regulatory subunit 8 OS=Mus musculus (Mouse) OX=10090 GN=Psmc5 PE=1 SV=1	3	0.311318	0.0142018	21.9211	0.297639	6	(D+E+H+K+N+Q+R+S+T+Z)	193	47.537	(B+D+E+H+K+R+Z)	128	31.527	(F+H+W+Y)	25	6.158	(A+I+L+V)	130	32.02	(A+C+F+G+I+L+M+P+V+W+Y)	213	52.463	(H+K+R)	68	16.749	(B+D+E+Z)	60	14.778	33	8.128	27	6.65	7.479	4	45626	406
P62320	Small nuclear ribonucleoprotein Sm D3 OS=Mus musculus (Mouse) OX=10090 GN=Snrpd3 PE=1 SV=1	2	0.29869	0.0661958	4.51222	0.285011	6	(D+E+H+K+N+Q+R+S+T+Z)	58	46.032	(B+D+E+H+K+R+Z)	34	26.984	(F+H+W+Y)	7	5.556	(A+I+L+V)	36	28.571	(A+C+F+G+I+L+M+P+V+W+Y)	68	53.968	(H+K+R)	24	19.048	(B+D+E+Z)	10	7.937	10	7.937	12	9.524	10.9775	13	13916.2	126
P62748	Hippocalcin-like protein 1 OS=Mus musculus (Mouse) OX=10090 GN=Hpcal1 PE=1 SV=2	2	0.318306	0.0298357	10.6686	0.304627	6	(D+E+H+K+N+Q+R+S+T+Z)	104	53.886	(B+D+E+H+K+R+Z)	62	32.124	(F+H+W+Y)	26	13.472	(A+I+L+V)	41	21.244	(A+C+F+G+I+L+M+P+V+W+Y)	89	46.114	(H+K+R)	30	15.544	(B+D+E+Z)	32	16.58	17	8.808	9	4.663	5.1524	-4	22338.2	193
P62835	Ras-related protein Rap-1A OS=Mus musculus (Mouse) OX=10090 GN=Rap1a PE=1 SV=1	2	0.329503	0.0105864	31.1252	0.315824	6	(D+E+H+K+N+Q+R+S+T+Z)	92	50	(B+D+E+H+K+R+Z)	52	28.261	(F+H+W+Y)	14	7.609	(A+I+L+V)	52	28.261	(A+C+F+G+I+L+M+P+V+W+Y)	92	50	(H+K+R)	26	14.13	(B+D+E+Z)	26	14.13	17	9.239	9	4.891	6.374	0	20987.2	184
P62962	Profilin-1 OS=Mus musculus (Mouse) OX=10090 GN=Pfn1 PE=1 SV=2	3	0.301831	0.0102811	29.3579	0.288152	6	(D+E+H+K+N+Q+R+S+T+Z)	59	42.143	(B+D+E+H+K+R+Z)	28	20	(F+H+W+Y)	13	9.286	(A+I+L+V)	41	29.286	(A+C+F+G+I+L+M+P+V+W+Y)	81	57.857	(H+K+R)	16	11.429	(B+D+E+Z)	12	8.571	9	6.429	5	3.571	8.2618	3	14957.2	140
P63073	Eukaryotic translation initiation factor 4E OS=Mus musculus (Mouse) OX=10090 GN=Eif4e PE=1 SV=1	2	0.304906	0.0102524	29.7399	0.291227	6	(D+E+H+K+N+Q+R+S+T+Z)	114	52.535	(B+D+E+H+K+R+Z)	65	29.954	(F+H+W+Y)	27	12.442	(A+I+L+V)	52	23.963	(A+C+F+G+I+L+M+P+V+W+Y)	103	47.465	(H+K+R)	33	15.207	(B+D+E+Z)	32	14.747	16	7.373	12	5.53	6.0296	-1.5	25053.2	217
P68368	Tubulin alpha-4A chain OS=Mus musculus (Mouse) OX=10090 GN=Tuba4a PE=1 SV=1	3	0.304003	0.0194975	15.5919	0.290324	6	(D+E+H+K+N+Q+R+S+T+Z)	199	44.42	(B+D+E+H+K+R+Z)	117	26.116	(F+H+W+Y)	56	12.5	(A+I+L+V)	126	28.125	(A+C+F+G+I+L+M+P+V+W+Y)	249	55.58	(H+K+R)	53	11.83	(B+D+E+Z)	64	14.286	19	4.241	21	4.688	4.6935	-17.5	49924.4	448
P70404	Isocitrate dehydrogenase [NAD] subunit gamma 1, mitochondrial OS=Mus musculus (Mouse) OX=10090 GN=Idh3g PE=1 SV=1	2	0.2974	0.0193607	15.361	0.283721	6	(D+E+H+K+N+Q+R+S+T+Z)	176	44.784	(B+D+E+H+K+R+Z)	94	23.919	(F+H+W+Y)	34	8.651	(A+I+L+V)	136	34.606	(A+C+F+G+I+L+M+P+V+W+Y)	217	55.216	(H+K+R)	60	15.267	(B+D+E+Z)	34	8.651	21	5.344	22	5.598	9.3187	17.5	42785.4	393
P70694	Estradiol 17 beta-dehydrogenase 5 OS=Mus musculus (Mouse) OX=10090 GN=Akr1c6 PE=1 SV=1	3	0.30725	0.0107825	28.4953	0.293571	6	(D+E+H+K+N+Q+R+S+T+Z)	155	47.988	(B+D+E+H+K+R+Z)	95	29.412	(F+H+W+Y)	39	12.074	(A+I+L+V)	90	27.864	(A+C+F+G+I+L+M+P+V+W+Y)	168	52.012	(H+K+R)	53	16.409	(B+D+E+Z)	42	13.003	31	9.598	15	4.644	8.3434	7.5	37047.7	323
P70699	Lysosomal alpha-glucosidase OS=Mus musculus (Mouse) OX=10090 GN=Gaa PE=1 SV=2	3	0.292259	0.0438937	6.65834	0.27858	6	(D+E+H+K+N+Q+R+S+T+Z)	413	43.337	(B+D+E+H+K+R+Z)	191	20.042	(F+H+W+Y)	124	13.012	(A+I+L+V)	261	27.387	(A+C+F+G+I+L+M+P+V+W+Y)	540	56.663	(H+K+R)	96	10.073	(B+D+E+Z)	95	9.969	23	2.413	49	5.142	5.6656	-11	106248	953
P80313	T-complex protein 1 subunit eta OS=Mus musculus (Mouse) OX=10090 GN=Cct7 PE=1 SV=1	3	0.300419	0.00953108	31.52	0.28674	6	(D+E+H+K+N+Q+R+S+T+Z)	240	44.118	(B+D+E+H+K+R+Z)	140	25.735	(F+H+W+Y)	39	7.169	(A+I+L+V)	188	34.559	(A+C+F+G+I+L+M+P+V+W+Y)	304	55.882	(H+K+R)	75	13.787	(B+D+E+Z)	65	11.949	42	7.721	25	4.596	7.8293	6	59652.2	544
P80314	T-complex protein 1 subunit beta OS=Mus musculus (Mouse) OX=10090 GN=Cct2 PE=1 SV=4	3	0.293881	0.00591718	49.6657	0.280202	6	(D+E+H+K+N+Q+R+S+T+Z)	238	44.486	(B+D+E+H+K+R+Z)	151	28.224	(F+H+W+Y)	37	6.916	(A+I+L+V)	201	37.57	(A+C+F+G+I+L+M+P+V+W+Y)	297	55.514	(H+K+R)	79	14.766	(B+D+E+Z)	72	13.458	37	6.916	25	4.673	6.3669	-1.5	57477.2	535
P80316	T-complex protein 1 subunit epsilon OS=Mus musculus (Mouse) OX=10090 GN=Cct5 PE=1 SV=1	3	0.316529	0.0086526	36.5819	0.302849	6	(D+E+H+K+N+Q+R+S+T+Z)	251	46.396	(B+D+E+H+K+R+Z)	159	29.39	(F+H+W+Y)	32	5.915	(A+I+L+V)	181	33.457	(A+C+F+G+I+L+M+P+V+W+Y)	290	53.604	(H+K+R)	80	14.787	(B+D+E+Z)	79	14.603	44	8.133	25	4.621	5.864	-4.5	59624.1	541
P80317	T-complex protein 1 subunit zeta OS=Mus musculus (Mouse) OX=10090 GN=Cct6a PE=1 SV=3	3	0.317083	0.00832906	38.0695	0.303404	6	(D+E+H+K+N+Q+R+S+T+Z)	244	45.951	(B+D+E+H+K+R+Z)	155	29.19	(F+H+W+Y)	33	6.215	(A+I+L+V)	192	36.158	(A+C+F+G+I+L+M+P+V+W+Y)	287	54.049	(H+K+R)	82	15.443	(B+D+E+Z)	73	13.748	47	8.851	24	4.52	7.0385	3.5	58004.3	531
P83940	Elongin-C OS=Mus musculus (Mouse) OX=10090 GN=Eloc PE=1 SV=1	3	0.316492	0.0829502	3.81545	0.302813	6	(D+E+H+K+N+Q+R+S+T+Z)	50	44.643	(B+D+E+H+K+R+Z)	29	25.893	(F+H+W+Y)	14	12.5	(A+I+L+V)	29	25.893	(A+C+F+G+I+L+M+P+V+W+Y)	62	55.357	(H+K+R)	12	10.714	(B+D+E+Z)	17	15.179	6	5.357	3	2.679	4.4487	-6.5	12473.2	112
P84089	Enhancer of rudimentary homolog OS=Mus musculus (Mouse) OX=10090 GN=Erh PE=1 SV=1	3	0.299875	0.0189945	15.7875	0.286196	6	(D+E+H+K+N+Q+R+S+T+Z)	53	50.962	(B+D+E+H+K+R+Z)	30	28.846	(F+H+W+Y)	13	12.5	(A+I+L+V)	25	24.038	(A+C+F+G+I+L+M+P+V+W+Y)	51	49.038	(H+K+R)	15	14.423	(B+D+E+Z)	15	14.423	7	6.731	6	5.769	5.7077	-1	12258.9	104
P97372	Proteasome activator complex subunit 2 OS=Mus musculus (Mouse) OX=10090 GN=Psme2 PE=1 SV=4	3	0.327471	0.0200603	16.3244	0.313792	6	(D+E+H+K+N+Q+R+S+T+Z)	111	46.444	(B+D+E+H+K+R+Z)	75	31.381	(F+H+W+Y)	21	8.787	(A+I+L+V)	79	33.054	(A+C+F+G+I+L+M+P+V+W+Y)	128	53.556	(H+K+R)	37	15.481	(B+D+E+Z)	38	15.9	22	9.205	11	4.603	5.46	-3	27057.3	239
P97823	Acyl-protein thioesterase 1 OS=Mus musculus (Mouse) OX=10090 GN=Lypla1 PE=1 SV=1	3	0.31233	0.00970991	32.1661	0.298651	6	(D+E+H+K+N+Q+R+S+T+Z)	89	38.696	(B+D+E+H+K+R+Z)	42	18.261	(F+H+W+Y)	21	9.13	(A+I+L+V)	74	32.174	(A+C+F+G+I+L+M+P+V+W+Y)	141	61.304	(H+K+R)	23	10	(B+D+E+Z)	19	8.261	11	4.783	5	2.174	6.5908	0.5	24687.7	230
P99025	GTP cyclohydrolase 1 feedback regulatory protein OS=Mus musculus (Mouse) OX=10090 GN=Gchfr PE=1 SV=3	3	0.299053	0.0199966	14.9552	0.285374	6	(D+E+H+K+N+Q+R+S+T+Z)	36	42.857	(B+D+E+H+K+R+Z)	21	25	(F+H+W+Y)	10	11.905	(A+I+L+V)	22	26.19	(A+C+F+G+I+L+M+P+V+W+Y)	48	57.143	(H+K+R)	11	13.095	(B+D+E+Z)	10	11.905	4	4.762	4	4.762	6.2054	-0.5	9584.12	84
Q01730	Ras suppressor protein 1 OS=Mus musculus (Mouse) OX=10090 GN=Rsu1 PE=1 SV=3	3	0.326781	0.0127936	25.5425	0.313102	6	(D+E+H+K+N+Q+R+S+T+Z)	144	51.986	(B+D+E+H+K+R+Z)	72	25.993	(F+H+W+Y)	25	9.025	(A+I+L+V)	80	28.881	(A+C+F+G+I+L+M+P+V+W+Y)	133	48.014	(H+K+R)	41	14.801	(B+D+E+Z)	31	11.191	23	8.303	11	3.971	9.3923	6.5	31550.3	277
Q01853	Transitional endoplasmic reticulum ATPase OS=Mus musculus (Mouse) OX=10090 GN=Vcp PE=1 SV=4	3	0.329541	0.00966118	34.1098	0.315862	6	(D+E+H+K+N+Q+R+S+T+Z)	375	46.526	(B+D+E+H+K+R+Z)	245	30.397	(F+H+W+Y)	57	7.072	(A+I+L+V)	246	30.521	(A+C+F+G+I+L+M+P+V+W+Y)	431	53.474	(H+K+R)	115	14.268	(B+D+E+Z)	130	16.129	47	5.831	58	7.196	4.8915	-20	89321.8	806
Q3TXS7	26S proteasome non-ATPase regulatory subunit 1 OS=Mus musculus (Mouse) OX=10090 GN=Psmd1 PE=1 SV=1	3	0.328058	0.0159239	20.6016	0.314379	6	(D+E+H+K+N+Q+R+S+T+Z)	441	46.275	(B+D+E+H+K+R+Z)	255	26.758	(F+H+W+Y)	86	9.024	(A+I+L+V)	301	31.584	(A+C+F+G+I+L+M+P+V+W+Y)	512	53.725	(H+K+R)	122	12.802	(B+D+E+Z)	133	13.956	70	7.345	31	3.253	5.044	-21.5	105730	953
Q3TYX3	SET and MYND domain-containing protein 5 OS=Mus musculus (Mouse) OX=10090 GN=Smyd5 PE=1 SV=2	3	0.305636	0.0111369	27.4435	0.291957	6	(D+E+H+K+N+Q+R+S+T+Z)	199	47.837	(B+D+E+H+K+R+Z)	122	29.327	(F+H+W+Y)	49	11.779	(A+I+L+V)	116	27.885	(A+C+F+G+I+L+M+P+V+W+Y)	217	52.163	(H+K+R)	57	13.702	(B+D+E+Z)	65	15.625	19	4.567	22	5.288	4.8727	-16	47095.3	416
Q3TZZ7	Extended synaptotagmin-2 OS=Mus musculus (Mouse) OX=10090 GN=Esyt2 PE=1 SV=1	3	0.302514	0.0195918	15.4409	0.288835	6	(D+E+H+K+N+Q+R+S+T+Z)	393	46.509	(B+D+E+H+K+R+Z)	220	26.036	(F+H+W+Y)	71	8.402	(A+I+L+V)	264	31.243	(A+C+F+G+I+L+M+P+V+W+Y)	452	53.491	(H+K+R)	119	14.083	(B+D+E+Z)	101	11.953	51	6.036	51	6.036	7.7428	9.5	94139.3	845
Q3UEP4	UDP-glucuronosyltransferase OS=Mus musculus (Mouse) OX=10090 GN=Ugt2b36 PE=1 SV=1	3	0.293244	0.028867	10.1584	0.279565	6	(D+E+H+K+N+Q+R+S+T+Z)	217	40.943	(B+D+E+H+K+R+Z)	125	23.585	(F+H+W+Y)	85	16.038	(A+I+L+V)	154	29.057	(A+C+F+G+I+L+M+P+V+W+Y)	313	59.057	(H+K+R)	73	13.774	(B+D+E+Z)	52	9.811	40	7.547	17	3.208	8.3067	13	61041.4	530
Q3UQ84	Threonine--tRNA ligase, mitochondrial OS=Mus musculus (Mouse) OX=10090 GN=Tars2 PE=1 SV=1	2	0.306807	0.0172643	17.7712	0.293128	6	(D+E+H+K+N+Q+R+S+T+Z)	323	44.675	(B+D+E+H+K+R+Z)	197	27.248	(F+H+W+Y)	93	12.863	(A+I+L+V)	217	30.014	(A+C+F+G+I+L+M+P+V+W+Y)	400	55.325	(H+K+R)	114	15.768	(B+D+E+Z)	83	11.48	23	3.181	63	8.714	7.8637	17	81700.3	723
Q3UZZ6	Sulfotransferase 1 family member D1 OS=Mus musculus (Mouse) OX=10090 GN=Sult1d1 PE=1 SV=1	3	0.304334	0.0160261	18.9898	0.290655	6	(D+E+H+K+N+Q+R+S+T+Z)	142	48.136	(B+D+E+H+K+R+Z)	91	30.847	(F+H+W+Y)	47	15.932	(A+I+L+V)	70	23.729	(A+C+F+G+I+L+M+P+V+W+Y)	153	51.864	(H+K+R)	45	15.254	(B+D+E+Z)	46	15.593	28	9.492	11	3.729	5.4957	-4	35083.3	295
[truncated: 959 more rows]

## Sheet: intestine
Accession	Name	WT kt (d-1)	WT Std Error	WT t-statistic	kdeg corr	decile	pI	total charge	MW	residues	number	mole%	residues	number	mole%	residues	number	mole%	residues	number	mole%	residues	number	mole%	mole%	residues	number	mole%	residues	number	mole%	number K	mole% K	number R	mole% R
[truncated: 2,719 more rows]

## Sheet: heart
Accession	Name	Replicate sets	WT kt (d-1)	WT Std Error	WT t-statistic	kdeg corr	decile	residues	number	mole%	residues	number	mole%	residues	number	mole%	residues	number	mole%	residues	number	mole%	residues	number	mole%	residues	number	mole%	number K	mole% K	number R	mole% R	pI	total charge	MW	length
[truncated: 1,635 more rows]

[truncated: 1 more sheets: fat]
