# Supplementary material for: Turnover and replication analysis by isotope labeling (TRAIL) reveals the influence of tissue context on protein and organelle lifetimes
Source: Mol Syst Biol. 2023 Mar 17;19(4):e11393. doi: 10.15252/msb.202211393 (PMC10090950; doi:10.15252/msb.202211393)
Supplement: Supplementary file 6 — Dataset EV5 [file MSB-19-e11393-s004.xlsx]

## Sheet: readme
Dataset EV5. Cell cycle-corrected kdeg values for wild type tissues

## Sheet: heart
Accession	Name	WT kt (d-1)	t1/2	WT P-value	WT t-statistic	kdegcorr		cardiomyocyte-specific proteins (35)
A0A075B5M7	Ig-like domain-containing protein OS=Mus musculus (Mouse) OX=10090 GN=Igkv5-39 PE=1 SV=7	0.254076	2.72753	0.000125	4.64364	0.248224		cardiac fibroblast-specific proteins (7)
A0A075B5V1	Ig-like domain-containing protein OS=Mus musculus (Mouse) OX=10090 GN=Ighv1-31 PE=4 SV=1	0.180822	3.8325	4.2e-06	6.0635	0.174969
A0A075B5Y4	Ig-like domain-containing protein OS=Mus musculus (Mouse) OX=10090 GN=Ighv1-81 PE=4 SV=1	0.202155	3.42806	2.12e-06	6.35946	0.196303
A0A0A6YXA5	Immunoglobulin heavy variable 1-15 OS=Mus musculus (Mouse) OX=10090 GN=Ighv1-15 PE=4 SV=1	0.522601	1.32606	6e-07	8.58125	0.516749
A0A0A6YXW6	Immunoglobulin heavy constant alpha OS=Mus musculus (Mouse) OX=10090 GN=Igha PE=1 SV=1	0.56496	1.22663	4.29e-08	10.6444	0.559108
A0A140T8T4	Ribosomal protein L9, pseudogene 6 OS=Mus musculus (Mouse) OX=10090 GN=Rpl9-ps6 PE=4 SV=1	0.135581	5.11134	3.74e-10	15.3541	0.129729
A0A1Y7VJN6	Immunoglobulin heavy constant gamma 3 OS=Mus musculus (Mouse) OX=10090 GN=Ighg3 PE=4 SV=1	0.0917622	7.55213	0.000211	4.43061	0.0859098
A0A2I3BPG9	Ribosomal protein L36A, pseudogene 1 OS=Mus musculus (Mouse) OX=10090 GN=Rpl36a-ps1 PE=3 SV=1	0.140382	4.93654	2e-16	21.8904	0.134529
A0A2I3BRL8	RRM domain-containing protein OS=Mus musculus (Mouse) OX=10090 GN=Gm7324 PE=4 SV=1	0.160923	4.30641	9.2e-13	23.9546	0.155071
A0A571BF58	SH3 domain-containing protein OS=Mus musculus (Mouse) OX=10090 GN=Neb PE=1 SV=1	0.0454243	15.2561	1.95e-11	12.4502	0.039572
A2AAJ9	Obscurin OS=Mus musculus (Mouse) OX=10090 GN=Obscn PE=1 SV=3	0.0771307	8.98474	8.34e-18	25.4312	0.0712784
A2ADY9	Protein DDI1 homolog 2 OS=Mus musculus (Mouse) OX=10090 GN=Ddi2 PE=1 SV=1	0.173221	4.00066	0.00195894	3.51364	0.167369
A2AMM0	Caveolae-associated protein 4 OS=Mus musculus (Mouse) OX=10090 GN=Cavin4 PE=1 SV=1	0.0753964	9.19142	2.39e-20	33.411	0.069544
A2APY7	Arginine-hydroxylase NDUFAF5, mitochondrial OS=Mus musculus (Mouse) OX=10090 GN=Ndufaf5 PE=1 SV=1	0.0523935	13.2268	2.49e-05	5.31022	0.0465411
A2AQ07	Tubulin beta-1 chain OS=Mus musculus (Mouse) OX=10090 GN=Tubb1 PE=1 SV=1	0.296461	2.33758	0.00292873	3.59477	0.290608
A2ASS6	Titin OS=Mus musculus (Mouse) OX=10090 GN=Ttn PE=1 SV=1	0.0596858	11.6108	1.39e-17	24.8254	0.0538335
A2AUC9	Kelch-like protein 41 OS=Mus musculus (Mouse) OX=10090 GN=Klhl41 PE=1 SV=1	0.169941	4.07788	1.25e-19	30.9416	0.164089
A3KG59	Peptidase M20 domain-containing protein 2 OS=Mus musculus (Mouse) OX=10090 GN=Pm20d2 PE=1 SV=1	0.189016	3.66635	3.58e-11	12.0664	0.183164
A3KMP2	Tetratricopeptide repeat protein 38 OS=Mus musculus (Mouse) OX=10090 GN=Ttc38 PE=1 SV=2	0.107841	6.42612	7.44e-16	20.5652	0.101989
A6H630	Damage-control phosphatase ARMT1 OS=Mus musculus (Mouse) OX=10090 GN=Armt1 PE=1 SV=1	0.0635831	10.8991	9.27e-08	7.78417	0.0577307
A6H6E2	Multimerin-2 OS=Mus musculus (Mouse) OX=10090 GN=Mmrn2 PE=1 SV=1	0.188015	3.68588	0.0042699	3.40504	0.182162
A6X935	Inter alpha-trypsin inhibitor, heavy chain 4 OS=Mus musculus (Mouse) OX=10090 GN=Itih4 PE=1 SV=2	0.62263	1.11302	3.05e-05	5.2269	0.616778
B1AR13	CDGSH iron-sulfur domain-containing protein 3, mitochondrial OS=Mus musculus (Mouse) OX=10090 GN=Cisd3 PE=1 SV=1	0.0385837	17.961	3.66e-12	13.5624	0.0327313
B8JJ69	RIKEN cDNA 2310061I04 gene OS=Mus musculus (Mouse) OX=10090 GN=2310061I04Rik PE=1 SV=1	0.0224543	30.8627	0.00136334	3.66412	0.0166019
D3Z3N4	Heterogeneous nuclear ribonucleoprotein H3 OS=Mus musculus (Mouse) OX=10090 GN=Hnrnph3 PE=1 SV=1	0.30602	2.26456	1.47e-08	8.68592	0.300167
D3Z7P3	Glutaminase kidney isoform, mitochondrial OS=Mus musculus (Mouse) OX=10090 GN=Gls PE=1 SV=1	0.199212	3.4787	0.000118	4.66793	0.19336
D3Z7Q2	Small integral membrane protein 20 OS=Mus musculus (Mouse) OX=10090 GN=Smim20 PE=1 SV=1	0.105324	6.5797	2.43e-09	9.6195	0.0994715
D3Z7X0	Acyl-Coenzyme A dehydrogenase family, member 12 OS=Mus musculus (Mouse) OX=10090 GN=Acad12 PE=1 SV=1	0.0398434	17.3931	6.29e-10	10.3623	0.033991
E9PV24	Fibrinogen alpha chain OS=Mus musculus (Mouse) OX=10090 GN=Fga PE=1 SV=1	0.317531	2.18246	4.96e-08	8.0845	0.311679
E9PWR4	DMAP-interaction domain-containing protein OS=Mus musculus (Mouse) OX=10090 GN=Dip2c PE=1 SV=1	0.299265	2.31567	8.74e-08	10.0541	0.293413
E9PWZ3	Ribosomal protein L3-like OS=Mus musculus (Mouse) OX=10090 GN=Rpl3l PE=1 SV=1	0.0595195	11.6432	0.000899	3.83591	0.0536672
E9PXC0	Signal recognition particle 54 kDa protein OS=Mus musculus (Mouse) OX=10090 GN=Srp54c PE=1 SV=1	0.539743	1.28394	4.66e-06	7.18683	0.533891
E9PYF4	LIM domain only 7 OS=Mus musculus (Mouse) OX=10090 GN=Lmo7 PE=1 SV=1	0.355258	1.9507	2.72e-16	21.5753	0.349406
E9Q0S6	Tensin 1 OS=Mus musculus (Mouse) OX=10090 GN=Tns1 PE=1 SV=1	0.380934	1.81921	8.86e-15	18.2585	0.375081
E9Q3H6	Polyketide_cyc domain-containing protein OS=Mus musculus (Mouse) OX=10090 GN=Coq10a PE=1 SV=1	0.0955642	7.25167	5.38e-10	10.4504	0.0897118
E9Q3L2	Phosphatidylinositol 4-kinase alpha OS=Mus musculus (Mouse) OX=10090 GN=Pi4ka PE=1 SV=2	0.112029	6.18591	3.08e-10	10.7704	0.106176
E9Q401	Ryanodine receptor 2 OS=Mus musculus (Mouse) OX=10090 GN=Ryr2 PE=1 SV=1	0.142107	4.87659	3.31e-21	36.6063	0.136255
E9Q4Z2	Acetyl-CoA carboxylase 2 OS=Mus musculus (Mouse) OX=10090 GN=Acacb PE=1 SV=1	0.296477	2.33745	1.5e-15	19.8898	0.290625
E9Q557	Desmoplakin OS=Mus musculus (Mouse) OX=10090 GN=Dsp PE=1 SV=1	0.236018	2.93621	7.76e-18	25.5178	0.230166
E9Q616	PDZ domain-containing protein OS=Mus musculus (Mouse) OX=10090 GN=Ahnak PE=1 SV=1	0.332934	2.0815	7.26e-18	25.5968	0.327081
E9Q7G0	Nuclear mitotic apparatus protein 1 OS=Mus musculus (Mouse) OX=10090 GN=Numa1 PE=1 SV=1	0.416637	1.66332	1.65e-10	11.1345	0.410785
E9Q7L0	Transket_pyr domain-containing protein OS=Mus musculus (Mouse) OX=10090 GN=Ogdhl PE=1 SV=1	0.0563982	12.2876	9.02e-10	10.1609	0.0505458
E9Q8Q6	Ig-like domain-containing protein OS=Mus musculus (Mouse) OX=10090 GN=Ccdc141 PE=1 SV=2	0.271396	2.55346	4.27e-16	21.1167	0.265544
E9Q9K5	Triadin OS=Mus musculus (Mouse) OX=10090 GN=Trdn PE=1 SV=1	0.0962596	7.19928	6.94e-17	23.0157	0.0904073
E9QA15	Caldesmon 1 OS=Mus musculus (Mouse) OX=10090 GN=Cald1 PE=1 SV=1	0.156224	4.43595	2.27e-09	9.6578	0.150371
F6TQW2	Immunoglobulin heavy constant gamma 2C OS=Mus musculus (Mouse) OX=10090 GN=Ighg2c PE=1 SV=2	0.128112	5.40935	0.000901	3.83525	0.122259
F8VPN4	Amylo-1,6-glucosidase, 4-alpha-glucanotransferase OS=Mus musculus (Mouse) OX=10090 GN=Agl PE=1 SV=1	0.160286	4.32353	6.08e-18	25.8119	0.154433
G3X8U3	Queuosine salvage protein OS=Mus musculus (Mouse) OX=10090 GN=2210016F16Rik PE=1 SV=1	0.0920966	7.52471	4.1e-14	16.9509	0.0862442
G5E829	Plasma membrane calcium-transporting ATPase 1 OS=Mus musculus (Mouse) OX=10090 GN=Atp2b1 PE=1 SV=1	0.122941	5.63684	2.63e-06	6.26608	0.117089
G5E895	Aldo-keto reductase family 1, member B10 (aldose reductase) OS=Mus musculus (Mouse) OX=10090 GN=Akr1b10 PE=1 SV=1	0.0445665	15.5498	6.63e-13	14.7782	0.0387141
G5E8J6	Histidine-rich calcium-binding protein OS=Mus musculus (Mouse) OX=10090 GN=Hrc PE=1 SV=1	0.263199	2.63299	1.62e-08	11.4945	0.257346
O08528	Hexokinase-2 OS=Mus musculus (Mouse) OX=10090 GN=Hk2 PE=1 SV=1	0.196253	3.53115	2.28e-19	30.0895	0.190401
O08529	Calpain-2 catalytic subunit OS=Mus musculus (Mouse) OX=10090 GN=Capn2 PE=1 SV=4	0.104785	6.61353	6.85e-15	18.4869	0.0989329
O08532	Voltage-dependent calcium channel subunit alpha-2/delta-1 OS=Mus musculus (Mouse) OX=10090 GN=Cacna2d1 PE=1 SV=1	0.111712	6.20344	9.6e-09	8.90147	0.10586
O08547	Vesicle-trafficking protein SEC22b OS=Mus musculus (Mouse) OX=10090 GN=Sec22b PE=1 SV=3	0.19543	3.54603	3.46e-09	12.9612	0.189577
O08553	Dihydropyrimidinase-related protein 2 OS=Mus musculus (Mouse) OX=10090 GN=Dpysl2 PE=1 SV=2	0.0550583	12.5866	7.26e-05	4.86798	0.049206
O08579	Emerin OS=Mus musculus (Mouse) OX=10090 GN=Emd PE=1 SV=1	0.23408	2.96053	2.34e-07	9.27981	0.228227
O08583	THO complex subunit 4 OS=Mus musculus (Mouse) OX=10090 GN=Alyref PE=1 SV=3	0.201701	3.43578	3.68e-13	15.2172	0.195849
O08600	Endonuclease G, mitochondrial OS=Mus musculus (Mouse) OX=10090 GN=Endog PE=1 SV=1	0.135377	5.11904	5.76e-12	13.254	0.129525
O08638	Myosin-11 OS=Mus musculus (Mouse) OX=10090 GN=Myh11 PE=1 SV=1	0.0927924	7.46828	1.56e-06	6.49398	0.08694
O08663	Methionine aminopeptidase 2 OS=Mus musculus (Mouse) OX=10090 GN=Metap2 PE=1 SV=1	0.278716	2.4864	3.82e-12	13.5336	0.272864
O08677	Kininogen-1 OS=Mus musculus (Mouse) OX=10090 GN=Kng1 PE=1 SV=1	0.41541	1.66823	2.82e-09	9.541	0.409558
O08709	Peroxiredoxin-6 OS=Mus musculus (Mouse) OX=10090 GN=Prdx6 PE=1 SV=3	0.0626044	11.0695	6.54e-11	11.6924	0.056752
O08715	A-kinase anchor protein 1, mitochondrial OS=Mus musculus (Mouse) OX=10090 GN=Akap1 PE=1 SV=4	0.309364	2.24008	2.1e-08	11.2624	0.303511
O08739	AMP deaminase 3 OS=Mus musculus (Mouse) OX=10090 GN=Ampd3 PE=1 SV=2	0.0667184	10.3869	0.000108	4.70533	0.060866
O08749	Dihydrolipoyl dehydrogenase, mitochondrial OS=Mus musculus (Mouse) OX=10090 GN=Dld PE=1 SV=2	0.0379859	18.2436	5.1e-11	11.8447	0.0321335
O08756	3-hydroxyacyl-CoA dehydrogenase type-2 OS=Mus musculus (Mouse) OX=10090 GN=Hsd17b10 PE=1 SV=4	0.033954	20.4099	1.47e-10	11.2025	0.0281016
O08759	Ubiquitin-protein ligase E3A OS=Mus musculus (Mouse) OX=10090 GN=Ube3a PE=1 SV=2	0.326624	2.12171	2.79e-07	9.145	0.320771
O08788	Dynactin subunit 1 OS=Mus musculus (Mouse) OX=10090 GN=Dctn1 PE=1 SV=3	0.174581	3.96951	2.13e-17	24.337	0.168729
O08804	SERPIN domain-containing protein OS=Mus musculus (Mouse) OX=10090 GN=Serpinb6b PE=1 SV=2	0.0800823	8.6536	2.54e-09	9.59646	0.0742299
O08810	116 kDa U5 small nuclear ribonucleoprotein component OS=Mus musculus (Mouse) OX=10090 GN=Eftud2 PE=1 SV=1	0.24179	2.86612	6.01e-13	14.8499	0.235938
O08917	Flotillin-1 OS=Mus musculus (Mouse) OX=10090 GN=Flot1 PE=1 SV=1	0.151485	4.5747	3.84e-08	8.20894	0.145633
O09044	Synaptosomal-associated protein 23 OS=Mus musculus (Mouse) OX=10090 GN=Snap23 PE=1 SV=1	0.318966	2.17265	4.56e-05	5.80508	0.313113
O09061	Proteasome subunit beta type-1 OS=Mus musculus (Mouse) OX=10090 GN=Psmb1 PE=1 SV=1	0.0981405	7.0613	0.000696	3.94128	0.0922881
O09111	NADH dehydrogenase [ubiquinone] 1 beta subcomplex subunit 11, mitochondrial OS=Mus musculus (Mouse) OX=10090 GN=Ndufb11 PE=1 SV=2	0.0391411	17.7052	4.17e-08	8.1689	0.0332887
O09131	Glutathione S-transferase omega-1 OS=Mus musculus (Mouse) OX=10090 GN=Gsto1 PE=1 SV=2	0.0776879	8.92031	2.73e-14	17.2894	0.0718355
O09161	Calsequestrin-2 OS=Mus musculus (Mouse) OX=10090 GN=Casq2 PE=1 SV=3	0.0567739	12.2063	3.67e-12	13.5601	0.0509216
O09165	Calsequestrin-1 OS=Mus musculus (Mouse) OX=10090 GN=Casq1 PE=1 SV=3	0.0598949	11.5703	0.000524	4.47474	0.0540425
O09167	60S ribosomal protein L21 OS=Mus musculus (Mouse) OX=10090 GN=Rpl21 PE=1 SV=3	0.106008	6.53726	7.13e-11	11.6389	0.100155
O09174	Alpha-methylacyl-CoA racemase OS=Mus musculus (Mouse) OX=10090 GN=Amacr PE=1 SV=4	0.0502469	13.7919	5.42e-09	9.19589	0.0443945
O35129	Prohibitin-2 OS=Mus musculus (Mouse) OX=10090 GN=Phb2 PE=1 SV=1	0.0326169	21.2466	7.15e-11	11.6375	0.0267646
O35143	ATPase inhibitor, mitochondrial OS=Mus musculus (Mouse) OX=10090 GN=ATP5IF1 PE=1 SV=2	0.0464184	14.9294	0.000687	3.94641	0.040566
O35206	Collagen alpha-1(XV) chain OS=Mus musculus (Mouse) OX=10090 GN=Col15a1 PE=1 SV=2	0.0894516	7.74721	1.86e-08	8.56578	0.0835992
O35215	D-dopachrome decarboxylase OS=Mus musculus (Mouse) OX=10090 GN=Ddt PE=1 SV=3	0.0653491	10.6046	1.05e-13	16.1866	0.0594967
O35226	26S proteasome non-ATPase regulatory subunit 4 OS=Mus musculus (Mouse) OX=10090 GN=Psmd4 PE=1 SV=1	0.21755	3.18547	4.89e-11	11.8707	0.211698
O35295	Transcriptional activator protein Pur-beta OS=Mus musculus (Mouse) OX=10090 GN=Purb PE=1 SV=3	0.051501	13.4561	4.34e-05	5.83431	0.0456486
O35343	Importin subunit alpha-3 OS=Mus musculus (Mouse) OX=10090 GN=Kpna4 PE=1 SV=1	0.2339	2.96281	1.19e-07	9.80658	0.228047
O35344	Importin subunit alpha-4 OS=Mus musculus (Mouse) OX=10090 GN=Kpna3 PE=1 SV=1	0.231577	2.99252	7.69e-10	10.2501	0.225725
O35350	Calpain-1 catalytic subunit OS=Mus musculus (Mouse) OX=10090 GN=Capn1 PE=1 SV=1	0.053681	12.9096	0.00246865	3.41707	0.0478286
O35381	Acidic leucine-rich nuclear phosphoprotein 32 family member A OS=Mus musculus (Mouse) OX=10090 GN=Anp32a PE=1 SV=1	0.149597	4.63245	3.23e-16	21.3981	0.143745
O35435	Dihydroorotate dehydrogenase (quinone), mitochondrial OS=Mus musculus (Mouse) OX=10090 GN=Dhodh PE=1 SV=2	0.0517146	13.4005	6.01e-14	16.6361	0.0458622
O35459	Delta(3,5)-Delta(2,4)-dienoyl-CoA isomerase, mitochondrial OS=Mus musculus (Mouse) OX=10090 GN=Ech1 PE=1 SV=1	0.193708	3.57755	2.46e-17	24.1712	0.187855
O35566	CD151 antigen OS=Mus musculus (Mouse) OX=10090 GN=Cd151 PE=1 SV=2	0.26641	2.60125	9.44e-07	6.71698	0.260557
O35593	26S proteasome non-ATPase regulatory subunit 14 OS=Mus musculus (Mouse) OX=10090 GN=Psmd14 PE=1 SV=2	0.189603	3.65501	2.98e-06	6.2124	0.183751
O35639	Annexin A3 OS=Mus musculus (Mouse) OX=10090 GN=Anxa3 PE=1 SV=4	0.0849254	8.16011	5.63e-16	20.8391	0.079073
O35658	Complement component 1 Q subcomponent-binding protein, mitochondrial OS=Mus musculus (Mouse) OX=10090 GN=C1qbp PE=1 SV=1	0.0408576	16.9614	3.68e-13	15.2165	0.0350052
O35678	Monoglyceride lipase OS=Mus musculus (Mouse) OX=10090 GN=Mgll PE=1 SV=1	0.233778	2.96435	2.01e-08	11.3029	0.227926
O35685	Nuclear migration protein nudC OS=Mus musculus (Mouse) OX=10090 GN=Nudc PE=1 SV=1	0.31551	2.19645	5.1e-13	14.9727	0.309657
O35737	Heterogeneous nuclear ribonucleoprotein H OS=Mus musculus (Mouse) OX=10090 GN=Hnrnph1 PE=1 SV=3	0.305147	2.27104	1.46e-15	19.9158	0.299295
O35841	Apoptosis inhibitor 5 OS=Mus musculus (Mouse) OX=10090 GN=Api5 PE=1 SV=2	0.320333	2.16337	3.08e-10	10.769	0.314481
O35855	Branched-chain-amino-acid aminotransferase, mitochondrial OS=Mus musculus (Mouse) OX=10090 GN=Bcat2 PE=1 SV=2	0.0301404	22.9924	1.82e-09	9.77681	0.024288
O35857	Mitochondrial import inner membrane translocase subunit TIM44 OS=Mus musculus (Mouse) OX=10090 GN=Timm44 PE=1 SV=2	0.0773628	8.9578	8.54e-18	25.4026	0.0715104
O35864	COP9 signalosome complex subunit 5 OS=Mus musculus (Mouse) OX=10090 GN=Cops5 PE=1 SV=3	0.148067	4.68032	1.25e-10	11.3007	0.142214
O35887	Calumenin OS=Mus musculus (Mouse) OX=10090 GN=Calu PE=1 SV=1	0.312918	2.21464	7.45e-15	18.4121	0.307066
O54724	Caveolae-associated protein 1 OS=Mus musculus (Mouse) OX=10090 GN=Cavin1 PE=1 SV=1	0.0575473	12.0423	1.06e-19	31.1775	0.0516949
O54734	Dolichyl-diphosphooligosaccharide--protein glycosyltransferase 48 kDa subunit OS=Mus musculus (Mouse) OX=10090 GN=Ddost PE=1 SV=2	0.199657	3.47095	7.03e-10	14.6385	0.193805
O54887	Testis-specific serine kinase substrate OS=Mus musculus (Mouse) OX=10090 GN=Tsks PE=1 SV=4	0.0445011	15.5727	2.26e-08	8.4704	0.0386487
O54890	Integrin beta-3 OS=Mus musculus (Mouse) OX=10090 GN=Itgb3 PE=1 SV=2	0.242518	2.85752	1.85e-05	5.43481	0.236666
O54931	A-kinase anchor protein 2 OS=Mus musculus (Mouse) OX=10090 GN=Akap2 PE=1 SV=3	0.316696	2.18822	3.33e-08	8.27843	0.310844
O54950	5'-AMP-activated protein kinase subunit gamma-1 OS=Mus musculus (Mouse) OX=10090 GN=Prkag1 PE=1 SV=2	0.192556	3.59896	6.61e-15	18.5189	0.186703
O55023	Inositol monophosphatase 1 OS=Mus musculus (Mouse) OX=10090 GN=Impa1 PE=1 SV=1	0.0420919	16.464	0.000555	4.44447	0.0362395
O55029	Coatomer subunit beta' OS=Mus musculus (Mouse) OX=10090 GN=Copb2 PE=1 SV=2	0.305164	2.27091	2.18e-15	19.5333	0.299312
O55111	Desmoglein-2 OS=Mus musculus (Mouse) OX=10090 GN=Dsg2 PE=1 SV=3	0.0347036	19.9691	9.07e-07	6.73503	0.0288512
O55126	Protein NipSnap homolog 2 OS=Mus musculus (Mouse) OX=10090 GN=Nipsnap2 PE=1 SV=1	0.0392135	17.6725	3.99e-11	11.9975	0.0333611
O55131	Septin-7 OS=Mus musculus (Mouse) OX=10090 GN=Septin7 PE=1 SV=1	0.174997	3.96006	1.33e-13	16.0008	0.169145
O55137	Acyl-coenzyme A thioesterase 1 OS=Mus musculus (Mouse) OX=10090 GN=Acot1 PE=1 SV=1	0.0623756	11.1101	1.68e-07	7.50447	0.0565232
O55142	60S ribosomal protein L35a OS=Mus musculus (Mouse) OX=10090 GN=Rpl35a PE=1 SV=2	0.121399	5.70847	8.28e-14	16.3776	0.115546
O55143	Sarcoplasmic/endoplasmic reticulum calcium ATPase 2 OS=Mus musculus (Mouse) OX=10090 GN=Atp2a2 PE=1 SV=2	0.151015	4.58895	2.85e-21	36.8603	0.145163
O55222	Integrin-linked protein kinase OS=Mus musculus (Mouse) OX=10090 GN=Ilk PE=1 SV=2	0.112097	6.18215	4.4e-17	23.5176	0.106245
O70133	ATP-dependent RNA helicase A OS=Mus musculus (Mouse) OX=10090 GN=Dhx9 PE=1 SV=2	0.251807	2.75211	9.64e-10	10.1242	0.245955
O70172	Phosphatidylinositol 5-phosphate 4-kinase type-2 alpha OS=Mus musculus (Mouse) OX=10090 GN=Pip4k2a PE=1 SV=1	0.0931846	7.43685	0.00149166	3.62687	0.0873323
O70194	Eukaryotic translation initiation factor 3 subunit D OS=Mus musculus (Mouse) OX=10090 GN=Eif3d PE=1 SV=2	0.193387	3.58348	1.39e-13	15.9651	0.187535
O70250	Phosphoglycerate mutase 2 OS=Mus musculus (Mouse) OX=10090 GN=Pgam2 PE=1 SV=3	0.0571789	12.1199	4.63e-13	15.044	0.0513265
O70251	Elongation factor 1-beta OS=Mus musculus (Mouse) OX=10090 GN=Eef1b PE=1 SV=5	0.0981563	7.06017	0.00407283	3.20613	0.0923039
O70252	Heme oxygenase 2 OS=Mus musculus (Mouse) OX=10090 GN=Hmox2 PE=1 SV=1	0.218596	3.17024	4.13e-05	5.86168	0.212743
O70310	Glycylpeptide N-tetradecanoyltransferase 1 OS=Mus musculus (Mouse) OX=10090 GN=Nmt1 PE=1 SV=1	0.213821	3.24103	1.16e-06	6.62605	0.207968
O70318	Band 4.1-like protein 2 OS=Mus musculus (Mouse) OX=10090 GN=Epb41l2 PE=1 SV=2	0.0703071	9.85675	0.00469967	3.35683	0.0644548
O70325	Phospholipid hydroperoxide glutathione peroxidase OS=Mus musculus (Mouse) OX=10090 GN=Gpx4 PE=1 SV=4	0.0736907	9.40417	2.63e-05	5.28751	0.0678383
O70373	Xin actin-binding repeat-containing protein 1 OS=Mus musculus (Mouse) OX=10090 GN=Xirp1 PE=1 SV=2	0.375977	1.8432	7.07e-13	14.7306	0.370125
O70400	PDZ and LIM domain protein 1 OS=Mus musculus (Mouse) OX=10090 GN=Pdlim1 PE=1 SV=4	0.191042	3.62747	1.89e-12	14.0226	0.18519
O70433	Four and a half LIM domains protein 2 OS=Mus musculus (Mouse) OX=10090 GN=Fhl2 PE=1 SV=1	0.0957192	7.23992	0.000121	4.65742	0.0898668
O70435	Proteasome subunit alpha type-3 OS=Mus musculus (Mouse) OX=10090 GN=Psma3 PE=1 SV=3	0.106489	6.50774	6.99e-07	6.85144	0.100636
O70468	Myosin-binding protein C, cardiac-type OS=Mus musculus (Mouse) OX=10090 GN=Mybpc3 PE=1 SV=1	0.0700254	9.8964	3.71e-18	26.4173	0.0641731
O70492	Sorting nexin-3 OS=Mus musculus (Mouse) OX=10090 GN=Snx3 PE=1 SV=3	0.375142	1.8473	1.46e-14	17.8253	0.36929
O70493	Sorting nexin-12 OS=Mus musculus (Mouse) OX=10090 GN=Snx12 PE=1 SV=1	0.291928	2.37387	3.98e-13	15.1582	0.286076
O70548	Telethonin OS=Mus musculus (Mouse) OX=10090 GN=Tcap PE=1 SV=1	0.461048	1.5031	2.93e-08	8.34147	0.455196
O70571	[Pyruvate dehydrogenase (acetyl-transferring)] kinase isozyme 4, mitochondrial OS=Mus musculus (Mouse) OX=10090 GN=Pdk4 PE=1 SV=1	0.408974	1.69448	8.69e-08	10.0589	0.403122
O70572	Sphingomyelin phosphodiesterase 2 OS=Mus musculus (Mouse) OX=10090 GN=Smpd2 PE=1 SV=1	0.0823682	8.41345	1.15e-08	8.8114	0.0765158
O70622	Reticulon-2 OS=Mus musculus (Mouse) OX=10090 GN=Rtn2 PE=1 SV=1	0.0517816	13.3831	2.38e-06	6.30933	0.0459292
O88322	Nidogen-2 OS=Mus musculus (Mouse) OX=10090 GN=Nid2 PE=1 SV=2	0.0434474	15.9503	1.81e-08	8.58002	0.037595
O88342	WD repeat-containing protein 1 OS=Mus musculus (Mouse) OX=10090 GN=Wdr1 PE=1 SV=3	0.0927534	7.47142	4.8e-20	32.3452	0.0869011
O88441	Metaxin-2 OS=Mus musculus (Mouse) OX=10090 GN=Mtx2 PE=1 SV=1	0.0475546	14.5727	3.85e-12	13.5282	0.0417022
O88456	Calpain small subunit 1 OS=Mus musculus (Mouse) OX=10090 GN=Capns1 PE=1 SV=1	0.144909	4.78231	2.86e-06	7.50486	0.139057
O88487	Cytoplasmic dynein 1 intermediate chain 2 OS=Mus musculus (Mouse) OX=10090 GN=Dync1i2 PE=1 SV=1	0.182819	3.79064	5.35e-16	20.8912	0.176966
O88492	Perilipin-4 OS=Mus musculus (Mouse) OX=10090 GN=Plin4 PE=1 SV=2	0.176813	3.91939	6.83e-18	25.6715	0.170961
O88543	COP9 signalosome complex subunit 3 OS=Mus musculus (Mouse) OX=10090 GN=Cops3 PE=1 SV=3	0.158698	4.36679	2.12e-07	7.3963	0.152845
O88544	COP9 signalosome complex subunit 4 OS=Mus musculus (Mouse) OX=10090 GN=Cops4 PE=1 SV=1	0.152968	4.53037	4.84e-09	9.25543	0.147115
O88545	COP9 signalosome complex subunit 6 OS=Mus musculus (Mouse) OX=10090 GN=Cops6 PE=1 SV=1	0.152024	4.55849	2.57e-09	9.59089	0.146172
O88569	Heterogeneous nuclear ribonucleoproteins A2/B1 OS=Mus musculus (Mouse) OX=10090 GN=Hnrnpa2b1 PE=1 SV=2	0.245199	2.82628	1.56e-13	15.8745	0.239347
O88587	Catechol O-methyltransferase OS=Mus musculus (Mouse) OX=10090 GN=Comt PE=1 SV=2	0.208407	3.32522	1.02e-06	8.20754	0.202555
O88685	26S proteasome regulatory subunit 6A OS=Mus musculus (Mouse) OX=10090 GN=Psmc3 PE=1 SV=2	0.183885	3.76866	1.41e-10	11.2299	0.178032
O88696	ATP-dependent Clp protease proteolytic subunit, mitochondrial OS=Mus musculus (Mouse) OX=10090 GN=Clpp PE=1 SV=1	0.0304028	22.794	0.000896	3.83756	0.0245504
O88712	C-terminal-binding protein 1 OS=Mus musculus (Mouse) OX=10090 GN=Ctbp1 PE=1 SV=2	0.263195	2.63302	2.89e-15	19.2719	0.257343
O88746	Target of Myb protein 1 OS=Mus musculus (Mouse) OX=10090 GN=Tom1 PE=1 SV=1	0.256612	2.70057	5.44e-09	9.1944	0.25076
O88844	Isocitrate dehydrogenase [NADP] cytoplasmic OS=Mus musculus (Mouse) OX=10090 GN=Idh1 PE=1 SV=2	0.0705887	9.81743	2.42e-18	26.9492	0.0647363
O88967	ATP-dependent zinc metalloprotease YME1L1 OS=Mus musculus (Mouse) OX=10090 GN=Yme1l1 PE=1 SV=1	0.361444	1.91731	6.63e-15	18.516	0.355591
O89020	Afamin OS=Mus musculus (Mouse) OX=10090 GN=Afm PE=1 SV=2	0.424177	1.63375	7.97e-10	10.2302	0.418325
P00158	Cytochrome b OS=Mus musculus (Mouse) OX=10090 GN=Mt-Cyb PE=1 SV=1	0.02984	23.2239	0.00213574	3.47761	0.0239876
P00329	Alcohol dehydrogenase 1 OS=Mus musculus (Mouse) OX=10090 GN=Adh1 PE=1 SV=2	0.0743274	9.32362	5.59e-06	7.07099	0.068475
P00397	Cytochrome c oxidase subunit 1 OS=Mus musculus (Mouse) OX=10090 GN=Mtco1 PE=1 SV=2	0.0538444	12.8704	1.9e-07	7.44549	0.047992
P00405	Cytochrome c oxidase subunit 2 OS=Mus musculus (Mouse) OX=10090 GN=Mtco2 PE=1 SV=1	0.047285	14.6558	5.32e-13	14.9401	0.0414326
P00848	ATP synthase subunit a OS=Mus musculus (Mouse) OX=10090 GN=Mtatp6 PE=1 SV=1	0.0292173	23.7188	1.36e-06	6.55667	0.0233649
P01027	Complement C3 OS=Mus musculus (Mouse) OX=10090 GN=C3 PE=1 SV=3	0.707149	0.979991	5.84e-11	11.7611	0.701297
P01029	Complement C4-B OS=Mus musculus (Mouse) OX=10090 GN=C4b PE=1 SV=3	0.653503	1.06044	4.72e-09	9.26904	0.647651
P01644	Ig kappa chain V-V region HP R16.7 OS=Mus musculus (Mouse) OX=10090 GN=- PE=1 SV=1	0.212372	3.26315	3.8e-07	7.12699	0.206519
P01837	Immunoglobulin kappa constant OS=Mus musculus (Mouse) OX=10090 GN=Igkc PE=1 SV=2	0.164969	4.20079	1.11e-05	5.64802	0.159117
P01867	Ig gamma-2B chain C region OS=Mus musculus (Mouse) OX=10090 GN=Igh-3 PE=1 SV=3	0.188729	3.67193	8.7e-08	7.8144	0.182877
P01869	Ig gamma-1 chain C region, membrane-bound form OS=Mus musculus (Mouse) OX=10090 GN=Ighg1 PE=1 SV=2	0.140495	4.93256	9.79e-05	5.37496	0.134643
P01898	H-2 class I histocompatibility antigen, Q10 alpha chain OS=Mus musculus (Mouse) OX=10090 GN=H2-Q10 PE=1 SV=3	0.625049	1.10871	1.24e-09	9.9831	0.619196
P02468	Laminin subunit gamma-1 OS=Mus musculus (Mouse) OX=10090 GN=Lamc1 PE=1 SV=2	0.0288685	24.0054	3.94e-09	9.36302	0.0230161
P02469	Laminin subunit beta-1 OS=Mus musculus (Mouse) OX=10090 GN=Lamb1 PE=1 SV=3	0.0341409	20.2982	1.04e-08	8.86115	0.0282886
P03888	NADH-ubiquinone oxidoreductase chain 1 OS=Mus musculus (Mouse) OX=10090 GN=Mtnd1 PE=1 SV=3	0.0393973	17.5901	9.4e-12	12.9273	0.0335449
P03893	NADH-ubiquinone oxidoreductase chain 2 OS=Mus musculus (Mouse) OX=10090 GN=Mtnd2 PE=1 SV=2	0.0332919	20.8159	4.05e-07	7.09866	0.0274395
P03911	NADH-ubiquinone oxidoreductase chain 4 OS=Mus musculus (Mouse) OX=10090 GN=Mtnd4 PE=1 SV=1	0.034442	20.1208	1.41e-10	11.226	0.0285896
P03921	NADH-ubiquinone oxidoreductase chain 5 OS=Mus musculus (Mouse) OX=10090 GN=Mtnd5 PE=1 SV=3	0.0320773	21.6041	1.43e-10	11.2188	0.0262249
P03930	ATP synthase protein 8 OS=Mus musculus (Mouse) OX=10090 GN=Mtatp8 PE=1 SV=1	0.0434686	15.9426	1.44e-09	9.90172	0.0376162
P04117	Fatty acid-binding protein, adipocyte OS=Mus musculus (Mouse) OX=10090 GN=Fabp4 PE=1 SV=3	0.0763683	9.07444	3.54e-18	26.4729	0.070516
P04186	Complement factor B OS=Mus musculus (Mouse) OX=10090 GN=Cfb PE=1 SV=2	0.646106	1.07258	2.61e-10	10.8648	0.640253
P04247	Myoglobin OS=Mus musculus (Mouse) OX=10090 GN=Mb PE=1 SV=3	0.0554614	12.4952	8.39e-11	11.5403	0.0496091
P05064	Fructose-bisphosphate aldolase A OS=Mus musculus (Mouse) OX=10090 GN=Aldoa PE=1 SV=2	0.133005	5.21032	7.98e-18	25.4843	0.127153
P05132	cAMP-dependent protein kinase catalytic subunit alpha OS=Mus musculus (Mouse) OX=10090 GN=Prkaca PE=1 SV=3	0.209029	3.31533	1.12e-17	25.0799	0.203176
P05201	Aspartate aminotransferase, cytoplasmic OS=Mus musculus (Mouse) OX=10090 GN=Got1 PE=1 SV=3	0.0758588	9.1354	2.29e-16	21.7518	0.0700064
P05202	Aspartate aminotransferase, mitochondrial OS=Mus musculus (Mouse) OX=10090 GN=Got2 PE=1 SV=1	0.0343389	20.1812	2.5e-09	9.60431	0.0284865
P06151	L-lactate dehydrogenase A chain OS=Mus musculus (Mouse) OX=10090 GN=Ldha PE=1 SV=3	0.0999282	6.93498	2.98e-21	36.7825	0.0940759
P06745	Glucose-6-phosphate isomerase OS=Mus musculus (Mouse) OX=10090 GN=Gpi PE=1 SV=4	0.0706537	9.80841	1.68e-20	33.9579	0.0648013
P06801	NADP-dependent malic enzyme OS=Mus musculus (Mouse) OX=10090 GN=Me1 PE=1 SV=2	0.0828046	8.3691	1.4e-17	24.8231	0.0769522
P06909	Complement factor H OS=Mus musculus (Mouse) OX=10090 GN=Cfh PE=1 SV=2	0.521694	1.32836	2.44e-06	7.61055	0.515842
P07309	Transthyretin OS=Mus musculus (Mouse) OX=10090 GN=Ttr PE=1 SV=1	0.746292	0.928591	2.9e-07	7.25056	0.740439
P07310	Creatine kinase M-type OS=Mus musculus (Mouse) OX=10090 GN=Ckm PE=1 SV=1	0.0522263	13.2692	8.17e-15	18.3303	0.0463739
P07356	Annexin A2 OS=Mus musculus (Mouse) OX=10090 GN=Anxa2 PE=1 SV=2	0.0402042	17.237	5.78e-10	10.4107	0.0343519
P07724	Serum albumin OS=Mus musculus (Mouse) OX=10090 GN=Alb PE=1 SV=3	0.199795	3.46855	4.25e-07	7.07596	0.193943
P07758	Alpha-1-antitrypsin 1-1 OS=Mus musculus (Mouse) OX=10090 GN=Serpina1a PE=1 SV=4	0.355022	1.95199	7.82e-06	6.85908	0.34917
P07759	Serine protease inhibitor A3K OS=Mus musculus (Mouse) OX=10090 GN=Serpina3k PE=1 SV=2	0.233551	2.96723	0.00130251	3.68301	0.227699
P07901	Heat shock protein HSP 90-alpha OS=Mus musculus (Mouse) OX=10090 GN=Hsp90aa1 PE=1 SV=4	0.190049	3.64642	4.77e-17	23.4266	0.184197
P08003	Protein disulfide-isomerase A4 OS=Mus musculus (Mouse) OX=10090 GN=Pdia4 PE=1 SV=3	0.263284	2.63214	2.34e-14	17.4207	0.257432
P08030	Adenine phosphoribosyltransferase OS=Mus musculus (Mouse) OX=10090 GN=Aprt PE=1 SV=2	0.0373572	18.5506	0.000135	5.20002	0.0315049
P08113	Endoplasmin OS=Mus musculus (Mouse) OX=10090 GN=Hsp90b1 PE=1 SV=2	0.232046	2.98648	2.02e-16	21.8814	0.226193
P08207	Protein S100-A10 OS=Mus musculus (Mouse) OX=10090 GN=S100a10 PE=1 SV=2	0.0613877	11.2889	1.12e-05	5.64504	0.0555353
P08228	Superoxide dismutase [Cu-Zn] OS=Mus musculus (Mouse) OX=10090 GN=Sod1 PE=1 SV=2	0.0521982	13.2763	8.83e-12	12.9685	0.0463458
P08249	Malate dehydrogenase, mitochondrial OS=Mus musculus (Mouse) OX=10090 GN=Mdh2 PE=1 SV=3	0.0337919	20.5079	1.73e-10	11.1057	0.0279395
P08752	Guanine nucleotide-binding protein G(i) subunit alpha-2 OS=Mus musculus (Mouse) OX=10090 GN=Gnai2 PE=1 SV=5	0.160047	4.32999	3.68e-21	36.4264	0.154194
P09055	Integrin beta-1 OS=Mus musculus (Mouse) OX=10090 GN=Itgb1 PE=1 SV=1	0.108335	6.39683	1.32e-06	6.56718	0.102483
P09103	Protein disulfide-isomerase OS=Mus musculus (Mouse) OX=10090 GN=P4hb PE=1 SV=2	0.235354	2.9445	1.14e-16	22.4843	0.229502
P09405	Nucleolin OS=Mus musculus (Mouse) OX=10090 GN=Ncl PE=1 SV=2	0.287051	2.41421	5.34e-17	23.3029	0.281198
P09411	Phosphoglycerate kinase 1 OS=Mus musculus (Mouse) OX=10090 GN=Pgk1 PE=1 SV=4	0.0601017	11.5305	6.16e-16	20.75	0.0542494
P09528	Ferritin heavy chain OS=Mus musculus (Mouse) OX=10090 GN=Fth1 PE=1 SV=2	0.199778	3.46885	1.45e-09	9.90032	0.193926
P09542	Myosin light chain 3 OS=Mus musculus (Mouse) OX=10090 GN=Myl3 PE=1 SV=4	0.0815125	8.50176	2.36e-13	15.5552	0.0756601
P09671	Superoxide dismutase [Mn], mitochondrial OS=Mus musculus (Mouse) OX=10090 GN=Sod2 PE=1 SV=3	0.032953	21.0299	1.15e-08	8.81044	0.0271006
P0DJE0	Protein PET100 homolog, mitochondrial OS=Mus musculus (Mouse) OX=10090 GN=Pet100 PE=1 SV=1	0.0987477	7.01789	2.21e-07	7.37585	0.0928953
P0DOV2	Interferon-activable protein 204 OS=Mus musculus (Mouse) OX=10090 GN=Ifi204 PE=1 SV=1	0.235264	2.94562	6.55e-05	5.59999	0.229412
P0DP26	Calmodulin-1 OS=Mus musculus (Mouse) OX=10090 GN=Calm1 PE=1 SV=1	0.178582	3.88057	1.06e-11	12.8496	0.17273
P10107	Annexin A1 OS=Mus musculus (Mouse) OX=10090 GN=Anxa1 PE=1 SV=2	0.260787	2.65734	2.31e-09	9.64668	0.254935
P10126	Elongation factor 1-alpha 1 OS=Mus musculus (Mouse) OX=10090 GN=Eef1a1 PE=1 SV=3	0.171537	4.03995	1.05e-16	22.5726	0.165684
P10493	Nidogen-1 OS=Mus musculus (Mouse) OX=10090 GN=Nid1 PE=1 SV=2	0.04178	16.5869	1.82e-10	11.0767	0.0359276
P10605	Cathepsin B OS=Mus musculus (Mouse) OX=10090 GN=Ctsb PE=1 SV=2	0.275509	2.51535	6.47e-07	8.52689	0.269656
P10630	Eukaryotic initiation factor 4A-II OS=Mus musculus (Mouse) OX=10090 GN=Eif4a2 PE=1 SV=2	0.354195	1.95655	1.76e-11	12.5185	0.348342
P10637	Microtubule-associated protein tau OS=Mus musculus (Mouse) OX=10090 GN=Mapt PE=1 SV=3	0.140186	4.94342	1.32e-10	11.2691	0.134334
P10639	Thioredoxin OS=Mus musculus (Mouse) OX=10090 GN=Txn PE=1 SV=3	0.063246	10.9572	8.9e-11	11.5043	0.0573936
P10649	Glutathione S-transferase Mu 1 OS=Mus musculus (Mouse) OX=10090 GN=Gstm1 PE=1 SV=2	0.075231	9.21163	1.83e-15	19.6999	0.0693786
P10922	Histone H1.0 OS=Mus musculus (Mouse) OX=10090 GN=H1-0 PE=2 SV=4	0.0233121	29.727	9.46e-07	6.71631	0.0174597
P11152	Lipoprotein lipase OS=Mus musculus (Mouse) OX=10090 GN=Lpl PE=1 SV=3	0.854304	0.811187	1.13e-10	11.3629	0.848451
P11276	Fibronectin OS=Mus musculus (Mouse) OX=10090 GN=Fn1 PE=1 SV=4	0.511406	1.35509	6.36e-08	7.96425	0.505554
P11404	Fatty acid-binding protein, heart OS=Mus musculus (Mouse) OX=10090 GN=Fabp3 PE=1 SV=5	0.0508307	13.6335	4.44e-14	16.8839	0.0449784
P11499	Heat shock protein HSP 90-beta OS=Mus musculus (Mouse) OX=10090 GN=Hsp90ab1 PE=1 SV=3	0.25758	2.69043	2.91e-18	26.7181	0.251728
P11531	Dystrophin OS=Mus musculus (Mouse) OX=10090 GN=Dmd PE=1 SV=3	0.0508377	13.6316	5.65e-16	20.8357	0.0449853
P12367	cAMP-dependent protein kinase type II-alpha regulatory subunit OS=Mus musculus (Mouse) OX=10090 GN=Prkar2a PE=1 SV=2	0.0692767	10.0034	6.96e-14	16.5177	0.0634243
P12382	ATP-dependent 6-phosphofructokinase, liver type OS=Mus musculus (Mouse) OX=10090 GN=Pfkl PE=1 SV=4	0.214882	3.22503	1.25e-17	24.9486	0.209029
P12787	Cytochrome c oxidase subunit 5A, mitochondrial OS=Mus musculus (Mouse) OX=10090 GN=Cox5a PE=1 SV=2	0.0678594	10.2123	0.000325	4.25366	0.062007
P12970	60S ribosomal protein L7a OS=Mus musculus (Mouse) OX=10090 GN=Rpl7a PE=1 SV=2	0.11308	6.12842	1.46e-14	17.8247	0.107227
P13020	Gelsolin OS=Mus musculus (Mouse) OX=10090 GN=Gsn PE=1 SV=3	0.471538	1.46966	6.51e-12	13.1717	0.465686
P13541	Myosin-3 OS=Mus musculus (Mouse) OX=10090 GN=Myh3 PE=2 SV=2	0.0946775	7.31959	7.09e-11	11.6423	0.0888251
P13707	Glycerol-3-phosphate dehydrogenase [NAD(+)], cytoplasmic OS=Mus musculus (Mouse) OX=10090 GN=Gpd1 PE=1 SV=3	0.0588577	11.7742	4.2e-06	6.06424	0.0530053
P14094	Sodium/potassium-transporting ATPase subunit beta-1 OS=Mus musculus (Mouse) OX=10090 GN=Atp1b1 PE=1 SV=1	0.0792403	8.74555	5.57e-15	18.6721	0.0733879
P14115	60S ribosomal protein L27a OS=Mus musculus (Mouse) OX=10090 GN=Rpl27a PE=1 SV=5	0.136048	5.09377	1.44e-14	17.8368	0.130196
P14131	40S ribosomal protein S16 OS=Mus musculus (Mouse) OX=10090 GN=Rps16 PE=1 SV=4	0.1171	5.91803	4.83e-12	13.3737	0.111247
P14148	60S ribosomal protein L7 OS=Mus musculus (Mouse) OX=10090 GN=Rpl7 PE=1 SV=2	0.176217	3.93266	2.58e-14	17.3371	0.170364
P14152	Malate dehydrogenase, cytoplasmic OS=Mus musculus (Mouse) OX=10090 GN=Mdh1 PE=1 SV=3	0.0757543	9.14799	1.18e-16	22.45	0.0699019
P14206	40S ribosomal protein SA OS=Mus musculus (Mouse) OX=10090 GN=Rpsa PE=1 SV=4	0.126209	5.49089	1e-08	8.87973	0.120357
P14211	Calreticulin OS=Mus musculus (Mouse) OX=10090 GN=Calr PE=1 SV=1	0.222781	3.11068	3.87e-16	21.2157	0.216929
P14602	Heat shock protein beta-1 OS=Mus musculus (Mouse) OX=10090 GN=Hspb1 PE=1 SV=3	0.193908	3.57386	1.12e-17	25.0834	0.188055
P14685	26S proteasome non-ATPase regulatory subunit 3 OS=Mus musculus (Mouse) OX=10090 GN=Psmd3 PE=1 SV=3	0.159808	4.33644	4.26e-12	13.4587	0.153956
P14824	Annexin A6 OS=Mus musculus (Mouse) OX=10090 GN=Anxa6 PE=1 SV=3	0.100079	6.92456	1.18e-19	31.0193	0.0942262
P14869	60S acidic ribosomal protein P0 OS=Mus musculus (Mouse) OX=10090 GN=Rplp0 PE=1 SV=3	0.120025	5.77379	1.35e-16	22.305	0.114173
P15116	Cadherin-2 OS=Mus musculus (Mouse) OX=10090 GN=Cdh2 PE=1 SV=2	0.111484	6.21613	2.6e-08	8.39956	0.105632
P15532	Nucleoside diphosphate kinase A OS=Mus musculus (Mouse) OX=10090 GN=Nme1 PE=1 SV=1	0.0592901	11.6883	0.00358192	3.26052	0.0534377
P15626	Glutathione S-transferase Mu 2 OS=Mus musculus (Mouse) OX=10090 GN=Gstm2 PE=1 SV=2	0.0671172	10.3252	3.23e-14	17.1483	0.0612648
P15864	Histone H1.2 OS=Mus musculus (Mouse) OX=10090 GN=H1-2 PE=1 SV=2	0.0349454	19.8309	9.45e-05	5.39485	0.0290931
P16045	Galectin-1 OS=Mus musculus (Mouse) OX=10090 GN=Lgals1 PE=1 SV=3	0.101813	6.80658	6.75e-17	23.0457	0.0959608
P16125	L-lactate dehydrogenase B chain OS=Mus musculus (Mouse) OX=10090 GN=Ldhb PE=1 SV=2	0.0967245	7.16468	1.9e-17	24.4669	0.0908721
P16332	Methylmalonyl-CoA mutase, mitochondrial OS=Mus musculus (Mouse) OX=10090 GN=Mmut PE=1 SV=2	0.103144	6.71875	4.34e-17	23.5311	0.0972919
P16546	Spectrin alpha chain, non-erythrocytic 1 OS=Mus musculus (Mouse) OX=10090 GN=Sptan1 PE=1 SV=4	0.0479868	14.4415	1.57e-15	19.8457	0.0421344
P16858	Glyceraldehyde-3-phosphate dehydrogenase OS=Mus musculus (Mouse) OX=10090 GN=Gapdh PE=1 SV=2	0.0962615	7.19914	1.21e-21	38.3413	0.0904091
P17095	High mobility group protein HMG-I/HMG-Y OS=Mus musculus (Mouse) OX=10090 GN=Hmga1 PE=1 SV=4	0.0583575	11.8751	4e-07	7.10364	0.0525052
P17182	Alpha-enolase OS=Mus musculus (Mouse) OX=10090 GN=Eno1 PE=1 SV=3	0.0530805	13.0556	6.8e-19	28.5952	0.0472282
P17183	Gamma-enolase OS=Mus musculus (Mouse) OX=10090 GN=Eno2 PE=1 SV=2	0.0598653	11.576	7.18e-09	9.05008	0.0540129
P17225	Polypyrimidine tract-binding protein 1 OS=Mus musculus (Mouse) OX=10090 GN=Ptbp1 PE=1 SV=2	0.215277	3.2191	7.87e-14	16.4188	0.209425
P17426	AP-2 complex subunit alpha-1 OS=Mus musculus (Mouse) OX=10090 GN=Ap2a1 PE=1 SV=1	0.129222	5.36285	8.99e-06	5.73897	0.12337
P17427	AP-2 complex subunit alpha-2 OS=Mus musculus (Mouse) OX=10090 GN=Ap2a2 PE=1 SV=2	0.0869327	7.97169	2.3e-06	7.64938	0.0810803
P17563	Methanethiol oxidase OS=Mus musculus (Mouse) OX=10090 GN=Selenbp1 PE=1 SV=2	0.0602912	11.4942	6.88e-18	25.6613	0.0544388
P17665	Cytochrome c oxidase subunit 7C, mitochondrial OS=Mus musculus (Mouse) OX=10090 GN=Cox7c PE=1 SV=1	0.0429372	16.1399	1.32e-06	6.56798	0.0370848
P17710	Hexokinase-1 OS=Mus musculus (Mouse) OX=10090 GN=Hk1 PE=1 SV=3	0.0573708	12.0793	1.44e-12	14.2135	0.0515184
P17742	Peptidyl-prolyl cis-trans isomerase A OS=Mus musculus (Mouse) OX=10090 GN=Ppia PE=1 SV=2	0.0841652	8.2338	3.39e-11	12.0998	0.0783129
P17751	Triosephosphate isomerase OS=Mus musculus (Mouse) OX=10090 GN=Tpi1 PE=1 SV=4	0.0696304	9.95255	1.34e-16	22.3072	0.063778
P18242	Cathepsin D OS=Mus musculus (Mouse) OX=10090 GN=Ctsd PE=1 SV=1	0.274195	2.5274	1.75e-17	24.5591	0.268342
P18572	Basigin OS=Mus musculus (Mouse) OX=10090 GN=Bsg PE=1 SV=2	0.153064	4.52752	1.22e-15	20.0871	0.147211
P18654	Ribosomal protein S6 kinase alpha-3 OS=Mus musculus (Mouse) OX=10090 GN=Rps6ka3 PE=1 SV=2	0.174633	3.96833	4.9e-08	10.531	0.16878
P18760	Cofilin-1 OS=Mus musculus (Mouse) OX=10090 GN=Cfl1 PE=1 SV=3	0.194555	3.56198	1.64e-15	19.8042	0.188702
P19001	Keratin, type I cytoskeletal 19 OS=Mus musculus (Mouse) OX=10090 GN=Krt19 PE=1 SV=1	0.0950333	7.29218	0.00475314	3.35114	0.089181
P19096	Fatty acid synthase OS=Mus musculus (Mouse) OX=10090 GN=Fasn PE=1 SV=2	0.156352	4.4323	2.03e-05	5.39708	0.1505
P19123	Troponin C, slow skeletal and cardiac muscles OS=Mus musculus (Mouse) OX=10090 GN=Tnnc1 PE=1 SV=1	0.0832469	8.32463	1.13e-07	7.69137	0.0773946
P19157	Glutathione S-transferase P 1 OS=Mus musculus (Mouse) OX=10090 GN=Gstp1 PE=1 SV=2	0.0733553	9.44717	1.24e-13	16.0573	0.0675029
P19221	Prothrombin OS=Mus musculus (Mouse) OX=10090 GN=F2 PE=1 SV=1	0.607743	1.14028	7.69e-07	6.80867	0.601891
P19253	60S ribosomal protein L13a OS=Mus musculus (Mouse) OX=10090 GN=Rpl13a PE=1 SV=4	0.138707	4.99615	1.23e-16	22.405	0.132854
P19258	Protein Mpv17 OS=Mus musculus (Mouse) OX=10090 GN=Mpv17 PE=1 SV=1	0.0355233	19.5083	0.001756	3.55914	0.0296709
P19324	Serpin H1 OS=Mus musculus (Mouse) OX=10090 GN=Serpinh1 PE=1 SV=3	0.407468	1.70075	1.82e-13	15.7567	0.401616
P19536	Cytochrome c oxidase subunit 5B, mitochondrial OS=Mus musculus (Mouse) OX=10090 GN=Cox5b PE=1 SV=1	0.0459989	15.0656	4.54e-12	13.4156	0.0401465
P19783	Cytochrome c oxidase subunit 4 isoform 1, mitochondrial OS=Mus musculus (Mouse) OX=10090 GN=Cox4i1 PE=1 SV=2	0.0407659	16.9995	1.8e-11	12.5044	0.0349136
P20029	Endoplasmic reticulum chaperone BiP OS=Mus musculus (Mouse) OX=10090 GN=Hspa5 PE=1 SV=3	0.207062	3.34682	4.61e-19	29.1187	0.20121
P20108	Thioredoxin-dependent peroxide reductase, mitochondrial OS=Mus musculus (Mouse) OX=10090 GN=Prdx3 PE=1 SV=1	0.0343367	20.1825	4.94e-09	9.24434	0.0284843
P20152	Vimentin OS=Mus musculus (Mouse) OX=10090 GN=Vim PE=1 SV=3	0.0723383	9.57999	8.83e-05	4.78713	0.0664859
P20918	Plasminogen OS=Mus musculus (Mouse) OX=10090 GN=Plg PE=1 SV=3	0.501094	1.38297	0.000155	4.55688	0.495242
P21107	Tropomyosin alpha-3 chain OS=Mus musculus (Mouse) OX=10090 GN=Tpm3 PE=1 SV=3	0.102833	6.73911	0.00157666	3.90802	0.0969801
P21550	Beta-enolase OS=Mus musculus (Mouse) OX=10090 GN=Eno3 PE=1 SV=3	0.0630024	10.9996	2.4e-16	21.703	0.05715
P21614	Vitamin D-binding protein OS=Mus musculus (Mouse) OX=10090 GN=Gc PE=1 SV=2	0.606678	1.14229	2.67e-11	12.2516	0.600826
P21619	Lamin-B2 OS=Mus musculus (Mouse) OX=10090 GN=Lmnb2 PE=1 SV=2	0.00833175	83.1758	0.000982	3.79954	0.00247937
P21981	Protein-glutamine gamma-glutamyltransferase 2 OS=Mus musculus (Mouse) OX=10090 GN=Tgm2 PE=1 SV=4	0.0715113	9.69078	8.36e-14	16.3701	0.0656589
P22315	Ferrochelatase, mitochondrial OS=Mus musculus (Mouse) OX=10090 GN=Fech PE=1 SV=2	0.111028	6.24166	2.11e-16	21.8356	0.105176
P22437	Prostaglandin G/H synthase 1 OS=Mus musculus (Mouse) OX=10090 GN=Ptgs1 PE=1 SV=1	0.155629	4.45291	1.4e-06	6.54165	0.149776
P22599	Alpha-1-antitrypsin 1-2 OS=Mus musculus (Mouse) OX=10090 GN=Serpina1b PE=1 SV=2	0.392955	1.76356	3.15e-06	7.44075	0.387103
P22907	Porphobilinogen deaminase OS=Mus musculus (Mouse) OX=10090 GN=Hmbs PE=1 SV=2	0.128938	5.37469	1.25e-08	8.76672	0.123085
P23116	Eukaryotic translation initiation factor 3 subunit A OS=Mus musculus (Mouse) OX=10090 GN=Eif3a PE=1 SV=5	0.29119	2.37989	1.47e-13	15.9228	0.285337
P23198	Chromobox protein homolog 3 OS=Mus musculus (Mouse) OX=10090 GN=Cbx3 PE=1 SV=2	0.289211	2.39617	2.54e-09	13.2727	0.283359
P23242	Gap junction alpha-1 protein OS=Mus musculus (Mouse) OX=10090 GN=Gja1 PE=1 SV=2	0.0432345	16.0289	8.31e-09	8.97485	0.0373821
P23506	Protein-L-isoaspartate(D-aspartate) O-methyltransferase OS=Mus musculus (Mouse) OX=10090 GN=Pcmt1 PE=1 SV=3	0.0823994	8.41026	7.09e-15	18.456	0.076547
P23591	GDP-L-fucose synthase OS=Mus musculus (Mouse) OX=10090 GN=Tsta3 PE=1 SV=3	0.0557752	12.4249	0.000954	3.81141	0.0499228
P23927	Alpha-crystallin B chain OS=Mus musculus (Mouse) OX=10090 GN=Cryab PE=1 SV=2	0.206543	3.35523	5.69e-19	28.8327	0.200691
P23953	Carboxylesterase 1C OS=Mus musculus (Mouse) OX=10090 GN=Ces1c PE=1 SV=4	0.423894	1.63484	4.78e-10	10.5177	0.418042
P24270	Catalase OS=Mus musculus (Mouse) OX=10090 GN=Cat PE=1 SV=4	0.102357	6.77044	0.00317553	3.31133	0.0965043
P24369	Peptidyl-prolyl cis-trans isomerase B OS=Mus musculus (Mouse) OX=10090 GN=Ppib PE=1 SV=2	0.120424	5.75465	6.09e-16	20.7617	0.114572
P24472	Glutathione S-transferase A4 OS=Mus musculus (Mouse) OX=10090 GN=Gsta4 PE=1 SV=3	0.0629785	11.0038	4.46e-12	13.4278	0.0571261
P24527	Leukotriene A-4 hydrolase OS=Mus musculus (Mouse) OX=10090 GN=Lta4h PE=1 SV=4	0.0483728	14.3262	2.59e-08	8.40209	0.0425205
P24547	Inosine-5'-monophosphate dehydrogenase 2 OS=Mus musculus (Mouse) OX=10090 GN=Impdh2 PE=1 SV=2	0.240377	2.88298	1.11e-05	5.65091	0.234524
P25444	40S ribosomal protein S2 OS=Mus musculus (Mouse) OX=10090 GN=Rps2 PE=1 SV=3	0.144931	4.7816	7.81e-17	22.8885	0.139078
P25911	Tyrosine-protein kinase Lyn OS=Mus musculus (Mouse) OX=10090 GN=Lyn PE=1 SV=4	0.232401	2.98191	6.48e-05	5.60612	0.226549
P26039	Talin-1 OS=Mus musculus (Mouse) OX=10090 GN=Tln1 PE=1 SV=2	0.201619	3.43717	6.39e-10	10.3535	0.195767
P26040	Ezrin OS=Mus musculus (Mouse) OX=10090 GN=Ezr PE=1 SV=3	0.176266	3.93156	1.56e-14	17.7683	0.170414
P26041	Moesin OS=Mus musculus (Mouse) OX=10090 GN=Msn PE=1 SV=3	0.131269	5.27924	3.95e-20	32.6376	0.125416
P26043	Radixin OS=Mus musculus (Mouse) OX=10090 GN=Rdx PE=1 SV=3	0.195448	3.5457	1.94e-14	17.5797	0.189596
P26231	Catenin alpha-1 OS=Mus musculus (Mouse) OX=10090 GN=Ctnna1 PE=1 SV=1	0.368225	1.882	4.39e-15	18.8883	0.362373
P26443	Glutamate dehydrogenase 1, mitochondrial OS=Mus musculus (Mouse) OX=10090 GN=Glud1 PE=1 SV=1	0.0354713	19.5369	1.04e-11	12.8581	0.0296189
P26516	26S proteasome non-ATPase regulatory subunit 7 OS=Mus musculus (Mouse) OX=10090 GN=Psmd7 PE=1 SV=2	0.13191	5.25358	1.02e-08	8.87269	0.126058
P26638	Serine--tRNA ligase, cytoplasmic OS=Mus musculus (Mouse) OX=10090 GN=Sars PE=1 SV=3	0.229827	3.01532	1.17e-14	18.0152	0.223974
P26883	Peptidyl-prolyl cis-trans isomerase FKBP1A OS=Mus musculus (Mouse) OX=10090 GN=Fkbp1a PE=1 SV=2	0.0902565	7.67812	1.58e-09	9.85263	0.0844041
P27048	Small nuclear ribonucleoprotein-associated protein B OS=Mus musculus (Mouse) OX=10090 GN=Snrpb PE=1 SV=1	0.181632	3.8154	1.91e-09	13.5635	0.17578
P27546	Microtubule-associated protein 4 OS=Mus musculus (Mouse) OX=10090 GN=Map4 PE=1 SV=3	0.289407	2.39455	1.21e-15	20.0942	0.283555
P27612	Phospholipase A-2-activating protein OS=Mus musculus (Mouse) OX=10090 GN=Plaa PE=1 SV=4	0.152371	4.54811	1.41e-11	12.6592	0.146519
P27659	60S ribosomal protein L3 OS=Mus musculus (Mouse) OX=10090 GN=Rpl3 PE=1 SV=3	0.140007	4.94976	4.22e-16	21.1278	0.134154
P27773	Protein disulfide-isomerase A3 OS=Mus musculus (Mouse) OX=10090 GN=Pdia3 PE=1 SV=2	0.224923	3.08106	4.11e-19	29.2754	0.21907
P28271	Cytoplasmic aconitate hydratase OS=Mus musculus (Mouse) OX=10090 GN=Aco1 PE=1 SV=3	0.0748205	9.26217	2.15e-11	12.3896	0.0689681
P28474	Alcohol dehydrogenase class-3 OS=Mus musculus (Mouse) OX=10090 GN=Adh5 PE=1 SV=3	0.0755065	9.17801	3.27e-14	17.1388	0.0696542
P28650	Adenylosuccinate synthetase isozyme 1 OS=Mus musculus (Mouse) OX=10090 GN=Adss1 PE=1 SV=2	0.119357	5.80611	1.23e-14	17.9721	0.113505
P28654	Decorin OS=Mus musculus (Mouse) OX=10090 GN=Dcn PE=1 SV=1	0.348548	1.98825	7.93e-11	11.5742	0.342696
P28656	Nucleosome assembly protein 1-like 1 OS=Mus musculus (Mouse) OX=10090 GN=Nap1l1 PE=1 SV=2	0.235512	2.94253	8.52e-07	6.76254	0.229659
P28661	Septin-4 OS=Mus musculus (Mouse) OX=10090 GN=Septin4 PE=1 SV=1	0.137841	5.02754	1.32e-06	8.02618	0.131988
P28665	Murinoglobulin-1 OS=Mus musculus (Mouse) OX=10090 GN=Mug1 PE=1 SV=3	0.224107	3.09228	0.00021	4.43177	0.218254
P29391	Ferritin light chain 1 OS=Mus musculus (Mouse) OX=10090 GN=Ftl1 PE=1 SV=2	0.281941	2.45796	2.34e-12	13.8729	0.276088
P29758	Ornithine aminotransferase, mitochondrial OS=Mus musculus (Mouse) OX=10090 GN=Oat PE=1 SV=1	0.22545	3.07385	5.63e-18	25.905	0.219598
P29788	Vitronectin OS=Mus musculus (Mouse) OX=10090 GN=Vtn PE=1 SV=2	0.627192	1.10493	1.71e-10	11.1137	0.621339
P30115	Glutathione S-transferase A3 OS=Mus musculus (Mouse) OX=10090 GN=Gsta3 PE=1 SV=2	0.243559	2.8453	5.29e-10	10.4607	0.237707
P30416	Peptidyl-prolyl cis-trans isomerase FKBP4 OS=Mus musculus (Mouse) OX=10090 GN=Fkbp4 PE=1 SV=5	0.245474	2.82311	1.98e-10	11.0266	0.239621
P31001	Desmin OS=Mus musculus (Mouse) OX=10090 GN=Des PE=1 SV=3	0.113933	6.08251	9.61e-18	25.2621	0.108081
P31230	Aminoacyl tRNA synthase complex-interacting multifunctional protein 1 OS=Mus musculus (Mouse) OX=10090 GN=Aimp1 PE=1 SV=2	0.214041	3.23769	8.83e-18	25.3636	0.208189
P31428	Dipeptidase 1 OS=Mus musculus (Mouse) OX=10090 GN=Dpep1 PE=1 SV=2	0.14987	4.62402	4.49e-09	9.29501	0.144017
P31532	Serum amyloid A-4 protein OS=Mus musculus (Mouse) OX=10090 GN=Saa4 PE=1 SV=2	0.823645	0.841382	0.00753366	3.11957	0.817793
P31750	RAC-alpha serine/threonine-protein kinase OS=Mus musculus (Mouse) OX=10090 GN=Akt1 PE=1 SV=2	0.256455	2.70223	0.00114752	4.06998	0.250603
P31786	Acyl-CoA-binding protein OS=Mus musculus (Mouse) OX=10090 GN=Dbi PE=1 SV=2	0.0603136	11.4899	3.15e-06	6.18841	0.0544612
P31938	Dual specificity mitogen-activated protein kinase kinase 1 OS=Mus musculus (Mouse) OX=10090 GN=Map2k1 PE=1 SV=2	0.221982	3.12188	1.86e-07	7.45671	0.21613
P32020	Non-specific lipid-transfer protein OS=Mus musculus (Mouse) OX=10090 GN=Scp2 PE=1 SV=3	0.307886	2.25083	2.67e-14	17.3093	0.302034
P32233	Developmentally-regulated GTP-binding protein 1 OS=Mus musculus (Mouse) OX=10090 GN=Drg1 PE=1 SV=1	0.270601	2.56097	7.38e-08	10.1915	0.264749
P32261	Antithrombin-III OS=Mus musculus (Mouse) OX=10090 GN=Serpinc1 PE=1 SV=1	0.667255	1.03858	6.75e-11	11.6722	0.661402
P32921	Tryptophan--tRNA ligase, cytoplasmic OS=Mus musculus (Mouse) OX=10090 GN=Wars PE=1 SV=2	0.11642	5.9526	1.28e-15	20.0406	0.110567
P34022	Ran-specific GTPase-activating protein OS=Mus musculus (Mouse) OX=10090 GN=Ranbp1 PE=1 SV=2	0.0606594	11.4245	0.00579535	3.05561	0.054807
P34914	Bifunctional epoxide hydrolase 2 OS=Mus musculus (Mouse) OX=10090 GN=Ephx2 PE=1 SV=2	0.11301	6.13222	3.48e-22	40.6133	0.107157
P35123	Ubiquitin carboxyl-terminal hydrolase 4 OS=Mus musculus (Mouse) OX=10090 GN=Usp4 PE=1 SV=3	0.239285	2.89613	0.00059	4.41299	0.233433
P35235	Tyrosine-protein phosphatase non-receptor type 11 OS=Mus musculus (Mouse) OX=10090 GN=Ptpn11 PE=1 SV=3	0.142191	4.87372	7.72e-05	4.84272	0.136339
P35278	Ras-related protein Rab-5C OS=Mus musculus (Mouse) OX=10090 GN=Rab5c PE=1 SV=2	0.20332	3.40842	2.57e-09	9.59085	0.197468
P35279	Ras-related protein Rab-6A OS=Mus musculus (Mouse) OX=10090 GN=Rab6a PE=1 SV=4	0.239092	2.89847	2.48e-14	17.3716	0.233239
P35282	Ras-related protein Rab-21 OS=Mus musculus (Mouse) OX=10090 GN=Rab21 PE=1 SV=4	0.247498	2.80002	4.78e-07	8.74629	0.241646
P35283	Ras-related protein Rab-12 OS=Mus musculus (Mouse) OX=10090 GN=Rab12 PE=1 SV=3	0.205776	3.36773	5.81e-06	5.92454	0.199924
P35293	Ras-related protein Rab-18 OS=Mus musculus (Mouse) OX=10090 GN=Rab18 PE=1 SV=2	0.302939	2.28759	5.65e-14	16.6862	0.297087
P35385	Heat shock protein beta-7 OS=Mus musculus (Mouse) OX=10090 GN=Hspb7 PE=1 SV=3	0.835646	0.829299	4.66e-05	5.05071	0.829793
P35441	Thrombospondin-1 OS=Mus musculus (Mouse) OX=10090 GN=Thbs1 PE=1 SV=1	0.218251	3.17524	5.81e-05	4.95946	0.212399
P35486	Pyruvate dehydrogenase E1 component subunit alpha, somatic form, mitochondrial OS=Mus musculus (Mouse) OX=10090 GN=Pdha1 PE=1 SV=1	0.049848	13.9023	1.08e-13	16.1635	0.0439956
P35564	Calnexin OS=Mus musculus (Mouse) OX=10090 GN=Canx PE=1 SV=1	0.180742	3.8342	5.94e-16	20.7861	0.174889
P35585	AP-1 complex subunit mu-1 OS=Mus musculus (Mouse) OX=10090 GN=Ap1m1 PE=1 SV=3	0.151227	4.58251	5.27e-08	10.47	0.145375
P35700	Peroxiredoxin-1 OS=Mus musculus (Mouse) OX=10090 GN=Prdx1 PE=1 SV=1	0.112521	6.15884	2.92e-16	21.5002	0.106669
P35762	CD81 antigen OS=Mus musculus (Mouse) OX=10090 GN=Cd81 PE=1 SV=2	0.293833	2.35848	6.35e-08	10.3154	0.287981
P35979	60S ribosomal protein L12 OS=Mus musculus (Mouse) OX=10090 GN=Rpl12 PE=1 SV=2	0.126962	5.45834	1.19e-14	17.9981	0.121109
P35980	60S ribosomal protein L18 OS=Mus musculus (Mouse) OX=10090 GN=Rpl18 PE=1 SV=3	0.107631	6.43865	1.61e-07	9.56589	0.101779
P36552	Oxygen-dependent coproporphyrinogen-III oxidase, mitochondrial OS=Mus musculus (Mouse) OX=10090 GN=Cpox PE=1 SV=2	0.172054	4.02781	5.81e-14	16.6643	0.166201
P36993	Protein phosphatase 1B OS=Mus musculus (Mouse) OX=10090 GN=Ppm1b PE=1 SV=1	0.154393	4.48855	2.3e-06	7.6496	0.148541
P37040	NADPH--cytochrome P450 reductase OS=Mus musculus (Mouse) OX=10090 GN=Por PE=1 SV=2	0.2166	3.19944	4.13e-11	11.9768	0.210748
P37804	Transgelin OS=Mus musculus (Mouse) OX=10090 GN=Tagln PE=1 SV=3	0.0598646	11.5761	1.24e-09	9.98347	0.0540122
P38060	Hydroxymethylglutaryl-CoA lyase, mitochondrial OS=Mus musculus (Mouse) OX=10090 GN=Hmgcl PE=1 SV=2	0.0941637	7.35952	6.73e-12	13.1493	0.0883113
P38647	Stress-70 protein, mitochondrial OS=Mus musculus (Mouse) OX=10090 GN=Hspa9 PE=1 SV=3	0.102805	6.74093	1.18e-17	25.0181	0.0969524
P39655	Arachidonate 12-lipoxygenase, 12S-type OS=Mus musculus (Mouse) OX=10090 GN=Alox12 PE=1 SV=4	0.259911	2.6663	4.58e-06	6.02701	0.254059
P40124	Adenylyl cyclase-associated protein 1 OS=Mus musculus (Mouse) OX=10090 GN=Cap1 PE=1 SV=4	0.192343	3.60293	2.79e-10	10.826	0.186491
P40142	Transketolase OS=Mus musculus (Mouse) OX=10090 GN=Tkt PE=1 SV=1	0.0524269	13.2184	7.14e-08	7.90875	0.0465746
P40336	Vacuolar protein sorting-associated protein 26A OS=Mus musculus (Mouse) OX=10090 GN=Vps26a PE=1 SV=1	0.209173	3.31305	1.05e-11	12.856	0.20332
P40630	Transcription factor A, mitochondrial OS=Mus musculus (Mouse) OX=10090 GN=Tfam PE=1 SV=2	0.0272322	25.4478	1.48e-07	7.562	0.0213799
P41105	60S ribosomal protein L28 OS=Mus musculus (Mouse) OX=10090 GN=Rpl28 PE=1 SV=2	0.157675	4.39512	6.74e-12	20.7008	0.151823
P41216	Long-chain-fatty-acid--CoA ligase 1 OS=Mus musculus (Mouse) OX=10090 GN=Acsl1 PE=1 SV=2	0.0529505	13.0877	9.18e-15	18.2273	0.0470981
P42125	Enoyl-CoA delta isomerase 1, mitochondrial OS=Mus musculus (Mouse) OX=10090 GN=Eci1 PE=1 SV=2	0.0388175	17.8528	5.65e-11	11.7814	0.0329651
P42208	Septin-2 OS=Mus musculus (Mouse) OX=10090 GN=Septin2 PE=1 SV=2	0.0853161	8.12274	0.00336023	3.2875	0.0794637
P42225	Signal transducer and activator of transcription 1 OS=Mus musculus (Mouse) OX=10090 GN=Stat1 PE=1 SV=1	0.350597	1.97663	9.3e-07	6.72346	0.344744
P42227	Signal transducer and activator of transcription 3 OS=Mus musculus (Mouse) OX=10090 GN=Stat3 PE=1 SV=2	0.274016	2.52905	1.72e-07	7.49358	0.268164
P42669	Transcriptional activator protein Pur-alpha OS=Mus musculus (Mouse) OX=10090 GN=Pura PE=1 SV=1	0.0308137	22.49	6.85e-06	5.85451	0.0249613
P42703	Leukemia inhibitory factor receptor OS=Mus musculus (Mouse) OX=10090 GN=Lifr PE=1 SV=1	0.374104	1.85243	0.000522	4.47657	0.368252
P42932	T-complex protein 1 subunit theta OS=Mus musculus (Mouse) OX=10090 GN=Cct8 PE=1 SV=3	0.208107	3.33002	3.55e-13	15.2435	0.202254
P43023	Cytochrome c oxidase subunit 6A2, mitochondrial OS=Mus musculus (Mouse) OX=10090 GN=Cox6a2 PE=1 SV=2	0.0429083	16.1507	0.0001	4.73508	0.037056
P43024	Cytochrome c oxidase subunit 6A1, mitochondrial OS=Mus musculus (Mouse) OX=10090 GN=Cox6a1 PE=1 SV=2	0.0312525	22.1742	4e-07	7.10358	0.0254001
P43274	Histone H1.4 OS=Mus musculus (Mouse) OX=10090 GN=H1-4 PE=1 SV=2	0.0117544	58.9566	0.00432399	3.18072	0.00590203
P43277	Histone H1.3 OS=Mus musculus (Mouse) OX=10090 GN=H1-3 PE=1 SV=2	0.016719	41.4499	5.09e-05	5.0146	0.0108666
P45376	Aldo-keto reductase family 1 member B1 OS=Mus musculus (Mouse) OX=10090 GN=Akr1b1 PE=1 SV=3	0.0577147	12.0073	5.83e-12	13.2456	0.0518623
P45591	Cofilin-2 OS=Mus musculus (Mouse) OX=10090 GN=Cfl2 PE=1 SV=1	0.141008	4.91461	7.33e-17	22.9574	0.135156
P45952	Medium-chain specific acyl-CoA dehydrogenase, mitochondrial OS=Mus musculus (Mouse) OX=10090 GN=Acadm PE=1 SV=1	0.0531848	13.03	5.07e-14	16.7757	0.0473324
P46412	Glutathione peroxidase 3 OS=Mus musculus (Mouse) OX=10090 GN=Gpx3 PE=1 SV=2	0.473712	1.46291	1.18e-08	11.785	0.46786
P46460	Vesicle-fusing ATPase OS=Mus musculus (Mouse) OX=10090 GN=Nsf PE=1 SV=2	0.0582248	11.9021	2.4e-05	5.3256	0.0523724
P46471	26S proteasome regulatory subunit 7 OS=Mus musculus (Mouse) OX=10090 GN=Psmc2 PE=1 SV=5	0.168355	4.1163	1.8e-14	17.6434	0.162503
P46638	Ras-related protein Rab-11B OS=Mus musculus (Mouse) OX=10090 GN=Rab11b PE=1 SV=3	0.239476	2.89382	4.72e-15	18.822	0.233624
P46935	E3 ubiquitin-protein ligase NEDD4 OS=Mus musculus (Mouse) OX=10090 GN=Nedd4 PE=1 SV=3	0.672017	1.03122	6.41e-12	13.1822	0.666165
P46978	Dolichyl-diphosphooligosaccharide--protein glycosyltransferase subunit STT3A OS=Mus musculus (Mouse) OX=10090 GN=Stt3a PE=1 SV=1	0.124718	5.55652	1.65e-07	9.54952	0.118866
P47199	Quinone oxidoreductase OS=Mus musculus (Mouse) OX=10090 GN=Cryz PE=1 SV=1	0.0385999	17.9534	0.000547	4.04029	0.0327475
P47738	Aldehyde dehydrogenase, mitochondrial OS=Mus musculus (Mouse) OX=10090 GN=Aldh2 PE=1 SV=1	0.12625	5.48909	6.06e-17	23.1648	0.120398
P47753	F-actin-capping protein subunit alpha-1 OS=Mus musculus (Mouse) OX=10090 GN=Capza1 PE=1 SV=4	0.0689639	10.0487	4.53e-06	6.03132	0.0631115
P47754	F-actin-capping protein subunit alpha-2 OS=Mus musculus (Mouse) OX=10090 GN=Capza2 PE=1 SV=3	0.110551	6.26858	1.18e-19	31.0212	0.104699
P47757	F-actin-capping protein subunit beta OS=Mus musculus (Mouse) OX=10090 GN=Capzb PE=1 SV=3	0.129271	5.36082	1.7e-20	33.9363	0.123419
P47758	Signal recognition particle receptor subunit beta OS=Mus musculus (Mouse) OX=10090 GN=Srprb PE=1 SV=1	0.228773	3.0292	5.23e-07	8.68067	0.222921
P47791	Glutathione reductase, mitochondrial OS=Mus musculus (Mouse) OX=10090 GN=Gsr PE=1 SV=3	0.0545036	12.7148	3.05e-13	15.3584	0.0486512
P47802	Metaxin-1 OS=Mus musculus (Mouse) OX=10090 GN=Mtx1 PE=1 SV=1	0.0491437	14.1015	5.43e-08	8.04036	0.0432913
P47809	Dual specificity mitogen-activated protein kinase kinase 4 OS=Mus musculus (Mouse) OX=10090 GN=Map2k4 PE=1 SV=2	0.103703	6.68254	1.43e-06	6.53264	0.0978508
P47857	ATP-dependent 6-phosphofructokinase, muscle type OS=Mus musculus (Mouse) OX=10090 GN=Pfkm PE=1 SV=3	0.192805	3.59431	2.37e-20	33.4232	0.186953
P47911	60S ribosomal protein L6 OS=Mus musculus (Mouse) OX=10090 GN=Rpl6 PE=1 SV=3	0.145206	4.77253	9.84e-10	10.113	0.139354
P47915	60S ribosomal protein L29 OS=Mus musculus (Mouse) OX=10090 GN=Rpl29 PE=1 SV=2	0.154946	4.47251	5.09e-18	26.0279	0.149094
P47934	Carnitine O-acetyltransferase OS=Mus musculus (Mouse) OX=10090 GN=Crat PE=1 SV=3	0.0397925	17.4153	3.5e-11	12.08	0.0339402
P47941	Crk-like protein OS=Mus musculus (Mouse) OX=10090 GN=Crkl PE=1 SV=2	0.201957	3.43143	1.06e-09	10.0731	0.196104
P47962	60S ribosomal protein L5 OS=Mus musculus (Mouse) OX=10090 GN=Rpl5 PE=1 SV=3	0.0996301	6.95573	5.38e-14	16.7274	0.0937777
P47964	60S ribosomal protein L36 OS=Mus musculus (Mouse) OX=10090 GN=Rpl36 PE=1 SV=2	0.137879	5.02615	4.51e-06	6.03366	0.132026
P47968	Ribose-5-phosphate isomerase OS=Mus musculus (Mouse) OX=10090 GN=Rpia PE=1 SV=2	0.0229571	30.1867	0.00153925	3.61384	0.0171048
P48036	Annexin A5 OS=Mus musculus (Mouse) OX=10090 GN=Anxa5 PE=1 SV=1	0.101098	6.85475	5.82e-14	16.6623	0.0952454
P48678	Prelamin-A/C OS=Mus musculus (Mouse) OX=10090 GN=Lmna PE=1 SV=2	0.0313728	22.0892	1.15e-09	10.0272	0.0255205
P48722	Heat shock 70 kDa protein 4L OS=Mus musculus (Mouse) OX=10090 GN=Hspa4l PE=1 SV=2	0.128019	5.41324	3.88e-09	9.37165	0.122167
P48758	Carbonyl reductase [NADPH] 1 OS=Mus musculus (Mouse) OX=10090 GN=Cbr1 PE=1 SV=3	0.0668139	10.3721	3.44e-14	17.0946	0.0609615
P48774	Glutathione S-transferase Mu 5 OS=Mus musculus (Mouse) OX=10090 GN=Gstm5 PE=1 SV=1	0.0627447	11.0448	2.35e-12	13.8696	0.0568923
P48787	Troponin I, cardiac muscle OS=Mus musculus (Mouse) OX=10090 GN=Tnni3 PE=1 SV=2	0.165165	4.1958	1.52e-20	34.1196	0.159313
P48962	ADP/ATP translocase 1 OS=Mus musculus (Mouse) OX=10090 GN=Slc25a4 PE=1 SV=4	0.0359722	19.2649	1.16e-12	14.3714	0.0301198
P49312	Heterogeneous nuclear ribonucleoprotein A1 OS=Mus musculus (Mouse) OX=10090 GN=Hnrnpa1 PE=1 SV=2	0.308052	2.24962	4.48e-11	11.9255	0.302199
P49442	Inositol polyphosphate 1-phosphatase OS=Mus musculus (Mouse) OX=10090 GN=Inpp1 PE=1 SV=2	0.0800169	8.66067	2.25e-06	7.66298	0.0741645
P49443	Protein phosphatase 1A OS=Mus musculus (Mouse) OX=10090 GN=Ppm1a PE=1 SV=1	0.13478	5.14173	1.32e-05	6.5365	0.128927
P49722	Proteasome subunit alpha type-2 OS=Mus musculus (Mouse) OX=10090 GN=Psma2 PE=1 SV=3	0.143938	4.81459	7.37e-06	5.82321	0.138085
P49813	Tropomodulin-1 OS=Mus musculus (Mouse) OX=10090 GN=Tmod1 PE=1 SV=2	0.23165	2.99159	4.14e-15	18.9401	0.225797
P49817	Caveolin-1 OS=Mus musculus (Mouse) OX=10090 GN=Cav1 PE=1 SV=1	0.0385068	17.9968	1.83e-07	7.46326	0.0326544
P50136	2-oxoisovalerate dehydrogenase subunit alpha, mitochondrial OS=Mus musculus (Mouse) OX=10090 GN=Bckdha PE=1 SV=1	0.21517	3.22071	1.64e-18	27.4442	0.209317
P50247	Adenosylhomocysteinase OS=Mus musculus (Mouse) OX=10090 GN=Ahcy PE=1 SV=3	0.0444642	15.5856	2.9e-10	10.8055	0.0386119
P50396	Rab GDP dissociation inhibitor alpha OS=Mus musculus (Mouse) OX=10090 GN=Gdi1 PE=1 SV=3	0.105602	6.56236	2.61e-15	19.3664	0.0997498
P50462	Cysteine and glycine-rich protein 3 OS=Mus musculus (Mouse) OX=10090 GN=Csrp3 PE=1 SV=1	0.0812747	8.52664	1.04e-11	12.8621	0.0754223
P50544	Very long-chain specific acyl-CoA dehydrogenase, mitochondrial OS=Mus musculus (Mouse) OX=10090 GN=Acadvl PE=1 SV=3	0.0596078	11.626	7.96e-16	20.4986	0.0537554
P50580	Proliferation-associated protein 2G4 OS=Mus musculus (Mouse) OX=10090 GN=Pa2g4 PE=1 SV=3	0.137335	5.04605	6.38e-11	11.7076	0.131483
P50752	Troponin T, cardiac muscle OS=Mus musculus (Mouse) OX=10090 GN=Tnnt2 PE=1 SV=2	0.114554	6.04953	1.23e-22	42.5938	0.108702
P51125	Calpastatin OS=Mus musculus (Mouse) OX=10090 GN=Cast PE=1 SV=2	0.210837	3.2869	3.34e-10	10.7226	0.204984
P51150	Ras-related protein Rab-7a OS=Mus musculus (Mouse) OX=10090 GN=Rab7a PE=1 SV=2	0.349643	1.98202	3.95e-14	16.9818	0.343791
P51163	Uroporphyrinogen-III synthase OS=Mus musculus (Mouse) OX=10090 GN=Uros PE=1 SV=1	0.14735	4.70308	0.000104	4.72143	0.141498
P51174	Long-chain specific acyl-CoA dehydrogenase, mitochondrial OS=Mus musculus (Mouse) OX=10090 GN=Acadl PE=1 SV=2	0.0348388	19.8916	7.77e-11	11.5864	0.0289865
P51637	Caveolin-3 OS=Mus musculus (Mouse) OX=10090 GN=Cav3 PE=1 SV=1	0.0159115	43.5533	4.67e-06	6.01837	0.0100592
P51660	Peroxisomal multifunctional enzyme type 2 OS=Mus musculus (Mouse) OX=10090 GN=Hsd17b4 PE=1 SV=3	0.193523	3.58097	9.14e-13	14.5428	0.18767
P51667	Myosin regulatory light chain 2, ventricular/cardiac muscle isoform OS=Mus musculus (Mouse) OX=10090 GN=Myl2 PE=1 SV=3	0.0634615	10.92	3.62e-14	17.0541	0.0576091
P51859	Hepatoma-derived growth factor OS=Mus musculus (Mouse) OX=10090 GN=Hdgf PE=1 SV=2	0.10015	6.91962	1.25e-07	7.64178	0.0942976
P51881	ADP/ATP translocase 2 OS=Mus musculus (Mouse) OX=10090 GN=Slc25a5 PE=1 SV=3	0.0364109	19.0327	1.39e-10	11.2367	0.0305586
P52430	Serum paraoxonase/arylesterase 1 OS=Mus musculus (Mouse) OX=10090 GN=Pon1 PE=1 SV=2	0.207388	3.34157	0.000364	4.20739	0.201535
P52480	Pyruvate kinase PKM OS=Mus musculus (Mouse) OX=10090 GN=Pkm PE=1 SV=4	0.114165	6.07016	2.66e-20	33.24	0.108313
P52503	NADH dehydrogenase [ubiquinone] iron-sulfur protein 6, mitochondrial OS=Mus musculus (Mouse) OX=10090 GN=Ndufs6 PE=1 SV=2	0.0930597	7.44683	1.34e-11	12.6958	0.0872073
P52825	Carnitine O-palmitoyltransferase 2, mitochondrial OS=Mus musculus (Mouse) OX=10090 GN=Cpt2 PE=1 SV=2	0.0376454	18.4086	2.36e-11	12.3288	0.031793
P53026	60S ribosomal protein L10a OS=Mus musculus (Mouse) OX=10090 GN=Rpl10a PE=1 SV=3	0.140644	4.92734	9.57e-22	38.7614	0.134792
P53395	Lipoamide acyltransferase component of branched-chain alpha-keto acid dehydrogenase complex, mitochondrial OS=Mus musculus (Mouse) OX=10090 GN=Dbt PE=1 SV=2	0.0381594	18.1607	3.48e-12	13.5979	0.032307
P53702	Cytochrome c-type heme lyase OS=Mus musculus (Mouse) OX=10090 GN=Hccs PE=1 SV=2	0.138163	5.01583	2.36e-17	24.2199	0.13231
P53808	Phosphatidylcholine transfer protein OS=Mus musculus (Mouse) OX=10090 GN=Pctp PE=1 SV=2	0.0471487	14.6982	1.19e-06	8.09478	0.0412963
P53810	Phosphatidylinositol transfer protein alpha isoform OS=Mus musculus (Mouse) OX=10090 GN=Pitpna PE=1 SV=2	0.150871	4.59332	1.98e-13	15.6899	0.145019
P53986	Monocarboxylate transporter 1 OS=Mus musculus (Mouse) OX=10090 GN=Slc16a1 PE=1 SV=1	0.122814	5.6427	4.31e-15	18.9049	0.116961
P53994	Ras-related protein Rab-2A OS=Mus musculus (Mouse) OX=10090 GN=Rab2a PE=1 SV=1	0.255706	2.71014	4.91e-14	16.8022	0.249854
P54071	Isocitrate dehydrogenase [NADP], mitochondrial OS=Mus musculus (Mouse) OX=10090 GN=Idh2 PE=1 SV=3	0.0341634	20.2849	3.89e-09	9.3701	0.028311
P54116	Erythrocyte band 7 integral membrane protein OS=Mus musculus (Mouse) OX=10090 GN=Stom PE=1 SV=3	0.0735696	9.41965	0.00047	4.10249	0.0677172
P54726	UV excision repair protein RAD23 homolog A OS=Mus musculus (Mouse) OX=10090 GN=Rad23a PE=1 SV=2	0.120444	5.7537	1.14e-05	5.63997	0.114592
P54728	UV excision repair protein RAD23 homolog B OS=Mus musculus (Mouse) OX=10090 GN=Rad23b PE=1 SV=2	0.236086	2.93537	5e-13	14.9874	0.230233
P54775	26S proteasome regulatory subunit 6B OS=Mus musculus (Mouse) OX=10090 GN=Psmc4 PE=1 SV=2	0.145703	4.75625	4.84e-12	13.3721	0.139851
P54797	Transport and Golgi organization 2 homolog OS=Mus musculus (Mouse) OX=10090 GN=Tango2 PE=1 SV=1	0.154011	4.49967	2.63e-08	8.39444	0.148159
P54822	Adenylosuccinate lyase OS=Mus musculus (Mouse) OX=10090 GN=Adsl PE=1 SV=2	0.0978287	7.08381	7.68e-05	5.51014	0.0919763
P54823	Probable ATP-dependent RNA helicase DDX6 OS=Mus musculus (Mouse) OX=10090 GN=Ddx6 PE=1 SV=1	0.440495	1.57323	3.61e-08	8.2392	0.434642
P55096	ATP-binding cassette sub-family D member 3 OS=Mus musculus (Mouse) OX=10090 GN=Abcd3 PE=1 SV=2	0.195177	3.55063	3.05e-16	21.4582	0.189325
P55264	Adenosine kinase OS=Mus musculus (Mouse) OX=10090 GN=Adk PE=1 SV=2	0.135806	5.10287	3.3e-16	21.3762	0.129954
P55302	Alpha-2-macroglobulin receptor-associated protein OS=Mus musculus (Mouse) OX=10090 GN=Lrpap1 PE=1 SV=1	0.310615	2.23106	6.85e-13	14.7539	0.304763
P56135	ATP synthase subunit f, mitochondrial OS=Mus musculus (Mouse) OX=10090 GN=Atp5mf PE=1 SV=3	0.0300914	23.0298	0.00407051	3.20637	0.024239
P56375	Acylphosphatase-2 OS=Mus musculus (Mouse) OX=10090 GN=Acyp2 PE=1 SV=2	0.0648924	10.6792	6.02e-11	11.7428	0.05904
P56376	Acylphosphatase-1 OS=Mus musculus (Mouse) OX=10090 GN=Acyp1 PE=1 SV=2	0.0593392	11.6786	1.66e-11	12.5534	0.0534868
P56379	ATP synthase subunit ATP5MPL, mitochondrial OS=Mus musculus (Mouse) OX=10090 GN=Atp5mpl PE=1 SV=1	0.0402493	17.2177	8.53e-09	8.96201	0.0343969
P56380	Bis(5'-nucleosyl)-tetraphosphatase [asymmetrical] OS=Mus musculus (Mouse) OX=10090 GN=Nudt2 PE=1 SV=3	0.0389069	17.8117	3.43e-07	7.17402	0.0330546
P56382	ATP synthase subunit epsilon, mitochondrial OS=Mus musculus (Mouse) OX=10090 GN=Atp5f1e PE=1 SV=2	0.0198118	34.9791	0.000112	4.69138	0.0139594
P56391	Cytochrome c oxidase subunit 6B1 OS=Mus musculus (Mouse) OX=10090 GN=Cox6b1 PE=1 SV=2	0.0464545	14.9178	9.34e-09	8.91522	0.0406021
P56395	Cytochrome b5 OS=Mus musculus (Mouse) OX=10090 GN=Cyb5a PE=1 SV=2	0.154154	4.49549	9.11e-08	7.79218	0.148302
P56399	Ubiquitin carboxyl-terminal hydrolase 5 OS=Mus musculus (Mouse) OX=10090 GN=Usp5 PE=1 SV=1	0.0980231	7.06977	9.46e-10	10.1348	0.0921707
P56480	ATP synthase subunit beta, mitochondrial OS=Mus musculus (Mouse) OX=10090 GN=Atp5f1b PE=1 SV=2	0.0369999	18.7298	1.24e-11	12.7442	0.0311475
P56501	Mitochondrial uncoupling protein 3 OS=Mus musculus (Mouse) OX=10090 GN=Ucp3 PE=1 SV=1	0.0810591	8.54932	5.32e-05	5.71774	0.0752067
P56695	Wolframin OS=Mus musculus (Mouse) OX=10090 GN=Wfs1 PE=1 SV=1	0.303897	2.28038	1.89e-07	9.44403	0.298044
P56959	RNA-binding protein FUS OS=Mus musculus (Mouse) OX=10090 GN=Fus PE=1 SV=1	0.312034	2.22091	4.41e-17	23.5149	0.306181
P57759	Endoplasmic reticulum resident protein 29 OS=Mus musculus (Mouse) OX=10090 GN=Erp29 PE=1 SV=2	0.13729	5.04771	2.58e-05	6.13592	0.131438
P57780	Alpha-actinin-4 OS=Mus musculus (Mouse) OX=10090 GN=Actn4 PE=1 SV=1	0.186639	3.71305	5.3e-19	28.9293	0.180786
P58064	28S ribosomal protein S6, mitochondrial OS=Mus musculus (Mouse) OX=10090 GN=Mrps6 PE=1 SV=3	0.136839	5.06433	6.78e-12	20.6909	0.130987
P58252	Elongation factor 2 OS=Mus musculus (Mouse) OX=10090 GN=Eef2 PE=1 SV=2	0.184258	3.76102	3.03e-20	33.0414	0.178406
P58281	Dynamin-like 120 kDa protein, mitochondrial OS=Mus musculus (Mouse) OX=10090 GN=Opa1 PE=1 SV=1	0.0535878	12.932	4.6e-16	21.0406	0.0477354
P58389	Serine/threonine-protein phosphatase 2A activator OS=Mus musculus (Mouse) OX=10090 GN=Ptpa PE=1 SV=1	0.0680401	10.1852	0.00135548	3.66652	0.0621877
P58771	Tropomyosin alpha-1 chain OS=Mus musculus (Mouse) OX=10090 GN=Tpm1 PE=1 SV=1	0.0917238	7.55529	5.51e-21	35.7552	0.0858714
P58774	Tropomyosin beta chain OS=Mus musculus (Mouse) OX=10090 GN=Tpm2 PE=1 SV=1	0.0983376	7.04715	8.61e-05	5.44619	0.0924853
P59017	Bcl-2-like protein 13 OS=Mus musculus (Mouse) OX=10090 GN=Bcl2l13 PE=1 SV=2	0.0391999	17.6786	8.24e-10	10.2112	0.0333476
P59325	Eukaryotic translation initiation factor 5 OS=Mus musculus (Mouse) OX=10090 GN=Eif5 PE=1 SV=1	0.104256	6.6471	0.00557273	3.27119	0.0984036
P59999	Actin-related protein 2/3 complex subunit 4 OS=Mus musculus (Mouse) OX=10090 GN=Arpc4 PE=1 SV=3	0.0976235	7.0987	8.77e-13	14.5729	0.0917711
P60122	RuvB-like 1 OS=Mus musculus (Mouse) OX=10090 GN=Ruvbl1 PE=1 SV=1	0.187541	3.6952	0.0022008	3.73899	0.181688
P60229	Eukaryotic translation initiation factor 3 subunit E OS=Mus musculus (Mouse) OX=10090 GN=Eif3e PE=1 SV=1	0.28202	2.45727	9.72e-08	9.96806	0.276168
P60335	Poly(rC)-binding protein 1 OS=Mus musculus (Mouse) OX=10090 GN=Pcbp1 PE=1 SV=1	0.295582	2.34452	1.07e-15	20.2148	0.28973
P60603	Reactive oxygen species modulator 1 OS=Mus musculus (Mouse) OX=10090 GN=Romo1 PE=2 SV=1	0.107659	6.43698	3.59e-08	10.7961	0.101807
P60710	Actin, cytoplasmic 1 OS=Mus musculus (Mouse) OX=10090 GN=Actb PE=1 SV=1	0.163337	4.24276	9.02e-16	20.3764	0.157485
P60766	Cell division control protein 42 homolog OS=Mus musculus (Mouse) OX=10090 GN=Cdc42 PE=1 SV=2	0.21498	3.22356	6.95e-08	7.92183	0.209128
P60843	Eukaryotic initiation factor 4A-I OS=Mus musculus (Mouse) OX=10090 GN=Eif4a1 PE=1 SV=1	0.289858	2.39083	6.91e-14	16.5232	0.284006
P60867	40S ribosomal protein S20 OS=Mus musculus (Mouse) OX=10090 GN=Rps20 PE=1 SV=1	0.0821649	8.43426	7.15e-12	13.109	0.0763125
P61014	Cardiac phospholamban OS=Mus musculus (Mouse) OX=10090 GN=Pln PE=1 SV=1	0.439331	1.5774	1.64e-05	6.40384	0.433479
P61021	Ras-related protein Rab-5B OS=Mus musculus (Mouse) OX=10090 GN=Rab5b PE=1 SV=1	0.238319	2.90786	1.87e-09	13.5864	0.232467
P61027	Ras-related protein Rab-10 OS=Mus musculus (Mouse) OX=10090 GN=Rab10 PE=1 SV=1	0.158599	4.36951	1.52e-11	12.6125	0.152747
P61082	NEDD8-conjugating enzyme Ubc12 OS=Mus musculus (Mouse) OX=10090 GN=Ube2m PE=1 SV=1	0.171455	4.04188	1.62e-06	7.88457	0.165602
P61087	Ubiquitin-conjugating enzyme E2 K OS=Mus musculus (Mouse) OX=10090 GN=Ube2k PE=1 SV=3	0.229476	3.01992	9.42e-15	18.2046	0.223624
P61089	Ubiquitin-conjugating enzyme E2 N OS=Mus musculus (Mouse) OX=10090 GN=Ube2n PE=1 SV=1	0.0989219	7.00553	6.13e-10	10.3769	0.0930695
P61148	Fibroblast growth factor 1 OS=Mus musculus (Mouse) OX=10090 GN=Fgf1 PE=1 SV=1	0.264907	2.61601	5.24e-14	16.7489	0.259055
P61161	Actin-related protein 2 OS=Mus musculus (Mouse) OX=10090 GN=Actr2 PE=1 SV=1	0.167112	4.14693	2.26e-16	21.7634	0.161259
P61164	Alpha-centractin OS=Mus musculus (Mouse) OX=10090 GN=Actr1a PE=1 SV=1	0.174187	3.97849	1.34e-13	15.997	0.168334
P61202	COP9 signalosome complex subunit 2 OS=Mus musculus (Mouse) OX=10090 GN=Cops2 PE=1 SV=1	0.142369	4.86763	6.88e-11	11.6608	0.136517
P61205	ADP-ribosylation factor 3 OS=Mus musculus (Mouse) OX=10090 GN=Arf3 PE=2 SV=2	0.196177	3.53253	5e-14	16.7863	0.190324
P61222	ATP-binding cassette sub-family E member 1 OS=Mus musculus (Mouse) OX=10090 GN=Abce1 PE=1 SV=1	0.139421	4.97057	1.76e-12	14.0738	0.133568
P61255	60S ribosomal protein L26 OS=Mus musculus (Mouse) OX=10090 GN=Rpl26 PE=1 SV=1	0.150263	4.61191	5.26e-05	5.72398	0.144411
P61358	60S ribosomal protein L27 OS=Mus musculus (Mouse) OX=10090 GN=Rpl27 PE=1 SV=2	0.113164	6.12385	2.95e-14	17.2229	0.107312
P61759	Prefoldin subunit 3 OS=Mus musculus (Mouse) OX=10090 GN=Vbp1 PE=1 SV=2	0.179367	3.86358	2.33e-09	9.64395	0.173515
P61804	Dolichyl-diphosphooligosaccharide--protein glycosyltransferase subunit DAD1 OS=Mus musculus (Mouse) OX=10090 GN=Dad1 PE=1 SV=3	0.111809	6.19807	3.96e-06	6.08912	0.105957
P61979	Heterogeneous nuclear ribonucleoprotein K OS=Mus musculus (Mouse) OX=10090 GN=Hnrnpk PE=1 SV=1	0.364322	1.90216	1.14e-09	14.1134	0.358469
P61982	14-3-3 protein gamma OS=Mus musculus (Mouse) OX=10090 GN=Ywhag PE=1 SV=2	0.115131	6.01922	1.4e-13	15.9625	0.109279
P62071	Ras-related protein R-Ras2 OS=Mus musculus (Mouse) OX=10090 GN=Rras2 PE=1 SV=1	0.0486233	14.2524	2.81e-10	10.8228	0.042771
P62082	40S ribosomal protein S7 OS=Mus musculus (Mouse) OX=10090 GN=Rps7 PE=2 SV=1	0.162704	4.25927	1.07e-20	34.6729	0.156852
P62192	26S proteasome regulatory subunit 4 OS=Mus musculus (Mouse) OX=10090 GN=Psmc1 PE=1 SV=1	0.168835	4.10459	5.54e-10	10.4341	0.162983
P62196	26S proteasome regulatory subunit 8 OS=Mus musculus (Mouse) OX=10090 GN=Psmc5 PE=1 SV=1	0.153883	4.50341	2.86e-09	9.53398	0.148031
P62242	40S ribosomal protein S8 OS=Mus musculus (Mouse) OX=10090 GN=Rps8 PE=1 SV=2	0.130744	5.30043	1.99e-19	30.2822	0.124892
P62245	40S ribosomal protein S15a OS=Mus musculus (Mouse) OX=10090 GN=Rps15a PE=1 SV=2	0.135315	5.1214	1.41e-14	17.8514	0.129462
P62259	14-3-3 protein epsilon OS=Mus musculus (Mouse) OX=10090 GN=Ywhae PE=1 SV=1	0.132787	5.21888	1.9e-17	24.4686	0.126935
P62264	40S ribosomal protein S14 OS=Mus musculus (Mouse) OX=10090 GN=Rps14 PE=1 SV=3	0.171647	4.03736	2.94e-19	29.7319	0.165795
P62267	40S ribosomal protein S23 OS=Mus musculus (Mouse) OX=10090 GN=Rps23 PE=1 SV=3	0.104869	6.60823	5.56e-06	7.07447	0.0990168
P62270	40S ribosomal protein S18 OS=Mus musculus (Mouse) OX=10090 GN=Rps18 PE=1 SV=3	0.0856132	8.09455	3.28e-10	10.7329	0.0797608
P62281	40S ribosomal protein S11 OS=Mus musculus (Mouse) OX=10090 GN=Rps11 PE=1 SV=3	0.110997	6.24339	1.01e-06	6.68719	0.105145
P62301	40S ribosomal protein S13 OS=Mus musculus (Mouse) OX=10090 GN=Rps13 PE=1 SV=2	0.140938	4.91704	1.24e-11	12.7453	0.135086
P62317	Small nuclear ribonucleoprotein Sm D2 OS=Mus musculus (Mouse) OX=10090 GN=Snrpd2 PE=1 SV=1	0.197887	3.502	5.34e-06	5.96113	0.192035
P62320	Small nuclear ribonucleoprotein Sm D3 OS=Mus musculus (Mouse) OX=10090 GN=Snrpd3 PE=1 SV=1	0.118924	5.82727	1.49e-08	8.67967	0.113071
P62331	ADP-ribosylation factor 6 OS=Mus musculus (Mouse) OX=10090 GN=Arf6 PE=1 SV=2	0.10971	6.31667	5.89e-05	4.95412	0.103857
P62334	26S proteasome regulatory subunit 10B OS=Mus musculus (Mouse) OX=10090 GN=Psmc6 PE=1 SV=1	0.165335	4.1915	9.03e-10	10.1603	0.159482
P62631	Elongation factor 1-alpha 2 OS=Mus musculus (Mouse) OX=10090 GN=Eef1a2 PE=1 SV=1	0.1057	6.55631	1.31e-18	27.7352	0.0998473
P62702	40S ribosomal protein S4, X isoform OS=Mus musculus (Mouse) OX=10090 GN=Rps4x PE=1 SV=2	0.140389	4.93628	2.34e-16	21.7303	0.134537
P62715	Serine/threonine-protein phosphatase 2A catalytic subunit beta isoform OS=Mus musculus (Mouse) OX=10090 GN=Ppp2cb PE=1 SV=1	0.199546	3.47287	3.67e-08	10.7776	0.193694
P62717	60S ribosomal protein L18a OS=Mus musculus (Mouse) OX=10090 GN=Rpl18a PE=1 SV=1	0.147592	4.69539	5.9e-13	24.746	0.141739
P62743	AP-2 complex subunit sigma OS=Mus musculus (Mouse) OX=10090 GN=Ap2s1 PE=1 SV=1	0.137878	5.02619	2.92e-11	12.1934	0.132025
P62751	60S ribosomal protein L23a OS=Mus musculus (Mouse) OX=10090 GN=Rpl23a PE=1 SV=1	0.121726	5.69313	1.16e-08	8.80394	0.115873
P62754	40S ribosomal protein S6 OS=Mus musculus (Mouse) OX=10090 GN=Rps6 PE=1 SV=1	0.129553	5.34918	1.15e-15	20.1391	0.1237
P62814	V-type proton ATPase subunit B, brain isoform OS=Mus musculus (Mouse) OX=10090 GN=Atp6v1b2 PE=1 SV=1	0.253885	2.72958	6.65e-06	6.96032	0.248033
P62821	Ras-related protein Rab-1A OS=Mus musculus (Mouse) OX=10090 GN=Rab1A PE=1 SV=3	0.210424	3.29335	2.31e-15	19.4814	0.204572
P62827	GTP-binding nuclear protein Ran OS=Mus musculus (Mouse) OX=10090 GN=Ran PE=1 SV=3	0.0874854	7.92132	1.17e-05	5.6272	0.081633
P62835	Ras-related protein Rap-1A OS=Mus musculus (Mouse) OX=10090 GN=Rap1a PE=1 SV=1	0.109823	6.31016	9.91e-10	10.1091	0.103971
P62843	40S ribosomal protein S15 OS=Mus musculus (Mouse) OX=10090 GN=Rps15 PE=1 SV=2	0.12735	5.44169	3.14e-09	13.057	0.121498
P62849	40S ribosomal protein S24 OS=Mus musculus (Mouse) OX=10090 GN=Rps24 PE=1 SV=1	0.126989	5.45717	2.9e-21	36.8272	0.121136
P62852	40S ribosomal protein S25 OS=Mus musculus (Mouse) OX=10090 GN=Rps25 PE=1 SV=1	0.228258	3.03603	0.000363	4.20796	0.222406
P62855	40S ribosomal protein S26 OS=Mus musculus (Mouse) OX=10090 GN=Rps26 PE=1 SV=3	0.142984	4.8467	1.88e-16	21.9566	0.137132
P62858	40S ribosomal protein S28 OS=Mus musculus (Mouse) OX=10090 GN=Rps28 PE=1 SV=1	0.129195	5.36397	5.62e-07	6.94951	0.123343
P62869	Elongin-B OS=Mus musculus (Mouse) OX=10090 GN=Elob PE=1 SV=1	0.108462	6.38932	0.00406532	3.42972	0.10261
P62874	Guanine nucleotide-binding protein G(I)/G(S)/G(T) subunit beta-1 OS=Mus musculus (Mouse) OX=10090 GN=Gnb1 PE=1 SV=3	0.11754	5.89587	4.9e-17	23.3981	0.111688
P62889	60S ribosomal protein L30 OS=Mus musculus (Mouse) OX=10090 GN=Rpl30 PE=1 SV=2	0.13194	5.25237	5.78e-09	12.4566	0.126088
P62897	Cytochrome c, somatic OS=Mus musculus (Mouse) OX=10090 GN=Cycs PE=1 SV=2	0.0332673	20.8313	2.75e-08	8.37196	0.0274149
P62900	60S ribosomal protein L31 OS=Mus musculus (Mouse) OX=10090 GN=Rpl31 PE=1 SV=1	0.146655	4.72537	3.42e-20	32.8574	0.140803
P62908	40S ribosomal protein S3 OS=Mus musculus (Mouse) OX=10090 GN=Rps3 PE=1 SV=1	0.136833	5.06456	5.97e-21	35.6207	0.130981
P62918	60S ribosomal protein L8 OS=Mus musculus (Mouse) OX=10090 GN=Rpl8 PE=1 SV=2	0.153282	4.52108	2.36e-18	26.9821	0.14743
P62960	Y-box-binding protein 1 OS=Mus musculus (Mouse) OX=10090 GN=Ybx1 PE=1 SV=3	0.189937	3.64858	1.9e-12	22.7137	0.184084
P62962	Profilin-1 OS=Mus musculus (Mouse) OX=10090 GN=Pfn1 PE=1 SV=2	0.13643	5.07953	5.61e-14	16.6919	0.130578
P62984	Ubiquitin-60S ribosomal protein L40 OS=Mus musculus (Mouse) OX=10090 GN=Uba52 PE=1 SV=2	0.223244	3.10422	0.000307	4.7566	0.217392
P62996	Transformer-2 protein homolog beta OS=Mus musculus (Mouse) OX=10090 GN=Tra2b PE=1 SV=1	0.148923	4.65341	0.000516	4.48253	0.143071
P63001	Ras-related C3 botulinum toxin substrate 1 OS=Mus musculus (Mouse) OX=10090 GN=Rac1 PE=1 SV=1	0.158977	4.35911	5.61e-10	10.4273	0.153125
P63005	Platelet-activating factor acetylhydrolase IB subunit alpha OS=Mus musculus (Mouse) OX=10090 GN=Pafah1b1 PE=1 SV=2	0.167771	4.13063	5.71e-07	6.9425	0.161919
P63011	Ras-related protein Rab-3A OS=Mus musculus (Mouse) OX=10090 GN=Rab3a PE=1 SV=1	0.30293	2.28766	4.29e-13	15.1009	0.297078
P63017	Heat shock cognate 71 kDa protein OS=Mus musculus (Mouse) OX=10090 GN=Hspa8 PE=1 SV=1	0.143967	4.81359	1.32e-18	27.7204	0.138115
P63028	Translationally-controlled tumor protein OS=Mus musculus (Mouse) OX=10090 GN=Tpt1 PE=1 SV=1	0.305025	2.27195	1.18e-11	19.868	0.299172
P63030	Mitochondrial pyruvate carrier 1 OS=Mus musculus (Mouse) OX=10090 GN=Mpc1 PE=1 SV=1	0.0711596	9.73867	2e-13	15.6823	0.0653072
P63038	60 kDa heat shock protein, mitochondrial OS=Mus musculus (Mouse) OX=10090 GN=Hspd1 PE=1 SV=1	0.0345454	20.0606	1.18e-11	12.7794	0.028693
P63101	14-3-3 protein zeta/delta OS=Mus musculus (Mouse) OX=10090 GN=Ywhaz PE=1 SV=1	0.14711	4.71077	5.08e-20	32.2603	0.141257
P63158	High mobility group protein B1 OS=Mus musculus (Mouse) OX=10090 GN=Hmgb1 PE=1 SV=2	0.0767243	9.03234	7.35e-11	11.6209	0.070872
P63242	Eukaryotic translation initiation factor 5A-1 OS=Mus musculus (Mouse) OX=10090 GN=Eif5a PE=1 SV=2	0.147452	4.69984	1.45e-10	11.2123	0.141599
P63254	Cysteine-rich protein 1 OS=Mus musculus (Mouse) OX=10090 GN=Crip1 PE=1 SV=2	0.164836	4.20418	4.79e-08	8.10152	0.158984
P63276	40S ribosomal protein S17 OS=Mus musculus (Mouse) OX=10090 GN=Rps17 PE=1 SV=2	0.170114	4.07373	4.31e-20	32.5074	0.164262
P63321	Ras-related protein Ral-A OS=Mus musculus (Mouse) OX=10090 GN=Rala PE=1 SV=1	0.103901	6.66981	7.67e-18	25.531	0.0980486
P63323	40S ribosomal protein S12 OS=Mus musculus (Mouse) OX=10090 GN=Rps12 PE=1 SV=2	0.145921	4.74913	1.11e-14	18.0607	0.140069
P63325	40S ribosomal protein S10 OS=Mus musculus (Mouse) OX=10090 GN=Rps10 PE=1 SV=1	0.146291	4.73712	9.75e-19	28.119	0.140439
P63328	Serine/threonine-protein phosphatase 2B catalytic subunit alpha isoform OS=Mus musculus (Mouse) OX=10090 GN=Ppp3ca PE=1 SV=1	0.209603	3.30626	2.44e-08	11.1323	0.20375
P67778	Prohibitin OS=Mus musculus (Mouse) OX=10090 GN=Phb PE=1 SV=1	0.041788	16.5837	9.69e-12	12.9071	0.0359356
P68033	Actin, alpha cardiac muscle 1 OS=Mus musculus (Mouse) OX=10090 GN=Actc1 PE=1 SV=1	0.0370507	18.7041	2.73e-12	13.7643	0.0311983
P68037	Ubiquitin-conjugating enzyme E2 L3 OS=Mus musculus (Mouse) OX=10090 GN=Ube2l3 PE=1 SV=1	0.113133	6.12555	1.04e-11	12.8619	0.10728
P68040	Receptor of activated protein C kinase 1 OS=Mus musculus (Mouse) OX=10090 GN=Rack1 PE=1 SV=3	0.180673	3.83566	7.13e-20	31.7582	0.17482
P68134	Actin, alpha skeletal muscle OS=Mus musculus (Mouse) OX=10090 GN=Acta1 PE=1 SV=1	0.0222837	31.099	0.000371	4.1996	0.0164313
P68181	cAMP-dependent protein kinase catalytic subunit beta OS=Mus musculus (Mouse) OX=10090 GN=Prkacb PE=1 SV=2	0.208371	3.3258	3.07e-08	8.31846	0.202519
P68368	Tubulin alpha-4A chain OS=Mus musculus (Mouse) OX=10090 GN=Tuba4a PE=1 SV=1	0.131421	5.27313	5.11e-18	26.0226	0.125569
P68369	Tubulin alpha-1A chain OS=Mus musculus (Mouse) OX=10090 GN=Tuba1a PE=1 SV=1	0.147342	4.70333	2.83e-11	18.6196	0.14149
P68372	Tubulin beta-4B chain OS=Mus musculus (Mouse) OX=10090 GN=Tubb4b PE=1 SV=1	0.0752541	9.2088	1.15e-12	14.3752	0.0694017
P68433	Histone H3.1 OS=Mus musculus (Mouse) OX=10090 GN=H3c11 PE=1 SV=2	0.0134695	51.4495	0.000638	3.97678	0.00761715
P68510	14-3-3 protein eta OS=Mus musculus (Mouse) OX=10090 GN=Ywhah PE=1 SV=2	0.181867	3.81047	6.41e-17	23.1027	0.176015
P70168	Importin subunit beta-1 OS=Mus musculus (Mouse) OX=10090 GN=Kpnb1 PE=1 SV=2	0.144489	4.79621	2.83e-10	10.8193	0.138637
P70170	ATP-binding cassette sub-family C member 9 OS=Mus musculus (Mouse) OX=10090 GN=Abcc9 PE=1 SV=2	0.360042	1.92477	6.23e-13	14.8241	0.35419
P70265	6-phosphofructo-2-kinase/fructose-2,6-bisphosphatase 2 OS=Mus musculus (Mouse) OX=10090 GN=Pfkfb2 PE=1 SV=2	0.243423	2.84689	1e-07	7.74716	0.237571
P70296	Phosphatidylethanolamine-binding protein 1 OS=Mus musculus (Mouse) OX=10090 GN=Pebp1 PE=1 SV=3	0.0648967	10.6785	1.42e-13	15.9478	0.0590444
P70349	Histidine triad nucleotide-binding protein 1 OS=Mus musculus (Mouse) OX=10090 GN=Hint1 PE=1 SV=3	0.0936876	7.39692	1.98e-14	17.5622	0.0878353
P70398	Probable ubiquitin carboxyl-terminal hydrolase FAF-X OS=Mus musculus (Mouse) OX=10090 GN=Usp9x PE=1 SV=2	0.322072	2.15169	9.48e-06	5.7163	0.316219
P70404	Isocitrate dehydrogenase [NAD] subunit gamma 1, mitochondrial OS=Mus musculus (Mouse) OX=10090 GN=Idh3g PE=1 SV=1	0.0559558	12.3848	5.09e-14	16.7727	0.0501034
P70414	Sodium/calcium exchanger 1 OS=Mus musculus (Mouse) OX=10090 GN=Slc8a1 PE=1 SV=1	0.221668	3.1263	1.74e-09	13.6634	0.215815
P70670	Nascent polypeptide-associated complex subunit alpha, muscle-specific form OS=Mus musculus (Mouse) OX=10090 GN=Naca PE=1 SV=2	0.27638	2.50741	1.19e-19	31.0104	0.270528
P70695	Fructose-1,6-bisphosphatase isozyme 2 OS=Mus musculus (Mouse) OX=10090 GN=Fbp2 PE=1 SV=2	0.0931031	7.44337	1.6e-15	19.824	0.0872507
P70697	Uroporphyrinogen decarboxylase OS=Mus musculus (Mouse) OX=10090 GN=Urod PE=1 SV=2	0.169562	4.08699	0.000624	4.3835	0.16371
P80313	T-complex protein 1 subunit eta OS=Mus musculus (Mouse) OX=10090 GN=Cct7 PE=1 SV=1	0.199555	3.47272	3.29e-12	13.6367	0.193703
P80314	T-complex protein 1 subunit beta OS=Mus musculus (Mouse) OX=10090 GN=Cct2 PE=1 SV=4	0.190601	3.63587	2.9e-14	17.2387	0.184748
P80315	T-complex protein 1 subunit delta OS=Mus musculus (Mouse) OX=10090 GN=Cct4 PE=1 SV=3	0.182631	3.79454	1.96e-16	21.9146	0.176778
P80316	T-complex protein 1 subunit epsilon OS=Mus musculus (Mouse) OX=10090 GN=Cct5 PE=1 SV=1	0.181093	3.82676	6.29e-13	14.8169	0.175241
P80317	T-complex protein 1 subunit zeta OS=Mus musculus (Mouse) OX=10090 GN=Cct6a PE=1 SV=3	0.159989	4.33155	4.22e-15	18.9241	0.154136
P80318	T-complex protein 1 subunit gamma OS=Mus musculus (Mouse) OX=10090 GN=Cct3 PE=1 SV=1	0.180818	3.83257	3.65e-13	15.2232	0.174966
P82347	Delta-sarcoglycan OS=Mus musculus (Mouse) OX=10090 GN=Sgcd PE=1 SV=1	0.0775277	8.93874	5.65e-14	16.6866	0.0716753
P82348	Gamma-sarcoglycan OS=Mus musculus (Mouse) OX=10090 GN=Sgcg PE=1 SV=2	0.0769231	9.009	7.68e-07	8.40454	0.0710707
P82349	Beta-sarcoglycan OS=Mus musculus (Mouse) OX=10090 GN=Sgcb PE=1 SV=1	0.0677613	10.2271	7.53e-17	22.9277	0.0619089
P82350	Alpha-sarcoglycan OS=Mus musculus (Mouse) OX=10090 GN=Sgca PE=1 SV=1	0.0659341	10.5105	9.22e-16	20.3548	0.0600818
P84084	ADP-ribosylation factor 5 OS=Mus musculus (Mouse) OX=10090 GN=Arf5 PE=1 SV=2	0.16675	4.15591	1.73e-06	7.84176	0.160898
P84091	AP-2 complex subunit mu OS=Mus musculus (Mouse) OX=10090 GN=Ap2m1 PE=1 SV=1	0.329091	2.1058	0.0027246	3.37572	0.323239
P84099	60S ribosomal protein L19 OS=Mus musculus (Mouse) OX=10090 GN=Rpl19 PE=1 SV=1	0.176535	3.92556	8.33e-13	14.6105	0.170683
P84244	Histone H3.3 OS=Mus musculus (Mouse) OX=10090 GN=H3-3b PE=1 SV=2	0.101702	6.814	2.03e-09	9.71794	0.0958499
P85094	Isochorismatase domain-containing protein 2A OS=Mus musculus (Mouse) OX=10090 GN=Isoc2a PE=1 SV=1	0.0761362	9.10211	3.3e-09	9.45793	0.0702838
P97300	Neuroplastin OS=Mus musculus (Mouse) OX=10090 GN=Nptn PE=1 SV=3	0.144686	4.78967	8.46e-06	5.76483	0.138834
P97315	Cysteine and glycine-rich protein 1 OS=Mus musculus (Mouse) OX=10090 GN=Csrp1 PE=1 SV=3	0.104118	6.6559	1.34e-05	6.52698	0.0982657
P97351	40S ribosomal protein S3a OS=Mus musculus (Mouse) OX=10090 GN=Rps3a PE=1 SV=3	0.132986	5.21108	1.89e-18	27.2594	0.127133
P97371	Proteasome activator complex subunit 1 OS=Mus musculus (Mouse) OX=10090 GN=Psme1 PE=1 SV=2	0.135866	5.10062	2.33e-07	7.35219	0.130013
P97372	Proteasome activator complex subunit 2 OS=Mus musculus (Mouse) OX=10090 GN=Psme2 PE=1 SV=4	0.108866	6.36563	9.39e-09	8.91267	0.103013
P97379	Ras GTPase-activating protein-binding protein 2 OS=Mus musculus (Mouse) OX=10090 GN=G3bp2 PE=1 SV=2	0.218164	3.17651	1.62e-09	9.83839	0.212312
P97384	Annexin A11 OS=Mus musculus (Mouse) OX=10090 GN=Anxa11 PE=1 SV=2	0.218237	3.17545	2.27e-11	12.3547	0.212384
P97429	Annexin A4 OS=Mus musculus (Mouse) OX=10090 GN=Anxa4 PE=1 SV=4	0.11933	5.80743	7.52e-12	13.075	0.113478
P97443	Histone-lysine N-methyltransferase Smyd1 OS=Mus musculus (Mouse) OX=10090 GN=Smyd1 PE=1 SV=3	0.0807045	8.58688	3.75e-17	23.6945	0.0748521
P97447	Four and a half LIM domains protein 1 OS=Mus musculus (Mouse) OX=10090 GN=Fhl1 PE=1 SV=3	0.154387	4.48873	2.05e-13	15.6635	0.148534
P97461	40S ribosomal protein S5 OS=Mus musculus (Mouse) OX=10090 GN=Rps5 PE=1 SV=3	0.137472	5.04102	1.14e-10	11.3563	0.13162
P97478	5-demethoxyubiquinone hydroxylase, mitochondrial OS=Mus musculus (Mouse) OX=10090 GN=Coq7 PE=1 SV=3	0.0526981	13.1504	1.49e-09	9.88451	0.0468457
P97742	Carnitine O-palmitoyltransferase 1, liver isoform OS=Mus musculus (Mouse) OX=10090 GN=Cpt1a PE=1 SV=4	0.130207	5.32229	1.62e-14	17.7335	0.124355
P97807	Fumarate hydratase, mitochondrial OS=Mus musculus (Mouse) OX=10090 GN=Fh PE=1 SV=3	0.0369075	18.7766	1.6e-11	12.5803	0.0310552
P97822	Acidic leucine-rich nuclear phosphoprotein 32 family member E OS=Mus musculus (Mouse) OX=10090 GN=Anp32e PE=1 SV=2	0.33709	2.05583	5.89e-11	17.6331	0.331237
P97823	Acyl-protein thioesterase 1 OS=Mus musculus (Mouse) OX=10090 GN=Lypla1 PE=1 SV=1	0.0553055	12.5304	2.38e-09	9.63051	0.0494532
P97927	Laminin subunit alpha-4 OS=Mus musculus (Mouse) OX=10090 GN=Lama4 PE=1 SV=2	0.120506	5.75073	2.53e-12	13.8193	0.114654
P98192	Dihydroxyacetone phosphate acyltransferase OS=Mus musculus (Mouse) OX=10090 GN=Gnpat PE=1 SV=1	0.335913	2.06303	1.81e-10	11.0805	0.330061
P99024	Tubulin beta-5 chain OS=Mus musculus (Mouse) OX=10090 GN=Tubb5 PE=1 SV=1	0.0984619	7.03826	8.23e-09	8.98027	0.0926095
P99026	Proteasome subunit beta type-4 OS=Mus musculus (Mouse) OX=10090 GN=Psmb4 PE=1 SV=1	0.130831	5.29691	1.78e-06	6.436	0.124979
P99027	60S acidic ribosomal protein P2 OS=Mus musculus (Mouse) OX=10090 GN=Rplp2 PE=1 SV=3	0.196051	3.53479	1.59e-09	13.7537	0.190199
P99029	Peroxiredoxin-5, mitochondrial OS=Mus musculus (Mouse) OX=10090 GN=Prdx5 PE=1 SV=2	0.0379338	18.2687	1.91e-09	9.75022	0.0320814
Q000W5	GB1/RHD3-type G domain-containing protein OS=Mus musculus (Mouse) OX=10090 GN=Gbp10 PE=2 SV=1	0.41976	1.65094	0.00218248	3.74321	0.413908
Q00519	Xanthine dehydrogenase/oxidase OS=Mus musculus (Mouse) OX=10090 GN=Xdh PE=1 SV=5	0.161375	4.29435	3.85e-11	12.0199	0.155522
Q00623	Apolipoprotein A-I OS=Mus musculus (Mouse) OX=10090 GN=Apoa1 PE=1 SV=2	0.530396	1.30657	3.37e-08	8.27188	0.524543
Q00897	Alpha-1-antitrypsin 1-4 OS=Mus musculus (Mouse) OX=10090 GN=Serpina1d PE=1 SV=1	0.410874	1.68665	2.22e-07	7.37376	0.405022
Q00898	Alpha-1-antitrypsin 1-5 OS=Mus musculus (Mouse) OX=10090 GN=Serpina1e PE=1 SV=1	0.299078	2.31712	6.02e-06	5.90971	0.293226
Q01405	Protein transport protein Sec23A OS=Mus musculus (Mouse) OX=10090 GN=Sec23a PE=1 SV=2	0.175403	3.95091	5.79e-12	20.9345	0.16955
Q01730	Ras suppressor protein 1 OS=Mus musculus (Mouse) OX=10090 GN=Rsu1 PE=1 SV=3	0.0831793	8.3314	2.13e-13	15.6325	0.0773269
Q01768	Nucleoside diphosphate kinase B OS=Mus musculus (Mouse) OX=10090 GN=Nme2 PE=1 SV=1	0.0715788	9.68164	1.24e-16	22.3938	0.0657264
Q01853	Transitional endoplasmic reticulum ATPase OS=Mus musculus (Mouse) OX=10090 GN=Vcp PE=1 SV=4	0.156581	4.42582	1.77e-06	6.43838	0.150729
Q02013	Aquaporin-1 OS=Mus musculus (Mouse) OX=10090 GN=Aqp1 PE=1 SV=3	0.110305	6.28256	0.000323	4.25604	0.104453
Q02053	Ubiquitin-like modifier-activating enzyme 1 OS=Mus musculus (Mouse) OX=10090 GN=Uba1 PE=1 SV=1	0.116468	5.95011	4.16e-12	13.4751	0.110616
Q02248	Catenin beta-1 OS=Mus musculus (Mouse) OX=10090 GN=Ctnnb1 PE=1 SV=1	0.231483	2.99374	4.87e-08	10.536	0.225631
Q02257	Junction plakoglobin OS=Mus musculus (Mouse) OX=10090 GN=Jup PE=1 SV=3	0.105893	6.54436	8.82e-13	14.5691	0.10004
Q02566	Myosin-6 OS=Mus musculus (Mouse) OX=10090 GN=Myh6 PE=1 SV=2	0.0786048	8.81626	2.81e-19	29.7977	0.0727524
Q02780	Nuclear factor 1 A-type OS=Mus musculus (Mouse) OX=10090 GN=Nfia PE=1 SV=1	0.338772	2.04562	8.78e-06	6.78688	0.33292
Q03265	ATP synthase subunit alpha, mitochondrial OS=Mus musculus (Mouse) OX=10090 GN=Atp5f1a PE=1 SV=1	0.0392907	17.6378	8.77e-13	14.5728	0.0334383
Q03734	Serine protease inhibitor A3M OS=Mus musculus (Mouse) OX=10090 GN=Serpina3m PE=1 SV=2	0.816797	0.848436	5.79e-06	7.04848	0.810944
Q04447	Creatine kinase B-type OS=Mus musculus (Mouse) OX=10090 GN=Ckb PE=1 SV=1	0.0941267	7.36242	1.44e-13	15.9406	0.0882743
Q05793	Basement membrane-specific heparan sulfate proteoglycan core protein OS=Mus musculus (Mouse) OX=10090 GN=Hspg2 PE=1 SV=1	0.146748	4.72238	8.81e-15	18.2643	0.140896
Q05816	Fatty acid-binding protein 5 OS=Mus musculus (Mouse) OX=10090 GN=Fabp5 PE=1 SV=3	0.0969285	7.1496	2.12e-18	27.1136	0.0910761
Q05920	Pyruvate carboxylase, mitochondrial OS=Mus musculus (Mouse) OX=10090 GN=Pc PE=1 SV=1	0.0509554	13.6001	7.85e-09	9.00417	0.045103
Q05BC3	Echinoderm microtubule-associated protein-like 1 OS=Mus musculus (Mouse) OX=10090 GN=Eml1 PE=1 SV=1	0.128081	5.41063	1.68e-14	17.7011	0.122229
Q06138	Calcium-binding protein 39 OS=Mus musculus (Mouse) OX=10090 GN=Cab39 PE=1 SV=2	0.253878	2.72965	6.52e-10	14.7216	0.248026
Q06185	ATP synthase subunit e, mitochondrial OS=Mus musculus (Mouse) OX=10090 GN=Atp5me PE=1 SV=2	0.0381172	18.1808	1.19e-09	10.0078	0.0322649
Q06770	Corticosteroid-binding globulin OS=Mus musculus (Mouse) OX=10090 GN=Serpina6 PE=1 SV=1	0.385386	1.7982	4.89e-08	10.5341	0.379533
Q06890	Clusterin OS=Mus musculus (Mouse) OX=10090 GN=Clu PE=1 SV=1	0.568993	1.21794	5.96e-14	16.643	0.563141
Q07076	Annexin A7 OS=Mus musculus (Mouse) OX=10090 GN=Anxa7 PE=1 SV=2	0.0580121	11.9458	0.000447	4.12309	0.0521597
Q07417	Short-chain specific acyl-CoA dehydrogenase, mitochondrial OS=Mus musculus (Mouse) OX=10090 GN=Acads PE=1 SV=2	0.0373561	18.5512	1.17e-11	12.7839	0.0315037
Q08093	Calponin-2 OS=Mus musculus (Mouse) OX=10090 GN=Cnn2 PE=1 SV=1	0.200029	3.46449	6.31e-07	6.89714	0.194177
Q08857	Platelet glycoprotein 4 OS=Mus musculus (Mouse) OX=10090 GN=Cd36 PE=1 SV=2	0.165051	4.19869	2.1e-20	33.6111	0.159199
Q0II04	Nebulette OS=Mus musculus (Mouse) OX=10090 GN=Nebl PE=1 SV=1	0.042228	16.4109	4.79e-12	13.3789	0.0363756
Q11011	Puromycin-sensitive aminopeptidase OS=Mus musculus (Mouse) OX=10090 GN=Npepps PE=1 SV=2	0.0918968	7.54107	3.24e-17	23.8593	0.0860444
Q149B8	PGC-1 and ERR-induced regulator in muscle protein 1 OS=Mus musculus (Mouse) OX=10090 GN=Perm1 PE=1 SV=2	0.200694	3.45302	5.11e-08	10.4971	0.194842
Q14BI5	Myomesin 2 OS=Mus musculus (Mouse) OX=10090 GN=Myom2 PE=1 SV=1	0.0806822	8.58925	6.92e-18	25.6553	0.0748299
Q14C51	Pentatricopeptide repeat domain-containing protein 3, mitochondrial OS=Mus musculus (Mouse) OX=10090 GN=Ptcd3 PE=1 SV=2	0.14671	4.72362	7.1e-12	13.1132	0.140857
Q1XH17	Tripartite motif-containing protein 72 OS=Mus musculus (Mouse) OX=10090 GN=Trim72 PE=1 SV=1	0.133971	5.17277	5.79e-19	28.8109	0.128119
Q2TPA8	Hydroxysteroid dehydrogenase-like protein 2 OS=Mus musculus (Mouse) OX=10090 GN=Hsdl2 PE=1 SV=1	0.0779169	8.89409	3.52e-15	19.089	0.0720646
Q3B7Z2	Oxysterol-binding protein 1 OS=Mus musculus (Mouse) OX=10090 GN=Osbp PE=1 SV=3	0.214508	3.23065	6.22e-14	16.6084	0.208655
Q3TBW2	39S ribosomal protein L10, mitochondrial OS=Mus musculus (Mouse) OX=10090 GN=Mrpl10 PE=1 SV=2	0.041185	16.8265	0.000313	4.26829	0.0353326
Q3TC72	Fumarylacetoacetate hydrolase domain-containing protein 2A OS=Mus musculus (Mouse) OX=10090 GN=Fahd2 PE=1 SV=1	0.0406104	17.0646	1.87e-11	12.4789	0.034758
Q3TEA8	Heterochromatin protein 1-binding protein 3 OS=Mus musculus (Mouse) OX=10090 GN=Hp1bp3 PE=1 SV=1	0.201002	3.44773	2.13e-13	15.6354	0.195149
Q3THE2	Myosin regulatory light chain 12B OS=Mus musculus (Mouse) OX=10090 GN=Myl12b PE=1 SV=2	0.371417	1.86583	9.76e-13	14.4955	0.365565
Q3THW5	Histone H2A.V OS=Mus musculus (Mouse) OX=10090 GN=H2afv PE=1 SV=3	0.035499	19.5217	3.79e-11	12.0306	0.0296466
Q3TL44	NLR family member X1 OS=Mus musculus (Mouse) OX=10090 GN=Nlrx1 PE=1 SV=1	0.0325077	21.318	5.73e-09	9.16688	0.0266553
Q3TLP5	Enoyl-CoA hydratase domain-containing protein 2, mitochondrial OS=Mus musculus (Mouse) OX=10090 GN=Echdc2 PE=1 SV=2	0.0343394	20.1809	8.38e-07	8.34267	0.028487
Q3TMH2	Secernin-3 OS=Mus musculus (Mouse) OX=10090 GN=Scrn3 PE=1 SV=1	0.0636234	10.8922	1.14e-07	7.68397	0.057771
Q3TMP8	Trimeric intracellular cation channel type A OS=Mus musculus (Mouse) OX=10090 GN=Tmem38a PE=1 SV=2	0.148378	4.67049	3.99e-12	13.5036	0.142526
Q3TXS7	26S proteasome non-ATPase regulatory subunit 1 OS=Mus musculus (Mouse) OX=10090 GN=Psmd1 PE=1 SV=1	0.139211	4.97806	1.68e-13	15.8186	0.133358
Q3U0B3	Dehydrogenase/reductase SDR family member 11 OS=Mus musculus (Mouse) OX=10090 GN=Dhrs11 PE=1 SV=1	0.0615162	11.2653	0.00153098	3.61608	0.0556638
Q3U0V1	Far upstream element-binding protein 2 OS=Mus musculus (Mouse) OX=10090 GN=Khsrp PE=1 SV=2	0.347391	1.99487	9.82e-07	8.23047	0.341538
Q3U186	Probable arginine--tRNA ligase, mitochondrial OS=Mus musculus (Mouse) OX=10090 GN=Rars2 PE=1 SV=1	0.112543	6.15764	0.000335	4.70993	0.106691
Q3U1J4	DNA damage-binding protein 1 OS=Mus musculus (Mouse) OX=10090 GN=Ddb1 PE=1 SV=2	0.265733	2.60788	2.1e-09	9.6999	0.259881
Q3U5Q7	UMP-CMP kinase 2, mitochondrial OS=Mus musculus (Mouse) OX=10090 GN=Cmpk2 PE=1 SV=2	0.0201142	34.4532	0.00097	3.8046	0.0142619
Q3U7R1	Extended synaptotagmin-1 OS=Mus musculus (Mouse) OX=10090 GN=Esyt1 PE=1 SV=2	0.135626	5.10964	1.11e-09	10.0482	0.129774
Q3U9G9	Delta(14)-sterol reductase LBR OS=Mus musculus (Mouse) OX=10090 GN=Lbr PE=1 SV=2	0.125126	5.53841	2.09e-10	10.9942	0.119274
Q3UGR5	Haloacid dehalogenase-like hydrolase domain-containing protein 2 OS=Mus musculus (Mouse) OX=10090 GN=Hdhd2 PE=1 SV=2	0.0564797	12.2699	4.57e-08	10.591	0.0506273
Q3UH68	LIM and calponin homology domains-containing protein 1 OS=Mus musculus (Mouse) OX=10090 GN=Limch1 PE=1 SV=2	0.266764	2.59781	9.77e-08	9.96421	0.260911
Q3UHB1	5'-nucleotidase domain-containing protein 3 OS=Mus musculus (Mouse) OX=10090 GN=Nt5dc3 PE=1 SV=1	0.117955	5.87511	1.31e-12	14.2859	0.112103
Q3UHJ0	AP2-associated protein kinase 1 OS=Mus musculus (Mouse) OX=10090 GN=Aak1 PE=1 SV=2	0.21799	3.17905	2.72e-08	8.37751	0.212137
Q3UHZ5	Leiomodin-2 OS=Mus musculus (Mouse) OX=10090 GN=Lmod2 PE=1 SV=1	0.579365	1.19614	3.78e-07	8.9189	0.573513
Q3UIJ9	Myocardial zonula adherens protein OS=Mus musculus (Mouse) OX=10090 GN=Myzap PE=1 SV=1	0.623582	1.11132	1.54e-11	12.6024	0.61773
Q3UIU2	NADH dehydrogenase [ubiquinone] 1 beta subcomplex subunit 6 OS=Mus musculus (Mouse) OX=10090 GN=Ndufb6 PE=1 SV=3	0.0389216	17.805	3.33e-10	10.7241	0.0330692
Q3UIZ8	Myosin light chain kinase 3 OS=Mus musculus (Mouse) OX=10090 GN=Mylk3 PE=1 SV=1	0.149162	4.64597	0.00273586	3.62911	0.143309
Q3ULD5	Methylcrotonoyl-CoA carboxylase beta chain, mitochondrial OS=Mus musculus (Mouse) OX=10090 GN=Mccc2 PE=1 SV=1	0.0323594	21.4157	5.54e-09	9.18491	0.0265071
Q3ULF4	Paraplegin OS=Mus musculus (Mouse) OX=10090 GN=Spg7 PE=1 SV=1	0.0738243	9.38715	3.97e-05	5.11723	0.067972
Q3ULJ0	Glycerol-3-phosphate dehydrogenase 1-like protein OS=Mus musculus (Mouse) OX=10090 GN=Gpd1l PE=1 SV=2	0.0872989	7.93825	7.08e-14	16.5031	0.0814465
Q3UM45	Protein phosphatase 1 regulatory subunit 7 OS=Mus musculus (Mouse) OX=10090 GN=Ppp1r7 PE=1 SV=2	0.0787284	8.80241	2.3e-06	6.32396	0.072876
Q3UMR5	Calcium uniporter protein, mitochondrial OS=Mus musculus (Mouse) OX=10090 GN=Mcu PE=1 SV=2	0.0138074	50.1904	0.00418839	3.19425	0.00795505
Q3UN02	Lysocardiolipin acyltransferase 1 OS=Mus musculus (Mouse) OX=10090 GN=Lclat1 PE=1 SV=2	0.20427	3.39257	2.88e-10	10.8079	0.198418
Q3UPL0	Protein transport protein Sec31A OS=Mus musculus (Mouse) OX=10090 GN=Sec31a PE=1 SV=2	0.346473	2.00016	1.22e-14	17.9755	0.340621
Q3UQ84	Threonine--tRNA ligase, mitochondrial OS=Mus musculus (Mouse) OX=10090 GN=Tars2 PE=1 SV=1	0.119969	5.77648	1.29e-10	16.6281	0.114117
Q3URD3	Sarcolemmal membrane-associated protein OS=Mus musculus (Mouse) OX=10090 GN=Slmap PE=1 SV=2	0.107361	6.45483	4.8e-12	13.3776	0.101509
Q3URE1	Malonate--CoA ligase ACSF3, mitochondrial OS=Mus musculus (Mouse) OX=10090 GN=Acsf3 PE=1 SV=2	0.0599185	11.5657	3.5e-15	19.095	0.0540661
Q3UTJ2	Sorbin and SH3 domain-containing protein 2 OS=Mus musculus (Mouse) OX=10090 GN=Sorbs2 PE=1 SV=2	0.133226	5.20169	1.82e-10	11.0774	0.127374
Q3UUI3	Acyl-coenzyme A thioesterase THEM4 OS=Mus musculus (Mouse) OX=10090 GN=Them4 PE=1 SV=1	0.0373521	18.5532	4.11e-11	11.9785	0.0314998
Q3UV70	[Pyruvate dehydrogenase [acetyl-transferring]]-phosphatase 1, mitochondrial OS=Mus musculus (Mouse) OX=10090 GN=Pdp1 PE=1 SV=1	0.0943811	7.34257	2.15e-05	5.37283	0.0885288
Q3V1L4	Cytosolic purine 5'-nucleotidase OS=Mus musculus (Mouse) OX=10090 GN=Nt5c2 PE=1 SV=2	0.140777	4.92266	4.52e-08	10.5992	0.134925
Q3V384	AFG1-like ATPase OS=Mus musculus (Mouse) OX=10090 GN=Afg1l PE=1 SV=1	0.0562825	12.3129	1.95e-09	13.5419	0.0504301
Q3V3R4	Integrin alpha-1 OS=Mus musculus (Mouse) OX=10090 GN=Itga1 PE=1 SV=2	0.101377	6.83586	1.32e-06	8.02687	0.0955248
Q4ACU6	SH3 and multiple ankyrin repeat domains protein 3 OS=Mus musculus (Mouse) OX=10090 GN=Shank3 PE=1 SV=3	0.0887303	7.81018	8.66e-06	5.75498	0.082878
Q4VAE3	Transmembrane protein 65 OS=Mus musculus (Mouse) OX=10090 GN=Tmem65 PE=1 SV=1	0.0520626	13.3109	4.02e-11	11.9925	0.0462103
Q501J6	Probable ATP-dependent RNA helicase DDX17 OS=Mus musculus (Mouse) OX=10090 GN=Ddx17 PE=1 SV=1	0.456645	1.51759	5.11e-09	12.5762	0.450793
Q505B7	Protein archease OS=Mus musculus (Mouse) OX=10090 GN=Zbtb8os PE=1 SV=2	0.168553	4.11147	4.68e-09	12.6616	0.162701
Q505D7	Optic atrophy 3 protein homolog OS=Mus musculus (Mouse) OX=10090 GN=Opa3 PE=1 SV=1	0.0401939	17.2414	2.2e-09	9.67418	0.0343415
Q59J78	NADH dehydrogenase [ubiquinone] 1 alpha subcomplex assembly factor 2 OS=Mus musculus (Mouse) OX=10090 GN=Ndufaf2 PE=1 SV=1	0.0369848	18.7374	2.76e-06	6.24597	0.0311324
Q5EBG6	Heat shock protein beta-6 OS=Mus musculus (Mouse) OX=10090 GN=Hspb6 PE=1 SV=1	0.263341	2.63157	8.1e-14	16.3947	0.257489
Q5HZI9	Solute carrier family 25 member 51 OS=Mus musculus (Mouse) OX=10090 GN=Slc25a51 PE=1 SV=1	0.0392589	17.652	5.02e-08	8.07793	0.0334066
Q5IRJ6	Zinc transporter 9 OS=Mus musculus (Mouse) OX=10090 GN=Slc30a9 PE=1 SV=2	0.0496451	13.9591	5.29e-09	9.20939	0.0437927
Q5M8N4	Epimerase family protein SDR39U1 OS=Mus musculus (Mouse) OX=10090 GN=Sdr39u1 PE=1 SV=2	0.0432629	16.0183	1.75e-10	11.0991	0.0374105
Q5SSK3	Transcription elongation factor, mitochondrial OS=Mus musculus (Mouse) OX=10090 GN=Tefm PE=1 SV=1	0.0907052	7.64013	0.000186	4.4808	0.0848528
Q5SW19	Clustered mitochondria protein homolog OS=Mus musculus (Mouse) OX=10090 GN=Cluh PE=1 SV=2	0.412629	1.67948	4.58e-10	10.542	0.406776
Q5SX39	Myosin-4 OS=Mus musculus (Mouse) OX=10090 GN=Myh4 PE=2 SV=1	0.10041	6.90171	1.02e-07	9.92741	0.0945576
Q5U458	DnaJ homolog subfamily C member 11 OS=Mus musculus (Mouse) OX=10090 GN=Dnajc11 PE=1 SV=2	0.0306527	22.6081	2.54e-05	5.30278	0.0248003
Q5XJY5	Coatomer subunit delta OS=Mus musculus (Mouse) OX=10090 GN=Arcn1 PE=1 SV=2	0.219086	3.16314	0.000399	4.61734	0.213234
Q5XPI3	E3 ubiquitin-protein ligase RNF123 OS=Mus musculus (Mouse) OX=10090 GN=Rnf123 PE=1 SV=1	0.120824	5.73562	0.0013032	3.68279	0.114972
Q60597	2-oxoglutarate dehydrogenase, mitochondrial OS=Mus musculus (Mouse) OX=10090 GN=Ogdh PE=1 SV=3	0.114967	6.02783	1.69e-16	22.0675	0.109114
Q60598	Src substrate cortactin OS=Mus musculus (Mouse) OX=10090 GN=Cttn PE=1 SV=2	0.191555	3.61775	1.27e-11	12.7292	0.185703
Q60605	Myosin light polypeptide 6 OS=Mus musculus (Mouse) OX=10090 GN=Myl6 PE=1 SV=3	0.164606	4.21005	5.41e-07	6.96704	0.158754
Q60631	Growth factor receptor-bound protein 2 OS=Mus musculus (Mouse) OX=10090 GN=Grb2 PE=1 SV=1	0.332305	2.08543	1.74e-14	17.6706	0.326453
Q60649	Caseinolytic peptidase B protein homolog OS=Mus musculus (Mouse) OX=10090 GN=Clpb PE=1 SV=1	0.213277	3.2493	1.12e-11	12.8109	0.207424
Q60668	Heterogeneous nuclear ribonucleoprotein D0 OS=Mus musculus (Mouse) OX=10090 GN=Hnrnpd PE=1 SV=2	0.122053	5.67787	6.1e-10	10.3799	0.1162
Q60675	Laminin subunit alpha-2 OS=Mus musculus (Mouse) OX=10090 GN=Lama2 PE=1 SV=2	0.0247215	28.0322	7.12e-07	6.84288	0.0188692
Q60676	Serine/threonine-protein phosphatase 5 OS=Mus musculus (Mouse) OX=10090 GN=Ppp5c PE=1 SV=3	0.177643	3.90109	4.23e-14	16.9235	0.17179
Q60692	Proteasome subunit beta type-6 OS=Mus musculus (Mouse) OX=10090 GN=Psmb6 PE=1 SV=3	0.184866	3.74866	0.00188672	3.52928	0.179014
Q60710	Deoxynucleoside triphosphate triphosphohydrolase SAMHD1 OS=Mus musculus (Mouse) OX=10090 GN=Samhd1 PE=1 SV=3	0.120838	5.73495	6.31e-13	14.814	0.114986
Q60714	Long-chain fatty acid transport protein 1 OS=Mus musculus (Mouse) OX=10090 GN=Slc27a1 PE=1 SV=1	0.165131	4.19668	1.41e-14	17.8507	0.159278
Q60737	Casein kinase II subunit alpha OS=Mus musculus (Mouse) OX=10090 GN=Csnk2a1 PE=1 SV=2	0.336493	2.05948	1.53e-10	11.1809	0.330641
Q60749	KH domain-containing, RNA-binding, signal transduction-associated protein 1 OS=Mus musculus (Mouse) OX=10090 GN=Khdrbs1 PE=1 SV=2	0.260057	2.6648	2.67e-09	9.56974	0.254204
Q60759	Glutaryl-CoA dehydrogenase, mitochondrial OS=Mus musculus (Mouse) OX=10090 GN=Gcdh PE=1 SV=2	0.0509315	13.6065	3.59e-13	15.2355	0.0450791
Q60766	Immunity-related GTPase family M protein 1 OS=Mus musculus (Mouse) OX=10090 GN=Irgm1 PE=1 SV=1	0.0670467	10.3361	1.18e-06	6.61693	0.0611943
Q60854	Serpin B6 OS=Mus musculus (Mouse) OX=10090 GN=Serpinb6 PE=1 SV=1	0.0620644	11.1658	1.1e-13	16.1524	0.056212
Q60864	Stress-induced-phosphoprotein 1 OS=Mus musculus (Mouse) OX=10090 GN=Stip1 PE=1 SV=1	0.142623	4.85895	1.8e-12	14.0566	0.136771
Q60865	Caprin-1 OS=Mus musculus (Mouse) OX=10090 GN=Caprin1 PE=1 SV=2	0.438348	1.58094	5.16e-10	14.9838	0.432495
Q60870	Receptor expression-enhancing protein 5 OS=Mus musculus (Mouse) OX=10090 GN=Reep5 PE=1 SV=1	0.0699178	9.91163	1.69e-16	22.0668	0.0640654
Q60902	Epidermal growth factor receptor substrate 15-like 1 OS=Mus musculus (Mouse) OX=10090 GN=Eps15l1 PE=1 SV=3	0.370836	1.86875	3.72e-06	7.33264	0.364984
Q60930	Voltage-dependent anion-selective channel protein 2 OS=Mus musculus (Mouse) OX=10090 GN=Vdac2 PE=1 SV=2	0.0497588	13.9272	1.32e-13	16.0075	0.0439065
Q60931	Voltage-dependent anion-selective channel protein 3 OS=Mus musculus (Mouse) OX=10090 GN=Vdac3 PE=1 SV=1	0.0441192	15.7075	1.61e-12	14.1374	0.0382668
Q60932	Voltage-dependent anion-selective channel protein 1 OS=Mus musculus (Mouse) OX=10090 GN=Vdac1 PE=1 SV=3	0.0479977	14.4382	9.66e-14	16.2545	0.0421454
Q60936	Atypical kinase COQ8A, mitochondrial OS=Mus musculus (Mouse) OX=10090 GN=Coq8a PE=1 SV=2	0.20398	3.39739	7.12e-17	22.9878	0.198128
Q60994	Adiponectin OS=Mus musculus (Mouse) OX=10090 GN=Adipoq PE=1 SV=2	0.06533	10.6077	8.63e-11	11.5231	0.0594776
Q61035	Histidine--tRNA ligase, cytoplasmic OS=Mus musculus (Mouse) OX=10090 GN=Hars PE=1 SV=2	0.133892	5.17581	3.46e-08	10.8283	0.12804
Q61074	Protein phosphatase 1G OS=Mus musculus (Mouse) OX=10090 GN=Ppm1g PE=1 SV=3	0.378065	1.83302	5.71e-11	11.7759	0.372213
Q61081	Hsp90 co-chaperone Cdc37 OS=Mus musculus (Mouse) OX=10090 GN=Cdc37 PE=1 SV=1	0.325476	2.12919	6.94e-15	18.475	0.319623
Q61102	ATP-binding cassette sub-family B member 7, mitochondrial OS=Mus musculus (Mouse) OX=10090 GN=Abcb7 PE=1 SV=3	0.0593756	11.6715	3.34e-16	21.3637	0.0535232
Q61133	Glutathione S-transferase theta-2 OS=Mus musculus (Mouse) OX=10090 GN=Gstt2 PE=1 SV=4	0.0803413	8.6257	1.67e-10	11.1259	0.0744889
Q61147	Ceruloplasmin OS=Mus musculus (Mouse) OX=10090 GN=Cp PE=1 SV=2	0.344674	2.0106	2.04e-09	9.71508	0.338822
Q61166	Microtubule-associated protein RP/EB family member 1 OS=Mus musculus (Mouse) OX=10090 GN=Mapre1 PE=1 SV=3	0.226201	3.06365	1.24e-09	14.0237	0.220348
Q61233	Plastin-2 OS=Mus musculus (Mouse) OX=10090 GN=Lcp1 PE=1 SV=4	0.226954	3.05348	9.6e-08	7.76761	0.221102
Q61234	Alpha-1-syntrophin OS=Mus musculus (Mouse) OX=10090 GN=Snta1 PE=1 SV=1	0.0675488	10.2593	1.66e-10	11.132	0.0616964
Q61235	Beta-2-syntrophin OS=Mus musculus (Mouse) OX=10090 GN=Sntb2 PE=1 SV=2	0.0766116	9.04562	7.29e-08	10.2022	0.0707593
Q61247	Alpha-2-antiplasmin OS=Mus musculus (Mouse) OX=10090 GN=Serpinf2 PE=1 SV=1	0.44269	1.56543	8.18e-09	8.98321	0.436837
Q61249	Immunoglobulin-binding protein 1 OS=Mus musculus (Mouse) OX=10090 GN=Igbp1 PE=1 SV=1	0.175391	3.95118	0.000424	4.58494	0.169538
Q61292	Laminin subunit beta-2 OS=Mus musculus (Mouse) OX=10090 GN=Lamb2 PE=1 SV=2	0.0336043	20.6224	3.41e-08	8.26662	0.0277519
Q61316	Heat shock 70 kDa protein 4 OS=Mus musculus (Mouse) OX=10090 GN=Hspa4 PE=1 SV=1	0.143982	4.81311	8.52e-11	11.5306	0.138129
Q61334	B-cell receptor-associated protein 29 OS=Mus musculus (Mouse) OX=10090 GN=Bcap29 PE=1 SV=1	0.122983	5.63493	3.41e-11	18.3633	0.11713
Q61335	B-cell receptor-associated protein 31 OS=Mus musculus (Mouse) OX=10090 GN=Bcap31 PE=1 SV=4	0.13934	4.97344	2.57e-14	17.34	0.133488
Q61387	Cytochrome c oxidase subunit 7A-related protein, mitochondrial OS=Mus musculus (Mouse) OX=10090 GN=Cox7a2l PE=1 SV=1	0.308222	2.24838	9.5e-13	23.8988	0.30237
Q61425	Hydroxyacyl-coenzyme A dehydrogenase, mitochondrial OS=Mus musculus (Mouse) OX=10090 GN=Hadh PE=1 SV=2	0.0328867	21.0724	3.61e-09	9.40896	0.0270343
Q61553	Fascin OS=Mus musculus (Mouse) OX=10090 GN=Fscn1 PE=1 SV=4	0.178893	3.87381	1.64e-09	13.7217	0.173041
Q61578	NADPH:adrenodoxin oxidoreductase, mitochondrial OS=Mus musculus (Mouse) OX=10090 GN=Fdxr PE=1 SV=1	0.0329499	21.032	3.12e-09	9.48693	0.0270975
Q61584	Fragile X mental retardation syndrome-related protein 1 OS=Mus musculus (Mouse) OX=10090 GN=Fxr1 PE=1 SV=2	0.433457	1.59877	1.97e-14	17.5649	0.427605
Q61595	Kinectin OS=Mus musculus (Mouse) OX=10090 GN=Ktn1 PE=1 SV=1	0.382401	1.81223	4.27e-09	9.3214	0.376549
Q61598	Rab GDP dissociation inhibitor beta OS=Mus musculus (Mouse) OX=10090 GN=Gdi2 PE=1 SV=1	0.101127	6.85278	1.84e-13	15.7477	0.0952744
Q61599	Rho GDP-dissociation inhibitor 2 OS=Mus musculus (Mouse) OX=10090 GN=Arhgdib PE=1 SV=3	0.21234	3.26363	1.15e-08	11.8065	0.206488
Q61646	Haptoglobin OS=Mus musculus (Mouse) OX=10090 GN=Hp PE=1 SV=1	0.458034	1.51299	3.46e-08	8.25991	0.452182
Q61656	Probable ATP-dependent RNA helicase DDX5 OS=Mus musculus (Mouse) OX=10090 GN=Ddx5 PE=1 SV=2	0.855233	0.810305	2.66e-05	5.2837	0.849381
Q61696	Heat shock 70 kDa protein 1A OS=Mus musculus (Mouse) OX=10090 GN=Hspa1a PE=1 SV=2	0.141059	4.91283	1.45e-07	7.57254	0.135207
Q61702	Inter-alpha-trypsin inhibitor heavy chain H1 OS=Mus musculus (Mouse) OX=10090 GN=Itih1 PE=1 SV=2	0.549773	1.26052	7.57e-08	7.88038	0.54392
Q61703	Inter-alpha-trypsin inhibitor heavy chain H2 OS=Mus musculus (Mouse) OX=10090 GN=Itih2 PE=1 SV=1	0.522939	1.3252	8.61e-10	10.1867	0.517087
Q61704	Inter-alpha-trypsin inhibitor heavy chain H3 OS=Mus musculus (Mouse) OX=10090 GN=Itih3 PE=1 SV=3	0.520201	1.33218	0.000663	3.96144	0.514349
Q61733	28S ribosomal protein S31, mitochondrial OS=Mus musculus (Mouse) OX=10090 GN=Mrps31 PE=1 SV=1	0.18526	3.74069	6.92e-06	5.85011	0.179407
Q61735	Leukocyte surface antigen CD47 OS=Mus musculus (Mouse) OX=10090 GN=Cd47 PE=1 SV=2	0.0638525	10.8531	0.00357642	3.26117	0.0580001
Q61738	Integrin alpha-7 OS=Mus musculus (Mouse) OX=10090 GN=Itga7 PE=1 SV=3	0.153364	4.51865	1.7e-13	15.8096	0.147512
Q61768	Kinesin-1 heavy chain OS=Mus musculus (Mouse) OX=10090 GN=Kif5b PE=1 SV=3	0.247275	2.80254	3.76e-18	26.3999	0.241423
Q61792	LIM and SH3 domain protein 1 OS=Mus musculus (Mouse) OX=10090 GN=Lasp1 PE=1 SV=1	0.0839859	8.25139	6.5e-09	9.10222	0.0781335
Q61838	Pregnancy zone protein OS=Mus musculus (Mouse) OX=10090 GN=Pzp PE=1 SV=3	0.196421	3.52814	4.68e-05	5.0486	0.190569
Q61937	Nucleophosmin OS=Mus musculus (Mouse) OX=10090 GN=Npm1 PE=1 SV=1	0.261077	2.65439	2.74e-16	21.5647	0.255224
Q61941	NAD(P) transhydrogenase, mitochondrial OS=Mus musculus (Mouse) OX=10090 GN=Nnt PE=1 SV=2	0.0374388	18.5102	1.72e-10	11.1105	0.0315864
Q61990	Poly(rC)-binding protein 2 OS=Mus musculus (Mouse) OX=10090 GN=Pcbp2 PE=1 SV=1	0.292108	2.37241	1.8e-14	17.6412	0.286256
Q62165	Dystroglycan OS=Mus musculus (Mouse) OX=10090 GN=Dag1 PE=1 SV=4	0.10758	6.44173	1.18e-08	8.79667	0.101727
Q62167	ATP-dependent RNA helicase DDX3X OS=Mus musculus (Mouse) OX=10090 GN=Ddx3x PE=1 SV=3	0.459709	1.50748	1.64e-14	17.7216	0.453856
Q62188	Dihydropyrimidinase-related protein 3 OS=Mus musculus (Mouse) OX=10090 GN=Dpysl3 PE=1 SV=1	0.159568	4.34298	3.75e-07	7.1328	0.153715
Q62189	U1 small nuclear ribonucleoprotein A OS=Mus musculus (Mouse) OX=10090 GN=Snrpa PE=1 SV=3	0.331538	2.09026	3.1e-10	10.7662	0.325686
Q62234	Myomesin-1 OS=Mus musculus (Mouse) OX=10090 GN=Myom1 PE=1 SV=2	0.0752337	9.2113	2.32e-21	37.2137	0.0693813
Q62261	Spectrin beta chain, non-erythrocytic 1 OS=Mus musculus (Mouse) OX=10090 GN=Sptbn1 PE=1 SV=2	0.183346	3.77974	9.04e-27	65.8851	0.177493
Q62318	Transcription intermediary factor 1-beta OS=Mus musculus (Mouse) OX=10090 GN=Trim28 PE=1 SV=3	0.122268	5.6679	0.000204	4.4442	0.116415
Q62351	Transferrin receptor protein 1 OS=Mus musculus (Mouse) OX=10090 GN=Tfrc PE=1 SV=1	0.381317	1.81739	5.61e-12	13.2716	0.375464
Q62376	U1 small nuclear ribonucleoprotein 70 kDa OS=Mus musculus (Mouse) OX=10090 GN=Snrnp70 PE=1 SV=2	0.16615	4.17094	4.38e-06	7.22694	0.160297
Q62407	Striated muscle-specific serine/threonine-protein kinase OS=Mus musculus (Mouse) OX=10090 GN=Speg PE=1 SV=2	0.0844572	8.20534	1.63e-09	9.8347	0.0786048
Q62417	Sorbin and SH3 domain-containing protein 1 OS=Mus musculus (Mouse) OX=10090 GN=Sorbs1 PE=1 SV=2	0.112069	6.1837	4.78e-19	29.0695	0.106216
Q62422	Osteoclast-stimulating factor 1 OS=Mus musculus (Mouse) OX=10090 GN=Ostf1 PE=1 SV=2	0.239865	2.88913	1.28e-05	6.55373	0.234012
Q62425	Cytochrome c oxidase subunit NDUFA4 OS=Mus musculus (Mouse) OX=10090 GN=Ndufa4 PE=1 SV=2	0.0744522	9.30799	2.2e-14	17.4712	0.0685998
Q62446	Peptidyl-prolyl cis-trans isomerase FKBP3 OS=Mus musculus (Mouse) OX=10090 GN=Fkbp3 PE=1 SV=2	0.21738	3.18797	2.25e-13	15.5913	0.211528
Q62448	Eukaryotic translation initiation factor 4 gamma 2 OS=Mus musculus (Mouse) OX=10090 GN=Eif4g2 PE=1 SV=2	0.467408	1.48264	2.96e-11	12.1862	0.461556
Q62523	Zyxin OS=Mus musculus (Mouse) OX=10090 GN=Zyx PE=1 SV=2	0.308887	2.24354	1.28e-05	5.5899	0.303035
Q63844	Mitogen-activated protein kinase 3 OS=Mus musculus (Mouse) OX=10090 GN=Mapk3 PE=1 SV=5	0.150003	4.61992	6.35e-11	11.7105	0.14415
Q63918	Caveolae-associated protein 2 OS=Mus musculus (Mouse) OX=10090 GN=Cavin2 PE=1 SV=3	0.127352	5.44162	8.42e-15	18.3043	0.121499
Q63932	Dual specificity mitogen-activated protein kinase kinase 2 OS=Mus musculus (Mouse) OX=10090 GN=Map2k2 PE=1 SV=2	0.178095	3.89118	1.34e-07	9.71234	0.172243
Q64010	Adapter molecule crk OS=Mus musculus (Mouse) OX=10090 GN=Crk PE=1 SV=1	0.0984529	7.0389	4.93e-10	15.0366	0.0926005
Q64012	RNA-binding protein Raly OS=Mus musculus (Mouse) OX=10090 GN=Raly PE=1 SV=3	0.63027	1.09953	7.44e-06	6.89048	0.624418
Q64105	Sepiapterin reductase OS=Mus musculus (Mouse) OX=10090 GN=Spr PE=1 SV=1	0.0739385	9.37266	6.99e-11	11.6509	0.0680861
Q64133	Amine oxidase [flavin-containing] A OS=Mus musculus (Mouse) OX=10090 GN=Maoa PE=1 SV=3	0.0382419	18.1215	0.000849	3.85973	0.0323895
Q64378	Peptidyl-prolyl cis-trans isomerase FKBP5 OS=Mus musculus (Mouse) OX=10090 GN=Fkbp5 PE=1 SV=1	0.121896	5.68516	0.00076	4.28168	0.116044
Q64442	Sorbitol dehydrogenase OS=Mus musculus (Mouse) OX=10090 GN=Sord PE=1 SV=3	0.0976291	7.09829	3.3e-08	8.28258	0.0917768
Q64471	Glutathione S-transferase theta-1 OS=Mus musculus (Mouse) OX=10090 GN=Gstt1 PE=1 SV=4	0.100352	6.9057	3.69e-09	9.39807	0.0944995
Q64511	DNA topoisomerase 2-beta OS=Mus musculus (Mouse) OX=10090 GN=Top2b PE=1 SV=2	0.283364	2.44562	1.45e-06	6.5258	0.277511
Q64514	Tripeptidyl-peptidase 2 OS=Mus musculus (Mouse) OX=10090 GN=Tpp2 PE=1 SV=3	0.0945455	7.3298	6.97e-05	4.88479	0.0886932
Q64516	Glycerol kinase OS=Mus musculus (Mouse) OX=10090 GN=Gk PE=1 SV=2	0.0405663	17.0831	1.11e-10	11.3687	0.0347139
Q64518	Sarcoplasmic/endoplasmic reticulum calcium ATPase 3 OS=Mus musculus (Mouse) OX=10090 GN=Atp2a3 PE=1 SV=3	0.186978	3.70633	1.24e-07	9.77452	0.181125
Q64521	Glycerol-3-phosphate dehydrogenase, mitochondrial OS=Mus musculus (Mouse) OX=10090 GN=Gpd2 PE=1 SV=2	0.0484919	14.2911	2.01e-07	7.41965	0.0426395
Q64669	NAD(P)H dehydrogenase [quinone] 1 OS=Mus musculus (Mouse) OX=10090 GN=Nqo1 PE=1 SV=3	0.0517357	13.395	5.51e-14	16.7071	0.0458833
Q64726	Zinc-alpha-2-glycoprotein OS=Mus musculus (Mouse) OX=10090 GN=Azgp1 PE=1 SV=2	0.758215	0.913989	0.0041243	3.42248	0.752363
Q64727	Vinculin OS=Mus musculus (Mouse) OX=10090 GN=Vcl PE=1 SV=4	0.0481176	14.4022	2.55e-13	15.4966	0.0422652
Q64737	Trifunctional purine biosynthetic protein adenosine-3 OS=Mus musculus (Mouse) OX=10090 GN=Gart PE=1 SV=3	0.117012	5.92246	1.94e-12	14.004	0.11116
Q65CL1	Catenin alpha-3 OS=Mus musculus (Mouse) OX=10090 GN=Ctnna3 PE=1 SV=2	0.126904	5.46083	9.03e-16	20.3756	0.121051
Q66JS6	Eukaryotic translation initiation factor 3 subunit J-B OS=Mus musculus (Mouse) OX=10090 GN=Eif3j2 PE=1 SV=1	0.188276	3.68077	1.03e-05	5.68116	0.182424
Q68FD5	Clathrin heavy chain 1 OS=Mus musculus (Mouse) OX=10090 GN=Cltc PE=1 SV=3	0.161602	4.28832	2.66e-23	45.7105	0.155749
Q68FL6	Methionine--tRNA ligase, cytoplasmic OS=Mus musculus (Mouse) OX=10090 GN=Mars PE=1 SV=1	0.21249	3.26133	5.71e-07	8.61731	0.206637
Q6GQT9	Nodal modulator 1 OS=Mus musculus (Mouse) OX=10090 GN=Nomo1 PE=1 SV=1	0.191449	3.61976	1.32e-10	16.6047	0.185597
Q6GSS7	Histone H2A type 2-A OS=Mus musculus (Mouse) OX=10090 GN=Hist2h2aa1 PE=1 SV=3	0.0151543	45.7297	0.000276	4.81257	0.0093019
Q6IRU2	Tropomyosin alpha-4 chain OS=Mus musculus (Mouse) OX=10090 GN=Tpm4 PE=1 SV=3	0.211881	3.2707	7.77e-09	9.00959	0.206029
Q6NVE8	WD repeat-containing protein 44 OS=Mus musculus (Mouse) OX=10090 GN=Wdr44 PE=1 SV=1	0.181386	3.82058	0.000112	5.30194	0.175534
Q6NVE9	Protein phosphatase PTC7 homolog OS=Mus musculus (Mouse) OX=10090 GN=Pptc7 PE=1 SV=1	0.161675	4.28639	1.42e-06	7.97342	0.155822
Q6NZC7	SEC23-interacting protein OS=Mus musculus (Mouse) OX=10090 GN=Sec23ip PE=1 SV=2	0.189551	3.65601	8.21e-14	16.3844	0.183699
Q6NZJ6	Eukaryotic translation initiation factor 4 gamma 1 OS=Mus musculus (Mouse) OX=10090 GN=Eif4g1 PE=1 SV=1	0.357679	1.93749	6.14e-14	16.6185	0.351826
Q6P069	Sorcin OS=Mus musculus (Mouse) OX=10090 GN=Sri PE=1 SV=1	0.0844543	8.20562	1.08e-05	6.65712	0.0786019
Q6P1B1	Xaa-Pro aminopeptidase 1 OS=Mus musculus (Mouse) OX=10090 GN=Xpnpep1 PE=1 SV=1	0.13634	5.08286	2.36e-14	17.4135	0.130488
Q6P1F6	Serine/threonine-protein phosphatase 2A 55 kDa regulatory subunit B alpha isoform OS=Mus musculus (Mouse) OX=10090 GN=Ppp2r2a PE=1 SV=1	0.131817	5.25727	1.3e-05	5.58444	0.125965
Q6P2B1	Transportin-3 OS=Mus musculus (Mouse) OX=10090 GN=Tnpo3 PE=1 SV=1	0.206328	3.35873	1.43e-05	6.48628	0.200476
Q6P3A8	2-oxoisovalerate dehydrogenase subunit beta, mitochondrial OS=Mus musculus (Mouse) OX=10090 GN=Bckdhb PE=1 SV=2	0.0545943	12.6936	1.43e-12	14.2212	0.0487419
Q6P4T2	U5 small nuclear ribonucleoprotein 200 kDa helicase OS=Mus musculus (Mouse) OX=10090 GN=Snrnp200 PE=1 SV=1	0.455335	1.52196	6.52e-09	12.3414	0.449483
Q6P542	ATP-binding cassette sub-family F member 1 OS=Mus musculus (Mouse) OX=10090 GN=Abcf1 PE=1 SV=1	0.290741	2.38356	1.87e-09	13.5899	0.284889
Q6P5E4	UDP-glucose:glycoprotein glucosyltransferase 1 OS=Mus musculus (Mouse) OX=10090 GN=Uggt1 PE=1 SV=4	0.127772	5.42374	0.000115	5.28491	0.121919
Q6P5F9	Exportin-1 OS=Mus musculus (Mouse) OX=10090 GN=Xpo1 PE=1 SV=1	0.100045	6.92686	8.94e-12	12.9604	0.0941929
Q6P6M7	O-phosphoseryl-tRNA(Sec) selenium transferase OS=Mus musculus (Mouse) OX=10090 GN=Sepsecs PE=1 SV=2	0.0363095	19.0859	5.63e-09	9.17673	0.0304571
Q6P8J7	Creatine kinase S-type, mitochondrial OS=Mus musculus (Mouse) OX=10090 GN=Ckmt2 PE=1 SV=1	0.0538794	12.8621	5.01e-14	16.7857	0.048027
Q6P8X1	Sorting nexin-6 OS=Mus musculus (Mouse) OX=10090 GN=Snx6 PE=1 SV=2	0.163194	4.24649	2.82e-14	17.2631	0.157341
Q6P9R2	Serine/threonine-protein kinase OSR1 OS=Mus musculus (Mouse) OX=10090 GN=Oxsr1 PE=1 SV=1	0.0865951	8.00276	2.28e-10	10.9433	0.0807427
Q6PA06	Atlastin-2 OS=Mus musculus (Mouse) OX=10090 GN=Atl2 PE=1 SV=1	0.227093	3.05161	4.98e-07	8.71552	0.221241
Q6PAR5	GTPase-activating protein and VPS9 domain-containing protein 1 OS=Mus musculus (Mouse) OX=10090 GN=Gapvd1 PE=1 SV=2	0.0984161	7.04153	7.56e-06	6.8804	0.0925637
Q6PB66	Leucine-rich PPR motif-containing protein, mitochondrial OS=Mus musculus (Mouse) OX=10090 GN=Lrpprc PE=1 SV=2	0.112974	6.13414	8.59e-20	31.4831	0.107122
Q6PD03	Serine/threonine-protein phosphatase 2A 56 kDa regulatory subunit alpha isoform OS=Mus musculus (Mouse) OX=10090 GN=Ppp2r5a PE=1 SV=1	0.0842456	8.22595	3.12e-13	15.3421	0.0783932
Q6PDI5	Proteasome adapter and scaffold protein ECM29 OS=Mus musculus (Mouse) OX=10090 GN=Ecpas PE=1 SV=3	0.240819	2.87768	9.31e-09	12.0041	0.234967
Q6PDM2	Serine/arginine-rich splicing factor 1 OS=Mus musculus (Mouse) OX=10090 GN=Srsf1 PE=1 SV=3	0.15551	4.45629	1.71e-08	11.4477	0.149658
Q6PHN9	Ras-related protein Rab-35 OS=Mus musculus (Mouse) OX=10090 GN=Rab35 PE=1 SV=1	0.111066	6.23956	1.5e-06	7.93669	0.105213
Q6PHQ9	Polyadenylate-binding protein OS=Mus musculus (Mouse) OX=10090 GN=Pabpc4 PE=1 SV=1	0.125645	5.51555	3.69e-19	29.4218	0.119792
Q6PHZ2	Calcium/calmodulin-dependent protein kinase type II subunit delta OS=Mus musculus (Mouse) OX=10090 GN=Camk2d PE=1 SV=1	0.156417	4.43048	1.32e-19	30.8645	0.150564
Q6PIE5	Sodium/potassium-transporting ATPase subunit alpha-2 OS=Mus musculus (Mouse) OX=10090 GN=Atp1a2 PE=1 SV=1	0.138631	4.99887	1.99e-14	17.5573	0.132779
Q6URW6	Myosin-14 OS=Mus musculus (Mouse) OX=10090 GN=Myh14 PE=1 SV=1	0.202095	3.42909	9.72e-14	16.2496	0.196242
Q6ZPJ3	(E3-independent) E2 ubiquitin-conjugating enzyme UBE2O OS=Mus musculus (Mouse) OX=10090 GN=Ube2o PE=1 SV=3	0.131496	5.27014	2.09e-05	6.26176	0.125643
Q6ZQ38	Cullin-associated NEDD8-dissociated protein 1 OS=Mus musculus (Mouse) OX=10090 GN=Cand1 PE=1 SV=2	0.0665879	10.4073	2.63e-06	6.26633	0.0607355
Q6ZQ73	Cullin-associated NEDD8-dissociated protein 2 OS=Mus musculus (Mouse) OX=10090 GN=Cand2 PE=1 SV=2	0.139876	4.9544	3.02e-11	12.1733	0.134023
Q6ZQI3	Malectin OS=Mus musculus (Mouse) OX=10090 GN=Mlec PE=1 SV=2	0.127847	5.42055	5.34e-10	14.9451	0.121994
Q6ZWM4	U6 snRNA-associated Sm-like protein LSm8 OS=Mus musculus (Mouse) OX=10090 GN=Lsm8 PE=1 SV=3	0.093721	7.39429	2.55e-06	6.27902	0.0878686
Q6ZWN5	40S ribosomal protein S9 OS=Mus musculus (Mouse) OX=10090 GN=Rps9 PE=1 SV=3	0.14534	4.76813	2.49e-18	26.9138	0.139488
Q6ZWV3	60S ribosomal protein L10 OS=Mus musculus (Mouse) OX=10090 GN=Rpl10 PE=1 SV=3	0.163954	4.22681	4.01e-20	32.6163	0.158101
Q6ZWV7	60S ribosomal protein L35 OS=Mus musculus (Mouse) OX=10090 GN=Rpl35 PE=1 SV=1	0.102468	6.76307	1.49e-06	6.51519	0.0966159
Q6ZWX6	Eukaryotic translation initiation factor 2 subunit 1 OS=Mus musculus (Mouse) OX=10090 GN=Eif2s1 PE=1 SV=3	0.185052	3.7449	1.57e-09	9.85608	0.179199
Q70KF4	Cardiomyopathy-associated protein 5 OS=Mus musculus (Mouse) OX=10090 GN=Cmya5 PE=1 SV=2	0.385495	1.79769	1.17e-15	20.1271	0.379643
Q71LX4	Talin-2 OS=Mus musculus (Mouse) OX=10090 GN=Tln2 PE=1 SV=3	0.0350587	19.7669	1.11e-12	14.4022	0.0292063
Q71RI9	Kynurenine--oxoglutarate transaminase 3 OS=Mus musculus (Mouse) OX=10090 GN=Kyat3 PE=1 SV=1	0.0306545	22.6068	6.61e-09	9.0932	0.0248021
Q76LL6	FH1/FH2 domain-containing protein 3 OS=Mus musculus (Mouse) OX=10090 GN=Fhod3 PE=1 SV=1	0.351973	1.9689	0.000267	4.82947	0.346121
Q76MZ3	Serine/threonine-protein phosphatase 2A 65 kDa regulatory subunit A alpha isoform OS=Mus musculus (Mouse) OX=10090 GN=Ppp2r1a PE=1 SV=3	0.154035	4.49898	4.79e-11	11.8838	0.148183
Q78IK2	ATP synthase membrane subunit DAPIT, mitochondrial OS=Mus musculus (Mouse) OX=10090 GN=Atp5md PE=1 SV=1	0.0556203	12.4595	9.6e-13	14.5072	0.0497679
Q78IK4	MICOS complex subunit Mic27 OS=Mus musculus (Mouse) OX=10090 GN=Apool PE=1 SV=1	0.0341653	20.2837	6.49e-11	11.697	0.0283129
Q78J03	Methionine-R-sulfoxide reductase B2, mitochondrial OS=Mus musculus (Mouse) OX=10090 GN=Msrb2 PE=1 SV=1	0.0625433	11.0803	6.85e-13	14.7541	0.0566909
Q78PY7	Staphylococcal nuclease domain-containing protein 1 OS=Mus musculus (Mouse) OX=10090 GN=Snd1 PE=1 SV=1	0.323338	2.14327	0.000123	5.24898	0.317486
Q78RX3	Small integral membrane protein 12 OS=Mus musculus (Mouse) OX=10090 GN=Smim12 PE=3 SV=1	0.0988525	7.01045	1.14e-08	11.8181	0.0930001
Q78ZA7	Nucleosome assembly protein 1-like 4 OS=Mus musculus (Mouse) OX=10090 GN=Nap1l4 PE=1 SV=1	0.24323	2.84916	1.12e-13	16.1339	0.237378
Q791T5	Mitochondrial carrier homolog 1 OS=Mus musculus (Mouse) OX=10090 GN=Mtch1 PE=1 SV=1	0.0840987	8.24032	1.35e-10	11.2528	0.0782463
Q791V5	Mitochondrial carrier homolog 2 OS=Mus musculus (Mouse) OX=10090 GN=Mtch2 PE=1 SV=1	0.034905	19.8539	2.47e-10	10.8987	0.0290526
Q7TMB8	Cytoplasmic FMR1-interacting protein 1 OS=Mus musculus (Mouse) OX=10090 GN=Cyfip1 PE=1 SV=1	0.124377	5.57178	9.41e-05	5.3973	0.118524
Q7TMF3	NADH dehydrogenase [ubiquinone] 1 alpha subcomplex subunit 12 OS=Mus musculus (Mouse) OX=10090 GN=Ndufa12 PE=1 SV=2	0.0433386	15.9904	1.75e-11	12.5218	0.0374862
Q7TMK9	Heterogeneous nuclear ribonucleoprotein Q OS=Mus musculus (Mouse) OX=10090 GN=Syncrip PE=1 SV=2	0.162077	4.27574	0.000553	4.0359	0.156225
Q7TMM9	Tubulin beta-2A chain OS=Mus musculus (Mouse) OX=10090 GN=Tubb2a PE=1 SV=1	0.173154	4.00223	1.53e-09	9.87167	0.167301
Q7TMY8	E3 ubiquitin-protein ligase HUWE1 OS=Mus musculus (Mouse) OX=10090 GN=Huwe1 PE=1 SV=5	0.213185	3.25069	2.12e-05	6.25278	0.207333
Q7TNG5	Echinoderm microtubule-associated protein-like 2 OS=Mus musculus (Mouse) OX=10090 GN=Eml2 PE=1 SV=1	0.084293	8.22132	7.2e-10	10.287	0.0784406
Q7TNG8	Probable D-lactate dehydrogenase, mitochondrial OS=Mus musculus (Mouse) OX=10090 GN=Ldhd PE=1 SV=1	0.205133	3.3783	0.000534	4.05022	0.19928
Q7TPR4	Alpha-actinin-1 OS=Mus musculus (Mouse) OX=10090 GN=Actn1 PE=1 SV=1	0.104645	6.62241	6.32e-09	9.11606	0.0987923
Q7TPW1	Nexilin OS=Mus musculus (Mouse) OX=10090 GN=Nexn PE=1 SV=3	0.553025	1.25311	0.000325	4.72646	0.547172
Q7TQ48	Sarcalumenin OS=Mus musculus (Mouse) OX=10090 GN=Srl PE=1 SV=1	0.033293	20.8152	5.54e-12	13.2804	0.0274406
Q7TQI3	Ubiquitin thioesterase OTUB1 OS=Mus musculus (Mouse) OX=10090 GN=Otub1 PE=1 SV=2	0.160801	4.30968	1.19e-09	10.0067	0.154949
Q7TSV4	Phosphoglucomutase-2 OS=Mus musculus (Mouse) OX=10090 GN=Pgm2 PE=1 SV=1	0.0312146	22.2012	6.9e-07	6.8575	0.0253622
Q80SW1	S-adenosylhomocysteine hydrolase-like protein 1 OS=Mus musculus (Mouse) OX=10090 GN=Ahcyl1 PE=1 SV=1	0.128131	5.40853	0.0090734	3.0259	0.122278
Q80TV8	CLIP-associating protein 1 OS=Mus musculus (Mouse) OX=10090 GN=Clasp1 PE=1 SV=2	0.565951	1.22449	2.41e-07	7.33651	0.560099
Q80U63	Mitofusin-2 OS=Mus musculus (Mouse) OX=10090 GN=Mfn2 PE=1 SV=3	0.201612	3.43729	1.81e-05	6.34586	0.19576
Q80UM3	N-alpha-acetyltransferase 15, NatA auxiliary subunit OS=Mus musculus (Mouse) OX=10090 GN=Naa15 PE=1 SV=1	0.199872	3.46722	8.89e-08	10.0399	0.19402
Q80W21	Glutathione S-transferase Mu 7 OS=Mus musculus (Mouse) OX=10090 GN=Gstm7 PE=1 SV=1	0.065876	10.5198	1.94e-14	17.5771	0.0600236
Q80X50	Ubiquitin-associated protein 2-like OS=Mus musculus (Mouse) OX=10090 GN=Ubap2l PE=1 SV=1	0.404674	1.71249	2.63e-06	7.55849	0.398821
Q80X81	Acetyl-Coenzyme A acetyltransferase 3 OS=Mus musculus (Mouse) OX=10090 GN=Acat3 PE=1 SV=1	0.0486062	14.2575	0.000239	4.3793	0.0427538
Q80X85	28S ribosomal protein S7, mitochondrial OS=Mus musculus (Mouse) OX=10090 GN=Mrps7 PE=1 SV=1	0.118635	5.84143	1.04e-13	16.1952	0.112783
Q80X90	Filamin-B OS=Mus musculus (Mouse) OX=10090 GN=Flnb PE=1 SV=3	0.121481	5.70459	1.74e-08	8.59952	0.115629
Q80XB4	Nebulin-related-anchoring protein OS=Mus musculus (Mouse) OX=10090 GN=Nrap PE=1 SV=3	0.576508	1.20206	9.88e-13	14.4863	0.570656
Q80XL6	Acyl-CoA dehydrogenase family member 11 OS=Mus musculus (Mouse) OX=10090 GN=Acad11 PE=1 SV=2	0.416513	1.66381	1.33e-08	11.6718	0.410661
Q80XN0	D-beta-hydroxybutyrate dehydrogenase, mitochondrial OS=Mus musculus (Mouse) OX=10090 GN=Bdh1 PE=1 SV=2	0.0310746	22.3012	0.000119	4.66512	0.0252222
Q80Y14	Glutaredoxin-related protein 5, mitochondrial OS=Mus musculus (Mouse) OX=10090 GN=Glrx5 PE=1 SV=2	0.105858	6.5465	1.39e-06	7.99176	0.100006
Q80ZS3	28S ribosomal protein S26, mitochondrial OS=Mus musculus (Mouse) OX=10090 GN=Mrps26 PE=1 SV=1	0.0568118	12.1982	0.000349	4.22442	0.0509594
Q811I0	ATP synthase mitochondrial F1 complex assembly factor 1 OS=Mus musculus (Mouse) OX=10090 GN=Atpaf1 PE=1 SV=1	0.116988	5.92369	2.05e-14	17.5303	0.111135
Q811U4	Mitofusin-1 OS=Mus musculus (Mouse) OX=10090 GN=Mfn1 PE=1 SV=3	0.390177	1.77612	2.67e-08	8.38665	0.384325
Q8BFP9	[Pyruvate dehydrogenase (acetyl-transferring)] kinase isozyme 1, mitochondrial OS=Mus musculus (Mouse) OX=10090 GN=Pdk1 PE=1 SV=2	0.0556874	12.4445	3.2e-13	15.3217	0.0498351
Q8BFR5	Elongation factor Tu, mitochondrial OS=Mus musculus (Mouse) OX=10090 GN=Tufm PE=1 SV=1	0.0425349	16.2925	6.34e-12	13.1897	0.0366825
Q8BFS6	Serine/threonine-protein phosphatase CPPED1 OS=Mus musculus (Mouse) OX=10090 GN=Cpped1 PE=1 SV=1	0.12293	5.63734	6.91e-06	5.85098	0.117078
Q8BFW7	Lipoma-preferred partner homolog OS=Mus musculus (Mouse) OX=10090 GN=Lpp PE=1 SV=1	0.151829	4.56436	1.08e-07	9.8865	0.145976
Q8BFZ1	Trans-2,3-enoyl-CoA reductase-like OS=Mus musculus (Mouse) OX=10090 GN=Tecrl PE=1 SV=1	0.0578379	11.9818	6.88e-09	9.07214	0.0519855
Q8BFZ9	Erlin-2 OS=Mus musculus (Mouse) OX=10090 GN=Erlin2 PE=1 SV=1	0.102039	6.7915	0.000898	3.83627	0.0961869
Q8BG05	Heterogeneous nuclear ribonucleoprotein A3 OS=Mus musculus (Mouse) OX=10090 GN=Hnrnpa3 PE=1 SV=1	0.169249	4.09455	2.1e-12	13.9477	0.163397
Q8BG32	26S proteasome non-ATPase regulatory subunit 11 OS=Mus musculus (Mouse) OX=10090 GN=Psmd11 PE=1 SV=3	0.177098	3.91308	1.42e-11	12.6576	0.171246
Q8BG95	Protein phosphatase 1 regulatory subunit 12B OS=Mus musculus (Mouse) OX=10090 GN=Ppp1r12b PE=1 SV=2	0.191172	3.625	1.11e-17	25.0905	0.18532
Q8BGC4	Prostaglandin reductase-3 OS=Mus musculus (Mouse) OX=10090 GN=Zadh2 PE=1 SV=1	0.0353568	19.6002	2.05e-09	9.71169	0.0295044
Q8BGH2	Sorting and assembly machinery component 50 homolog OS=Mus musculus (Mouse) OX=10090 GN=Samm50 PE=1 SV=1	0.0309533	22.3885	4.67e-10	10.5309	0.025101
Q8BGK2	[Protein ADP-ribosylarginine] hydrolase-like protein 1 OS=Mus musculus (Mouse) OX=10090 GN=Adprhl1 PE=1 SV=1	0.138704	4.99626	6.98e-15	18.4703	0.132851
Q8BGQ7	Alanine--tRNA ligase, cytoplasmic OS=Mus musculus (Mouse) OX=10090 GN=Aars PE=1 SV=1	0.227701	3.04347	6.34e-10	10.3579	0.221848
Q8BGV0	Probable asparagine--tRNA ligase, mitochondrial OS=Mus musculus (Mouse) OX=10090 GN=Nars2 PE=1 SV=1	0.022922	30.233	0.0025362	3.40576	0.0170696
Q8BGX2	Mitochondrial import inner membrane translocase subunit Tim29 OS=Mus musculus (Mouse) OX=10090 GN=Timm29 PE=1 SV=1	0.0520193	13.322	2.63e-08	8.39414	0.0461669
Q8BGY7	Protein FAM210A OS=Mus musculus (Mouse) OX=10090 GN=Fam210a PE=1 SV=1	0.0636295	10.8912	1.08e-07	9.88616	0.0577772
Q8BH58	TIP41-like protein OS=Mus musculus (Mouse) OX=10090 GN=Tiprl PE=1 SV=1	0.151209	4.58305	3.2e-06	6.1812	0.145357
Q8BH59	Calcium-binding mitochondrial carrier protein Aralar1 OS=Mus musculus (Mouse) OX=10090 GN=Slc25a12 PE=1 SV=1	0.0378028	18.332	3.01e-12	13.697	0.0319505
Q8BH61	Coagulation factor XIII A chain OS=Mus musculus (Mouse) OX=10090 GN=F13a1 PE=1 SV=3	0.164048	4.22437	2.38e-07	7.34282	0.158196
Q8BH64	EH domain-containing protein 2 OS=Mus musculus (Mouse) OX=10090 GN=Ehd2 PE=1 SV=1	0.0602748	11.4973	2.44e-17	24.1784	0.0544224
Q8BH86	D-glutamate cyclase, mitochondrial OS=Mus musculus (Mouse) OX=10090 GN=Dglucy PE=1 SV=1	0.0435466	15.914	1.77e-13	15.7779	0.0376942
Q8BH95	Enoyl-CoA hydratase, mitochondrial OS=Mus musculus (Mouse) OX=10090 GN=Echs1 PE=1 SV=1	0.0333241	20.7958	1.93e-10	11.041	0.0274717
Q8BHC4	Dephospho-CoA kinase domain-containing protein OS=Mus musculus (Mouse) OX=10090 GN=Dcakd PE=1 SV=1	0.0609702	11.3662	1.81e-08	11.3946	0.0551179
Q8BHE8	m-AAA protease-interacting protein 1, mitochondrial OS=Mus musculus (Mouse) OX=10090 GN=Maip1 PE=1 SV=1	0.0634323	10.925	9.84e-05	4.74279	0.05758
Q8BHG1	Nardilysin OS=Mus musculus (Mouse) OX=10090 GN=Nrdc PE=1 SV=1	0.164008	4.22541	8.7e-05	5.44088	0.158156
Q8BHN3	Neutral alpha-glucosidase AB OS=Mus musculus (Mouse) OX=10090 GN=Ganab PE=1 SV=1	0.172823	4.00988	5.5e-07	6.95928	0.166971
Q8BIJ6	Isoleucine--tRNA ligase, mitochondrial OS=Mus musculus (Mouse) OX=10090 GN=Iars2 PE=1 SV=1	0.0324083	21.3834	2.34e-16	21.7272	0.0265559
Q8BJ03	Cytochrome c oxidase assembly protein COX15 homolog OS=Mus musculus (Mouse) OX=10090 GN=Cox15 PE=1 SV=1	0.149304	4.64153	1.96e-15	19.6322	0.143452
Q8BJW6	Eukaryotic translation initiation factor 2A OS=Mus musculus (Mouse) OX=10090 GN=Eif2a PE=1 SV=2	0.183924	3.76787	3.86e-06	7.30877	0.178071
Q8BJY1	26S proteasome non-ATPase regulatory subunit 5 OS=Mus musculus (Mouse) OX=10090 GN=Psmd5 PE=1 SV=4	0.0873095	7.93728	0.0017442	3.56195	0.0814571
Q8BJZ4	28S ribosomal protein S35, mitochondrial OS=Mus musculus (Mouse) OX=10090 GN=Mrps35 PE=1 SV=2	0.173801	3.98732	2.16e-15	19.542	0.167948
Q8BK63	Casein kinase I isoform alpha OS=Mus musculus (Mouse) OX=10090 GN=Csnk1a1 PE=1 SV=2	0.466399	1.48585	0.00103702	4.12181	0.460546
Q8BK64	Activator of 90 kDa heat shock protein ATPase homolog 1 OS=Mus musculus (Mouse) OX=10090 GN=Ahsa1 PE=1 SV=2	0.279634	2.47824	1.2e-09	10.0016	0.273781
Q8BK72	28S ribosomal protein S27, mitochondrial OS=Mus musculus (Mouse) OX=10090 GN=Mrps27 PE=1 SV=2	0.0908656	7.62665	5.03e-11	11.8534	0.0850132
Q8BKC5	Importin-5 OS=Mus musculus (Mouse) OX=10090 GN=Ipo5 PE=1 SV=3	0.222495	3.11468	2.04e-11	12.4224	0.216643
Q8BKY8	Transcription termination factor 2, mitochondrial OS=Mus musculus (Mouse) OX=10090 GN=Mterf2 PE=1 SV=1	0.0823579	8.4145	1.61e-07	7.52375	0.0765055
Q8BKZ9	Pyruvate dehydrogenase protein X component, mitochondrial OS=Mus musculus (Mouse) OX=10090 GN=Pdhx PE=1 SV=1	0.0356165	19.4573	6.54e-10	10.3409	0.0297641
Q8BL66	Early endosome antigen 1 OS=Mus musculus (Mouse) OX=10090 GN=Eea1 PE=1 SV=2	0.0502969	13.7782	0.000308	4.27482	0.0444445
Q8BL97	Serine/arginine-rich splicing factor 7 OS=Mus musculus (Mouse) OX=10090 GN=Srsf7 PE=1 SV=1	0.144377	4.79993	0.000659	4.35553	0.138525
Q8BLF1	Neutral cholesterol ester hydrolase 1 OS=Mus musculus (Mouse) OX=10090 GN=Nceh1 PE=1 SV=1	0.155043	4.46974	9.63e-17	22.6622	0.14919
Q8BMF3	NADP-dependent malic enzyme, mitochondrial OS=Mus musculus (Mouse) OX=10090 GN=Me3 PE=1 SV=2	0.0361434	19.1736	1.29e-11	12.7181	0.030291
Q8BMF4	Dihydrolipoyllysine-residue acetyltransferase component of pyruvate dehydrogenase complex, mitochondrial OS=Mus musculus (Mouse) OX=10090 GN=Dlat PE=1 SV=2	0.0364432	19.0159	5.3e-12	13.31	0.0305908
Q8BMJ2	Leucine--tRNA ligase, cytoplasmic OS=Mus musculus (Mouse) OX=10090 GN=Lars PE=1 SV=2	0.190687	3.63424	7.17e-05	5.549	0.184834
Q8BMJ3	Eukaryotic translation initiation factor 1A, X-chromosomal OS=Mus musculus (Mouse) OX=10090 GN=Eif1ax PE=2 SV=3	0.215866	3.21033	5.34e-07	6.97307	0.210013
Q8BMK4	Cytoskeleton-associated protein 4 OS=Mus musculus (Mouse) OX=10090 GN=Ckap4 PE=1 SV=2	0.138391	5.00754	3.64e-17	23.7283	0.132539
Q8BML9	Glutamine--tRNA ligase OS=Mus musculus (Mouse) OX=10090 GN=Qars PE=1 SV=1	0.186378	3.71825	4.43e-15	18.8793	0.180526
Q8BMS1	Trifunctional enzyme subunit alpha, mitochondrial OS=Mus musculus (Mouse) OX=10090 GN=Hadha PE=1 SV=1	0.0418243	16.5693	2.43e-12	13.8473	0.035972
Q8BMS4	Ubiquinone biosynthesis O-methyltransferase, mitochondrial OS=Mus musculus (Mouse) OX=10090 GN=Coq3 PE=1 SV=1	0.0460951	15.0341	7.62e-12	13.0662	0.0402428
Q8BP40	Lysophosphatidic acid phosphatase type 6 OS=Mus musculus (Mouse) OX=10090 GN=Acp6 PE=1 SV=1	0.0361646	19.1624	2.1e-09	9.69978	0.0303122
Q8BP47	Asparagine--tRNA ligase, cytoplasmic OS=Mus musculus (Mouse) OX=10090 GN=NARS1 PE=1 SV=2	0.176227	3.93243	6.83e-09	9.07592	0.170374
Q8BP67	60S ribosomal protein L24 OS=Mus musculus (Mouse) OX=10090 GN=Rpl24 PE=1 SV=2	0.156926	4.41609	8.41e-18	25.4207	0.151074
Q8BP92	Reticulocalbin-2 OS=Mus musculus (Mouse) OX=10090 GN=Rcn2 PE=1 SV=1	0.237904	2.91294	2.85e-06	6.23071	0.232052
Q8BSY0	Aspartyl/asparaginyl beta-hydroxylase OS=Mus musculus (Mouse) OX=10090 GN=Asph PE=1 SV=1	0.0428182	16.1847	0.00583813	3.24781	0.0369658
Q8BT60	Copine-3 OS=Mus musculus (Mouse) OX=10090 GN=Cpne3 PE=1 SV=2	0.195106	3.55191	7.2e-09	9.04864	0.189254
Q8BTM8	Filamin-A OS=Mus musculus (Mouse) OX=10090 GN=Flna PE=1 SV=5	0.215687	3.21299	1.44e-09	9.90407	0.209835
Q8BTX9	Inactive hydroxysteroid dehydrogenase-like protein 1 OS=Mus musculus (Mouse) OX=10090 GN=Hsdl1 PE=1 SV=1	0.0442477	15.6618	5.64e-05	5.68431	0.0383954
Q8BTY1	Kynurenine--oxoglutarate transaminase 1 OS=Mus musculus (Mouse) OX=10090 GN=Kyat1 PE=1 SV=1	0.037386	18.5363	2.93e-07	7.24655	0.0315337
Q8BU88	39S ribosomal protein L22, mitochondrial OS=Mus musculus (Mouse) OX=10090 GN=Mrpl22 PE=1 SV=1	0.0873184	7.93647	1.15e-12	14.3783	0.081466
Q8BUV3	Gephyrin OS=Mus musculus (Mouse) OX=10090 GN=Gphn PE=1 SV=2	0.199906	3.46662	2.68e-09	13.2189	0.194054
Q8BUY5	Complex I assembly factor TIMMDC1, mitochondrial OS=Mus musculus (Mouse) OX=10090 GN=Timmdc1 PE=1 SV=1	0.0551037	12.5763	2.59e-05	5.29402	0.0492513
Q8BVI4	Dihydropteridine reductase OS=Mus musculus (Mouse) OX=10090 GN=Qdpr PE=1 SV=2	0.059548	11.6377	3.03e-15	19.2291	0.0536956
Q8BW75	Amine oxidase [flavin-containing] B OS=Mus musculus (Mouse) OX=10090 GN=Maob PE=1 SV=4	0.0396534	17.4764	3.42e-10	10.7086	0.033801
Q8BWB1	Synaptopodin 2-like protein OS=Mus musculus (Mouse) OX=10090 GN=Synpo2l PE=1 SV=1	0.13343	5.19372	1.19e-09	10.0101	0.127578
Q8BWF0	Succinate-semialdehyde dehydrogenase, mitochondrial OS=Mus musculus (Mouse) OX=10090 GN=Aldh5a1 PE=1 SV=1	0.0365193	18.9763	1.09e-12	14.4179	0.0306669
Q8BWM0	Prostaglandin E synthase 2 OS=Mus musculus (Mouse) OX=10090 GN=Ptges2 PE=1 SV=3	0.0700176	9.89752	3.54e-14	17.0718	0.0641652
Q8BWT1	3-ketoacyl-CoA thiolase, mitochondrial OS=Mus musculus (Mouse) OX=10090 GN=Acaa2 PE=1 SV=3	0.0347128	19.9638	3.79e-11	12.0295	0.0288605
Q8BWY3	Eukaryotic peptide chain release factor subunit 1 OS=Mus musculus (Mouse) OX=10090 GN=Etf1 PE=1 SV=4	0.292633	2.36816	8.43e-13	14.6016	0.28678
Q8BWZ3	N-alpha-acetyltransferase 25, NatB auxiliary subunit OS=Mus musculus (Mouse) OX=10090 GN=Naa25 PE=1 SV=1	0.334688	2.07059	4.04e-05	5.87445	0.328836
Q8BXV2	BRI3-binding protein OS=Mus musculus (Mouse) OX=10090 GN=Bri3bp PE=1 SV=1	0.0344191	20.1342	1.25e-07	7.64322	0.0285667
Q8BXZ1	Protein disulfide-isomerase TMX3 OS=Mus musculus (Mouse) OX=10090 GN=Tmx3 PE=1 SV=2	0.182474	3.7978	3.68e-12	21.6437	0.176622
Q8BYL4	Tyrosine--tRNA ligase, mitochondrial OS=Mus musculus (Mouse) OX=10090 GN=Yars2 PE=1 SV=2	0.0942525	7.35259	9.07e-14	16.3042	0.0884002
Q8BYM8	Probable cysteine--tRNA ligase, mitochondrial OS=Mus musculus (Mouse) OX=10090 GN=Cars2 PE=1 SV=2	0.0473614	14.6322	1.26e-09	9.97558	0.0415091
Q8BZA9	Fructose-2,6-bisphosphatase TIGAR OS=Mus musculus (Mouse) OX=10090 GN=Tigar PE=1 SV=1	0.105425	6.57337	0.000498	4.07859	0.099573
Q8BZF8	Phosphoglucomutase-like protein 5 OS=Mus musculus (Mouse) OX=10090 GN=Pgm5 PE=1 SV=2	0.0893992	7.75175	1.7e-10	11.1165	0.0835468
Q8BZJ7	DCN1-like protein 2 OS=Mus musculus (Mouse) OX=10090 GN=Dcun1d2 PE=1 SV=3	0.14794	4.68433	5.24e-07	8.67904	0.142088
Q8BZW8	NHL repeat-containing protein 2 OS=Mus musculus (Mouse) OX=10090 GN=Nhlrc2 PE=1 SV=1	0.130439	5.31281	4.7e-08	10.5673	0.124587
Q8BZY3	DEAD (Asp-Glu-Ala-Asp) box polypeptide 19b OS=Mus musculus (Mouse) OX=10090 GN=Ddx19b PE=1 SV=1	0.178347	3.88569	8.65e-12	20.3237	0.172494
Q8C0E2	Vacuolar protein sorting-associated protein 26B OS=Mus musculus (Mouse) OX=10090 GN=Vps26b PE=1 SV=1	0.152746	4.53694	2.31e-12	13.8829	0.146894
Q8C0L9	Glycerophosphocholine phosphodiesterase GPCPD1 OS=Mus musculus (Mouse) OX=10090 GN=Gpcpd1 PE=1 SV=1	0.384531	1.80219	1.46e-15	19.9118	0.378679
Q8C0M9	Isoaspartyl peptidase/L-asparaginase OS=Mus musculus (Mouse) OX=10090 GN=Asrgl1 PE=1 SV=1	0.0783827	8.84123	1.33e-12	14.2709	0.0725303
Q8C129	Leucyl-cystinyl aminopeptidase OS=Mus musculus (Mouse) OX=10090 GN=Lnpep PE=1 SV=1	0.157616	4.39675	4.54e-12	13.4151	0.151764
Q8C166	Copine-1 OS=Mus musculus (Mouse) OX=10090 GN=Cpne1 PE=1 SV=1	0.145549	4.76127	2.26e-09	9.65878	0.139697
Q8C1A5	Thimet oligopeptidase OS=Mus musculus (Mouse) OX=10090 GN=Thop1 PE=1 SV=1	0.102876	6.73625	0.000561	4.43869	0.0970239
Q8C1B7	Septin-11 OS=Mus musculus (Mouse) OX=10090 GN=Septin11 PE=1 SV=4	0.109313	6.33957	5.85e-11	11.7603	0.103461
Q8C3X2	Coiled-coil domain-containing protein 90B, mitochondrial OS=Mus musculus (Mouse) OX=10090 GN=Ccdc90b PE=1 SV=1	0.0521966	13.2767	0.00136888	3.97994	0.0463442
Q8C5H8	NAD kinase 2, mitochondrial OS=Mus musculus (Mouse) OX=10090 GN=Nadk2 PE=1 SV=2	0.0225668	30.7088	0.000132	4.62354	0.0167144
Q8C6K9	Collagen alpha-6(VI) chain OS=Mus musculus (Mouse) OX=10090 GN=Col6a6 PE=1 SV=2	0.0216074	32.0724	7.04e-08	7.91541	0.015755
Q8C7H1	Methylmalonic aciduria type A homolog, mitochondrial OS=Mus musculus (Mouse) OX=10090 GN=Mmaa PE=1 SV=1	0.0898288	7.71468	1.53e-12	14.1738	0.0839764
Q8C7R4	Ubiquitin-like modifier-activating enzyme 6 OS=Mus musculus (Mouse) OX=10090 GN=Uba6 PE=1 SV=1	0.110978	6.2445	1.04e-05	6.68069	0.105125
Q8C8R3	Ankyrin-2 OS=Mus musculus (Mouse) OX=10090 GN=Ank2 PE=1 SV=2	0.218921	3.16553	6.88e-15	18.4837	0.213069
Q8CAK1	Putative transferase CAF17 homolog, mitochondrial OS=Mus musculus (Mouse) OX=10090 GN=Iba57 PE=1 SV=1	0.0344891	20.0933	6.76e-09	9.08173	0.0286368
Q8CAQ8	MICOS complex subunit Mic60 OS=Mus musculus (Mouse) OX=10090 GN=Immt PE=1 SV=1	0.0347502	19.9423	7.13e-11	11.6393	0.0288978
Q8CC88	von Willebrand factor A domain-containing protein 8 OS=Mus musculus (Mouse) OX=10090 GN=Vwa8 PE=1 SV=2	0.0569747	12.1633	2.22e-17	24.2874	0.0511224
Q8CDN6	Thioredoxin-like protein 1 OS=Mus musculus (Mouse) OX=10090 GN=Txnl1 PE=1 SV=3	0.232502	2.98062	1.08e-11	12.8359	0.226649
Q8CEI1	BolA-like protein 3 OS=Mus musculus (Mouse) OX=10090 GN=Bola3 PE=1 SV=1	0.0687512	10.0798	3.91e-13	15.1712	0.0628989
Q8CG76	Aflatoxin B1 aldehyde reductase member 2 OS=Mus musculus (Mouse) OX=10090 GN=Akr7a2 PE=1 SV=3	0.0554586	12.4958	1.12e-09	10.0391	0.0496062
Q8CGA0	Protein phosphatase 1F OS=Mus musculus (Mouse) OX=10090 GN=Ppm1f PE=1 SV=1	0.104831	6.61061	7.71e-08	7.87172	0.098979
Q8CGC7	Bifunctional glutamate/proline--tRNA ligase OS=Mus musculus (Mouse) OX=10090 GN=Eprs PE=1 SV=4	0.176919	3.91704	3.75e-18	26.4009	0.171067
Q8CGK3	Lon protease homolog, mitochondrial OS=Mus musculus (Mouse) OX=10090 GN=Lonp1 PE=1 SV=2	0.0460199	15.0587	1.02e-13	16.2137	0.0401676
Q8CGY6	Protein unc-45 homolog B OS=Mus musculus (Mouse) OX=10090 GN=Unc45b PE=1 SV=1	0.388755	1.78261	2.69e-14	17.3026	0.382903
Q8CHH9	Septin-8 OS=Mus musculus (Mouse) OX=10090 GN=Septin8 PE=1 SV=4	0.0678893	10.2078	7.53e-07	8.41836	0.0620369
Q8CHP8	Glycerol-3-phosphate phosphatase OS=Mus musculus (Mouse) OX=10090 GN=Pgp PE=1 SV=1	0.071491	9.69353	1.44e-08	8.6956	0.0656386
Q8CHS7	Dehydrogenase/reductase SDR family member 7C OS=Mus musculus (Mouse) OX=10090 GN=Dhrs7c PE=1 SV=3	0.0945654	7.32826	2.27e-11	12.3534	0.088713
Q8CHT0	Delta-1-pyrroline-5-carboxylate dehydrogenase, mitochondrial OS=Mus musculus (Mouse) OX=10090 GN=Aldh4a1 PE=1 SV=3	0.0317684	21.8142	1.14e-09	10.0294	0.025916
Q8CI51	PDZ and LIM domain protein 5 OS=Mus musculus (Mouse) OX=10090 GN=Pdlim5 PE=1 SV=4	0.115241	6.01349	1.97e-16	21.9092	0.109389
Q8CI78	Required for meiotic nuclear division protein 1 homolog OS=Mus musculus (Mouse) OX=10090 GN=Rmnd1 PE=1 SV=1	0.0376111	18.4254	1.63e-11	12.5683	0.0317587
Q8CI94	Glycogen phosphorylase, brain form OS=Mus musculus (Mouse) OX=10090 GN=Pygb PE=1 SV=3	0.137404	5.04354	1.78e-19	30.44	0.131551
Q8CIB5	Fermitin family homolog 2 OS=Mus musculus (Mouse) OX=10090 GN=Fermt2 PE=1 SV=1	0.123813	5.59716	3.13e-15	19.1985	0.11796
Q8CIE6	Coatomer subunit alpha OS=Mus musculus (Mouse) OX=10090 GN=Copa PE=1 SV=2	0.196193	3.53223	6.98e-08	7.91921	0.190341
Q8CJ53	Cdc42-interacting protein 4 OS=Mus musculus (Mouse) OX=10090 GN=Trip10 PE=1 SV=2	0.336322	2.06053	1.85e-13	15.7448	0.330469
Q8CJG0	Protein argonaute-2 OS=Mus musculus (Mouse) OX=10090 GN=Ago2 PE=1 SV=3	0.0328566	21.0916	1.09e-05	5.65812	0.0270042
Q8JZN5	Complex I assembly factor ACAD9, mitochondrial OS=Mus musculus (Mouse) OX=10090 GN=Acad9 PE=1 SV=2	0.0354688	19.5383	4.13e-10	10.6017	0.0296164
Q8JZN7	Mitochondrial Rho GTPase 2 OS=Mus musculus (Mouse) OX=10090 GN=Rhot2 PE=1 SV=1	0.169371	4.09161	1.23e-12	14.3305	0.163518
Q8JZQ2	AFG3-like protein 2 OS=Mus musculus (Mouse) OX=10090 GN=Afg3l2 PE=1 SV=1	0.0678884	10.2079	1.4e-16	22.267	0.062036
Q8JZQ9	Eukaryotic translation initiation factor 3 subunit B OS=Mus musculus (Mouse) OX=10090 GN=Eif3b PE=1 SV=1	0.214569	3.22972	1.18e-14	18.0052	0.208717
Q8K009	Mitochondrial 10-formyltetrahydrofolate dehydrogenase OS=Mus musculus (Mouse) OX=10090 GN=Aldh1l2 PE=1 SV=2	0.0299804	23.1151	7.73e-10	10.2471	0.024128
Q8K010	5-oxoprolinase OS=Mus musculus (Mouse) OX=10090 GN=Oplah PE=1 SV=1	0.0506683	13.6772	0.00120432	3.71541	0.0448159
Q8K0D5	Elongation factor G, mitochondrial OS=Mus musculus (Mouse) OX=10090 GN=Gfm1 PE=1 SV=1	0.201291	3.44277	1.74e-13	15.791	0.195439
Q8K0E8	Fibrinogen beta chain OS=Mus musculus (Mouse) OX=10090 GN=Fgb PE=1 SV=1	0.375718	1.84447	6.92e-10	10.309	0.369866
Q8K0U4	Heat shock 70 kDa protein 12A OS=Mus musculus (Mouse) OX=10090 GN=Hspa12a PE=1 SV=1	0.0709295	9.77026	0.000101	5.35757	0.0650771
Q8K0Z7	Translational activator of cytochrome c oxidase 1 OS=Mus musculus (Mouse) OX=10090 GN=Taco1 PE=1 SV=1	0.102943	6.7319	3.08e-17	23.9164	0.0970903
Q8K157	Aldose 1-epimerase OS=Mus musculus (Mouse) OX=10090 GN=Galm PE=1 SV=1	0.0458302	15.121	4.05e-13	15.1449	0.0399778
Q8K1B8	Fermitin family homolog 3 OS=Mus musculus (Mouse) OX=10090 GN=Fermt3 PE=1 SV=1	0.182231	3.80287	1.6e-05	5.49472	0.176378
Q8K1J6	CCA tRNA nucleotidyltransferase 1, mitochondrial OS=Mus musculus (Mouse) OX=10090 GN=Trnt1 PE=1 SV=1	0.129058	5.36966	2.21e-05	5.36123	0.123206
Q8K1M6	Dynamin-1-like protein OS=Mus musculus (Mouse) OX=10090 GN=Dnm1l PE=1 SV=2	0.108254	6.40162	1.97e-16	21.9065	0.102401
Q8K1R3	Polyribonucleotide nucleotidyltransferase 1, mitochondrial OS=Mus musculus (Mouse) OX=10090 GN=Pnpt1 PE=1 SV=1	0.0549128	12.62	2.86e-13	15.4069	0.0490604
Q8K1Z0	Ubiquinone biosynthesis protein COQ9, mitochondrial OS=Mus musculus (Mouse) OX=10090 GN=Coq9 PE=1 SV=1	0.0827761	8.37198	1.47e-09	9.89183	0.0769238
Q8K215	LYR motif-containing protein 4 OS=Mus musculus (Mouse) OX=10090 GN=Lyrm4 PE=1 SV=1	0.0453868	15.2688	2.71e-11	12.2417	0.0395344
Q8K2B3	Succinate dehydrogenase [ubiquinone] flavoprotein subunit, mitochondrial OS=Mus musculus (Mouse) OX=10090 GN=Sdha PE=1 SV=1	0.0519479	13.3403	7.79e-14	16.4264	0.0460956
Q8K2C6	NAD-dependent protein deacylase sirtuin-5, mitochondrial OS=Mus musculus (Mouse) OX=10090 GN=Sirt5 PE=1 SV=1	0.0264791	26.1716	7.03e-05	4.88078	0.0206267
Q8K2M0	39S ribosomal protein L38, mitochondrial OS=Mus musculus (Mouse) OX=10090 GN=Mrpl38 PE=1 SV=2	0.0625163	11.0851	4.4e-10	10.5649	0.0566639
Q8K2Y7	39S ribosomal protein L47, mitochondrial OS=Mus musculus (Mouse) OX=10090 GN=Mrpl47 PE=1 SV=2	0.0752944	9.20387	8.51e-14	16.3554	0.069442
Q8K310	Matrin-3 OS=Mus musculus (Mouse) OX=10090 GN=Matr3 PE=1 SV=1	0.402405	1.72215	1.84e-11	12.4876	0.396552
Q8K3C3	Protein LZIC OS=Mus musculus (Mouse) OX=10090 GN=Lzic PE=1 SV=1	0.0763134	9.08097	4.08e-09	9.34488	0.070461
Q8K3J1	NADH dehydrogenase [ubiquinone] iron-sulfur protein 8, mitochondrial OS=Mus musculus (Mouse) OX=10090 GN=Ndufs8 PE=1 SV=1	0.0336848	20.5731	3.21e-07	7.20452	0.0278325
Q8K411	Presequence protease, mitochondrial OS=Mus musculus (Mouse) OX=10090 GN=Pitrm1 PE=1 SV=1	0.067213	10.3105	1.46e-17	24.7723	0.0613607
Q8K4F5	Protein ABHD11 OS=Mus musculus (Mouse) OX=10090 GN=Abhd11 PE=1 SV=1	0.0213285	32.4918	2.46e-06	6.29465	0.0154761
Q8K4G5	Actin-binding LIM protein 1 OS=Mus musculus (Mouse) OX=10090 GN=Ablim1 PE=1 SV=1	0.121951	5.68261	1.93e-17	24.4457	0.116099
Q8K4L3	Supervillin OS=Mus musculus (Mouse) OX=10090 GN=Svil PE=1 SV=1	0.351624	1.97086	1.2e-13	16.0787	0.345771
Q8K4Z3	NAD(P)H-hydrate epimerase OS=Mus musculus (Mouse) OX=10090 GN=Naxe PE=1 SV=1	0.0424781	16.3143	7.08e-08	7.91232	0.0366257
Q8QZR5	Alanine aminotransferase 1 OS=Mus musculus (Mouse) OX=10090 GN=Gpt PE=1 SV=3	0.10801	6.41608	5.75e-10	10.4129	0.102158
Q8QZS1	3-hydroxyisobutyryl-CoA hydrolase, mitochondrial OS=Mus musculus (Mouse) OX=10090 GN=Hibch PE=1 SV=1	0.0327229	21.1778	9.78e-11	11.4471	0.0268705
Q8QZT1	Acetyl-CoA acetyltransferase, mitochondrial OS=Mus musculus (Mouse) OX=10090 GN=Acat1 PE=1 SV=1	0.0455486	15.2145	1.01e-09	10.0973	0.0396962
Q8QZY1	Eukaryotic translation initiation factor 3 subunit L OS=Mus musculus (Mouse) OX=10090 GN=Eif3l PE=1 SV=1	0.13359	5.1875	0.000218	4.41694	0.127738
Q8R001	Microtubule-associated protein RP/EB family member 2 OS=Mus musculus (Mouse) OX=10090 GN=Mapre2 PE=1 SV=1	0.139577	4.96502	2.1e-12	22.5502	0.133724
Q8R016	Bleomycin hydrolase OS=Mus musculus (Mouse) OX=10090 GN=Blmh PE=1 SV=1	0.0720778	9.61462	2.42e-05	5.32253	0.0662254
Q8R035	Peptidyl-tRNA hydrolase ICT1, mitochondrial OS=Mus musculus (Mouse) OX=10090 GN=Mrpl58 PE=1 SV=1	0.0968425	7.15595	4.66e-10	10.5317	0.0909901
Q8R050	Eukaryotic peptide chain release factor GTP-binding subunit ERF3A OS=Mus musculus (Mouse) OX=10090 GN=Gspt1 PE=1 SV=2	0.143106	4.84255	2.98e-06	6.21241	0.137254
Q8R081	Heterogeneous nuclear ribonucleoprotein L OS=Mus musculus (Mouse) OX=10090 GN=Hnrnpl PE=1 SV=2	0.183365	3.77936	2.3e-12	13.8842	0.177512
Q8R086	Sulfite oxidase, mitochondrial OS=Mus musculus (Mouse) OX=10090 GN=Suox PE=1 SV=2	0.0524645	13.2089	2.08e-10	10.9969	0.0466122
Q8R0F8	Acylpyruvase FAHD1, mitochondrial OS=Mus musculus (Mouse) OX=10090 GN=Fahd1 PE=1 SV=2	0.0701132	9.88402	5.2e-11	11.8328	0.0642608
Q8R0N6	Hydroxyacid-oxoacid transhydrogenase, mitochondrial OS=Mus musculus (Mouse) OX=10090 GN=Adhfe1 PE=1 SV=2	0.131443	5.27225	9.58e-15	18.1897	0.125591
Q8R0Y8	Mitochondrial coenzyme A transporter SLC25A42 OS=Mus musculus (Mouse) OX=10090 GN=Slc25a42 PE=1 SV=1	0.0539537	12.8443	1.95e-12	14.0008	0.0481013
Q8R123	FAD synthase OS=Mus musculus (Mouse) OX=10090 GN=Flad1 PE=1 SV=1	0.108164	6.40691	2.5e-07	7.31874	0.102312
Q8R127	Saccharopine dehydrogenase-like oxidoreductase OS=Mus musculus (Mouse) OX=10090 GN=Sccpdh PE=1 SV=1	0.0333063	20.8069	2.57e-07	7.30711	0.0274539
Q8R164	Valacyclovir hydrolase OS=Mus musculus (Mouse) OX=10090 GN=Bphl PE=1 SV=1	0.0335798	20.6374	9.63e-09	8.89938	0.0277274
Q8R1B4	Eukaryotic translation initiation factor 3 subunit C OS=Mus musculus (Mouse) OX=10090 GN=Eif3c PE=1 SV=1	0.25194	2.75065	2.74e-14	17.2859	0.246088
Q8R1G2	Carboxymethylenebutenolidase homolog OS=Mus musculus (Mouse) OX=10090 GN=Cmbl PE=1 SV=1	0.0624464	11.0975	1.71e-14	17.6873	0.056594
Q8R1I1	Cytochrome b-c1 complex subunit 9 OS=Mus musculus (Mouse) OX=10090 GN=Uqcr10 PE=1 SV=1	0.0352776	19.6442	2.79e-07	7.26842	0.0294252
Q8R1K4	5-phosphohydroxy-L-lysine phospho-lyase OS=Mus musculus (Mouse) OX=10090 GN=Phykpl PE=1 SV=1	0.0370152	18.7221	0.000765	4.27811	0.0311628
Q8R1Q8	Cytoplasmic dynein 1 light intermediate chain 1 OS=Mus musculus (Mouse) OX=10090 GN=Dync1li1 PE=1 SV=1	0.185361	3.73865	2.85e-06	6.23092	0.179508
Q8R1S0	Ubiquinone biosynthesis monooxygenase COQ6, mitochondrial OS=Mus musculus (Mouse) OX=10090 GN=Coq6 PE=1 SV=3	0.0329976	21.0015	1.23e-05	5.60549	0.0271453
Q8R1V4	Transmembrane emp24 domain-containing protein 4 OS=Mus musculus (Mouse) OX=10090 GN=Tmed4 PE=1 SV=1	0.24525	2.82569	7.25e-14	16.485	0.239397
Q8R2G4	Ecto-ADP-ribosyltransferase 3 OS=Mus musculus (Mouse) OX=10090 GN=Art3 PE=1 SV=2	0.162352	4.2685	7.93e-11	11.5743	0.1565
Q8R2Y8	Peptidyl-tRNA hydrolase 2, mitochondrial OS=Mus musculus (Mouse) OX=10090 GN=Ptrh2 PE=1 SV=1	0.13327	5.19996	1.31e-09	13.9653	0.127418
Q8R3Q6	Coiled-coil domain-containing protein 58 OS=Mus musculus (Mouse) OX=10090 GN=Ccdc58 PE=1 SV=1	0.0403143	17.1899	1.04e-07	7.73067	0.0344619
Q8R404	MICOS complex subunit MIC13 OS=Mus musculus (Mouse) OX=10090 GN=Micos13 PE=1 SV=1	0.0385944	17.956	9.36e-10	10.1406	0.032742
Q8R4N0	Citramalyl-CoA lyase, mitochondrial OS=Mus musculus (Mouse) OX=10090 GN=Clybl PE=1 SV=2	0.0413589	16.7558	1.39e-13	15.9665	0.0355065
Q8R5C5	Beta-centractin OS=Mus musculus (Mouse) OX=10090 GN=Actr1b PE=1 SV=1	0.0744666	9.30618	0.000151	4.56777	0.0686143
Q8R5H1	Ubiquitin carboxyl-terminal hydrolase 15 OS=Mus musculus (Mouse) OX=10090 GN=Usp15 PE=1 SV=1	0.181811	3.81165	4e-07	7.1043	0.175959
Q8R5J9	PRA1 family protein 3 OS=Mus musculus (Mouse) OX=10090 GN=Arl6ip5 PE=1 SV=2	0.136366	5.08192	2.13e-18	27.1105	0.130513
Q8VBT1	Beta-taxilin OS=Mus musculus (Mouse) OX=10090 GN=Txlnb PE=1 SV=2	0.444794	1.55802	6.54e-13	14.788	0.438942
Q8VBV7	COP9 signalosome complex subunit 8 OS=Mus musculus (Mouse) OX=10090 GN=Cops8 PE=1 SV=1	0.0845768	8.19373	3.66e-13	15.2208	0.0787244
Q8VBW6	NEDD8-activating enzyme E1 regulatory subunit OS=Mus musculus (Mouse) OX=10090 GN=Nae1 PE=1 SV=1	0.0696285	9.95283	7.53e-09	12.2043	0.0637761
Q8VCA8	Secernin-2 OS=Mus musculus (Mouse) OX=10090 GN=Scrn2 PE=1 SV=1	0.0407679	16.9987	0.000349	4.22411	0.0349155
Q8VCF0	Mitochondrial antiviral-signaling protein OS=Mus musculus (Mouse) OX=10090 GN=Mavs PE=1 SV=1	0.160852	4.30831	5.27e-10	10.4627	0.155
Q8VCG1	dUTPase domain-containing protein OS=Mus musculus (Mouse) OX=10090 GN=Dut PE=1 SV=1	0.0573117	12.0918	5.09e-09	9.22877	0.0514593
Q8VCG4	Complement component C8 gamma chain OS=Mus musculus (Mouse) OX=10090 GN=C8g PE=1 SV=1	0.237795	2.91428	0.000115	5.28676	0.231942
Q8VCH8	UBX domain-containing protein 4 OS=Mus musculus (Mouse) OX=10090 GN=Ubxn4 PE=1 SV=1	0.28716	2.41329	0.000123	5.25043	0.281307
Q8VCL2	Protein SCO2 homolog, mitochondrial OS=Mus musculus (Mouse) OX=10090 GN=Sco2 PE=1 SV=1	0.080422	8.61704	5.66e-07	8.62358	0.0745696
Q8VCM7	Fibrinogen gamma chain OS=Mus musculus (Mouse) OX=10090 GN=Fgg PE=1 SV=1	0.319767	2.1672	1.07e-08	8.84405	0.313914
Q8VCT3	Aminopeptidase B OS=Mus musculus (Mouse) OX=10090 GN=Rnpep PE=1 SV=2	0.0762829	9.0846	5.65e-14	16.6874	0.0704306
Q8VCT4	Carboxylesterase 1D OS=Mus musculus (Mouse) OX=10090 GN=Ces1d PE=1 SV=1	0.216282	3.20416	2.6e-17	24.1064	0.210429
Q8VCW8	Medium-chain acyl-CoA ligase ACSF2, mitochondrial OS=Mus musculus (Mouse) OX=10090 GN=Acsf2 PE=1 SV=1	0.0617375	11.2249	2.94e-13	15.3855	0.0558852
Q8VD26	Transmembrane protein 143 OS=Mus musculus (Mouse) OX=10090 GN=Tmem143 PE=1 SV=1	0.0389804	17.7782	6.7e-10	10.3271	0.033128
Q8VDC0	Probable leucine--tRNA ligase, mitochondrial OS=Mus musculus (Mouse) OX=10090 GN=Lars2 PE=1 SV=1	0.0486038	14.2582	3.47e-08	8.2589	0.0427514
Q8VDC1	FYVE and coiled-coil domain-containing protein 1 OS=Mus musculus (Mouse) OX=10090 GN=Fyco1 PE=1 SV=1	0.481146	1.44031	3.05e-06	7.46243	0.475294
Q8VDD5	Myosin-9 OS=Mus musculus (Mouse) OX=10090 GN=Myh9 PE=1 SV=4	0.2139	3.23983	4.78e-12	13.381	0.208048
Q8VDI7	Ubiquitin-associated domain-containing protein 1 OS=Mus musculus (Mouse) OX=10090 GN=Ubac1 PE=1 SV=2	0.0628298	11.0298	0.000536	4.46272	0.0569775
Q8VDJ3	Vigilin OS=Mus musculus (Mouse) OX=10090 GN=Hdlbp PE=1 SV=1	0.480826	1.44127	7.87e-08	7.86217	0.474974
Q8VDK1	Deaminated glutathione amidase OS=Mus musculus (Mouse) OX=10090 GN=Nit1 PE=1 SV=2	0.0754967	9.17921	0.00023	4.39498	0.0696443
Q8VDM4	26S proteasome non-ATPase regulatory subunit 2 OS=Mus musculus (Mouse) OX=10090 GN=Psmd2 PE=1 SV=1	0.181376	3.8208	2.84e-10	10.8171	0.175523
Q8VDN2	Sodium/potassium-transporting ATPase subunit alpha-1 OS=Mus musculus (Mouse) OX=10090 GN=Atp1a1 PE=1 SV=1	0.0683574	10.1379	1.18e-17	25.0241	0.062505
Q8VDP6	CDP-diacylglycerol--inositol 3-phosphatidyltransferase OS=Mus musculus (Mouse) OX=10090 GN=Cdipt PE=1 SV=1	0.13034	5.31685	2.71e-05	6.10651	0.124488
Q8VDQ1	Prostaglandin reductase 2 OS=Mus musculus (Mouse) OX=10090 GN=Ptgr2 PE=1 SV=2	0.166305	4.16704	6.37e-14	16.5892	0.160453
Q8VE38	Oxidoreductase NAD-binding domain-containing protein 1 OS=Mus musculus (Mouse) OX=10090 GN=Oxnad1 PE=1 SV=2	0.0586432	11.8172	2.31e-12	13.8825	0.0527908
Q8VE95	UPF0598 protein C8orf82 homolog OS=Mus musculus (Mouse) OX=10090 GN=MGI:1925941 PE=1 SV=1	0.0397673	17.4264	1.28e-11	12.7256	0.0339149
Q8VEE1	LIM and cysteine-rich domains protein 1 OS=Mus musculus (Mouse) OX=10090 GN=Lmcd1 PE=1 SV=1	0.128543	5.39119	0.00043	4.57869	0.122691
Q8VEJ9	Vacuolar protein sorting-associated protein 4A OS=Mus musculus (Mouse) OX=10090 GN=Vps4a PE=1 SV=1	0.18159	3.8163	1.53e-07	9.60862	0.175737
Q8VEK3	Heterogeneous nuclear ribonucleoprotein U OS=Mus musculus (Mouse) OX=10090 GN=Hnrnpu PE=1 SV=1	0.214761	3.22685	3.37e-16	21.3559	0.208908
Q8VEM8	Phosphate carrier protein, mitochondrial OS=Mus musculus (Mouse) OX=10090 GN=Slc25a3 PE=1 SV=1	0.042966	16.129	4.15e-13	15.1257	0.0371137
Q8VHM5	Heterogeneous nuclear ribonucleoprotein R OS=Mus musculus (Mouse) OX=10090 GN=Hnrnpr PE=1 SV=1	0.248013	2.7942	2.19e-15	19.529	0.242161
Q8VHX6	Filamin-C OS=Mus musculus (Mouse) OX=10090 GN=Flnc PE=1 SV=3	0.184876	3.74846	4.28e-20	32.5167	0.179023
Q8VIJ6	Splicing factor, proline- and glutamine-rich OS=Mus musculus (Mouse) OX=10090 GN=Sfpq PE=1 SV=1	0.196171	3.53264	2e-12	13.9812	0.190318
Q8WTY4	Anamorsin OS=Mus musculus (Mouse) OX=10090 GN=Ciapin1 PE=1 SV=1	0.311456	2.22503	1.73e-07	9.51349	0.305604
Q91V01	Lysophospholipid acyltransferase 5 OS=Mus musculus (Mouse) OX=10090 GN=Lpcat3 PE=1 SV=1	0.0715122	9.69065	0.00066	3.96324	0.0656599
Q91V12	Cytosolic acyl coenzyme A thioester hydrolase OS=Mus musculus (Mouse) OX=10090 GN=Acot7 PE=1 SV=2	0.043061	16.0935	1.87e-08	8.56456	0.0372086
Q91V16	Electron transfer flavoprotein regulatory factor 1 OS=Mus musculus (Mouse) OX=10090 GN=Etfrf1 PE=1 SV=1	0.0337538	20.531	1.04e-05	5.67744	0.0279014
Q91V41	Ras-related protein Rab-14 OS=Mus musculus (Mouse) OX=10090 GN=Rab14 PE=1 SV=3	0.204342	3.39137	1.59e-13	15.8597	0.19849
Q91V64	Isochorismatase domain-containing protein 1 OS=Mus musculus (Mouse) OX=10090 GN=Isoc1 PE=1 SV=1	0.0642637	10.7837	3.92e-06	6.09321	0.0584114
Q91V92	ATP-citrate synthase OS=Mus musculus (Mouse) OX=10090 GN=Acly PE=1 SV=1	0.244636	2.83278	4.52e-07	7.04797	0.238784
Q91VA6	Polymerase delta-interacting protein 2 OS=Mus musculus (Mouse) OX=10090 GN=Poldip2 PE=1 SV=1	0.315381	2.19734	6.57e-17	23.0761	0.309528
Q91VA7	Isocitrate dehydrogenase [NAD] subunit, mitochondrial OS=Mus musculus (Mouse) OX=10090 GN=Idh3b PE=1 SV=1	0.0736138	9.414	2.36e-18	26.9813	0.0677614
Q91VC9	Growth hormone-inducible transmembrane protein OS=Mus musculus (Mouse) OX=10090 GN=Ghitm PE=1 SV=1	0.480329	1.44276	5.17e-06	7.12002	0.474476
Q91VD9	NADH-ubiquinone oxidoreductase 75 kDa subunit, mitochondrial OS=Mus musculus (Mouse) OX=10090 GN=Ndufs1 PE=1 SV=2	0.0480105	14.4343	2.51e-11	12.2912	0.0421581
Q91VH6	Protein MEMO1 OS=Mus musculus (Mouse) OX=10090 GN=Memo1 PE=1 SV=1	0.0994549	6.96798	6.51e-08	7.95265	0.0936026
Q91VI7	Ribonuclease inhibitor OS=Mus musculus (Mouse) OX=10090 GN=Rnh1 PE=1 SV=1	0.173568	3.99267	1.19e-06	6.61457	0.167716
Q91VK1	Basic leucine zipper and W2 domain-containing protein 2 OS=Mus musculus (Mouse) OX=10090 GN=Bzw2 PE=1 SV=1	0.292972	2.36541	2.48e-14	17.3696	0.28712
Q91VM9	Inorganic pyrophosphatase 2, mitochondrial OS=Mus musculus (Mouse) OX=10090 GN=Ppa2 PE=1 SV=1	0.0384834	18.0078	2.05e-11	12.4195	0.032631
Q91VR2	ATP synthase subunit gamma, mitochondrial OS=Mus musculus (Mouse) OX=10090 GN=Atp5f1c PE=1 SV=1	0.0336441	20.598	3.21e-10	10.7461	0.0277917
Q91VR5	ATP-dependent RNA helicase DDX1 OS=Mus musculus (Mouse) OX=10090 GN=Ddx1 PE=1 SV=1	0.160202	4.32579	2.42e-10	10.9097	0.154349
Q91VT4	Carbonyl reductase family member 4 OS=Mus musculus (Mouse) OX=10090 GN=Cbr4 PE=1 SV=2	0.0363072	19.0871	1.28e-11	12.7249	0.0304548
Q91VW3	SH3 domain-binding glutamic acid-rich-like protein 3 OS=Mus musculus (Mouse) OX=10090 GN=Sh3bgrl3 PE=1 SV=1	0.09552	7.25502	0.00257006	3.4002	0.0896677
Q91VW5	Golgin subfamily A member 4 OS=Mus musculus (Mouse) OX=10090 GN=Golga4 PE=1 SV=2	0.453927	1.52668	2.17e-07	7.38485	0.448074
Q91W50	Cold shock domain-containing protein E1 OS=Mus musculus (Mouse) OX=10090 GN=Csde1 PE=1 SV=1	0.519818	1.33316	1.16e-05	6.61595	0.513966
Q91WC3	Long-chain-fatty-acid--CoA ligase 6 OS=Mus musculus (Mouse) OX=10090 GN=Acsl6 PE=1 SV=1	0.0627431	11.045	1.4e-06	6.5421	0.0568907
Q91WD5	NADH dehydrogenase [ubiquinone] iron-sulfur protein 2, mitochondrial OS=Mus musculus (Mouse) OX=10090 GN=Ndufs2 PE=1 SV=1	0.0442704	15.6538	1.64e-08	8.6294	0.038418
Q91WJ8	Far upstream element-binding protein 1 OS=Mus musculus (Mouse) OX=10090 GN=Fubp1 PE=1 SV=1	0.349874	1.98071	1.12e-06	8.13667	0.344022
Q91WK1	SPRY domain-containing protein 4 OS=Mus musculus (Mouse) OX=10090 GN=Spryd4 PE=1 SV=1	0.0749596	9.24498	2.8e-06	6.23954	0.0691072
Q91WK2	Eukaryotic translation initiation factor 3 subunit H OS=Mus musculus (Mouse) OX=10090 GN=Eif3h PE=1 SV=1	0.179921	3.85169	0.00076	4.28143	0.174069
Q91WK5	Glycine cleavage system H protein, mitochondrial OS=Mus musculus (Mouse) OX=10090 GN=Gcsh PE=1 SV=2	0.0447623	15.4818	1.45e-09	9.89827	0.0389099
Q91WM2	Haloacid dehalogenase-like hydrolase domain-containing 5 OS=Mus musculus (Mouse) OX=10090 GN=Hdhd5 PE=1 SV=1	0.0433313	15.9931	3.92e-10	10.6307	0.0374789
Q91WP6	Serine protease inhibitor A3N OS=Mus musculus (Mouse) OX=10090 GN=Serpina3n PE=1 SV=1	0.539926	1.28351	2.19e-11	12.3757	0.534073
Q91WQ3	Tyrosine--tRNA ligase, cytoplasmic OS=Mus musculus (Mouse) OX=10090 GN=Yars PE=1 SV=3	0.110528	6.2699	6.32e-09	12.3709	0.104676
Q91WS0	CDGSH iron-sulfur domain-containing protein 1 OS=Mus musculus (Mouse) OX=10090 GN=Cisd1 PE=1 SV=1	0.0424064	16.3419	3.12e-14	17.1778	0.0365541
Q91WU5	Arsenite methyltransferase OS=Mus musculus (Mouse) OX=10090 GN=As3mt PE=1 SV=2	0.124749	5.55517	6.16e-06	5.89975	0.118896
Q91X72	Hemopexin OS=Mus musculus (Mouse) OX=10090 GN=Hpx PE=1 SV=2	0.376051	1.84283	1.1e-10	11.3743	0.370199
Q91XE4	N-acyl-aromatic-L-amino acid amidohydrolase (carboxylate-forming) OS=Mus musculus (Mouse) OX=10090 GN=Acy3 PE=1 SV=1	0.0988811	7.00841	2.59e-07	9.20071	0.0930288
Q91XL1	LRRCT domain-containing protein OS=Mus musculus (Mouse) OX=10090 GN=Lrg1 PE=1 SV=1	0.454516	1.5247	4.6e-06	7.19447	0.448664
Q91YE8	Synaptopodin-2 OS=Mus musculus (Mouse) OX=10090 GN=Synpo2 PE=1 SV=2	0.156533	4.42718	9.78e-22	38.7241	0.150681
Q91YJ5	Translation initiation factor IF-2, mitochondrial OS=Mus musculus (Mouse) OX=10090 GN=Mtif2 PE=1 SV=2	0.0410168	16.8955	2.27e-08	8.46811	0.0351644
Q91YM4	FAST kinase domain-containing protein 4 OS=Mus musculus (Mouse) OX=10090 GN=Tbrg4 PE=1 SV=1	0.0769837	9.00191	2.49e-09	9.60684	0.0711313
Q91YN9	BAG family molecular chaperone regulator 2 OS=Mus musculus (Mouse) OX=10090 GN=Bag2 PE=1 SV=1	0.151584	4.57173	1.24e-08	8.77058	0.145731
Q91YP0	L-2-hydroxyglutarate dehydrogenase, mitochondrial OS=Mus musculus (Mouse) OX=10090 GN=L2hgdh PE=1 SV=1	0.0368595	18.8011	1.75e-06	6.44474	0.0310072
Q91YQ5	Dolichyl-diphosphooligosaccharide--protein glycosyltransferase subunit 1 OS=Mus musculus (Mouse) OX=10090 GN=Rpn1 PE=1 SV=1	0.184084	3.76458	8.63e-19	28.2793	0.178232
Q91YT0	NADH dehydrogenase [ubiquinone] flavoprotein 1, mitochondrial OS=Mus musculus (Mouse) OX=10090 GN=Ndufv1 PE=1 SV=1	0.057011	12.1555	5.47e-13	14.9196	0.0511586
Q91YY4	ATP synthase mitochondrial F1 complex assembly factor 2 OS=Mus musculus (Mouse) OX=10090 GN=Atpaf2 PE=1 SV=1	0.0281701	24.6006	0.00338913	3.28388	0.0223177
Q91Z53	Glyoxylate reductase/hydroxypyruvate reductase OS=Mus musculus (Mouse) OX=10090 GN=Grhpr PE=1 SV=1	0.0388605	17.833	3.73e-10	10.6602	0.0330081
Q91Z83	Myosin-7 OS=Mus musculus (Mouse) OX=10090 GN=Myh7 PE=2 SV=1	0.0849739	8.15544	2.31e-11	12.344	0.0791215
Q91ZA3	Propionyl-CoA carboxylase alpha chain, mitochondrial OS=Mus musculus (Mouse) OX=10090 GN=Pcca PE=1 SV=2	0.0329978	21.0014	1.62e-12	14.133	0.0271455
Q91ZE0	Trimethyllysine dioxygenase, mitochondrial OS=Mus musculus (Mouse) OX=10090 GN=Tmlhe PE=1 SV=2	0.0474854	14.594	1.08e-06	8.16619	0.041633
Q91ZJ5	UTP--glucose-1-phosphate uridylyltransferase OS=Mus musculus (Mouse) OX=10090 GN=Ugp2 PE=1 SV=3	0.147876	4.68635	6.54e-18	25.7238	0.142024
Q91ZU6	Dystonin OS=Mus musculus (Mouse) OX=10090 GN=Dst PE=1 SV=2	0.580441	1.19392	0.000134	4.61491	0.574589
Q920M5	Coronin-6 OS=Mus musculus (Mouse) OX=10090 GN=Coro6 PE=1 SV=1	0.233476	2.96819	6.1e-07	8.56878	0.227623
Q920Q6	RNA-binding protein Musashi homolog 2 OS=Mus musculus (Mouse) OX=10090 GN=Msi2 PE=1 SV=1	0.13323	5.20152	5.62e-20	32.1104	0.127378
Q921C5	Protein bicaudal D homolog 2 OS=Mus musculus (Mouse) OX=10090 GN=Bicd2 PE=1 SV=1	0.655715	1.05686	1.37e-08	8.72201	0.649863
Q921F2	TAR DNA-binding protein 43 OS=Mus musculus (Mouse) OX=10090 GN=Tardbp PE=1 SV=1	0.196509	3.52655	2.53e-16	21.6498	0.190657
Q921G7	Electron transfer flavoprotein-ubiquinone oxidoreductase, mitochondrial OS=Mus musculus (Mouse) OX=10090 GN=Etfdh PE=1 SV=1	0.035561	19.4877	7.71e-11	11.5915	0.0297086
Q921H8	3-ketoacyl-CoA thiolase A, peroxisomal OS=Mus musculus (Mouse) OX=10090 GN=Acaa1a PE=1 SV=1	0.244447	2.83497	1.05e-15	20.2304	0.238594
Q921I1	Serotransferrin OS=Mus musculus (Mouse) OX=10090 GN=Tf PE=1 SV=1	0.355647	1.94856	1.97e-09	9.7333	0.349795
Q921M3	Splicing factor 3B subunit 3 OS=Mus musculus (Mouse) OX=10090 GN=Sf3b3 PE=1 SV=1	0.226808	3.05545	5.29e-08	10.4671	0.220955
Q921M7	Protein FAM49B OS=Mus musculus (Mouse) OX=10090 GN=Fam49b PE=1 SV=1	0.125727	5.51195	7.96e-11	11.5718	0.119874
Q921S7	39S ribosomal protein L37, mitochondrial OS=Mus musculus (Mouse) OX=10090 GN=Mrpl37 PE=1 SV=1	0.0781992	8.86199	8.45e-13	14.5999	0.0723468
Q921T2	Torsin-1A-interacting protein 1 OS=Mus musculus (Mouse) OX=10090 GN=Tor1aip1 PE=1 SV=3	0.166851	4.15342	4.12e-10	15.2406	0.160998
Q921Z5	Tumor necrosis factor alpha-induced protein 8 OS=Mus musculus (Mouse) OX=10090 GN=Tnfaip8 PE=1 SV=1	0.186562	3.71459	0.000456	4.11497	0.180709
Q922B1	ADP-ribose glycohydrolase MACROD1 OS=Mus musculus (Mouse) OX=10090 GN=Macrod1 PE=1 SV=2	0.0434267	15.9579	2.08e-07	7.40341	0.0375743
Q922B2	Aspartate--tRNA ligase, cytoplasmic OS=Mus musculus (Mouse) OX=10090 GN=Dars PE=1 SV=2	0.168404	4.1151	1.53e-07	7.54688	0.162552
Q922D4	Serine/threonine-protein phosphatase 6 regulatory subunit 3 OS=Mus musculus (Mouse) OX=10090 GN=Ppp6r3 PE=1 SV=1	0.238323	2.90782	5.18e-06	5.97396	0.23247
Q922D8	C-1-tetrahydrofolate synthase, cytoplasmic OS=Mus musculus (Mouse) OX=10090 GN=Mthfd1 PE=1 SV=4	0.110731	6.25841	7.77e-05	4.83991	0.104879
Q922H2	[Pyruvate dehydrogenase (acetyl-transferring)] kinase isozyme 3, mitochondrial OS=Mus musculus (Mouse) OX=10090 GN=Pdk3 PE=1 SV=1	0.211307	3.27959	8.33e-09	12.1082	0.205455
Q922J3	CAP-Gly domain-containing linker protein 1 OS=Mus musculus (Mouse) OX=10090 GN=Clip1 PE=1 SV=1	0.348836	1.98661	1.05e-13	16.1868	0.342983
Q922Q1	Mitochondrial amidoxime reducing component 2 OS=Mus musculus (Mouse) OX=10090 GN=Marc2 PE=1 SV=1	0.0879661	7.87803	2.25e-13	15.5904	0.0821137
Q922R8	Protein disulfide-isomerase A6 OS=Mus musculus (Mouse) OX=10090 GN=Pdia6 PE=1 SV=3	0.233501	2.96787	6.24e-14	16.6064	0.227649
Q922Y1	UBX domain-containing protein 1 OS=Mus musculus (Mouse) OX=10090 GN=Ubxn1 PE=1 SV=1	0.254096	2.72731	2.61e-08	11.071	0.248244
Q923X4	Glutaredoxin-2, mitochondrial OS=Mus musculus (Mouse) OX=10090 GN=Glrx2 PE=1 SV=1	0.267328	2.59233	6.73e-09	9.08359	0.261475
Q924D0	Reticulon-4-interacting protein 1, mitochondrial OS=Mus musculus (Mouse) OX=10090 GN=Rtn4ip1 PE=1 SV=2	0.0454826	15.2366	5.36e-10	10.4524	0.0396302
Q924M7	Mannose-6-phosphate isomerase OS=Mus musculus (Mouse) OX=10090 GN=Mpi PE=1 SV=1	0.0532044	13.0252	4.94e-14	16.7961	0.047352
Q924T2	28S ribosomal protein S2, mitochondrial OS=Mus musculus (Mouse) OX=10090 GN=Mrps2 PE=1 SV=1	0.0649806	10.6647	9e-05	5.42194	0.0591283
Q924X2	Carnitine O-palmitoyltransferase 1, muscle isoform OS=Mus musculus (Mouse) OX=10090 GN=Cpt1b PE=1 SV=1	0.0604138	11.4709	1.25e-18	27.7921	0.0545614
Q925I1	ATPase family AAA domain-containing protein 3 OS=Mus musculus (Mouse) OX=10090 GN=Atad3 PE=1 SV=1	0.0365962	18.9364	1.05e-09	10.079	0.0307438
Q93092	Transaldolase OS=Mus musculus (Mouse) OX=10090 GN=Taldo1 PE=1 SV=2	0.162548	4.26335	6.91e-13	14.7469	0.156696
Q99020	Heterogeneous nuclear ribonucleoprotein A/B OS=Mus musculus (Mouse) OX=10090 GN=Hnrnpab PE=1 SV=1	0.305159	2.27095	1.28e-15	20.0408	0.299307
Q99J39	Malonyl-CoA decarboxylase, mitochondrial OS=Mus musculus (Mouse) OX=10090 GN=Mlycd PE=1 SV=1	0.0379903	18.2415	2.47e-10	10.8979	0.0321379
Q99J47	Dehydrogenase/reductase SDR family member 7B OS=Mus musculus (Mouse) OX=10090 GN=Dhrs7b PE=1 SV=1	0.0527769	13.1307	1.84e-05	6.33543	0.0469245
Q99J77	Sialic acid synthase OS=Mus musculus (Mouse) OX=10090 GN=Nans PE=1 SV=1	0.0615916	11.2515	1.29e-05	5.58691	0.0557392
Q99J99	3-mercaptopyruvate sulfurtransferase OS=Mus musculus (Mouse) OX=10090 GN=Mpst PE=1 SV=4	0.150625	4.60084	1.07e-11	12.8421	0.144772
Q99JB2	Stomatin-like protein 2, mitochondrial OS=Mus musculus (Mouse) OX=10090 GN=Stoml2 PE=1 SV=1	0.0921379	7.52134	6.17e-11	11.7273	0.0862855
Q99JB8	Protein kinase C and casein kinase II substrate protein 3 OS=Mus musculus (Mouse) OX=10090 GN=Pacsin3 PE=1 SV=1	0.256034	2.70667	1.27e-12	14.3055	0.250181
Q99JI4	26S proteasome non-ATPase regulatory subunit 6 OS=Mus musculus (Mouse) OX=10090 GN=Psmd6 PE=1 SV=1	0.156694	4.42264	5.75e-11	11.7714	0.150841
Q99JR6	Nicotinamide/nicotinic acid mononucleotide adenylyltransferase 3 OS=Mus musculus (Mouse) OX=10090 GN=Nmnat3 PE=1 SV=1	0.0189142	36.6392	0.000138	4.60377	0.0130618
Q99JW2	Aminoacylase-1 OS=Mus musculus (Mouse) OX=10090 GN=Acy1 PE=1 SV=1	0.075471	9.18233	2.08e-08	8.51036	0.0696187
Q99JW4	LIM and senescent cell antigen-like-containing domain protein 1 OS=Mus musculus (Mouse) OX=10090 GN=Lims1 PE=1 SV=3	0.15582	4.44743	4.89e-16	20.98	0.149968
Q99JX4	Eukaryotic translation initiation factor 3 subunit M OS=Mus musculus (Mouse) OX=10090 GN=Eif3m PE=1 SV=1	0.205699	3.369	2.84e-12	13.7391	0.199847
Q99JY0	Trifunctional enzyme subunit beta, mitochondrial OS=Mus musculus (Mouse) OX=10090 GN=Hadhb PE=1 SV=1	0.0783031	8.85022	2.73e-16	21.5689	0.0724507
Q99JY3	GTPase IMAP family member 4 OS=Mus musculus (Mouse) OX=10090 GN=Gimap4 PE=1 SV=2	0.0890153	7.78517	6.57e-11	11.6887	0.083163
Q99JY9	Actin-related protein 3 OS=Mus musculus (Mouse) OX=10090 GN=Actr3 PE=1 SV=3	0.119799	5.78467	3.57e-16	21.2975	0.113947
Q99K48	Non-POU domain-containing octamer-binding protein OS=Mus musculus (Mouse) OX=10090 GN=Nono PE=1 SV=3	0.263431	2.63067	1.43e-12	14.2213	0.257579
Q99K51	Plastin-3 OS=Mus musculus (Mouse) OX=10090 GN=Pls3 PE=1 SV=3	0.15128	4.5809	1.59e-09	9.84863	0.145428
Q99K70	Ras-related GTP-binding protein C OS=Mus musculus (Mouse) OX=10090 GN=Rragc PE=1 SV=1	0.265099	2.61412	2.18e-07	9.33418	0.259247
Q99KB8	Hydroxyacylglutathione hydrolase, mitochondrial OS=Mus musculus (Mouse) OX=10090 GN=Hagh PE=1 SV=2	0.0432269	16.0317	0.00105817	3.76882	0.0373745
Q99KC8	von Willebrand factor A domain-containing protein 5A OS=Mus musculus (Mouse) OX=10090 GN=Vwa5a PE=1 SV=2	0.122303	5.66624	2.99e-08	8.33205	0.116451
Q99KI0	Aconitate hydratase, mitochondrial OS=Mus musculus (Mouse) OX=10090 GN=Aco2 PE=1 SV=1	0.0355291	19.5052	1.73e-10	11.1054	0.0296767
Q99KJ8	Dynactin subunit 2 OS=Mus musculus (Mouse) OX=10090 GN=Dctn2 PE=1 SV=3	0.201495	3.43929	4.41e-14	16.8904	0.195643
Q99KK7	Dipeptidyl peptidase 3 OS=Mus musculus (Mouse) OX=10090 GN=Dpp3 PE=1 SV=2	0.0945935	7.32608	2.27e-11	12.3545	0.0887411
Q99KP6	Pre-mRNA-processing factor 19 OS=Mus musculus (Mouse) OX=10090 GN=Prpf19 PE=1 SV=1	0.298682	2.32019	1.37e-07	7.59969	0.29283
Q99KQ4	Nicotinamide phosphoribosyltransferase OS=Mus musculus (Mouse) OX=10090 GN=Nampt PE=1 SV=1	0.179038	3.87069	5.62e-18	25.9072	0.173186
Q99KR3	Endoribonuclease LACTB2 OS=Mus musculus (Mouse) OX=10090 GN=Lactb2 PE=1 SV=1	0.0698785	9.91722	0.00609009	3.22657	0.0640261
Q99KR7	Peptidyl-prolyl cis-trans isomerase F, mitochondrial OS=Mus musculus (Mouse) OX=10090 GN=Ppif PE=1 SV=1	0.0442688	15.6544	4.09e-10	10.6073	0.0384164
Q99KU0	Vacuole membrane protein 1 OS=Mus musculus (Mouse) OX=10090 GN=Vmp1 PE=1 SV=2	0.0400115	17.32	0.000447	4.12248	0.0341591
Q99L13	3-hydroxyisobutyrate dehydrogenase, mitochondrial OS=Mus musculus (Mouse) OX=10090 GN=Hibadh PE=1 SV=1	0.0336378	20.6018	7.57e-10	10.2587	0.0277854
Q99L45	Eukaryotic translation initiation factor 2 subunit 2 OS=Mus musculus (Mouse) OX=10090 GN=Eif2s2 PE=1 SV=1	0.28573	2.42536	2.47e-05	6.1623	0.279878
Q99L47	Hsc70-interacting protein OS=Mus musculus (Mouse) OX=10090 GN=St13 PE=1 SV=1	0.214534	3.23026	1.14e-17	25.0613	0.208681
Q99LB2	Dehydrogenase/reductase SDR family member 4 OS=Mus musculus (Mouse) OX=10090 GN=Dhrs4 PE=1 SV=3	0.0368551	18.8034	1.31e-10	11.274	0.0310027
Q99LC3	NADH dehydrogenase [ubiquinone] 1 alpha subcomplex subunit 10, mitochondrial OS=Mus musculus (Mouse) OX=10090 GN=Ndufa10 PE=1 SV=1	0.0535695	12.9365	1.04e-10	11.4119	0.0477171
Q99LC5	Electron transfer flavoprotein subunit alpha, mitochondrial OS=Mus musculus (Mouse) OX=10090 GN=Etfa PE=1 SV=2	0.0366294	18.9192	4.42e-11	11.9339	0.030777
Q99LD4	COP9 signalosome complex subunit 1 OS=Mus musculus (Mouse) OX=10090 GN=Gps1 PE=1 SV=1	0.17169	4.03634	6.83e-09	12.2973	0.165838
Q99LF4	RNA-splicing ligase RtcB homolog OS=Mus musculus (Mouse) OX=10090 GN=Rtcb PE=1 SV=1	0.117079	5.91908	0.000289	4.30121	0.111227
Q99LP6	GrpE protein homolog 1, mitochondrial OS=Mus musculus (Mouse) OX=10090 GN=Grpel1 PE=1 SV=1	0.134398	5.15632	5.68e-12	13.2633	0.128546
Q99LX0	Protein/nucleic acid deglycase DJ-1 OS=Mus musculus (Mouse) OX=10090 GN=Park7 PE=1 SV=1	0.063385	10.9332	2.36e-13	15.5555	0.0575326
Q99LY9	NADH dehydrogenase [ubiquinone] iron-sulfur protein 5 OS=Mus musculus (Mouse) OX=10090 GN=Ndufs5 PE=1 SV=3	0.0385203	17.9905	7.73e-11	11.5895	0.032668
Q99M01	Phenylalanine--tRNA ligase, mitochondrial OS=Mus musculus (Mouse) OX=10090 GN=Fars2 PE=1 SV=1	0.167739	4.13142	2.76e-16	21.5576	0.161887
Q99M87	DnaJ homolog subfamily A member 3, mitochondrial OS=Mus musculus (Mouse) OX=10090 GN=Dnaja3 PE=1 SV=1	0.0956208	7.24738	5.93e-06	5.9163	0.0897684
Q99MN1	Lysine--tRNA ligase OS=Mus musculus (Mouse) OX=10090 GN=Kars1 PE=1 SV=1	0.147635	4.69402	8.94e-09	8.93783	0.141782
Q99MN9	Propionyl-CoA carboxylase beta chain, mitochondrial OS=Mus musculus (Mouse) OX=10090 GN=Pccb PE=1 SV=2	0.0353922	19.5806	1.21e-11	12.7588	0.0295399
Q99MR8	Methylcrotonoyl-CoA carboxylase subunit alpha, mitochondrial OS=Mus musculus (Mouse) OX=10090 GN=Mccc1 PE=1 SV=2	0.0493009	14.0565	4.61e-13	15.0475	0.0434486
Q99MR9	Protein phosphatase 1 regulatory subunit 3A OS=Mus musculus (Mouse) OX=10090 GN=Ppp1r3a PE=1 SV=2	0.302094	2.29399	4.24e-12	13.4613	0.296241
Q99N87	28S ribosomal protein S5, mitochondrial OS=Mus musculus (Mouse) OX=10090 GN=Mrps5 PE=1 SV=1	0.0532163	13.0223	0.0003468	4.22673	0.0473639
Q99N93	39S ribosomal protein L16, mitochondrial OS=Mus musculus (Mouse) OX=10090 GN=Mrpl16 PE=1 SV=1	0.0457067	15.1619	2.07e-08	8.51371	0.0398543
Q99N94	39S ribosomal protein L9, mitochondrial OS=Mus musculus (Mouse) OX=10090 GN=Mrpl9 PE=1 SV=2	0.0672978	10.2975	1.92e-05	5.41943	0.0614454
Q99N95	39S ribosomal protein L3, mitochondrial OS=Mus musculus (Mouse) OX=10090 GN=Mrpl3 PE=1 SV=1	0.0675404	10.2605	0.0016563	3.88299	0.061688
Q99N96	39S ribosomal protein L1, mitochondrial OS=Mus musculus (Mouse) OX=10090 GN=Mrpl1 PE=1 SV=2	0.0762295	9.09097	3.35e-12	13.6244	0.0703771
Q99NB1	Acetyl-coenzyme A synthetase 2-like, mitochondrial OS=Mus musculus (Mouse) OX=10090 GN=Acss1 PE=1 SV=1	0.0626565	11.0603	9.32e-15	18.214	0.0568041
Q99P30	Peroxisomal coenzyme A diphosphatase NUDT7 OS=Mus musculus (Mouse) OX=10090 GN=Nudt7 PE=1 SV=2	0.124297	5.57538	6.94e-06	5.84863	0.118444
Q99P58	Ras-related protein Rab-27B OS=Mus musculus (Mouse) OX=10090 GN=Rab27b PE=1 SV=3	0.226136	3.06453	0.000274	4.81729	0.220283
Q99P72	Reticulon-4 OS=Mus musculus (Mouse) OX=10090 GN=Rtn4 PE=1 SV=2	0.235724	2.93988	2.16e-07	9.34082	0.229871
Q99PL5	Ribosome-binding protein 1 OS=Mus musculus (Mouse) OX=10090 GN=Rrbp1 PE=1 SV=2	0.334795	2.06992	5.2e-10	14.9761	0.328942
Q99PR8	Heat shock protein beta-2 OS=Mus musculus (Mouse) OX=10090 GN=Hspb2 PE=1 SV=2	0.195077	3.55245	1.87e-11	12.4788	0.189224
Q99PT1	Rho GDP-dissociation inhibitor 1 OS=Mus musculus (Mouse) OX=10090 GN=Arhgdia PE=1 SV=3	0.0867257	7.99071	1.49e-12	14.1917	0.0808733
Q9CPP6	NADH dehydrogenase [ubiquinone] 1 alpha subcomplex subunit 5 OS=Mus musculus (Mouse) OX=10090 GN=Ndufa5 PE=1 SV=3	0.0550193	12.5956	3.3e-09	9.45667	0.0491669
Q9CPQ1	Cytochrome c oxidase subunit 6C OS=Mus musculus (Mouse) OX=10090 GN=Cox6c PE=1 SV=3	0.0412434	16.8027	5.07e-08	8.07337	0.035391
Q9CPQ8	ATP synthase subunit g, mitochondrial OS=Mus musculus (Mouse) OX=10090 GN=Atp5mg PE=1 SV=1	0.0305897	22.6547	1.25e-10	11.3004	0.0247373
Q9CPR4	60S ribosomal protein L17 OS=Mus musculus (Mouse) OX=10090 GN=Rpl17 PE=1 SV=3	0.130468	5.31163	1.38e-12	14.2452	0.124616
Q9CPU0	Lactoylglutathione lyase OS=Mus musculus (Mouse) OX=10090 GN=Glo1 PE=1 SV=3	0.071507	9.69136	1.23e-07	7.65014	0.0656546
Q9CPU4	Microsomal glutathione S-transferase 3 OS=Mus musculus (Mouse) OX=10090 GN=Mgst3 PE=1 SV=1	0.0548092	12.6439	2.97e-14	17.218	0.0489569
Q9CPV4	Glyoxalase domain-containing protein 4 OS=Mus musculus (Mouse) OX=10090 GN=Glod4 PE=1 SV=1	0.045754	15.1462	8.54e-14	16.3523	0.0399016
Q9CPW4	Actin-related protein 2/3 complex subunit 5 OS=Mus musculus (Mouse) OX=10090 GN=Arpc5 PE=1 SV=3	0.1938	3.57584	4.06e-08	10.6911	0.187948
Q9CPW9	Methionine aminopeptidase 1D, mitochondrial OS=Mus musculus (Mouse) OX=10090 GN=Metap1d PE=2 SV=1	0.400982	1.72826	0.000839	3.86424	0.39513
Q9CPX6	Ubiquitin-like-conjugating enzyme ATG3 OS=Mus musculus (Mouse) OX=10090 GN=Atg3 PE=1 SV=1	0.265133	2.61378	2.15e-08	8.49398	0.259281
Q9CPY7	Cytosol aminopeptidase OS=Mus musculus (Mouse) OX=10090 GN=Lap3 PE=1 SV=3	0.0568021	12.2002	6.81e-18	25.6739	0.0509498
Q9CQ22	Ragulator complex protein LAMTOR1 OS=Mus musculus (Mouse) OX=10090 GN=Lamtor1 PE=1 SV=1	0.272415	2.54392	2.37e-12	13.8628	0.266562
Q9CQ54	NADH dehydrogenase [ubiquinone] 1 subunit C2 OS=Mus musculus (Mouse) OX=10090 GN=Ndufc2 PE=1 SV=1	0.0387078	17.9034	2.35e-10	10.926	0.0328554
Q9CQ62	2,4-dienoyl-CoA reductase, mitochondrial OS=Mus musculus (Mouse) OX=10090 GN=Decr1 PE=1 SV=1	0.0350923	19.7479	1.15e-10	11.3478	0.02924
Q9CQ65	S-methyl-5'-thioadenosine phosphorylase OS=Mus musculus (Mouse) OX=10090 GN=Mtap PE=1 SV=1	0.0585691	11.8322	3.29e-06	6.16858	0.0527167
Q9CQ69	Cytochrome b-c1 complex subunit 8 OS=Mus musculus (Mouse) OX=10090 GN=Uqcrq PE=1 SV=3	0.0441737	15.6881	3.36e-13	15.2844	0.0383213
Q9CQ73	Plakophilin 2 OS=Mus musculus (Mouse) OX=10090 GN=Pkp2 PE=1 SV=1	0.0568462	12.1908	2.54e-14	17.3502	0.0509939
Q9CQ75	NADH dehydrogenase [ubiquinone] 1 alpha subcomplex subunit 2 OS=Mus musculus (Mouse) OX=10090 GN=Ndufa2 PE=1 SV=3	0.0375318	18.4643	4.6e-08	8.12079	0.0316795
Q9CQ91	NADH dehydrogenase [ubiquinone] 1 alpha subcomplex subunit 3 OS=Mus musculus (Mouse) OX=10090 GN=Ndufa3 PE=1 SV=1	0.0483292	14.3392	2.18e-07	7.38238	0.0424768
Q9CQ92	Mitochondrial fission 1 protein OS=Mus musculus (Mouse) OX=10090 GN=Fis1 PE=1 SV=1	0.0868836	7.97619	4.08e-13	15.1393	0.0810312
Q9CQA3	Succinate dehydrogenase [ubiquinone] iron-sulfur subunit, mitochondrial OS=Mus musculus (Mouse) OX=10090 GN=Sdhb PE=1 SV=1	0.0658928	10.5171	1.12e-15	20.1706	0.0600404
Q9CQB5	CDGSH iron-sulfur domain-containing protein 2 OS=Mus musculus (Mouse) OX=10090 GN=Cisd2 PE=1 SV=1	0.185806	3.7297	1.21e-10	16.7152	0.179954
Q9CQC7	NADH dehydrogenase [ubiquinone] 1 beta subcomplex subunit 4 OS=Mus musculus (Mouse) OX=10090 GN=Ndufb4 PE=1 SV=3	0.0379907	18.2413	1.84e-08	8.5713	0.0321383
Q9CQC9	GTP-binding protein SAR1b OS=Mus musculus (Mouse) OX=10090 GN=Sar1b PE=1 SV=1	0.26504	2.6147	1.17e-10	16.756	0.259188
Q9CQF0	39S ribosomal protein L11, mitochondrial OS=Mus musculus (Mouse) OX=10090 GN=Mrpl11 PE=1 SV=1	0.100982	6.86262	8.38e-13	14.606	0.0951295
Q9CQF4	Mitochondrial transcription rescue factor 1 OS=Mus musculus (Mouse) OX=10090 GN=Mtres1 PE=1 SV=1	0.0416637	16.6332	1.93e-06	6.40071	0.0358113
Q9CQF8	Ribosomal protein 63, mitochondrial OS=Mus musculus (Mouse) OX=10090 GN=Mrpl57 PE=1 SV=1	0.105393	6.5754	1.09e-07	9.87904	0.0995404
Q9CQF9	Prenylcysteine oxidase OS=Mus musculus (Mouse) OX=10090 GN=Pcyox1 PE=1 SV=1	0.145176	4.77352	6.65e-13	24.5305	0.139323
Q9CQH3	NADH dehydrogenase [ubiquinone] 1 beta subcomplex subunit 5, mitochondrial OS=Mus musculus (Mouse) OX=10090 GN=Ndufb5 PE=1 SV=1	0.0403249	17.1854	2.73e-10	10.84	0.0344725
Q9CQH7	Transcription factor BTF3 homolog 4 OS=Mus musculus (Mouse) OX=10090 GN=Btf3l4 PE=1 SV=1	0.123892	5.59357	2.92e-05	5.24387	0.11804
Q9CQI3	Glia maturation factor beta OS=Mus musculus (Mouse) OX=10090 GN=Gmfb PE=1 SV=3	0.103282	6.70977	3.25e-10	10.7381	0.0974298
Q9CQJ8	NADH dehydrogenase [ubiquinone] 1 beta subcomplex subunit 9 OS=Mus musculus (Mouse) OX=10090 GN=Ndufb9 PE=1 SV=3	0.035652	19.4379	2.6e-10	10.8669	0.0297996
Q9CQL4	39S ribosomal protein L20, mitochondrial OS=Mus musculus (Mouse) OX=10090 GN=Mrpl20 PE=1 SV=1	0.0846146	8.19008	1.4e-11	12.6652	0.0787622
Q9CQM9	Glutaredoxin-3 OS=Mus musculus (Mouse) OX=10090 GN=Glrx3 PE=1 SV=1	0.140335	4.9382	2e-16	21.8888	0.134482
Q9CQN1	Heat shock protein 75 kDa, mitochondrial OS=Mus musculus (Mouse) OX=10090 GN=Trap1 PE=1 SV=1	0.199215	3.47866	3.64e-20	32.7644	0.193362
Q9CQN7	39S ribosomal protein L41, mitochondrial OS=Mus musculus (Mouse) OX=10090 GN=Mrpl41 PE=1 SV=1	0.106967	6.47865	1.73e-13	15.7958	0.101114
Q9CQQ7	ATP synthase F(0) complex subunit B1, mitochondrial OS=Mus musculus (Mouse) OX=10090 GN=Atp5pb PE=1 SV=1	0.0332069	20.8691	1.81e-10	11.0787	0.0273546
Q9CQR2	40S ribosomal protein S21 OS=Mus musculus (Mouse) OX=10090 GN=Rps21 PE=1 SV=1	0.124402	5.57066	3.28e-14	17.1354	0.118549
Q9CQR4	Acyl-coenzyme A thioesterase 13 OS=Mus musculus (Mouse) OX=10090 GN=Acot13 PE=1 SV=1	0.0420738	16.4711	7.13e-11	11.6391	0.0362214
Q9CQR6	Serine/threonine-protein phosphatase 6 catalytic subunit OS=Mus musculus (Mouse) OX=10090 GN=Ppp6c PE=1 SV=1	0.199229	3.47841	2.1e-08	8.50596	0.193376
Q9CQS4	Solute carrier family 25 member 46 OS=Mus musculus (Mouse) OX=10090 GN=Slc25a46 PE=1 SV=1	0.0781627	8.86612	7.88e-17	22.8782	0.0723104
Q9CQT1	Methylthioribose-1-phosphate isomerase OS=Mus musculus (Mouse) OX=10090 GN=Mri1 PE=1 SV=1	0.052373	13.232	0.00118999	3.72036	0.0465206
Q9CQV8	14-3-3 protein beta/alpha OS=Mus musculus (Mouse) OX=10090 GN=Ywhab PE=1 SV=3	0.186982	3.70624	3.57e-19	29.4659	0.181129
Q9CQW2	ADP-ribosylation factor-like protein 8B OS=Mus musculus (Mouse) OX=10090 GN=Arl8b PE=1 SV=1	0.183224	3.78226	2.07e-14	17.5235	0.177371
Q9CQX2	Cytochrome b5 type B OS=Mus musculus (Mouse) OX=10090 GN=Cyb5b PE=1 SV=1	0.0628469	11.0268	1.52e-12	14.175	0.0569945
Q9CQX8	28S ribosomal protein S36, mitochondrial OS=Mus musculus (Mouse) OX=10090 GN=Mrps36 PE=1 SV=1	0.0315386	21.973	2.15e-08	8.4944	0.0256863
Q9CQY6	Ubiquinol-cytochrome-c reductase complex assembly factor 2 OS=Mus musculus (Mouse) OX=10090 GN=Uqcc2 PE=1 SV=1	0.222038	3.12109	1.59e-10	16.3738	0.216185
Q9CQZ5	NADH dehydrogenase [ubiquinone] 1 alpha subcomplex subunit 6 OS=Mus musculus (Mouse) OX=10090 GN=Ndufa6 PE=1 SV=1	0.0455439	15.2161	1.78e-09	9.78728	0.0396915
Q9CQZ6	NADH dehydrogenase [ubiquinone] 1 beta subcomplex subunit 3 OS=Mus musculus (Mouse) OX=10090 GN=Ndufb3 PE=1 SV=1	0.0441208	15.7069	3.48e-08	8.25672	0.0382685
Q9CR00	26S proteasome non-ATPase regulatory subunit 9 OS=Mus musculus (Mouse) OX=10090 GN=Psmd9 PE=1 SV=1	0.13342	5.19411	0.000501	4.4981	0.127568
Q9CR16	Peptidyl-prolyl cis-trans isomerase D OS=Mus musculus (Mouse) OX=10090 GN=Ppid PE=1 SV=3	0.187862	3.68889	9.52e-13	23.8957	0.182009
Q9CR57	60S ribosomal protein L14 OS=Mus musculus (Mouse) OX=10090 GN=Rpl14 PE=1 SV=3	0.144723	4.78847	1.08e-11	20	0.13887
Q9CR59	Growth arrest and DNA damage-inducible proteins-interacting protein 1 OS=Mus musculus (Mouse) OX=10090 GN=Gadd45gip1 PE=1 SV=1	0.0887992	7.80413	1.01e-05	5.69167	0.0829468
Q9CR61	NADH dehydrogenase [ubiquinone] 1 beta subcomplex subunit 7 OS=Mus musculus (Mouse) OX=10090 GN=Ndufb7 PE=1 SV=3	0.0342862	20.2122	1.41e-10	11.2284	0.0284338
Q9CR62	Mitochondrial 2-oxoglutarate/malate carrier protein OS=Mus musculus (Mouse) OX=10090 GN=Slc25a11 PE=1 SV=3	0.0401406	17.2643	1.51e-11	12.616	0.0342882
Q9CR68	Cytochrome b-c1 complex subunit Rieske, mitochondrial OS=Mus musculus (Mouse) OX=10090 GN=Uqcrfs1 PE=1 SV=1	0.0533458	12.9907	1.15e-10	11.3504	0.0474934
Q9CR84	ATP synthase F(0) complex subunit C1, mitochondrial OS=Mus musculus (Mouse) OX=10090 GN=Atp5mc1 PE=1 SV=1	0.0344607	20.1099	4.63e-09	9.27897	0.0286083
Q9CRA7	ATP synthase subunit s, mitochondrial OS=Mus musculus (Mouse) OX=10090 GN=Dmac2l PE=1 SV=1	0.046195	15.0016	6.83e-09	9.07639	0.0403427
Q9CRB6	Tubulin polymerization-promoting protein family member 3 OS=Mus musculus (Mouse) OX=10090 GN=Tppp3 PE=1 SV=1	0.0806176	8.59613	5.36e-05	4.99313	0.0747653
Q9CRB8	Mitochondrial fission process protein 1 OS=Mus musculus (Mouse) OX=10090 GN=Mtfp1 PE=1 SV=1	0.0553316	12.5245	9.42e-12	12.9256	0.0494793
Q9CRB9	MICOS complex subunit Mic19 OS=Mus musculus (Mouse) OX=10090 GN=Chchd3 PE=1 SV=1	0.0314018	22.0688	4.15e-10	10.5991	0.0255494
Q9CRD0	OCIA domain-containing protein 1 OS=Mus musculus (Mouse) OX=10090 GN=Ociad1 PE=1 SV=1	0.217383	3.18792	3.05e-14	17.1956	0.211531
Q9CRY7	Lysophospholipase D GDPD1 OS=Mus musculus (Mouse) OX=10090 GN=Gdpd1 PE=1 SV=1	0.135738	5.10544	1.24e-08	8.77217	0.129885
Q9CVB6	Actin-related protein 2/3 complex subunit 2 OS=Mus musculus (Mouse) OX=10090 GN=Arpc2 PE=1 SV=3	0.130767	5.29948	7.96e-13	14.6435	0.124915
Q9CWG8	Protein arginine methyltransferase NDUFAF7, mitochondrial OS=Mus musculus (Mouse) OX=10090 GN=Ndufaf7 PE=1 SV=4	0.143157	4.84083	7.23e-12	13.1017	0.137305
Q9CWJ9	Bifunctional purine biosynthesis protein PURH OS=Mus musculus (Mouse) OX=10090 GN=Atic PE=1 SV=2	0.069378	9.98876	0.000431	4.13732	0.0635256
Q9CWK8	Sorting nexin-2 OS=Mus musculus (Mouse) OX=10090 GN=Snx2 PE=1 SV=2	0.168939	4.10207	1.01e-10	16.9364	0.163087
Q9CWU6	Ubiquinol-cytochrome-c reductase complex assembly factor 1 OS=Mus musculus (Mouse) OX=10090 GN=Uqcc1 PE=1 SV=1	0.159199	4.35303	3.42e-13	15.2728	0.153347
Q9CWX2	Complex I intermediate-associated protein 30, mitochondrial OS=Mus musculus (Mouse) OX=10090 GN=Ndufaf1 PE=1 SV=2	0.253717	2.73139	1.47e-07	9.64033	0.247865
Q9CWZ3	RNA-binding protein 8A OS=Mus musculus (Mouse) OX=10090 GN=Rbm8a PE=1 SV=4	0.267805	2.5877	2.33e-08	11.1716	0.261953
Q9CWZ7	Gamma-soluble NSF attachment protein OS=Mus musculus (Mouse) OX=10090 GN=Napg PE=1 SV=1	0.182391	3.79953	2.69e-06	7.5447	0.176538
Q9CX56	26S proteasome non-ATPase regulatory subunit 8 OS=Mus musculus (Mouse) OX=10090 GN=Psmd8 PE=1 SV=2	0.19735	3.51153	3.25e-10	10.739	0.191498
Q9CX86	Heterogeneous nuclear ribonucleoprotein A0 OS=Mus musculus (Mouse) OX=10090 GN=Hnrnpa0 PE=1 SV=1	0.20318	3.41078	6.02e-13	14.8487	0.197327
Q9CXD6	Mitochondrial calcium uniporter regulator 1 OS=Mus musculus (Mouse) OX=10090 GN=Mcur1 PE=1 SV=1	0.0419742	16.5102	7.87e-07	8.38709	0.0361218
Q9CXI0	2-methoxy-6-polyprenyl-1,4-benzoquinol methylase, mitochondrial OS=Mus musculus (Mouse) OX=10090 GN=Coq5 PE=1 SV=2	0.0869891	7.96652	1.41e-13	15.9523	0.0811367
Q9CXJ4	Mitochondrial potassium channel ATP-binding subunit OS=Mus musculus (Mouse) OX=10090 GN=Abcb8 PE=1 SV=1	0.0312617	22.1677	2.31e-10	10.9371	0.0254093
Q9CXS4	Centromere protein V OS=Mus musculus (Mouse) OX=10090 GN=Cenpv PE=1 SV=2	0.0405874	17.0743	8.22e-11	11.5525	0.034735
Q9CXT8	Mitochondrial-processing peptidase subunit beta OS=Mus musculus (Mouse) OX=10090 GN=Pmpcb PE=1 SV=1	0.31638	2.1904	6.83e-11	17.4386	0.310528
Q9CXV1	Succinate dehydrogenase [ubiquinone] cytochrome b small subunit, mitochondrial OS=Mus musculus (Mouse) OX=10090 GN=Sdhd PE=1 SV=2	0.0340313	20.3636	5.9e-08	8.00008	0.0281789
Q9CXW2	28S ribosomal protein S22, mitochondrial OS=Mus musculus (Mouse) OX=10090 GN=Mrps22 PE=1 SV=1	0.0762382	9.08993	9.63e-11	11.4568	0.0703858
Q9CXW3	Calcyclin-binding protein OS=Mus musculus (Mouse) OX=10090 GN=Cacybp PE=1 SV=1	0.249374	2.77896	0.000177	5.052	0.243522
Q9CXW4	60S ribosomal protein L11 OS=Mus musculus (Mouse) OX=10090 GN=Rpl11 PE=1 SV=4	0.155917	4.44467	1.86e-15	19.6814	0.150065
Q9CXY6	Interleukin enhancer-binding factor 2 OS=Mus musculus (Mouse) OX=10090 GN=Ilf2 PE=1 SV=1	0.0902663	7.67728	3.85e-05	5.13014	0.084414
Q9CXZ1	NADH dehydrogenase [ubiquinone] iron-sulfur protein 4, mitochondrial OS=Mus musculus (Mouse) OX=10090 GN=Ndufs4 PE=1 SV=3	0.0505573	13.7072	3.31e-12	13.6322	0.0447049
Q9CY27	Very-long-chain enoyl-CoA reductase OS=Mus musculus (Mouse) OX=10090 GN=Tecr PE=1 SV=1	0.247555	2.79938	8.33e-14	16.3723	0.241703
Q9CY50	Translocon-associated protein subunit alpha OS=Mus musculus (Mouse) OX=10090 GN=Ssr1 PE=1 SV=1	0.229976	3.01336	3.88e-09	9.37181	0.224123
Q9CY58	Plasminogen activator inhibitor 1 RNA-binding protein OS=Mus musculus (Mouse) OX=10090 GN=Serbp1 PE=1 SV=2	0.362814	1.91007	5.53e-14	16.7047	0.356962
Q9CY64	Biliverdin reductase A OS=Mus musculus (Mouse) OX=10090 GN=Blvra PE=1 SV=1	0.0673538	10.2889	1.47e-08	8.68503	0.0615014
Q9CY73	39S ribosomal protein L44, mitochondrial OS=Mus musculus (Mouse) OX=10090 GN=Mrpl44 PE=1 SV=3	0.0571961	12.1162	9.3e-07	6.72386	0.0513437
Q9CYH2	Peroxiredoxin-like 2A OS=Mus musculus (Mouse) OX=10090 GN=Prxl2a PE=1 SV=2	0.036101	19.1961	0.000223	4.40786	0.0302486
Q9CYR0	Single-stranded DNA-binding protein, mitochondrial OS=Mus musculus (Mouse) OX=10090 GN=Ssbp1 PE=1 SV=1	0.053893	12.8588	3.36e-12	13.6209	0.0480406
Q9CYT6	Adenylyl cyclase-associated protein 2 OS=Mus musculus (Mouse) OX=10090 GN=Cap2 PE=1 SV=1	0.300153	2.30883	1.57e-08	8.65312	0.2943
Q9CZ13	Cytochrome b-c1 complex subunit 1, mitochondrial OS=Mus musculus (Mouse) OX=10090 GN=Uqcrc1 PE=1 SV=2	0.0351848	19.696	1.09e-09	10.0545	0.0293325
Q9CZ30	Obg-like ATPase 1 OS=Mus musculus (Mouse) OX=10090 GN=Ola1 PE=1 SV=1	0.0829863	8.35078	4.43e-13	15.0778	0.0771339
Q9CZ42	ATP-dependent (S)-NAD(P)H-hydrate dehydratase OS=Mus musculus (Mouse) OX=10090 GN=Naxd PE=1 SV=1	0.048755	14.2139	5.23e-15	18.7296	0.0429026
Q9CZ44	NSFL1 cofactor p47 OS=Mus musculus (Mouse) OX=10090 GN=Nsfl1c PE=1 SV=1	0.147587	4.69553	1.39e-12	14.2435	0.141735
Q9CZB0	Succinate dehydrogenase cytochrome b560 subunit, mitochondrial OS=Mus musculus (Mouse) OX=10090 GN=Sdhc PE=1 SV=1	0.0369707	18.7446	8.61e-11	11.5245	0.0311184
Q9CZD3	Glycine--tRNA ligase OS=Mus musculus (Mouse) OX=10090 GN=Gars1 PE=1 SV=1	0.140789	4.92225	9.33e-21	34.8942	0.134937
Q9CZJ2	Heat shock 70 kDa protein 12B OS=Mus musculus (Mouse) OX=10090 GN=Hspa12b PE=1 SV=1	0.0836439	8.28512	1.47e-15	19.9033	0.0777915
Q9CZL5	Pterin-4-alpha-carbinolamine dehydratase 2 OS=Mus musculus (Mouse) OX=10090 GN=Pcbd2 PE=1 SV=2	0.0688985	10.0583	4.55e-05	5.80615	0.0630461
Q9CZM2	60S ribosomal protein L15 OS=Mus musculus (Mouse) OX=10090 GN=Rpl15 PE=1 SV=4	0.171986	4.0294	1.86e-08	8.56714	0.166134
Q9CZN7	Serine hydroxymethyltransferase, mitochondrial OS=Mus musculus (Mouse) OX=10090 GN=Shmt2 PE=1 SV=1	0.125759	5.51054	2.32e-11	12.3412	0.119907
Q9CZN8	Glutamyl-tRNA(Gln) amidotransferase subunit A, mitochondrial OS=Mus musculus (Mouse) OX=10090 GN=Qrsl1 PE=1 SV=1	0.126054	5.49763	1.95e-06	6.3969	0.120202
Q9CZP5	Mitochondrial chaperone BCS1 OS=Mus musculus (Mouse) OX=10090 GN=Bcs1l PE=1 SV=1	0.0430547	16.0958	7.41e-10	10.2707	0.0372023
Q9CZR8	Elongation factor Ts, mitochondrial OS=Mus musculus (Mouse) OX=10090 GN=Tsfm PE=1 SV=1	0.0624224	11.1018	1.06e-13	16.1809	0.05657
Q9CZU6	Citrate synthase, mitochondrial OS=Mus musculus (Mouse) OX=10090 GN=Cs PE=1 SV=1	0.0383823	18.0552	1.33e-11	12.6981	0.03253
Q9CZW5	Mitochondrial import receptor subunit TOM70 OS=Mus musculus (Mouse) OX=10090 GN=Tomm70 PE=1 SV=2	0.0979545	7.07471	7.92e-18	25.4937	0.0921021
Q9CZX8	40S ribosomal protein S19 OS=Mus musculus (Mouse) OX=10090 GN=Rps19 PE=1 SV=3	0.118634	5.8415	1.51e-11	12.6151	0.112781
Q9D020	Cytosolic 5'-nucleotidase 3A OS=Mus musculus (Mouse) OX=10090 GN=Nt5c3a PE=1 SV=4	0.085243	8.1297	9.64e-21	34.8416	0.0793906
Q9D023	Mitochondrial pyruvate carrier 2 OS=Mus musculus (Mouse) OX=10090 GN=Mpc2 PE=1 SV=1	0.0759876	9.11991	2.3e-13	15.5741	0.0701352
Q9D051	Pyruvate dehydrogenase E1 component subunit beta, mitochondrial OS=Mus musculus (Mouse) OX=10090 GN=Pdhb PE=1 SV=1	0.0423883	16.3488	2.6e-12	13.8001	0.036536
Q9D0B5	Thiosulfate sulfurtransferase/rhodanese-like domain-containing protein 3 OS=Mus musculus (Mouse) OX=10090 GN=Tstd3 PE=1 SV=1	0.0466695	14.8491	3.27e-05	5.19768	0.0408172
Q9D0D3	Poly(A) RNA polymerase, mitochondrial OS=Mus musculus (Mouse) OX=10090 GN=Mtpap PE=1 SV=1	0.121987	5.68091	1.55e-07	9.5993	0.116135
Q9D0E1	Heterogeneous nuclear ribonucleoprotein M OS=Mus musculus (Mouse) OX=10090 GN=Hnrnpm PE=1 SV=3	0.18481	3.74979	1.6e-18	27.4776	0.178958
Q9D0F3	Protein ERGIC-53 OS=Mus musculus (Mouse) OX=10090 GN=Lman1 PE=1 SV=1	0.245559	2.82213	3.06e-07	9.07591	0.239707
Q9D0F9	Phosphoglucomutase-1 OS=Mus musculus (Mouse) OX=10090 GN=Pgm1 PE=1 SV=4	0.0592141	11.7033	4.49e-15	18.8681	0.0533617
Q9D0G0	28S ribosomal protein S30, mitochondrial OS=Mus musculus (Mouse) OX=10090 GN=Mrps30 PE=1 SV=1	0.0467249	14.8315	2.62e-05	5.29046	0.0408726
Q9D0I9	Arginine--tRNA ligase, cytoplasmic OS=Mus musculus (Mouse) OX=10090 GN=Rars PE=1 SV=2	0.126632	5.47255	1.47e-12	14.2	0.12078
Q9D0K2	Succinyl-CoA:3-ketoacid coenzyme A transferase 1, mitochondrial OS=Mus musculus (Mouse) OX=10090 GN=Oxct1 PE=1 SV=1	0.0684998	10.1168	3.58e-16	21.2927	0.0626475
Q9D0L4	AarF domain-containing protein kinase 1 OS=Mus musculus (Mouse) OX=10090 GN=Adck1 PE=1 SV=1	0.0576759	12.0154	8.94e-14	16.3156	0.0518236
Q9D0M3	Cytochrome c1, heme protein, mitochondrial OS=Mus musculus (Mouse) OX=10090 GN=Cyc1 PE=1 SV=1	0.0281533	24.6152	1.84e-09	9.76894	0.0223009
Q9D0Q7	39S ribosomal protein L45, mitochondrial OS=Mus musculus (Mouse) OX=10090 GN=Mrpl45 PE=1 SV=1	0.0925335	7.48918	8.35e-07	6.77182	0.0866811
Q9D0R2	Threonine--tRNA ligase 1, cytoplasmic OS=Mus musculus (Mouse) OX=10090 GN=Tars1 PE=1 SV=2	0.141416	4.90043	3.06e-08	8.32018	0.135564
Q9D0R8	Protein LSM12 homolog OS=Mus musculus (Mouse) OX=10090 GN=Lsm12 PE=1 SV=1	0.239258	2.89645	9.68e-11	11.4534	0.233406
Q9D0S9	Histidine triad nucleotide-binding protein 2, mitochondrial OS=Mus musculus (Mouse) OX=10090 GN=Hint2 PE=1 SV=1	0.0662221	10.4648	1.16e-08	8.80272	0.0603697
Q9D113	DNL-type zinc finger protein OS=Mus musculus (Mouse) OX=10090 GN=Dnlz PE=1 SV=1	0.124028	5.58745	5.17e-15	18.7397	0.118176
Q9D154	Leukocyte elastase inhibitor A OS=Mus musculus (Mouse) OX=10090 GN=Serpinb1a PE=1 SV=1	0.143375	4.83349	2.63e-09	13.2363	0.137522
Q9D172	Glutamine amidotransferase-like class 1 domain-containing protein 3A, mitochondrial OS=Mus musculus (Mouse) OX=10090 GN=Gatd3a PE=1 SV=1	0.0372331	18.6125	5.66e-09	9.17357	0.0313808
Q9D1A2	Cytosolic non-specific dipeptidase OS=Mus musculus (Mouse) OX=10090 GN=Cndp2 PE=1 SV=1	0.122174	5.67222	1.76e-14	17.6603	0.116322
Q9D1D4	Transmembrane emp24 domain-containing protein 10 OS=Mus musculus (Mouse) OX=10090 GN=Tmed10 PE=1 SV=1	0.202747	3.41805	1.62e-17	24.648	0.196895
Q9D1G1	Ras-related protein Rab-1B OS=Mus musculus (Mouse) OX=10090 GN=Rab1b PE=1 SV=1	0.21662	3.19915	1.93e-14	17.5843	0.210768
Q9D1G3	Protein-cysteine N-palmitoyltransferase HHAT-like protein OS=Mus musculus (Mouse) OX=10090 GN=Hhatl PE=1 SV=2	0.0345458	20.0603	3.44e-11	12.0907	0.0286934
Q9D1G5	Leucine-rich repeat-containing protein 57 OS=Mus musculus (Mouse) OX=10090 GN=Lrrc57 PE=1 SV=1	0.109762	6.31367	4.3e-07	8.82427	0.103909
Q9D1H6	NADH dehydrogenase [ubiquinone] 1 alpha subcomplex assembly factor 4 OS=Mus musculus (Mouse) OX=10090 GN=Ndufaf4 PE=1 SV=1	0.0488393	14.1894	1.34e-10	11.2577	0.042987
Q9D1I5	Methylmalonyl-CoA epimerase, mitochondrial OS=Mus musculus (Mouse) OX=10090 GN=Mcee PE=1 SV=1	0.0619695	11.1829	5.3e-12	13.3101	0.0561172
Q9D1N9	39S ribosomal protein L21, mitochondrial OS=Mus musculus (Mouse) OX=10090 GN=Mrpl21 PE=1 SV=1	0.0556449	12.454	4.66e-06	6.01878	0.0497925
Q9D1P0	39S ribosomal protein L13, mitochondrial OS=Mus musculus (Mouse) OX=10090 GN=Mrpl13 PE=1 SV=1	0.0655117	10.5783	3.67e-11	12.05	0.0596594
Q9D1P4	Cysteine and histidine-rich domain-containing protein 1 OS=Mus musculus (Mouse) OX=10090 GN=Chordc1 PE=1 SV=1	0.213618	3.24411	5.94e-12	13.233	0.207765
Q9D1Q6	Endoplasmic reticulum resident protein 44 OS=Mus musculus (Mouse) OX=10090 GN=Erp44 PE=1 SV=1	0.153714	4.50839	3.43e-07	7.17387	0.147861
Q9D1R9	60S ribosomal protein L34 OS=Mus musculus (Mouse) OX=10090 GN=Rpl34 PE=1 SV=2	0.148024	4.68169	7.83e-17	22.8852	0.142171
Q9D273	Corrinoid adenosyltransferase OS=Mus musculus (Mouse) OX=10090 GN=Mmab PE=1 SV=1	0.0350826	19.7534	3.9e-06	7.30109	0.0292302
Q9D2G2	Dihydrolipoyllysine-residue succinyltransferase component of 2-oxoglutarate dehydrogenase complex, mitochondrial OS=Mus musculus (Mouse) OX=10090 GN=Dlst PE=1 SV=1	0.0373602	18.5492	5.49e-12	13.2867	0.0315078
Q9D2M8	Ubiquitin-conjugating enzyme E2 variant 2 OS=Mus musculus (Mouse) OX=10090 GN=Ube2v2 PE=1 SV=4	0.120617	5.74547	6.88e-13	14.7508	0.114764
Q9D2N4	Dystrobrevin alpha OS=Mus musculus (Mouse) OX=10090 GN=Dtna PE=1 SV=2	0.0410549	16.8798	1.62e-11	12.5722	0.0352025
Q9D2R6	Cytochrome c oxidase assembly factor 3 homolog, mitochondrial OS=Mus musculus (Mouse) OX=10090 GN=Coa3 PE=1 SV=1	0.16369	4.23361	2.62e-12	13.7932	0.157838
Q9D328	Transmembrane protein 35A OS=Mus musculus (Mouse) OX=10090 GN=Tmem35a PE=1 SV=1	0.035065	19.7633	1.98e-07	7.42714	0.0292126
Q9D358	Low molecular weight phosphotyrosine protein phosphatase OS=Mus musculus (Mouse) OX=10090 GN=Acp1 PE=1 SV=3	0.0536388	12.9198	0.000602	4.00082	0.0477864
Q9D379	Epoxide hydrolase 1 OS=Mus musculus (Mouse) OX=10090 GN=Ephx1 PE=1 SV=2	0.189088	3.66495	7.2e-14	16.4903	0.183236
Q9D3D9	ATP synthase subunit delta, mitochondrial OS=Mus musculus (Mouse) OX=10090 GN=Atp5f1d PE=1 SV=1	0.0323421	21.4272	1.15e-06	6.6307	0.0264897
Q9D404	3-oxoacyl-[acyl-carrier-protein] synthase, mitochondrial OS=Mus musculus (Mouse) OX=10090 GN=Oxsm PE=1 SV=1	0.0357254	19.3979	4.99e-12	13.3508	0.0298731
Q9D4H8	Cullin-2 OS=Mus musculus (Mouse) OX=10090 GN=Cul2 PE=1 SV=2	0.201489	3.4394	7.33e-06	6.89909	0.195636
Q9D517	1-acyl-sn-glycerol-3-phosphate acyltransferase gamma OS=Mus musculus (Mouse) OX=10090 GN=Agpat3 PE=1 SV=2	0.140444	4.93435	1.29e-13	16.0234	0.134592
Q9D554	Splicing factor 3A subunit 3 OS=Mus musculus (Mouse) OX=10090 GN=Sf3a3 PE=1 SV=2	0.220165	3.14764	1.09e-10	16.8442	0.214312
Q9D5T0	ATPase family AAA domain-containing protein 1 OS=Mus musculus (Mouse) OX=10090 GN=Atad1 PE=1 SV=1	0.0929218	7.45788	9e-13	14.5545	0.0870694
Q9D5V5	Cullin-5 OS=Mus musculus (Mouse) OX=10090 GN=Cul5 PE=1 SV=3	0.125766	5.51021	5.84e-06	5.92216	0.119914
Q9D6F9	Tubulin beta-4A chain OS=Mus musculus (Mouse) OX=10090 GN=Tubb4a PE=1 SV=3	0.0485992	14.2595	1.27e-05	5.59438	0.0427468
Q9D6J5	NADH dehydrogenase [ubiquinone] 1 beta subcomplex subunit 8, mitochondrial OS=Mus musculus (Mouse) OX=10090 GN=Ndufb8 PE=1 SV=1	0.0556602	12.4505	1.37e-06	6.55143	0.0498079
Q9D6J6	NADH dehydrogenase [ubiquinone] flavoprotein 2, mitochondrial OS=Mus musculus (Mouse) OX=10090 GN=Ndufv2 PE=1 SV=2	0.0585897	11.828	1.91e-11	12.4637	0.0527373
Q9D6K5	Synaptojanin-2-binding protein OS=Mus musculus (Mouse) OX=10090 GN=Synj2bp PE=1 SV=1	0.175011	3.95976	3.87e-16	21.2141	0.169158
Q9D6K8	FUN14 domain-containing protein 2 OS=Mus musculus (Mouse) OX=10090 GN=Fundc2 PE=1 SV=1	0.127154	5.45007	2.87e-14	17.2463	0.121302
Q9D6R2	Isocitrate dehydrogenase [NAD] subunit alpha, mitochondrial OS=Mus musculus (Mouse) OX=10090 GN=Idh3a PE=1 SV=1	0.0378741	18.2975	3.24e-11	12.1278	0.0320217
Q9D6U8	Protein FAM162A OS=Mus musculus (Mouse) OX=10090 GN=Fam162a PE=1 SV=1	0.0485809	14.2649	1.05e-11	12.8551	0.0427285
Q9D6Y7	Mitochondrial peptide methionine sulfoxide reductase OS=Mus musculus (Mouse) OX=10090 GN=Msra PE=1 SV=1	0.0987491	7.01779	1.2e-09	10.0043	0.0928967
Q9D6Y9	1,4-alpha-glucan-branching enzyme OS=Mus musculus (Mouse) OX=10090 GN=Gbe1 PE=1 SV=1	0.112788	6.14425	4.65e-10	10.5329	0.106936
Q9D7A8	Armadillo repeat-containing protein 1 OS=Mus musculus (Mouse) OX=10090 GN=Armc1 PE=1 SV=1	0.0913874	7.58311	7.83e-10	14.519	0.085535
Q9D7B6	Isobutyryl-CoA dehydrogenase, mitochondrial OS=Mus musculus (Mouse) OX=10090 GN=Acad8 PE=1 SV=2	0.0403085	17.1924	1.75e-11	12.5202	0.0344561
Q9D7N3	28S ribosomal protein S9, mitochondrial OS=Mus musculus (Mouse) OX=10090 GN=Mrps9 PE=1 SV=3	0.122544	5.6551	7.06e-15	18.4598	0.116692
Q9D7N6	39S ribosomal protein L30, mitochondrial OS=Mus musculus (Mouse) OX=10090 GN=Mrpl30 PE=1 SV=1	0.0954821	7.25791	4.78e-13	15.0201	0.0896297
Q9D7N9	Adipocyte plasma membrane-associated protein OS=Mus musculus (Mouse) OX=10090 GN=Apmap PE=1 SV=1	0.131841	5.25632	4.59e-06	6.0257	0.125989
Q9D7P6	Iron-sulfur cluster assembly enzyme ISCU, mitochondrial OS=Mus musculus (Mouse) OX=10090 GN=Iscu PE=1 SV=1	0.25106	2.76029	7.61e-11	11.5995	0.245208
Q9D7S9	Charged multivesicular body protein 5 OS=Mus musculus (Mouse) OX=10090 GN=Chmp5 PE=1 SV=1	0.180035	3.84925	7.72e-05	4.84257	0.174182
Q9D7X3	Dual specificity protein phosphatase 3 OS=Mus musculus (Mouse) OX=10090 GN=Dusp3 PE=1 SV=1	0.148088	4.67966	1.97e-13	15.6951	0.142235
Q9D7X8	Gamma-glutamylcyclotransferase OS=Mus musculus (Mouse) OX=10090 GN=Ggct PE=1 SV=1	0.0612148	11.3208	3.87e-13	15.1789	0.0553624
Q9D819	Inorganic pyrophosphatase OS=Mus musculus (Mouse) OX=10090 GN=Ppa1 PE=1 SV=1	0.130417	5.31373	3.86e-16	21.219	0.124565
Q9D832	DnaJ homolog subfamily B member 4 OS=Mus musculus (Mouse) OX=10090 GN=Dnajb4 PE=1 SV=1	0.299449	2.31425	1e-09	10.1022	0.293596
Q9D855	Cytochrome b-c1 complex subunit 7 OS=Mus musculus (Mouse) OX=10090 GN=Uqcrb PE=1 SV=3	0.036182	19.1532	1.19e-09	10.0072	0.0303296
Q9D880	Mitochondrial import inner membrane translocase subunit TIM50 OS=Mus musculus (Mouse) OX=10090 GN=Timm50 PE=1 SV=1	0.0642234	10.7905	3.36e-15	19.1325	0.058371
Q9D892	Inosine triphosphate pyrophosphatase OS=Mus musculus (Mouse) OX=10090 GN=Itpa PE=1 SV=2	0.084338	8.21694	2.54e-11	12.2821	0.0784856
Q9D898	Actin-related protein 2/3 complex subunit 5-like protein OS=Mus musculus (Mouse) OX=10090 GN=Arpc5l PE=1 SV=1	0.123723	5.60124	2.12e-08	11.2565	0.11787
Q9D8B4	NADH dehydrogenase [ubiquinone] 1 alpha subcomplex subunit 11 OS=Mus musculus (Mouse) OX=10090 GN=Ndufa11 PE=1 SV=2	0.0516178	13.4256	7.1e-14	16.5011	0.0457655
Q9D8B7	Junctional adhesion molecule C OS=Mus musculus (Mouse) OX=10090 GN=Jam3 PE=1 SV=2	0.0568444	12.1912	3.13e-10	10.7612	0.0509921
Q9D8E6	60S ribosomal protein L4 OS=Mus musculus (Mouse) OX=10090 GN=Rpl4 PE=1 SV=3	0.134628	5.14752	2.02e-19	30.257	0.128775
Q9D8H7	Metalloendopeptidase OMA1, mitochondrial OS=Mus musculus (Mouse) OX=10090 GN=Oma1 PE=1 SV=1	0.0623287	11.1185	0.00633029	3.20712	0.0564764
Q9D8N0	Elongation factor 1-gamma OS=Mus musculus (Mouse) OX=10090 GN=Eef1g PE=1 SV=3	0.118743	5.83613	5.08e-21	35.8876	0.112891
Q9D8T7	SRA stem-loop-interacting RNA-binding protein, mitochondrial OS=Mus musculus (Mouse) OX=10090 GN=Slirp PE=1 SV=2	0.0996245	6.95612	3.5e-08	10.818	0.0937721
Q9D8W5	26S proteasome non-ATPase regulatory subunit 12 OS=Mus musculus (Mouse) OX=10090 GN=Psmd12 PE=1 SV=4	0.133608	5.18681	4.92e-11	11.8676	0.127756
Q9D8Y1	Transmembrane protein 126A OS=Mus musculus (Mouse) OX=10090 GN=Tmem126a PE=1 SV=1	0.0727046	9.53172	5.22e-05	5.72786	0.0668523
Q9D967	Magnesium-dependent phosphatase 1 OS=Mus musculus (Mouse) OX=10090 GN=Mdp1 PE=1 SV=1	0.146471	4.73131	2.92e-11	12.1933	0.140619
Q9D9V3	Ethylmalonyl-CoA decarboxylase OS=Mus musculus (Mouse) OX=10090 GN=Echdc1 PE=1 SV=2	0.0314373	22.0439	4.71e-06	6.0144	0.0255849
Q9DA03	Complex III assembly factor LYRM7 OS=Mus musculus (Mouse) OX=10090 GN=Lyrm7 PE=3 SV=2	0.0478423	14.4851	3.25e-05	6.00133	0.0419899
Q9DAK9	14 kDa phosphohistidine phosphatase OS=Mus musculus (Mouse) OX=10090 GN=Phpt1 PE=1 SV=1	0.0705492	9.82294	7.69e-15	18.3841	0.0646968
Q9DAR7	m7GpppX diphosphatase OS=Mus musculus (Mouse) OX=10090 GN=Dcps PE=1 SV=1	0.124756	5.55486	1.28e-06	8.04837	0.118903
Q9DAT5	Mitochondrial tRNA-specific 2-thiouridylase 1 OS=Mus musculus (Mouse) OX=10090 GN=Trmu PE=1 SV=1	0.0495954	13.9731	2.38e-08	8.4438	0.043743
Q9DB05	Alpha-soluble NSF attachment protein OS=Mus musculus (Mouse) OX=10090 GN=Napa PE=1 SV=1	0.3372	2.05516	1.42e-06	7.97643	0.331347
Q9DB16	Calcium-binding protein 39-like OS=Mus musculus (Mouse) OX=10090 GN=Cab39l PE=1 SV=3	0.1877	3.69207	0.000254	4.35407	0.181847
Q9DB20	ATP synthase subunit O, mitochondrial OS=Mus musculus (Mouse) OX=10090 GN=Atp5po PE=1 SV=1	0.0323745	21.4057	2.57e-09	9.58995	0.0265221
Q9DB27	Malignant T-cell-amplified sequence 1 OS=Mus musculus (Mouse) OX=10090 GN=Mcts1 PE=1 SV=1	0.0878112	7.89193	7.01e-09	9.06255	0.0819588
Q9DB60	Prostamide/prostaglandin F synthase OS=Mus musculus (Mouse) OX=10090 GN=Prxl2b PE=1 SV=1	0.128367	5.3986	0.000586	4.01174	0.122514
Q9DB73	NADH-cytochrome b5 reductase 1 OS=Mus musculus (Mouse) OX=10090 GN=Cyb5r1 PE=1 SV=1	0.0585583	11.8344	0.000265	4.33645	0.052706
Q9DB77	Cytochrome b-c1 complex subunit 2, mitochondrial OS=Mus musculus (Mouse) OX=10090 GN=Uqcrc2 PE=1 SV=1	0.0323653	21.4118	6.02e-11	11.7429	0.026513
Q9DBB8	Trans-1,2-dihydrobenzene-1,2-diol dehydrogenase OS=Mus musculus (Mouse) OX=10090 GN=Dhdh PE=1 SV=1	0.0712144	9.73118	4.59e-10	15.1178	0.065362
Q9DBC7	cAMP-dependent protein kinase type I-alpha regulatory subunit OS=Mus musculus (Mouse) OX=10090 GN=Prkar1a PE=1 SV=3	0.490971	1.41149	1.56e-14	17.7649	0.485119
Q9DBF1	Alpha-aminoadipic semialdehyde dehydrogenase OS=Mus musculus (Mouse) OX=10090 GN=Aldh7a1 PE=1 SV=4	0.0662827	10.4552	1.04e-06	6.6759	0.0604303
Q9DBG3	AP-2 complex subunit beta OS=Mus musculus (Mouse) OX=10090 GN=Ap2b1 PE=1 SV=1	0.116451	5.95101	4.07e-08	10.688	0.110598
Q9DBG5	Perilipin-3 OS=Mus musculus (Mouse) OX=10090 GN=Plin3 PE=1 SV=1	0.24966	2.77577	4.11e-14	16.9483	0.243808
Q9DBG6	Dolichyl-diphosphooligosaccharide--protein glycosyltransferase subunit 2 OS=Mus musculus (Mouse) OX=10090 GN=Rpn2 PE=1 SV=1	0.176658	3.92283	5.92e-09	9.14995	0.170806
Q9DBJ1	Phosphoglycerate mutase 1 OS=Mus musculus (Mouse) OX=10090 GN=Pgam1 PE=1 SV=3	0.0721479	9.60527	1.76e-13	15.7818	0.0662955
Q9DBL1	Short/branched chain specific acyl-CoA dehydrogenase, mitochondrial OS=Mus musculus (Mouse) OX=10090 GN=Acadsb PE=1 SV=1	0.101329	6.83908	3.99e-18	26.3264	0.095477
Q9DBP5	UMP-CMP kinase OS=Mus musculus (Mouse) OX=10090 GN=Cmpk1 PE=1 SV=1	0.0829433	8.35511	1.72e-14	17.6818	0.0770909
Q9DBR7	Protein phosphatase 1 regulatory subunit 12A OS=Mus musculus (Mouse) OX=10090 GN=Ppp1r12a PE=1 SV=2	0.205524	3.37187	5.06e-08	10.5052	0.199671
Q9DC29	ATP-binding cassette sub-family B member 6, mitochondrial OS=Mus musculus (Mouse) OX=10090 GN=Abcb6 PE=1 SV=1	0.0703893	9.84525	0.00053	4.05277	0.0645369
Q9DC61	Mitochondrial-processing peptidase subunit alpha OS=Mus musculus (Mouse) OX=10090 GN=Pmpca PE=1 SV=1	0.122849	5.64109	2.68e-21	36.9639	0.116996
Q9DC69	NADH dehydrogenase [ubiquinone] 1 alpha subcomplex subunit 9, mitochondrial OS=Mus musculus (Mouse) OX=10090 GN=Ndufa9 PE=1 SV=2	0.0452413	15.3179	5.66e-10	10.4218	0.0393889
Q9DC70	NADH dehydrogenase [ubiquinone] iron-sulfur protein 7, mitochondrial OS=Mus musculus (Mouse) OX=10090 GN=Ndufs7 PE=1 SV=1	0.0601802	11.5154	3.24e-14	17.1446	0.0543279
Q9DCD0	6-phosphogluconate dehydrogenase, decarboxylating OS=Mus musculus (Mouse) OX=10090 GN=Pgd PE=1 SV=3	0.0707303	9.79778	6.48e-08	7.95499	0.064878
Q9DCE9	IRG-type G domain-containing protein OS=Mus musculus (Mouse) OX=10090 GN=Igtp PE=1 SV=1	0.287665	2.40905	0.00189456	3.81482	0.281813
Q9DCI9	39S ribosomal protein L32, mitochondrial OS=Mus musculus (Mouse) OX=10090 GN=Mrpl32 PE=1 SV=1	0.0918219	7.54722	5.07e-10	15.0045	0.0859696
Q9DCJ5	NADH dehydrogenase [ubiquinone] 1 alpha subcomplex subunit 8 OS=Mus musculus (Mouse) OX=10090 GN=Ndufa8 PE=1 SV=3	0.0352491	19.6601	1.71e-10	11.1143	0.0293967
Q9DCL8	Protein phosphatase inhibitor 2 OS=Mus musculus (Mouse) OX=10090 GN=Ppp1r2 PE=1 SV=3	0.226003	3.06633	1.81e-09	9.77919	0.22015
Q9DCL9	Multifunctional protein ADE2 OS=Mus musculus (Mouse) OX=10090 GN=Paics PE=1 SV=4	0.28377	2.44212	2.79e-16	21.5467	0.277917
Q9DCM0	Persulfide dioxygenase ETHE1, mitochondrial OS=Mus musculus (Mouse) OX=10090 GN=Ethe1 PE=1 SV=2	0.0382717	18.1074	1.51e-09	9.87704	0.0324193
Q9DCM2	Glutathione S-transferase kappa 1 OS=Mus musculus (Mouse) OX=10090 GN=Gstk1 PE=1 SV=3	0.042721	16.2215	5.4e-13	14.9298	0.0368686
Q9DCN2	NADH-cytochrome b5 reductase 3 OS=Mus musculus (Mouse) OX=10090 GN=Cyb5r3 PE=1 SV=3	0.0805815	8.59999	1.02e-08	8.87202	0.0747291
Q9DCS3	Enoyl-[acyl-carrier-protein] reductase, mitochondrial OS=Mus musculus (Mouse) OX=10090 GN=Mecr PE=1 SV=2	0.0322496	21.4887	4.89e-11	11.8713	0.0263972
Q9DCS9	NADH dehydrogenase [ubiquinone] 1 beta subcomplex subunit 10 OS=Mus musculus (Mouse) OX=10090 GN=Ndufb10 PE=1 SV=3	0.032602	21.2563	2.19e-08	8.48443	0.0267496
Q9DCT2	NADH dehydrogenase [ubiquinone] iron-sulfur protein 3, mitochondrial OS=Mus musculus (Mouse) OX=10090 GN=Ndufs3 PE=1 SV=2	0.0495987	13.9721	7.69e-10	10.2501	0.0437464
Q9DCT8	Cysteine-rich protein 2 OS=Mus musculus (Mouse) OX=10090 GN=Crip2 PE=1 SV=1	0.201219	3.44401	4.26e-16	21.1191	0.195367
Q9DCV4	Regulator of microtubule dynamics protein 1 OS=Mus musculus (Mouse) OX=10090 GN=Rmdn1 PE=1 SV=2	0.0444597	15.5871	1.8e-13	15.7625	0.0386074
Q9DCW4	Electron transfer flavoprotein subunit beta OS=Mus musculus (Mouse) OX=10090 GN=Etfb PE=1 SV=3	0.0406306	17.0561	6.57e-11	11.6892	0.0347783
Q9DCX2	ATP synthase subunit d, mitochondrial OS=Mus musculus (Mouse) OX=10090 GN=Atp5pd PE=1 SV=3	0.0379552	18.2584	1.43e-11	12.6533	0.0321028
Q9DCZ1	GMP reductase 1 OS=Mus musculus (Mouse) OX=10090 GN=Gmpr PE=1 SV=1	0.134704	5.14463	0.000417	4.5947	0.128851
Q9DCZ4	MICOS complex subunit Mic26 OS=Mus musculus (Mouse) OX=10090 GN=Apoo PE=1 SV=2	0.0387796	17.8702	3.56e-10	10.6867	0.0329272
Q9EP69	Phosphatidylinositide phosphatase SAC1 OS=Mus musculus (Mouse) OX=10090 GN=Sacm1l PE=1 SV=1	0.0979261	7.07677	4.3e-06	6.05369	0.0920737
Q9EP72	ER membrane protein complex subunit 7 OS=Mus musculus (Mouse) OX=10090 GN=Emc7 PE=1 SV=1	0.384845	1.80072	1.27e-10	11.2906	0.378993
Q9EP89	Serine beta-lactamase-like protein LACTB, mitochondrial OS=Mus musculus (Mouse) OX=10090 GN=Lactb PE=1 SV=1	0.0400211	17.3158	1.32e-06	6.56913	0.0341688
Q9EPB4	Apoptosis-associated speck-like protein containing a CARD OS=Mus musculus (Mouse) OX=10090 GN=Pycard PE=1 SV=1	0.0857768	8.07911	4.55e-07	7.0454	0.0799244
Q9EPB5	Serine hydrolase-like protein OS=Mus musculus (Mouse) OX=10090 GN=Serhl PE=1 SV=1	0.0512621	13.5188	1.35e-09	13.9294	0.0454097
Q9EPC1	Alpha-parvin OS=Mus musculus (Mouse) OX=10090 GN=Parva PE=1 SV=1	0.105291	6.58175	3.9e-13	15.1721	0.0994388
Q9EPL8	Importin-7 OS=Mus musculus (Mouse) OX=10090 GN=Ipo7 PE=1 SV=2	0.246617	2.81002	3.57e-07	8.96117	0.240765
Q9EPL9	Peroxisomal acyl-coenzyme A oxidase 3 OS=Mus musculus (Mouse) OX=10090 GN=Acox3 PE=1 SV=2	0.124727	5.55613	0.000185	4.485	0.118875
Q9EQ20	Methylmalonate-semialdehyde dehydrogenase [acylating], mitochondrial OS=Mus musculus (Mouse) OX=10090 GN=Aldh6a1 PE=1 SV=1	0.0451849	15.337	2.83e-13	15.4167	0.0393325
Q9EQH3	Vacuolar protein sorting-associated protein 35 OS=Mus musculus (Mouse) OX=10090 GN=Vps35 PE=1 SV=1	0.0838678	8.26301	4.63e-07	7.03706	0.0780154
Q9EQI8	39S ribosomal protein L46, mitochondrial OS=Mus musculus (Mouse) OX=10090 GN=Mrpl46 PE=1 SV=1	0.0620209	11.1736	7.87e-15	18.3637	0.0561685
Q9EQK5	Major vault protein OS=Mus musculus (Mouse) OX=10090 GN=Mvp PE=1 SV=4	0.248033	2.79398	7.69e-12	13.0601	0.242181
Q9EQP2	EH domain-containing protein 4 OS=Mus musculus (Mouse) OX=10090 GN=Ehd4 PE=1 SV=1	0.281679	2.46025	1.32e-17	24.892	0.275827
Q9EQU5	Protein SET OS=Mus musculus (Mouse) OX=10090 GN=Set PE=1 SV=1	0.189893	3.64943	9.67e-10	10.1226	0.18404
Q9ER35	Fructosamine-3-kinase OS=Mus musculus (Mouse) OX=10090 GN=Fn3k PE=1 SV=1	0.046778	14.8147	1.21e-06	6.60509	0.0409256
Q9ER88	28S ribosomal protein S29, mitochondrial OS=Mus musculus (Mouse) OX=10090 GN=Dap3 PE=1 SV=1	0.0787505	8.79995	1.45e-06	6.52679	0.0728981
Q9ERP3	Tripartite motif-containing protein 54 OS=Mus musculus (Mouse) OX=10090 GN=Trim54 PE=1 SV=1	0.454112	1.52606	1.43e-10	16.5035	0.448259
Q9ERS2	NADH dehydrogenase [ubiquinone] 1 alpha subcomplex subunit 13 OS=Mus musculus (Mouse) OX=10090 GN=Ndufa13 PE=1 SV=3	0.0435805	15.9016	2.94e-10	10.7962	0.0377281
Q9ES46	Beta-parvin OS=Mus musculus (Mouse) OX=10090 GN=Parvb PE=1 SV=1	0.127217	5.44738	2.42e-15	19.4355	0.121365
Q9ES82	Popeye domain-containing protein 2 OS=Mus musculus (Mouse) OX=10090 GN=Popdc2 PE=1 SV=1	0.0816938	8.48289	7.81e-09	9.00735	0.0758415
Q9ES83	Blood vessel epicardial substance OS=Mus musculus (Mouse) OX=10090 GN=Bves PE=1 SV=1	0.106459	6.50953	3.47e-14	17.0878	0.100607
Q9ES97	Reticulon-3 OS=Mus musculus (Mouse) OX=10090 GN=Rtn3 PE=1 SV=2	0.04338	15.9751	8.89e-07	6.74362	0.0375276
Q9ESD7	Dysferlin OS=Mus musculus (Mouse) OX=10090 GN=Dysf PE=1 SV=3	0.0294638	23.5204	7.55e-10	10.2605	0.0236114
Q9ESW4	Acylglycerol kinase, mitochondrial OS=Mus musculus (Mouse) OX=10090 GN=Agk PE=1 SV=1	0.0569907	12.1599	2.3e-10	10.9385	0.0511384
Q9ET01	Glycogen phosphorylase, liver form OS=Mus musculus (Mouse) OX=10090 GN=Pygl PE=1 SV=4	0.214768	3.22674	8.35e-08	10.0909	0.208915
Q9ET78	Junctophilin-2 OS=Mus musculus (Mouse) OX=10090 GN=Jph2 PE=1 SV=2	0.0749876	9.24153	9.43e-14	16.2738	0.0691352
Q9JHI5	Isovaleryl-CoA dehydrogenase, mitochondrial OS=Mus musculus (Mouse) OX=10090 GN=Ivd PE=1 SV=1	0.0416856	16.6245	3.89e-11	12.0134	0.0358332
Q9JHR7	Insulin-degrading enzyme OS=Mus musculus (Mouse) OX=10090 GN=Ide PE=1 SV=1	0.11109	6.23819	6.29e-07	6.89873	0.105238
Q9JHU2	Palmdelphin OS=Mus musculus (Mouse) OX=10090 GN=Palmd PE=1 SV=1	0.137867	5.02658	2.24e-11	12.3634	0.132015
Q9JHU4	Cytoplasmic dynein 1 heavy chain 1 OS=Mus musculus (Mouse) OX=10090 GN=Dync1h1 PE=1 SV=2	0.192315	3.60346	6.16e-22	39.5573	0.186463
Q9JHW2	Omega-amidase NIT2 OS=Mus musculus (Mouse) OX=10090 GN=Nit2 PE=1 SV=1	0.0469465	14.7615	2.28e-13	15.5805	0.0410941
Q9JI39	ATP-binding cassette sub-family B member 10, mitochondrial OS=Mus musculus (Mouse) OX=10090 GN=Abcb10 PE=1 SV=1	0.036939	18.7606	5.18e-09	9.21977	0.0310867
Q9JI46	Diphosphoinositol polyphosphate phosphohydrolase 1 OS=Mus musculus (Mouse) OX=10090 GN=Nudt3 PE=1 SV=1	0.104516	6.63059	0.000193	5.00308	0.0986632
Q9JI75	Ribosyldihydronicotinamide dehydrogenase [quinone] OS=Mus musculus (Mouse) OX=10090 GN=Nqo2 PE=1 SV=3	0.0406282	17.0571	1.62e-10	11.145	0.0347758
Q9JI91	Alpha-actinin-2 OS=Mus musculus (Mouse) OX=10090 GN=Actn2 PE=1 SV=2	0.0675292	10.2622	4.11e-17	23.5933	0.0616768
Q9JI95	CPN10-like protein OS=Mus musculus (Mouse) OX=10090 GN=Hspe1-rs1 PE=3 SV=1	0.0461789	15.0069	8.71e-11	11.5174	0.0403265
Q9JIF0	Protein arginine N-methyltransferase 1 OS=Mus musculus (Mouse) OX=10090 GN=Prmt1 PE=1 SV=1	0.28777	2.40818	5.15e-08	10.4904	0.281917
Q9JIF7	Coatomer subunit beta OS=Mus musculus (Mouse) OX=10090 GN=Copb1 PE=1 SV=1	0.219303	3.16001	1.41e-08	8.70569	0.21345
Q9JIF9	Myotilin OS=Mus musculus (Mouse) OX=10090 GN=Myot PE=1 SV=1	0.18104	3.82788	5.58e-05	4.97601	0.175188
Q9JII6	Aldo-keto reductase family 1 member A1 OS=Mus musculus (Mouse) OX=10090 GN=Akr1a1 PE=1 SV=3	0.0437123	15.8537	1.45e-08	8.69073	0.0378599
Q9JIY5	Serine protease HTRA2, mitochondrial OS=Mus musculus (Mouse) OX=10090 GN=Htra2 PE=1 SV=2	0.0393332	17.6187	3.3e-10	10.7297	0.0334808
Q9JJI8	60S ribosomal protein L38 OS=Mus musculus (Mouse) OX=10090 GN=Rpl38 PE=1 SV=3	0.165701	4.18223	1.28e-17	24.9262	0.159849
Q9JJL8	Serine--tRNA ligase, mitochondrial OS=Mus musculus (Mouse) OX=10090 GN=Sars2 PE=1 SV=2	0.0493233	14.0502	2.62e-07	9.19226	0.0434709
Q9JJW5	Myozenin-2 OS=Mus musculus (Mouse) OX=10090 GN=Myoz2 PE=1 SV=1	0.0569893	12.1602	1.18e-12	14.3606	0.0511369
Q9JJZ2	Tubulin alpha-8 chain OS=Mus musculus (Mouse) OX=10090 GN=Tuba8 PE=1 SV=1	0.192403	3.60181	5.18e-18	26.0048	0.186551
Q9JK42	[Pyruvate dehydrogenase (acetyl-transferring)] kinase isozyme 2, mitochondrial OS=Mus musculus (Mouse) OX=10090 GN=Pdk2 PE=1 SV=2	0.191692	3.61518	1.94e-17	24.4414	0.185839
Q9JK48	Endophilin-B1 OS=Mus musculus (Mouse) OX=10090 GN=Sh3glb1 PE=1 SV=1	0.299354	2.31499	1.55e-13	15.8785	0.293501
Q9JK92	Heat shock protein beta-8 OS=Mus musculus (Mouse) OX=10090 GN=Hspb8 PE=1 SV=1	0.393487	1.76118	1.01e-13	16.2179	0.387635
Q9JKB1	Ubiquitin carboxyl-terminal hydrolase isozyme L3 OS=Mus musculus (Mouse) OX=10090 GN=Uchl3 PE=1 SV=2	0.0740867	9.35391	4.3e-06	7.23846	0.0682343
Q9JKF1	Ras GTPase-activating-like protein IQGAP1 OS=Mus musculus (Mouse) OX=10090 GN=Iqgap1 PE=1 SV=2	0.123429	5.61457	0.000196	4.46121	0.117577
Q9JKF7	39S ribosomal protein L39, mitochondrial OS=Mus musculus (Mouse) OX=10090 GN=Mrpl39 PE=1 SV=4	0.0887872	7.80518	7.27e-15	18.4344	0.0829348
Q9JKR6	Hypoxia up-regulated protein 1 OS=Mus musculus (Mouse) OX=10090 GN=Hyou1 PE=1 SV=1	0.270478	2.56213	9.5e-06	6.7379	0.264626
Q9JKS4	LIM domain-binding protein 3 OS=Mus musculus (Mouse) OX=10090 GN=Ldb3 PE=1 SV=1	0.0617813	11.217	2.62e-15	19.3627	0.0559289
Q9JLB0	MAGUK p55 subfamily member 6 OS=Mus musculus (Mouse) OX=10090 GN=Mpp6 PE=1 SV=1	0.0732103	9.46588	8.74e-09	8.94934	0.0673579
Q9JLT4	Thioredoxin reductase 2, mitochondrial OS=Mus musculus (Mouse) OX=10090 GN=Txnrd2 PE=1 SV=4	0.0399018	17.3676	8.75e-08	7.81146	0.0340494
Q9JLV1	BAG family molecular chaperone regulator 3 OS=Mus musculus (Mouse) OX=10090 GN=Bag3 PE=1 SV=2	0.236784	2.92672	3.34e-18	26.5442	0.230932
Q9JLV5	Cullin-3 OS=Mus musculus (Mouse) OX=10090 GN=Cul3 PE=1 SV=1	0.251819	2.75198	3.57e-09	9.41481	0.245967
Q9JLZ3	Methylglutaconyl-CoA hydratase, mitochondrial OS=Mus musculus (Mouse) OX=10090 GN=Auh PE=1 SV=1	0.0398062	17.4093	2.76e-11	12.2292	0.0339538
Q9JM76	Actin-related protein 2/3 complex subunit 3 OS=Mus musculus (Mouse) OX=10090 GN=Arpc3 PE=1 SV=3	0.253499	2.73374	4.68e-10	15.0942	0.247646
Q9JMA1	Ubiquitin carboxyl-terminal hydrolase 14 OS=Mus musculus (Mouse) OX=10090 GN=Usp14 PE=1 SV=3	0.111486	6.216	5.41e-07	6.96645	0.105634
Q9JMC3	DnaJ homolog subfamily A member 4 OS=Mus musculus (Mouse) OX=10090 GN=Dnaja4 PE=1 SV=1	0.169647	4.08495	1.41e-15	19.9486	0.163795
Q9JMG1	Endothelial differentiation-related factor 1 OS=Mus musculus (Mouse) OX=10090 GN=Edf1 PE=1 SV=1	0.76784	0.902532	6.4e-10	10.3525	0.761988
Q9JMG7	Hepatoma-derived growth factor-related protein 3 OS=Mus musculus (Mouse) OX=10090 GN=Hdgfl3 PE=1 SV=2	0.0296537	23.3697	2.13e-06	6.35859	0.0238014
Q9JMH6	Thioredoxin reductase 1, cytoplasmic OS=Mus musculus (Mouse) OX=10090 GN=Txnrd1 PE=1 SV=3	0.0518515	13.3651	0.000514	4.06585	0.0459992
Q9JMH9	Unconventional myosin-XVIIIa OS=Mus musculus (Mouse) OX=10090 GN=Myo18a PE=1 SV=2	0.193932	3.57341	6.31e-11	11.7144	0.18808
Q9QUH0	Glutaredoxin-1 OS=Mus musculus (Mouse) OX=10090 GN=Glrx PE=1 SV=3	0.0470737	14.7216	1.41e-12	14.2316	0.0412213
Q9QUM0	Integrin alpha-IIb OS=Mus musculus (Mouse) OX=10090 GN=Itga2b PE=1 SV=2	0.361604	1.91646	0.000933	4.17627	0.355751
Q9QUM9	Proteasome subunit alpha type-6 OS=Mus musculus (Mouse) OX=10090 GN=Psma6 PE=1 SV=1	0.0589394	11.7578	0.00461766	3.15276	0.053087
Q9QUR6	Prolyl endopeptidase OS=Mus musculus (Mouse) OX=10090 GN=Prep PE=1 SV=1	0.100196	6.91647	5.61e-20	32.1114	0.0943432
Q9QWW1	Homer protein homolog 2 OS=Mus musculus (Mouse) OX=10090 GN=Homer2 PE=1 SV=1	0.227654	3.04409	3.2e-08	8.29782	0.221802
Q9QX60	Deoxyguanosine kinase, mitochondrial OS=Mus musculus (Mouse) OX=10090 GN=Dguok PE=1 SV=3	0.0399066	17.3656	3.92e-09	9.36545	0.0340542
Q9QXS1	Plectin OS=Mus musculus (Mouse) OX=10090 GN=Plec PE=1 SV=3	0.102962	6.73066	2.63e-15	19.3585	0.0971092
Q9QXX4	Calcium-binding mitochondrial carrier protein Aralar2 OS=Mus musculus (Mouse) OX=10090 GN=Slc25a13 PE=1 SV=1	0.0366652	18.9007	2.88e-10	10.8085	0.0308129
Q9QY76	Vesicle-associated membrane protein-associated protein B OS=Mus musculus (Mouse) OX=10090 GN=Vapb PE=1 SV=3	0.0719967	9.62544	1.7e-17	24.5917	0.0661443
Q9QYA2	Mitochondrial import receptor subunit TOM40 homolog OS=Mus musculus (Mouse) OX=10090 GN=Tomm40 PE=1 SV=3	0.0497396	13.9326	3.14e-15	19.1957	0.0438872
Q9QYB1	Chloride intracellular channel protein 4 OS=Mus musculus (Mouse) OX=10090 GN=Clic4 PE=1 SV=3	0.330064	2.09959	1.7e-14	17.6898	0.324212
Q9QYC0	Alpha-adducin OS=Mus musculus (Mouse) OX=10090 GN=Add1 PE=1 SV=2	0.0954327	7.26166	0.00380841	3.23458	0.0895804
Q9QYG0	Protein NDRG2 OS=Mus musculus (Mouse) OX=10090 GN=Ndrg2 PE=1 SV=1	0.209971	3.30045	3.82e-13	15.1891	0.204119
Q9QYJ0	DnaJ homolog subfamily A member 2 OS=Mus musculus (Mouse) OX=10090 GN=Dnaja2 PE=1 SV=1	0.279479	2.47962	1.45e-15	19.9205	0.273626
Q9QYR9	Acyl-coenzyme A thioesterase 2, mitochondrial OS=Mus musculus (Mouse) OX=10090 GN=Acot2 PE=1 SV=2	0.0357458	19.3869	3.83e-12	13.5319	0.0298934
Q9QZ06	Toll-interacting protein OS=Mus musculus (Mouse) OX=10090 GN=Tollip PE=1 SV=1	0.181922	3.80932	5.27e-10	10.4621	0.17607
Q9QZ85	Interferon-inducible GTPase 1 OS=Mus musculus (Mouse) OX=10090 GN=Iigp1 PE=1 SV=2	0.256544	2.70129	3.68e-07	7.14181	0.250691
Q9QZ88	Vacuolar protein sorting-associated protein 29 OS=Mus musculus (Mouse) OX=10090 GN=Vps29 PE=1 SV=1	0.121318	5.71228	9.12e-09	8.92729	0.115465
Q9QZB7	Actin-related protein 10 OS=Mus musculus (Mouse) OX=10090 GN=Actr10 PE=1 SV=2	0.367055	1.888	0.000818	4.24403	0.361202
Q9QZD9	Eukaryotic translation initiation factor 3 subunit I OS=Mus musculus (Mouse) OX=10090 GN=Eif3i PE=1 SV=1	0.202384	3.42418	3.12e-06	6.19282	0.196532
Q9QZE5	Coatomer subunit gamma-1 OS=Mus musculus (Mouse) OX=10090 GN=Copg1 PE=1 SV=1	0.230086	3.01192	3.81e-07	8.91229	0.224234
Q9QZF2	Glypican-1 OS=Mus musculus (Mouse) OX=10090 GN=Gpc1 PE=1 SV=1	0.539295	1.28501	9.24e-10	10.1478	0.533443
Q9QZQ8	Core histone macro-H2A.1 OS=Mus musculus (Mouse) OX=10090 GN=H2afy PE=1 SV=3	0.0259068	26.7498	6.28e-08	7.96988	0.0200544
Q9R062	Glycogenin-1 OS=Mus musculus (Mouse) OX=10090 GN=Gyg1 PE=1 SV=3	0.0913077	7.58972	4.67e-07	8.76256	0.0854553
Q9R069	Basal cell adhesion molecule OS=Mus musculus (Mouse) OX=10090 GN=Bcam PE=1 SV=1	0.166511	4.16189	0.000291	4.29839	0.160658
Q9R0A0	Peroxisomal membrane protein PEX14 OS=Mus musculus (Mouse) OX=10090 GN=Pex14 PE=1 SV=1	0.187865	3.68881	1.84e-05	5.43653	0.182013
Q9R0H0	Peroxisomal acyl-coenzyme A oxidase 1 OS=Mus musculus (Mouse) OX=10090 GN=Acox1 PE=1 SV=5	0.465799	1.48777	1.14e-14	18.0364	0.459947
Q9R0P3	S-formylglutathione hydrolase OS=Mus musculus (Mouse) OX=10090 GN=Esd PE=1 SV=1	0.0605265	11.4495	5.21e-13	14.9559	0.0546742
Q9R0P5	Destrin OS=Mus musculus (Mouse) OX=10090 GN=Dstn PE=1 SV=3	0.156344	4.43254	8.49e-19	28.3011	0.150491
Q9R0Q6	Actin-related protein 2/3 complex subunit 1A OS=Mus musculus (Mouse) OX=10090 GN=Arpc1a PE=1 SV=1	0.140375	4.93677	4.85e-07	8.73464	0.134523
Q9R0Q7	Prostaglandin E synthase 3 OS=Mus musculus (Mouse) OX=10090 GN=Ptges3 PE=1 SV=1	0.120415	5.75508	1.4e-05	5.55213	0.114563
Q9R0X4	Acyl-coenzyme A thioesterase 9, mitochondrial OS=Mus musculus (Mouse) OX=10090 GN=Acot9 PE=1 SV=1	0.0428062	16.1892	2.97e-08	10.9604	0.0369538
Q9R0Y5	Adenylate kinase isoenzyme 1 OS=Mus musculus (Mouse) OX=10090 GN=Ak1 PE=1 SV=1	0.0560324	12.3679	6.62e-14	16.5583	0.05018
Q9R1P0	Proteasome subunit alpha type-4 OS=Mus musculus (Mouse) OX=10090 GN=Psma4 PE=1 SV=1	0.0987954	7.0145	5.29e-07	6.97674	0.092943
Q9R1P1	Proteasome subunit beta type-3 OS=Mus musculus (Mouse) OX=10090 GN=Psmb3 PE=1 SV=1	0.101746	6.8111	1.76e-07	7.48165	0.0958933
Q9R1P3	Proteasome subunit beta type-2 OS=Mus musculus (Mouse) OX=10090 GN=Psmb2 PE=1 SV=1	0.123288	5.62098	0.000796	3.88621	0.117436
Q9R1P4	Proteasome subunit alpha type-1 OS=Mus musculus (Mouse) OX=10090 GN=Psma1 PE=1 SV=1	0.101639	6.81824	3.92e-08	8.19837	0.0957868
Q9R1Z7	6-pyruvoyl tetrahydrobiopterin synthase OS=Mus musculus (Mouse) OX=10090 GN=Pts PE=1 SV=2	0.0496082	13.9695	3.37e-05	5.18534	0.0437558
Q9WTI7	Unconventional myosin-Ic OS=Mus musculus (Mouse) OX=10090 GN=Myo1c PE=1 SV=2	0.0817094	8.48128	1.88e-11	12.4751	0.075857
Q9WTM5	RuvB-like 2 OS=Mus musculus (Mouse) OX=10090 GN=Ruvbl2 PE=1 SV=3	0.11619	5.96437	0.00720618	3.14194	0.110338
Q9WTP6	Adenylate kinase 2, mitochondrial OS=Mus musculus (Mouse) OX=10090 GN=Ak2 PE=1 SV=5	0.0369184	18.7711	1.46e-11	12.6381	0.0310661
Q9WTP7	GTP:AMP phosphotransferase AK3, mitochondrial OS=Mus musculus (Mouse) OX=10090 GN=Ak3 PE=1 SV=3	0.0407251	17.0166	3.88e-11	12.0158	0.0348727
Q9WTQ8	Mitochondrial import inner membrane translocase subunit Tim23 OS=Mus musculus (Mouse) OX=10090 GN=Timm23 PE=1 SV=1	0.338108	2.04964	2.61e-15	19.3644	0.332256
Q9WTR5	Cadherin-13 OS=Mus musculus (Mouse) OX=10090 GN=Cdh13 PE=1 SV=2	0.0543218	12.7573	4.78e-13	15.0208	0.0484694
Q9WTX6	Cullin-1 OS=Mus musculus (Mouse) OX=10090 GN=Cul1 PE=1 SV=1	0.1539	4.50292	0.00300667	3.58153	0.148048
Q9WU78	Programmed cell death 6-interacting protein OS=Mus musculus (Mouse) OX=10090 GN=Pdcd6ip PE=1 SV=3	0.153781	4.50642	7.04e-13	14.7339	0.147928
Q9WU79	Proline dehydrogenase 1, mitochondrial OS=Mus musculus (Mouse) OX=10090 GN=Prodh PE=1 SV=2	0.0310983	22.2842	9.79e-06	5.70295	0.0252459
Q9WUA3	ATP-dependent 6-phosphofructokinase, platelet type OS=Mus musculus (Mouse) OX=10090 GN=Pfkp PE=1 SV=1	0.177479	3.90468	5.47e-13	14.9196	0.171627
Q9WUB3	Glycogen phosphorylase, muscle form OS=Mus musculus (Mouse) OX=10090 GN=Pygm PE=1 SV=3	0.143239	4.83808	1.66e-18	27.4279	0.137386
Q9WUM3	Coronin-1B OS=Mus musculus (Mouse) OX=10090 GN=Coro1b PE=1 SV=1	0.0899981	7.70016	8.2e-08	7.84262	0.0841457
Q9WUM5	Succinate--CoA ligase [ADP/GDP-forming] subunit alpha, mitochondrial OS=Mus musculus (Mouse) OX=10090 GN=Suclg1 PE=1 SV=4	0.0370073	18.726	2e-10	11.0224	0.031155
Q9WUR2	Enoyl-CoA delta isomerase 2, mitochondrial OS=Mus musculus (Mouse) OX=10090 GN=Eci2 PE=1 SV=2	0.0417525	16.5978	6.07e-12	13.2191	0.0359002
Q9WUR9	Adenylate kinase 4, mitochondrial OS=Mus musculus (Mouse) OX=10090 GN=Ak4 PE=1 SV=1	0.0395588	17.5182	2.54e-05	6.14473	0.0337064
Q9WUZ7	SH3 domain-binding glutamic acid-rich protein OS=Mus musculus (Mouse) OX=10090 GN=Sh3bgr PE=1 SV=1	0.171579	4.03895	4.99e-06	7.14315	0.165727
Q9WV35	C->U-editing enzyme APOBEC-2 OS=Mus musculus (Mouse) OX=10090 GN=Apobec2 PE=1 SV=1	0.150253	4.61223	1.42e-14	17.8459	0.1444
Q9WV55	Vesicle-associated membrane protein-associated protein A OS=Mus musculus (Mouse) OX=10090 GN=Vapa PE=1 SV=2	0.129098	5.36803	4.48e-18	26.1843	0.123245
Q9WVA4	Transgelin-2 OS=Mus musculus (Mouse) OX=10090 GN=Tagln2 PE=1 SV=4	0.216558	3.20007	3.19e-12	13.6572	0.210706
Q9WVE8	Protein kinase C and casein kinase substrate in neurons protein 2 OS=Mus musculus (Mouse) OX=10090 GN=Pacsin2 PE=1 SV=1	0.267439	2.59125	9.73e-13	14.4974	0.261586
Q9WVJ2	26S proteasome non-ATPase regulatory subunit 13 OS=Mus musculus (Mouse) OX=10090 GN=Psmd13 PE=1 SV=1	0.15691	4.41654	4e-11	11.9964	0.151058
Q9WVK4	EH domain-containing protein 1 OS=Mus musculus (Mouse) OX=10090 GN=Ehd1 PE=1 SV=1	0.079468	8.72049	3.79e-16	21.2371	0.0736157
Q9WVL0	Maleylacetoacetate isomerase OS=Mus musculus (Mouse) OX=10090 GN=Gstz1 PE=1 SV=1	0.0368677	18.797	4.09e-10	10.6071	0.0310153
Q9WVL3	Solute carrier family 12 member 7 OS=Mus musculus (Mouse) OX=10090 GN=Slc12a7 PE=1 SV=1	0.216883	3.19528	5.68e-14	16.6821	0.21103
Q9WVQ5	Methylthioribulose-1-phosphate dehydratase OS=Mus musculus (Mouse) OX=10090 GN=Apip PE=1 SV=1	0.134575	5.14954	2.54e-18	26.8897	0.128723
Q9Z0E6	Guanylate-binding protein 2 OS=Mus musculus (Mouse) OX=10090 GN=Gbp2 PE=1 SV=1	0.119743	5.78741	0.000578	4.0172	0.11389
Q9Z0N1	Eukaryotic translation initiation factor 2 subunit 3, X-linked OS=Mus musculus (Mouse) OX=10090 GN=Eif2s3x PE=1 SV=2	0.159723	4.33877	3.85e-07	7.12132	0.15387
Q9Z0P5	Twinfilin-2 OS=Mus musculus (Mouse) OX=10090 GN=Twf2 PE=1 SV=1	0.298689	2.32014	5.89e-12	13.2385	0.292836
Q9Z0S1	3'(2'),5'-bisphosphate nucleotidase 1 OS=Mus musculus (Mouse) OX=10090 GN=Bpnt1 PE=1 SV=2	0.0640692	10.8164	2.32e-14	17.4278	0.0582169
Q9Z0X1	Apoptosis-inducing factor 1, mitochondrial OS=Mus musculus (Mouse) OX=10090 GN=Aifm1 PE=1 SV=1	0.0352753	19.6455	8.71e-12	12.9779	0.0294229
Q9Z1A1	PB1 domain-containing protein OS=Mus musculus (Mouse) OX=10090 GN=Tfg PE=1 SV=1	0.22178	3.12471	9.5e-14	16.2678	0.215928
Q9Z1E4	Glycogen [starch] synthase, muscle OS=Mus musculus (Mouse) OX=10090 GN=Gys1 PE=1 SV=2	0.124618	5.56098	4.17e-15	18.9348	0.118766
Q9Z1G3	V-type proton ATPase subunit C 1 OS=Mus musculus (Mouse) OX=10090 GN=Atp6v1c1 PE=1 SV=4	0.262797	2.63702	2.89e-13	15.3992	0.256944
Q9Z1J3	Cysteine desulfurase, mitochondrial OS=Mus musculus (Mouse) OX=10090 GN=Nfs1 PE=1 SV=3	0.0681726	10.1654	5.58e-12	13.2753	0.0623202
Q9Z1N5	Spliceosome RNA helicase Ddx39b OS=Mus musculus (Mouse) OX=10090 GN=Ddx39b PE=1 SV=1	0.19306	3.58956	1.18e-11	12.7775	0.187208
Q9Z1P6	NADH dehydrogenase [ubiquinone] 1 alpha subcomplex subunit 7 OS=Mus musculus (Mouse) OX=10090 GN=Ndufa7 PE=1 SV=3	0.0544335	12.7311	7.68e-13	14.6697	0.0485811
Q9Z1Q2	Phosphatidylserine lipase ABHD16A OS=Mus musculus (Mouse) OX=10090 GN=Abhd16a PE=1 SV=3	0.105144	6.59094	0.000838	3.86494	0.099292
Q9Z1Q5	Chloride intracellular channel protein 1 OS=Mus musculus (Mouse) OX=10090 GN=Clic1 PE=1 SV=3	0.172203	4.02432	2.5e-10	10.8916	0.166351
Q9Z1Q9	Valine--tRNA ligase OS=Mus musculus (Mouse) OX=10090 GN=Vars PE=1 SV=1	0.122998	5.63425	2.7e-09	9.56325	0.117145
Q9Z1X4	Interleukin enhancer-binding factor 3 OS=Mus musculus (Mouse) OX=10090 GN=Ilf3 PE=1 SV=2	0.146744	4.72252	7.65e-06	6.87261	0.140891
Q9Z1Z0	General vesicular transport factor p115 OS=Mus musculus (Mouse) OX=10090 GN=Uso1 PE=1 SV=2	0.237605	2.91661	8.09e-05	4.82323	0.231753
Q9Z1Z2	Serine-threonine kinase receptor-associated protein OS=Mus musculus (Mouse) OX=10090 GN=Strap PE=1 SV=2	0.375974	1.84321	1.26e-11	12.7366	0.370122
Q9Z204	Heterogeneous nuclear ribonucleoproteins C1/C2 OS=Mus musculus (Mouse) OX=10090 GN=Hnrnpc PE=1 SV=1	0.226094	3.06509	1.12e-09	10.0429	0.220242
Q9Z210	Peroxisomal membrane protein 11B OS=Mus musculus (Mouse) OX=10090 GN=Pex11b PE=1 SV=1	0.127152	5.45016	0.0028003	3.36422	0.1213
Q9Z2C5	Myotubularin OS=Mus musculus (Mouse) OX=10090 GN=Mtm1 PE=1 SV=2	0.147043	4.7129	2.46e-15	19.4195	0.141191
Q9Z2D6	Methyl-CpG-binding protein 2 OS=Mus musculus (Mouse) OX=10090 GN=Mecp2 PE=1 SV=1	0.0529961	13.0764	7.37e-06	5.8233	0.0471437
Q9Z2I0	Mitochondrial proton/calcium exchanger protein OS=Mus musculus (Mouse) OX=10090 GN=Letm1 PE=1 SV=1	0.0399542	17.3449	9.18e-12	12.9428	0.0341018
Q9Z2I8	Succinate--CoA ligase [GDP-forming] subunit beta, mitochondrial OS=Mus musculus (Mouse) OX=10090 GN=Suclg2 PE=1 SV=3	0.0983844	7.0438	1.34e-13	15.9925	0.0925321
Q9Z2I9	Succinate--CoA ligase [ADP-forming] subunit beta, mitochondrial OS=Mus musculus (Mouse) OX=10090 GN=Sucla2 PE=1 SV=2	0.0435976	15.8954	4.17e-13	15.1232	0.0377452
Q9Z2M7	Phosphomannomutase 2 OS=Mus musculus (Mouse) OX=10090 GN=Pmm2 PE=1 SV=1	0.0691462	10.0222	1.73e-08	8.60376	0.0632938
Q9Z2Q5	39S ribosomal protein L40, mitochondrial OS=Mus musculus (Mouse) OX=10090 GN=Mrpl40 PE=1 SV=2	0.0272042	25.474	0.000244	4.37091	0.0213518
Q9Z2U0	Proteasome subunit alpha type-7 OS=Mus musculus (Mouse) OX=10090 GN=Psma7 PE=1 SV=1	0.10174	6.81148	3.03e-07	7.23086	0.0958877
Q9Z2U1	Proteasome subunit alpha type-5 OS=Mus musculus (Mouse) OX=10090 GN=Psma5 PE=1 SV=1	0.120648	5.74399	1.85e-07	7.4598	0.114796
Q9Z2Y8	Pyridoxal phosphate homeostasis protein OS=Mus musculus (Mouse) OX=10090 GN=Plpbp PE=1 SV=1	0.124365	5.57231	1.99e-16	21.8977	0.118513
Q9Z2Z6	Mitochondrial carnitine/acylcarnitine carrier protein OS=Mus musculus (Mouse) OX=10090 GN=Slc25a20 PE=1 SV=1	0.04567	15.1741	4.95e-13	14.9945	0.0398176

## Sheet: liver
Accession	Name	WT kt (d-1)	WT t1/2	WT P-value	WT t-statistic	kdegcorr		hepatocyte-specific proteins (10)
A0A075B5Y4	Ig-like domain-containing protein OS=Mus musculus (Mouse) OX=10090 GN=Ighv1-81 PE=4 SV=1	0.350902	1.97491	1.43e-09	13.8668	0.337223
A0A0A6YXA5	Immunoglobulin heavy variable 1-15 OS=Mus musculus (Mouse) OX=10090 GN=Ighv1-15 PE=4 SV=1	0.286522	2.41866	0.00340428	3.51899	0.272843
A0A0A6YXW6	Immunoglobulin heavy constant alpha OS=Mus musculus (Mouse) OX=10090 GN=Igha PE=1 SV=1	1.25341	0.55289	5.13e-09	12.5735	1.23973
A0A0J9YUD5	Nucleoporin 205 OS=Mus musculus (Mouse) OX=10090 GN=Nup205 PE=1 SV=1	0.0903189	7.67281	1.05e-10	11.4033	0.0766398
A0A140T8T4	Ribosomal protein L9, pseudogene 6 OS=Mus musculus (Mouse) OX=10090 GN=Rpl9-ps6 PE=4 SV=1	0.0832843	8.3209	0.000859	4.21833	0.0696052
A0A1L1SUI3	MFS domain-containing protein OS=Mus musculus (Mouse) OX=10090 GN=Slc37a4 PE=1 SV=1	0.293969	2.35739	1.53e-15	38.086	0.28029
A0A1W2P7S8	Predicted gene, 32717 OS=Mus musculus (Mouse) OX=10090 GN=Gm32717 PE=4 SV=1	0.764874	0.906032	1.48e-09	9.88776	0.751195
A0A286YCV9	Kinesin family member 13B OS=Mus musculus (Mouse) OX=10090 GN=Kif13b PE=1 SV=1	0.34541	2.00631	5.63e-13	14.8987	0.331731
A0A286YCX6	Trafficking protein particle complex 8 OS=Mus musculus (Mouse) OX=10090 GN=Trappc8 PE=1 SV=2	0.349957	1.98025	9.91e-10	14.2617	0.336278
A0A2I3BPG9	Ribosomal protein L36A, pseudogene 1 OS=Mus musculus (Mouse) OX=10090 GN=Rpl36a-ps1 PE=3 SV=1	0.170254	4.0704	9.85e-18	25.2334	0.156575
A0A2I3BRL8	RRM domain-containing protein OS=Mus musculus (Mouse) OX=10090 GN=Gm7324 PE=4 SV=1	0.170715	4.0594	1.35e-07	9.70799	0.157036
A2ADY9	Protein DDI1 homolog 2 OS=Mus musculus (Mouse) OX=10090 GN=Ddi2 PE=1 SV=1	0.517138	1.34007	2.7e-13	15.4507	0.503459
A2AJL3	FGGY carbohydrate kinase domain-containing protein OS=Mus musculus (Mouse) OX=10090 GN=Fggy PE=1 SV=1	0.287779	2.4081	4.03e-21	36.2737	0.274099
A2AKK5	Acyl-coenzyme A amino acid N-acyltransferase 1 OS=Mus musculus (Mouse) OX=10090 GN=Acnat1 PE=1 SV=1	0.505011	1.37225	1.79e-17	24.5372	0.491332
A2AN08	E3 ubiquitin-protein ligase UBR4 OS=Mus musculus (Mouse) OX=10090 GN=Ubr4 PE=1 SV=1	0.322978	2.14565	2.09e-05	5.38467	0.309299
A2AS89	Agmatinase, mitochondrial OS=Mus musculus (Mouse) OX=10090 GN=Agmat PE=1 SV=1	0.176332	3.93008	5.15e-17	23.3438	0.162653
A2ATU0	Probable 2-oxoglutarate dehydrogenase E1 component DHKTD1, mitochondrial OS=Mus musculus (Mouse) OX=10090 GN=Dhtkd1 PE=1 SV=1	0.109056	6.35454	2.95e-05	5.23967	0.0953767
A2CEK7	Lipocln_cytosolic_FA-bd_dom domain-containing protein OS=Mus musculus (Mouse) OX=10090 GN=Mup14 PE=3 SV=1	0.932012	0.743553	2.95e-06	7.48365	0.918333
A3KGB4	TBC1 domain family member 8B OS=Mus musculus (Mouse) OX=10090 GN=Tbc1d8b PE=1 SV=1	0.517151	1.34003	1.03e-06	8.19809	0.503472
A3KMP2	Tetratricopeptide repeat protein 38 OS=Mus musculus (Mouse) OX=10090 GN=Ttc38 PE=1 SV=2	0.34922	1.98442	9.88e-17	22.635	0.335541
A6H611	Mitochondrial intermediate peptidase OS=Mus musculus (Mouse) OX=10090 GN=Mipep PE=1 SV=1	0.614311	1.12809	2.3e-19	30.075	0.600632
A6H630	Damage-control phosphatase ARMT1 OS=Mus musculus (Mouse) OX=10090 GN=Armt1 PE=1 SV=1	0.253883	2.72961	2.62e-06	7.56301	0.240204
A6H8H2	DENN domain-containing protein 4C OS=Mus musculus (Mouse) OX=10090 GN=Dennd4c PE=1 SV=1	0.363221	1.90793	1.63e-05	6.40886	0.349542
A6X935	Inter alpha-trypsin inhibitor, heavy chain 4 OS=Mus musculus (Mouse) OX=10090 GN=Itih4 PE=1 SV=2	1.49904	0.462297	6.76e-07	6.86637	1.48536
B2RQC6	CAD protein OS=Mus musculus (Mouse) OX=10090 GN=Cad PE=1 SV=1	0.339379	2.04196	4.52e-07	8.78642	0.3257
B2RT14	UDP-glucuronosyltransferase OS=Mus musculus (Mouse) OX=10090 GN=Ugt1a5 PE=1 SV=1	0.42879	1.61618	7.19e-12	13.1053	0.415111
B2RX12	Canalicular multispecific organic anion transporter 2 OS=Mus musculus (Mouse) OX=10090 GN=Abcc3 PE=1 SV=1	0.901476	0.76874	1.78e-10	11.0899	0.887797
B2RXS4	Plexin-B2 OS=Mus musculus (Mouse) OX=10090 GN=Plxnb2 PE=1 SV=1	0.748081	0.926371	0.00366766	3.25052	0.734402
B2RY56	RNA-binding protein 25 OS=Mus musculus (Mouse) OX=10090 GN=Rbm25 PE=1 SV=2	0.403092	1.71921	2.93e-17	23.9741	0.389413
D3Z2H9	Tropomyosin 3, related sequence 7 OS=Mus musculus (Mouse) OX=10090 GN=Tpm3-rs7 PE=3 SV=1	0.191334	3.62195	4.95e-12	13.3565	0.177654
D3Z6Q9	Bridging integrator 2 OS=Mus musculus (Mouse) OX=10090 GN=Bin2 PE=1 SV=1	0.438837	1.57917	0.00367907	3.47993	0.425158
D4AFX7	J domain-containing protein OS=Mus musculus (Mouse) OX=10090 GN=Dnajc13 PE=1 SV=1	0.214743	3.22712	9.71e-08	7.76211	0.201064
E9PV24	Fibrinogen alpha chain OS=Mus musculus (Mouse) OX=10090 GN=Fga PE=1 SV=1	0.603354	1.14858	6.13e-18	25.8017	0.589675
E9PV38	Carboxylic ester hydrolase OS=Mus musculus (Mouse) OX=10090 GN=Ces2g PE=1 SV=1	0.422312	1.64097	1.08e-18	27.9846	0.408633
E9PV48	TPR_REGION domain-containing protein OS=Mus musculus (Mouse) OX=10090 GN=Ifit3b PE=1 SV=1	0.441893	1.56825	2.12e-07	7.39567	0.428214
E9PVA8	eIF-2-alpha kinase activator GCN1 OS=Mus musculus (Mouse) OX=10090 GN=Gcn1 PE=1 SV=1	0.272428	2.54379	8.37e-11	11.5412	0.258749
E9PXC3	Cytochrome P450, family 2, subfamily c, polypeptide 69 OS=Mus musculus (Mouse) OX=10090 GN=Cyp2c69 PE=1 SV=1	1.09098	0.635208	9.13e-06	6.76281	1.0773
E9Q0S6	Tensin 1 OS=Mus musculus (Mouse) OX=10090 GN=Tns1 PE=1 SV=1	0.499453	1.38752	0.000923	3.82524	0.485774
E9Q414	Apolipoprotein B-100 OS=Mus musculus (Mouse) OX=10090 GN=Apob PE=1 SV=1	1.13992	0.607937	1.6e-13	15.8538	1.12624
E9Q4Z2	Acetyl-CoA carboxylase 2 OS=Mus musculus (Mouse) OX=10090 GN=Acacb PE=1 SV=1	0.640854	1.08137	3.56e-15	19.0785	0.627175
E9Q555	E3 ubiquitin-protein ligase RNF213 OS=Mus musculus (Mouse) OX=10090 GN=Rnf213 PE=1 SV=2	0.71225	0.972973	1.78e-07	7.47589	0.698571
E9Q5C9	Nucleolar and coiled-body phosphoprotein 1 OS=Mus musculus (Mouse) OX=10090 GN=Nolc1 PE=1 SV=1	0.364921	1.89904	2.72e-12	13.7691	0.351242
E9Q5K4	Cytochrome P450, family 2, subfamily c, polypeptide 23 OS=Mus musculus (Mouse) OX=10090 GN=Cyp2c23 PE=1 SV=1	0.517644	1.33876	2.04e-14	17.5371	0.503965
E9Q6R7	Utrophin OS=Mus musculus (Mouse) OX=10090 GN=Utrn PE=1 SV=1	0.242083	2.86265	4.12e-09	9.34035	0.228404
E9Q7G0	Nuclear mitotic apparatus protein 1 OS=Mus musculus (Mouse) OX=10090 GN=Numa1 PE=1 SV=1	0.438228	1.58137	2.56e-09	13.2622	0.424549
E9Q912	RAP1, GTP-GDP dissociation stimulator 1 OS=Mus musculus (Mouse) OX=10090 GN=Rap1gds1 PE=1 SV=1	0.340852	2.03314	7.63e-09	9.01937	0.327173
E9QA15	Caldesmon 1 OS=Mus musculus (Mouse) OX=10090 GN=Cald1 PE=1 SV=1	0.549173	1.2619	1.16e-15	20.1358	0.535494
F6TQW2	Immunoglobulin heavy constant gamma 2C OS=Mus musculus (Mouse) OX=10090 GN=Ighg2c PE=1 SV=2	0.228029	3.03908	2.78e-09	9.54776	0.21435
F6ZDS4	Nucleoprotein TPR OS=Mus musculus (Mouse) OX=10090 GN=Tpr PE=1 SV=1	0.385629	1.79706	1.44e-14	17.8342	0.37195
F8VPK0	Tetratricopeptide repeat domain 37 OS=Mus musculus (Mouse) OX=10090 GN=Ttc37 PE=1 SV=1	0.387072	1.79037	0.0002	4.45232	0.373393
F8VPN4	Amylo-1,6-glucosidase, 4-alpha-glucanotransferase OS=Mus musculus (Mouse) OX=10090 GN=Agl PE=1 SV=1	0.0774388	8.94901	5.95e-09	9.14795	0.0637597
F8VQC1	Signal recognition particle subunit SRP72 OS=Mus musculus (Mouse) OX=10090 GN=Srp72 PE=1 SV=1	0.22059	3.14158	3.21e-11	12.1335	0.206911
G3UXL2	Pribosyltran_N domain-containing protein OS=Mus musculus (Mouse) OX=10090 GN=Prps1l3 PE=3 SV=1	0.318076	2.17872	9.26e-17	22.7041	0.304397
G3X8U3	Queuosine salvage protein OS=Mus musculus (Mouse) OX=10090 GN=2210016F16Rik PE=1 SV=1	0.311201	2.22686	8.51e-25	53.5219	0.297522
G3X972	Sec24-related gene family, member C (S. cerevisiae) OS=Mus musculus (Mouse) OX=10090 GN=Sec24c PE=1 SV=1	0.42591	1.6271	3.16e-13	15.3311	0.412231
G3X982	Aldehyde oxidase 3 OS=Mus musculus (Mouse) OX=10090 GN=Aox3 PE=1 SV=1	0.275342	2.51687	1.43e-09	9.90575	0.261663
G3X9Y6	Aldo_ket_red domain-containing protein OS=Mus musculus (Mouse) OX=10090 GN=Akr1c19 PE=1 SV=1	0.200363	3.45872	2.83e-08	8.35873	0.186684
K7N6C2	Cytochrome P450, family 2, subfamily c, polypeptide 68 OS=Mus musculus (Mouse) OX=10090 GN=Cyp2c68 PE=1 SV=1	0.750561	0.92331	1.68e-09	9.81889	0.736882
K9J7B2	UDP-glucuronosyltransferase OS=Mus musculus (Mouse) OX=10090 GN=Ugt1a6b PE=1 SV=1	0.292206	2.37161	8.05e-16	20.4873	0.278527
L7N466	5-formyltetrahydrofolate cyclo-ligase OS=Mus musculus (Mouse) OX=10090 GN=Mthfsl PE=1 SV=1	0.232331	2.98282	1.85e-09	13.5973	0.218652
O08529	Calpain-2 catalytic subunit OS=Mus musculus (Mouse) OX=10090 GN=Capn2 PE=1 SV=4	0.2136	3.24438	2.39e-07	9.26468	0.199921
O08547	Vesicle-trafficking protein SEC22b OS=Mus musculus (Mouse) OX=10090 GN=Sec22b PE=1 SV=3	0.231068	2.99912	5.74e-13	14.8837	0.217389
O08553	Dihydropyrimidinase-related protein 2 OS=Mus musculus (Mouse) OX=10090 GN=Dpysl2 PE=1 SV=2	0.133445	5.19314	1.05e-11	12.8554	0.119766
O08573	Galectin-9 OS=Mus musculus (Mouse) OX=10090 GN=Lgals9 PE=1 SV=1	0.80044	0.865774	3.58e-15	19.0753	0.786761
O08583	THO complex subunit 4 OS=Mus musculus (Mouse) OX=10090 GN=Alyref PE=1 SV=3	0.184216	3.76189	5.29e-16	20.9019	0.170537
O08600	Endonuclease G, mitochondrial OS=Mus musculus (Mouse) OX=10090 GN=Endog PE=1 SV=1	0.393452	1.76133	1.85e-13	15.7418	0.379773
O08601	Microsomal triglyceride transfer protein large subunit OS=Mus musculus (Mouse) OX=10090 GN=Mttp PE=1 SV=2	0.300427	2.30672	9.65e-18	25.2583	0.286748
O08663	Methionine aminopeptidase 2 OS=Mus musculus (Mouse) OX=10090 GN=Metap2 PE=1 SV=1	0.429167	1.61476	1.97e-11	12.4461	0.415488
O08677	Kininogen-1 OS=Mus musculus (Mouse) OX=10090 GN=Kng1 PE=1 SV=1	0.640475	1.08201	1.33e-15	19.9992	0.626795
O08692	Neutrophilic granule protein OS=Mus musculus (Mouse) OX=10090 GN=Ngp PE=1 SV=1	0.212205	3.2657	0.00329791	3.53497	0.198526
O08709	Peroxiredoxin-6 OS=Mus musculus (Mouse) OX=10090 GN=Prdx6 PE=1 SV=3	0.228038	3.03896	4.49e-18	26.1795	0.214359
O08738	Caspase-6 OS=Mus musculus (Mouse) OX=10090 GN=Casp6 PE=1 SV=1	0.243713	2.8435	2.15e-05	5.37135	0.230034
O08749	Dihydrolipoyl dehydrogenase, mitochondrial OS=Mus musculus (Mouse) OX=10090 GN=Dld PE=1 SV=2	0.16031	4.32289	9.5e-22	38.7758	0.146631
O08756	3-hydroxyacyl-CoA dehydrogenase type-2 OS=Mus musculus (Mouse) OX=10090 GN=Hsd17b10 PE=1 SV=4	0.162946	4.25295	7.3e-12	13.0952	0.149267
O08759	Ubiquitin-protein ligase E3A OS=Mus musculus (Mouse) OX=10090 GN=Ube3a PE=1 SV=2	0.626219	1.10664	2.3e-05	6.20264	0.61254
O08788	Dynactin subunit 1 OS=Mus musculus (Mouse) OX=10090 GN=Dctn1 PE=1 SV=3	0.183223	3.78228	0.00504276	3.11519	0.169544
O08795	Glucosidase 2 subunit beta OS=Mus musculus (Mouse) OX=10090 GN=Prkcsh PE=1 SV=1	0.350748	1.97578	2.08e-18	27.1401	0.337069
O08797	SERPIN domain-containing protein OS=Mus musculus (Mouse) OX=10090 GN=Serpinb9 PE=1 SV=1	0.303986	2.27971	3.25e-14	17.1424	0.290307
O08807	Peroxiredoxin-4 OS=Mus musculus (Mouse) OX=10090 GN=Prdx4 PE=1 SV=1	0.234718	2.95247	0.00196157	3.51308	0.221039
O08808	Protein diaphanous homolog 1 OS=Mus musculus (Mouse) OX=10090 GN=Diaph1 PE=1 SV=1	0.523331	1.32421	1.14e-15	20.1457	0.509652
O08810	116 kDa U5 small nuclear ribonucleoprotein component OS=Mus musculus (Mouse) OX=10090 GN=Eftud2 PE=1 SV=1	0.307508	2.2536	2.77e-19	29.8152	0.293829
O08914	Fatty-acid amide hydrolase 1 OS=Mus musculus (Mouse) OX=10090 GN=Faah PE=1 SV=1	0.345134	2.00792	9.65e-16	20.3112	0.331455
O08917	Flotillin-1 OS=Mus musculus (Mouse) OX=10090 GN=Flot1 PE=1 SV=1	0.263894	2.62605	6.56e-11	17.4911	0.250215
O08966	Solute carrier family 22 member 1 OS=Mus musculus (Mouse) OX=10090 GN=Slc22a1 PE=1 SV=2	0.643364	1.07715	4.52e-07	7.04831	0.629685
O08997	Copper transport protein ATOX1 OS=Mus musculus (Mouse) OX=10090 GN=Atox1 PE=1 SV=1	0.442298	1.56682	1.16e-10	16.7663	0.428619
O09044	Synaptosomal-associated protein 23 OS=Mus musculus (Mouse) OX=10090 GN=Snap23 PE=1 SV=1	0.318547	2.1755	7.04e-05	4.88073	0.304868
O09061	Proteasome subunit beta type-1 OS=Mus musculus (Mouse) OX=10090 GN=Psmb1 PE=1 SV=1	0.287772	2.40816	1.65e-09	9.83068	0.274093
O09110	Dual specificity mitogen-activated protein kinase kinase 3 OS=Mus musculus (Mouse) OX=10090 GN=Map2k3 PE=1 SV=2	0.399209	1.73593	1.97e-07	7.43019	0.38553
O09111	NADH dehydrogenase [ubiquinone] 1 beta subcomplex subunit 11, mitochondrial OS=Mus musculus (Mouse) OX=10090 GN=Ndufb11 PE=1 SV=2	0.21945	3.15789	2.12e-13	15.6362	0.205771
O09131	Glutathione S-transferase omega-1 OS=Mus musculus (Mouse) OX=10090 GN=Gsto1 PE=1 SV=2	0.282192	2.45577	7.28e-19	28.5045	0.268513
O09159	Lysosomal alpha-mannosidase OS=Mus musculus (Mouse) OX=10090 GN=Man2b1 PE=1 SV=4	0.559168	1.23934	4.28e-10	15.1969	0.545489
O09167	60S ribosomal protein L21 OS=Mus musculus (Mouse) OX=10090 GN=Rpl21 PE=1 SV=3	0.138702	4.99631	2.05e-15	19.5893	0.125023
O09172	Glutamate--cysteine ligase regulatory subunit OS=Mus musculus (Mouse) OX=10090 GN=Gclm PE=1 SV=1	0.426846	1.62354	2.43e-14	17.3892	0.413167
O09173	Homogentisate 1,2-dioxygenase OS=Mus musculus (Mouse) OX=10090 GN=Hgd PE=1 SV=2	0.281888	2.45842	2.26e-18	27.0351	0.268209
O09174	Alpha-methylacyl-CoA racemase OS=Mus musculus (Mouse) OX=10090 GN=Amacr PE=1 SV=4	0.260328	2.66202	7.19e-06	5.83406	0.246649
O35114	Lysosome membrane protein 2 OS=Mus musculus (Mouse) OX=10090 GN=Scarb2 PE=1 SV=3	0.334503	2.07173	4.9e-10	15.0423	0.320824
O35129	Prohibitin-2 OS=Mus musculus (Mouse) OX=10090 GN=Phb2 PE=1 SV=1	0.154796	4.47687	2.88e-18	26.7313	0.141116
O35166	Golgi SNAP receptor complex member 2 OS=Mus musculus (Mouse) OX=10090 GN=Gosr2 PE=1 SV=2	0.258783	2.67791	0.000276	4.32029	0.245104
O35215	D-dopachrome decarboxylase OS=Mus musculus (Mouse) OX=10090 GN=Ddt PE=1 SV=3	0.189342	3.66004	1.39e-15	19.9566	0.175663
O35226	26S proteasome non-ATPase regulatory subunit 4 OS=Mus musculus (Mouse) OX=10090 GN=Psmd4 PE=1 SV=1	0.437985	1.58224	2.58e-12	13.8055	0.424306
O35286	Pre-mRNA-splicing factor ATP-dependent RNA helicase DHX15 OS=Mus musculus (Mouse) OX=10090 GN=Dhx15 PE=1 SV=2	0.384927	1.80034	5.81e-08	8.00757	0.371248
O35309	N-myc-interactor OS=Mus musculus (Mouse) OX=10090 GN=Nmi PE=1 SV=1	0.400903	1.7286	3.11e-13	15.3435	0.387224
O35326	Serine/arginine-rich splicing factor 5 OS=Mus musculus (Mouse) OX=10090 GN=Srsf5 PE=1 SV=2	0.808186	0.857476	2.38e-07	7.34215	0.794507
O35344	Importin subunit alpha-4 OS=Mus musculus (Mouse) OX=10090 GN=Kpna3 PE=1 SV=1	0.379242	1.82733	2.9e-08	10.98	0.365563
O35350	Calpain-1 catalytic subunit OS=Mus musculus (Mouse) OX=10090 GN=Capn1 PE=1 SV=1	0.241457	2.87008	1.67e-19	30.5287	0.227778
O35381	Acidic leucine-rich nuclear phosphoprotein 32 family member A OS=Mus musculus (Mouse) OX=10090 GN=Anp32a PE=1 SV=1	0.244692	2.83213	4.58e-17	23.4719	0.231013
O35386	Phytanoyl-CoA dioxygenase, peroxisomal OS=Mus musculus (Mouse) OX=10090 GN=Phyh PE=1 SV=1	1.18647	0.584086	3.01e-13	15.3681	1.17279
O35423	Serine--pyruvate aminotransferase, mitochondrial OS=Mus musculus (Mouse) OX=10090 GN=Agxt PE=1 SV=3	0.358922	1.93078	5.15e-13	14.965	0.345243
O35459	Delta(3,5)-Delta(2,4)-dienoyl-CoA isomerase, mitochondrial OS=Mus musculus (Mouse) OX=10090 GN=Ech1 PE=1 SV=1	0.482351	1.43671	2.95e-16	21.4906	0.468672
O35465	Peptidyl-prolyl cis-trans isomerase FKBP8 OS=Mus musculus (Mouse) OX=10090 GN=Fkbp8 PE=1 SV=2	0.704766	0.983305	1.13e-11	19.9253	0.691087
O35488	Very long-chain acyl-CoA synthetase OS=Mus musculus (Mouse) OX=10090 GN=Slc27a2 PE=1 SV=2	0.442503	1.56609	5.98e-16	20.7805	0.428824
O35490	Betaine--homocysteine S-methyltransferase 1 OS=Mus musculus (Mouse) OX=10090 GN=Bhmt PE=1 SV=1	0.242396	2.85895	1.98e-10	11.0259	0.228717
O35593	26S proteasome non-ATPase regulatory subunit 14 OS=Mus musculus (Mouse) OX=10090 GN=Psmd14 PE=1 SV=2	0.261552	2.64957	3.37e-18	26.5344	0.247873
O35609	Secretory carrier-associated membrane protein 3 OS=Mus musculus (Mouse) OX=10090 GN=Scamp3 PE=1 SV=3	0.492276	1.40775	3.42e-16	21.34	0.478597
O35639	Annexin A3 OS=Mus musculus (Mouse) OX=10090 GN=Anxa3 PE=1 SV=4	0.17702	3.91482	6.68e-10	10.3286	0.163341
O35643	AP-1 complex subunit beta-1 OS=Mus musculus (Mouse) OX=10090 GN=Ap1b1 PE=1 SV=2	0.228075	3.03848	1.83e-19	30.3985	0.214396
O35658	Complement component 1 Q subcomponent-binding protein, mitochondrial OS=Mus musculus (Mouse) OX=10090 GN=C1qbp PE=1 SV=1	0.150491	4.60494	8.99e-19	28.2256	0.136812
O35660	Glutathione S-transferase Mu 6 OS=Mus musculus (Mouse) OX=10090 GN=Gstm6 PE=1 SV=4	0.520381	1.33172	6.23e-19	28.7125	0.506702
O35678	Monoglyceride lipase OS=Mus musculus (Mouse) OX=10090 GN=Mgll PE=1 SV=1	0.633153	1.09452	2.81e-18	26.7607	0.619474
O35685	Nuclear migration protein nudC OS=Mus musculus (Mouse) OX=10090 GN=Nudc PE=1 SV=1	0.377318	1.83665	2.86e-11	12.2067	0.363639
O35711	Liprin-beta-2 OS=Mus musculus (Mouse) OX=10090 GN=Ppfibp2 PE=1 SV=3	0.763294	0.907907	0.00627336	3.21166	0.749615
O35728	Cytochrome P450 4A14 OS=Mus musculus (Mouse) OX=10090 GN=Cyp4a14 PE=1 SV=1	0.50167	1.38139	1.51e-06	6.50844	0.487991
O35737	Heterogeneous nuclear ribonucleoprotein H OS=Mus musculus (Mouse) OX=10090 GN=Hnrnph1 PE=1 SV=3	0.317021	2.18597	2.77e-11	18.6479	0.303342
O35744	Chitinase-like protein 3 OS=Mus musculus (Mouse) OX=10090 GN=Chil3 PE=1 SV=2	0.252969	2.73947	0.000776	4.271	0.23929
O35841	Apoptosis inhibitor 5 OS=Mus musculus (Mouse) OX=10090 GN=Api5 PE=1 SV=2	0.518585	1.33633	1.68e-10	11.1226	0.504906
O35857	Mitochondrial import inner membrane translocase subunit TIM44 OS=Mus musculus (Mouse) OX=10090 GN=Timm44 PE=1 SV=2	0.201453	3.44001	2.74e-16	21.5673	0.187774
O35864	COP9 signalosome complex subunit 5 OS=Mus musculus (Mouse) OX=10090 GN=Cops5 PE=1 SV=3	0.430465	1.60989	1.21e-15	20.0888	0.416786
O35887	Calumenin OS=Mus musculus (Mouse) OX=10090 GN=Calu PE=1 SV=1	0.463998	1.49354	4.37e-17	23.5253	0.450319
O35900	U6 snRNA-associated Sm-like protein LSm2 OS=Mus musculus (Mouse) OX=10090 GN=Lsm2 PE=1 SV=1	0.0436915	15.8612	0.00251561	3.40918	0.0300124
O35945	Aldehyde dehydrogenase, cytosolic 1 OS=Mus musculus (Mouse) OX=10090 GN=Aldh1a7 PE=1 SV=1	0.306993	2.25738	2.28e-19	30.086	0.293314
O35955	Proteasome subunit beta type-10 OS=Mus musculus (Mouse) OX=10090 GN=Psmb10 PE=1 SV=1	0.277628	2.49614	8.17e-11	17.2081	0.263949
O35969	Guanidinoacetate N-methyltransferase OS=Mus musculus (Mouse) OX=10090 GN=Gamt PE=1 SV=1	0.849142	0.816118	8.17e-11	11.5562	0.835463
O54734	Dolichyl-diphosphooligosaccharide--protein glycosyltransferase 48 kDa subunit OS=Mus musculus (Mouse) OX=10090 GN=Ddost PE=1 SV=2	0.136469	5.07809	9.07e-15	18.2379	0.12279
O54749	Cytochrome P450 2J5 OS=Mus musculus (Mouse) OX=10090 GN=Cyp2j5 PE=1 SV=1	0.891464	0.777373	3.9e-14	16.9918	0.877785
O54754	Aldehyde oxidase 1 OS=Mus musculus (Mouse) OX=10090 GN=Aox1 PE=1 SV=2	0.394903	1.75486	4.47e-11	11.9273	0.381224
O54774	AP-3 complex subunit delta-1 OS=Mus musculus (Mouse) OX=10090 GN=Ap3d1 PE=1 SV=1	0.33123	2.0922	6.49e-08	10.298	0.317551
O54782	Epididymis-specific alpha-mannosidase OS=Mus musculus (Mouse) OX=10090 GN=Man2b2 PE=1 SV=2	0.419294	1.65278	0.000207	4.96525	0.405615
O54833	Casein kinase II subunit alpha' OS=Mus musculus (Mouse) OX=10090 GN=Csnk2a2 PE=1 SV=1	0.331532	2.09029	2.98e-13	15.3772	0.317853
O54950	5'-AMP-activated protein kinase subunit gamma-1 OS=Mus musculus (Mouse) OX=10090 GN=Prkag1 PE=1 SV=2	0.279339	2.48086	9.97e-16	20.2795	0.26566
O54984	ATPase Asna1 OS=Mus musculus (Mouse) OX=10090 GN=Asna1 PE=1 SV=2	0.346293	2.0012	2.87e-08	10.9904	0.332614
O55022	Membrane-associated progesterone receptor component 1 OS=Mus musculus (Mouse) OX=10090 GN=Pgrmc1 PE=1 SV=4	0.395042	1.75424	1.96e-07	7.43135	0.381363
O55023	Inositol monophosphatase 1 OS=Mus musculus (Mouse) OX=10090 GN=Impa1 PE=1 SV=1	0.163715	4.23296	8.99e-16	20.3801	0.150036
O55029	Coatomer subunit beta' OS=Mus musculus (Mouse) OX=10090 GN=Copb2 PE=1 SV=2	0.340409	2.03579	5.38e-26	60.7278	0.32673
O55060	Thiopurine S-methyltransferase OS=Mus musculus (Mouse) OX=10090 GN=Tpmt PE=1 SV=1	0.257226	2.69413	2.56e-16	21.6348	0.243547
O55111	Desmoglein-2 OS=Mus musculus (Mouse) OX=10090 GN=Dsg2 PE=1 SV=3	0.990236	0.699833	3.79e-07	8.91623	0.976557
O55125	Protein NipSnap homolog 1 OS=Mus musculus (Mouse) OX=10090 GN=Nipsnap1 PE=1 SV=1	0.177212	3.91058	3.67e-10	10.6693	0.163533
O55128	Histone deacetylase complex subunit SAP18 OS=Mus musculus (Mouse) OX=10090 GN=Sap18 PE=1 SV=1	0.842652	0.822404	6.83e-06	5.85568	0.828973
O55131	Septin-7 OS=Mus musculus (Mouse) OX=10090 GN=Septin7 PE=1 SV=1	0.178517	3.88199	9.98e-09	8.88117	0.164837
O55135	Eukaryotic translation initiation factor 6 OS=Mus musculus (Mouse) OX=10090 GN=Eif6 PE=1 SV=2	0.324842	2.13335	9.1e-09	8.92875	0.311163
O55137	Acyl-coenzyme A thioesterase 1 OS=Mus musculus (Mouse) OX=10090 GN=Acot1 PE=1 SV=1	0.234888	2.95034	0.000847	3.86055	0.221209
O55142	60S ribosomal protein L35a OS=Mus musculus (Mouse) OX=10090 GN=Rpl35a PE=1 SV=2	0.147537	4.69712	1.39e-10	16.5406	0.133858
O55143	Sarcoplasmic/endoplasmic reticulum calcium ATPase 2 OS=Mus musculus (Mouse) OX=10090 GN=Atp2a2 PE=1 SV=2	0.335875	2.06327	3.1e-14	17.1817	0.322196
O55201	Transcription elongation factor SPT5 OS=Mus musculus (Mouse) OX=10090 GN=Supt5h PE=1 SV=1	0.49815	1.39115	6.14e-10	14.7881	0.484471
O55222	Integrin-linked protein kinase OS=Mus musculus (Mouse) OX=10090 GN=Ilk PE=1 SV=2	0.262763	2.63736	1.13e-13	16.1322	0.249084
O55234	Proteasome subunit beta type-5 OS=Mus musculus (Mouse) OX=10090 GN=Psmb5 PE=1 SV=3	0.226202	3.06363	2.14e-10	10.9813	0.212523
O55242	Sigma non-opioid intracellular receptor 1 OS=Mus musculus (Mouse) OX=10090 GN=Sigmar1 PE=1 SV=1	0.401929	1.72418	3.08e-18	26.6452	0.38825
O70133	ATP-dependent RNA helicase A OS=Mus musculus (Mouse) OX=10090 GN=Dhx9 PE=1 SV=2	0.315292	2.19796	1.27e-16	22.3704	0.301613
O70152	Dolichol-phosphate mannosyltransferase subunit 1 OS=Mus musculus (Mouse) OX=10090 GN=Dpm1 PE=1 SV=1	0.302175	2.29337	0.00282082	3.61369	0.288496
O70172	Phosphatidylinositol 5-phosphate 4-kinase type-2 alpha OS=Mus musculus (Mouse) OX=10090 GN=Pip4k2a PE=1 SV=1	0.148691	4.66068	1.06e-05	6.66801	0.135012
O70194	Eukaryotic translation initiation factor 3 subunit D OS=Mus musculus (Mouse) OX=10090 GN=Eif3d PE=1 SV=2	0.300487	2.30626	3.63e-17	23.7305	0.286807
O70200	Allograft inflammatory factor 1 OS=Mus musculus (Mouse) OX=10090 GN=Aif1 PE=1 SV=1	0.377161	1.83741	2.54e-10	10.8825	0.363482
O70251	Elongation factor 1-beta OS=Mus musculus (Mouse) OX=10090 GN=Eef1b PE=1 SV=5	0.146168	4.74114	1.22e-10	11.3125	0.132488
O70252	Heme oxygenase 2 OS=Mus musculus (Mouse) OX=10090 GN=Hmox2 PE=1 SV=1	0.276207	2.50899	4e-06	6.0852	0.262528
O70310	Glycylpeptide N-tetradecanoyltransferase 1 OS=Mus musculus (Mouse) OX=10090 GN=Nmt1 PE=1 SV=1	0.453311	1.52875	2.05e-21	37.4206	0.439632
O70325	Phospholipid hydroperoxide glutathione peroxidase OS=Mus musculus (Mouse) OX=10090 GN=Gpx4 PE=1 SV=4	0.450443	1.53848	1.56e-18	27.5093	0.436764
O70370	Cathepsin S OS=Mus musculus (Mouse) OX=10090 GN=Ctss PE=1 SV=2	0.596682	1.16142	2.38e-15	36.9018	0.583003
O70378	ER membrane protein complex subunit 8 OS=Mus musculus (Mouse) OX=10090 GN=Emc8 PE=1 SV=1	0.173326	3.99826	5.71e-09	12.4682	0.159646
O70400	PDZ and LIM domain protein 1 OS=Mus musculus (Mouse) OX=10090 GN=Pdlim1 PE=1 SV=4	0.35111	1.97374	1.06e-10	11.3972	0.337431
O70435	Proteasome subunit alpha type-3 OS=Mus musculus (Mouse) OX=10090 GN=Psma3 PE=1 SV=3	0.250422	2.76733	1.42e-16	22.2498	0.236743
O70475	UDP-glucose 6-dehydrogenase OS=Mus musculus (Mouse) OX=10090 GN=Ugdh PE=1 SV=1	0.294621	2.35217	7.98e-12	13.0353	0.280942
O70492	Sorting nexin-3 OS=Mus musculus (Mouse) OX=10090 GN=Snx3 PE=1 SV=3	0.482102	1.43746	4e-09	9.35597	0.468423
O70493	Sorting nexin-12 OS=Mus musculus (Mouse) OX=10090 GN=Snx12 PE=1 SV=1	0.228225	3.03647	5.33e-14	16.7351	0.214546
O70503	Very-long-chain 3-oxoacyl-CoA reductase OS=Mus musculus (Mouse) OX=10090 GN=Hsd17b12 PE=1 SV=1	0.353861	1.9584	1.18e-16	22.4444	0.340182
O70572	Sphingomyelin phosphodiesterase 2 OS=Mus musculus (Mouse) OX=10090 GN=Smpd2 PE=1 SV=1	0.442038	1.56774	1.36e-09	9.93428	0.428358
O70589	Peripheral plasma membrane protein CASK OS=Mus musculus (Mouse) OX=10090 GN=Cask PE=1 SV=2	0.108043	6.41411	5.31e-06	5.96341	0.0943641
O88325	Alpha-N-acetylglucosaminidase OS=Mus musculus (Mouse) OX=10090 GN=Naglu PE=1 SV=1	0.373443	1.8557	9.43e-15	18.2042	0.359764
O88342	WD repeat-containing protein 1 OS=Mus musculus (Mouse) OX=10090 GN=Wdr1 PE=1 SV=3	0.190634	3.63525	4.7e-14	16.8381	0.176954
O88343	Electrogenic sodium bicarbonate cotransporter 1 OS=Mus musculus (Mouse) OX=10090 GN=Slc4a4 PE=1 SV=2	0.800569	0.865634	3.22e-09	9.46964	0.78689
O88428	Bifunctional 3'-phosphoadenosine 5'-phosphosulfate synthase 2 OS=Mus musculus (Mouse) OX=10090 GN=Papss2 PE=1 SV=2	0.536136	1.29258	1.03e-15	20.246	0.522457
O88441	Metaxin-2 OS=Mus musculus (Mouse) OX=10090 GN=Mtx2 PE=1 SV=1	0.239505	2.89347	1.98e-10	11.0275	0.225826
O88451	Retinol dehydrogenase 7 OS=Mus musculus (Mouse) OX=10090 GN=Rdh7 PE=1 SV=1	0.412182	1.68129	1.9e-17	24.4645	0.398503
O88487	Cytoplasmic dynein 1 intermediate chain 2 OS=Mus musculus (Mouse) OX=10090 GN=Dync1i2 PE=1 SV=1	0.258004	2.686	8.35e-11	11.5428	0.244325
O88531	Palmitoyl-protein thioesterase 1 OS=Mus musculus (Mouse) OX=10090 GN=Ppt1 PE=1 SV=2	0.137082	5.05538	3.54e-07	8.96718	0.123403
O88533	Aromatic-L-amino-acid decarboxylase OS=Mus musculus (Mouse) OX=10090 GN=Ddc PE=1 SV=1	0.215589	3.21445	5.87e-16	20.7985	0.20191
O88544	COP9 signalosome complex subunit 4 OS=Mus musculus (Mouse) OX=10090 GN=Cops4 PE=1 SV=1	0.286153	2.42178	9.59e-15	18.1888	0.272474
O88545	COP9 signalosome complex subunit 6 OS=Mus musculus (Mouse) OX=10090 GN=Cops6 PE=1 SV=1	0.299573	2.31329	2.78e-12	13.752	0.285894
O88569	Heterogeneous nuclear ribonucleoproteins A2/B1 OS=Mus musculus (Mouse) OX=10090 GN=Hnrnpa2b1 PE=1 SV=2	0.255465	2.7127	2.75e-18	26.787	0.241786
O88587	Catechol O-methyltransferase OS=Mus musculus (Mouse) OX=10090 GN=Comt PE=1 SV=2	0.370882	1.86852	5.61e-17	23.248	0.357203
O88630	Golgi SNAP receptor complex member 1 OS=Mus musculus (Mouse) OX=10090 GN=Gosr1 PE=1 SV=2	0.500618	1.38429	9.14e-07	8.28121	0.486939
O88685	26S proteasome regulatory subunit 6A OS=Mus musculus (Mouse) OX=10090 GN=Psmc3 PE=1 SV=2	0.360592	1.92184	2.12e-16	21.833	0.346913
O88696	ATP-dependent Clp protease proteolytic subunit, mitochondrial OS=Mus musculus (Mouse) OX=10090 GN=Clpp PE=1 SV=1	0.170562	4.06304	1.57e-11	12.5921	0.156883
O88736	3-keto-steroid reductase OS=Mus musculus (Mouse) OX=10090 GN=Hsd17b7 PE=1 SV=1	0.646901	1.07126	4.11e-14	30.0313	0.633222
O88822	Lathosterol oxidase OS=Mus musculus (Mouse) OX=10090 GN=Sc5d PE=2 SV=2	0.638424	1.08549	3.14e-14	17.1725	0.624745
O88833	Cytochrome P450 4A10 OS=Mus musculus (Mouse) OX=10090 GN=Cyp4a10 PE=2 SV=2	0.64615	1.07251	1.8e-06	6.43143	0.632471
O88844	Isocitrate dehydrogenase [NADP] cytoplasmic OS=Mus musculus (Mouse) OX=10090 GN=Idh1 PE=1 SV=2	0.24615	2.81535	6.45e-21	35.4946	0.232471
O88908	Sterol O-acyltransferase 2 OS=Mus musculus (Mouse) OX=10090 GN=Soat2 PE=1 SV=2	0.159954	4.33249	6.4e-11	11.7049	0.146275
O88967	ATP-dependent zinc metalloprotease YME1L1 OS=Mus musculus (Mouse) OX=10090 GN=Yme1l1 PE=1 SV=1	0.565121	1.22629	1.66e-08	11.4757	0.551442
O88986	2-amino-3-ketobutyrate coenzyme A ligase, mitochondrial OS=Mus musculus (Mouse) OX=10090 GN=Gcat PE=1 SV=2	0.16156	4.28942	5.8e-13	14.8761	0.147881
O89017	Legumain OS=Mus musculus (Mouse) OX=10090 GN=Lgmn PE=1 SV=1	0.305795	2.26622	1.3e-14	17.9241	0.292116
O89023	Tripeptidyl-peptidase 1 OS=Mus musculus (Mouse) OX=10090 GN=Tpp1 PE=1 SV=2	0.169682	4.08412	9.31e-06	5.72392	0.156003
O89053	Coronin-1A OS=Mus musculus (Mouse) OX=10090 GN=Coro1a PE=1 SV=5	0.230637	3.00473	1.49e-06	6.51577	0.216958
O89079	Coatomer subunit epsilon OS=Mus musculus (Mouse) OX=10090 GN=Cope PE=1 SV=3	0.368479	1.88071	1.39e-08	11.6326	0.354799
O89110	Caspase-8 OS=Mus musculus (Mouse) OX=10090 GN=Casp8 PE=1 SV=1	0.412594	1.67962	3.6e-13	15.2325	0.398915
P00186	Cytochrome P450 1A2 OS=Mus musculus (Mouse) OX=10090 GN=Cyp1a2 PE=1 SV=1	0.84475	0.820361	6.56e-14	16.566	0.831071
P00329	Alcohol dehydrogenase 1 OS=Mus musculus (Mouse) OX=10090 GN=Adh1 PE=1 SV=2	0.263457	2.63041	3.76e-18	26.4	0.249778
P00375	Dihydrofolate reductase OS=Mus musculus (Mouse) OX=10090 GN=Dhfr PE=1 SV=3	0.231624	2.99192	1.38e-06	6.54981	0.217945
P00397	Cytochrome c oxidase subunit 1 OS=Mus musculus (Mouse) OX=10090 GN=Mtco1 PE=1 SV=2	0.328877	2.10717	7.47e-06	5.81759	0.315198
P00405	Cytochrome c oxidase subunit 2 OS=Mus musculus (Mouse) OX=10090 GN=Mtco2 PE=1 SV=1	0.21796	3.17948	1.64e-18	27.4423	0.204281
P00493	Hypoxanthine-guanine phosphoribosyltransferase OS=Mus musculus (Mouse) OX=10090 GN=Hprt1 PE=1 SV=3	0.242732	2.855	2.33e-12	13.875	0.229053
P00848	ATP synthase subunit a OS=Mus musculus (Mouse) OX=10090 GN=Mtatp6 PE=1 SV=1	0.111707	6.20375	7.85e-06	5.79623	0.0980276
P00920	Carbonic anhydrase 2 OS=Mus musculus (Mouse) OX=10090 GN=Ca2 PE=1 SV=4	0.0338281	20.4859	0.00142224	3.64661	0.0201491
P01027	Complement C3 OS=Mus musculus (Mouse) OX=10090 GN=C3 PE=1 SV=3	1.13411	0.611053	2.54e-22	41.2014	1.12043
P01029	Complement C4-B OS=Mus musculus (Mouse) OX=10090 GN=C4b PE=1 SV=3	1.03969	0.666542	6.95e-13	14.743	1.02602
P01644	Ig kappa chain V-V region HP R16.7 OS=Mus musculus (Mouse) OX=10090 GN=- PE=1 SV=1	0.433157	1.59988	1.9e-10	11.0525	0.419478
P01837	Immunoglobulin kappa constant OS=Mus musculus (Mouse) OX=10090 GN=Igkc PE=1 SV=2	0.48738	1.42189	2.41e-07	9.25619	0.473701
P01867	Ig gamma-2B chain C region OS=Mus musculus (Mouse) OX=10090 GN=Igh-3 PE=1 SV=3	0.274987	2.52011	1.34e-11	12.6957	0.261308
P01897	H-2 class I histocompatibility antigen, L-D alpha chain OS=Mus musculus (Mouse) OX=10090 GN=H2-L PE=1 SV=2	1.78942	0.387277	0.000144	5.16212	1.77574
P01898	H-2 class I histocompatibility antigen, Q10 alpha chain OS=Mus musculus (Mouse) OX=10090 GN=H2-Q10 PE=1 SV=3	0.716888	0.966678	1.44e-14	17.836	0.703209
P01901	H-2 class I histocompatibility antigen, K-B alpha chain OS=Mus musculus (Mouse) OX=10090 GN=H2-K1 PE=1 SV=1	1.58709	0.436648	7.99e-07	8.37629	1.57341
P01942	Hemoglobin subunit alpha OS=Mus musculus (Mouse) OX=10090 GN=Hba PE=1 SV=2	0.0284743	24.3377	0.00387223	3.22754	0.0147952
P03888	NADH-ubiquinone oxidoreductase chain 1 OS=Mus musculus (Mouse) OX=10090 GN=Mtnd1 PE=1 SV=3	0.156947	4.41549	8.08e-08	7.84952	0.143268
P03911	NADH-ubiquinone oxidoreductase chain 4 OS=Mus musculus (Mouse) OX=10090 GN=Mtnd4 PE=1 SV=1	0.158984	4.35892	2.66e-10	10.8545	0.145305
P03930	ATP synthase protein 8 OS=Mus musculus (Mouse) OX=10090 GN=Mtatp8 PE=1 SV=1	0.143784	4.81972	3.24e-08	8.29162	0.130105
P03958	Adenosine deaminase OS=Mus musculus (Mouse) OX=10090 GN=Ada PE=1 SV=3	0.0782419	8.85715	0.00318948	3.5518	0.0645628
P04117	Fatty acid-binding protein, adipocyte OS=Mus musculus (Mouse) OX=10090 GN=Fabp4 PE=1 SV=3	0.099085	6.99399	3.43e-08	8.26341	0.085406
P04186	Complement factor B OS=Mus musculus (Mouse) OX=10090 GN=Cfb PE=1 SV=2	1.12511	0.615938	1.92e-12	14.012	1.11144
P04627	Serine/threonine-protein kinase A-Raf OS=Mus musculus (Mouse) OX=10090 GN=Araf PE=1 SV=2	0.635425	1.09061	5.08e-07	8.70202	0.621746
P05063	Fructose-bisphosphate aldolase C OS=Mus musculus (Mouse) OX=10090 GN=Aldoc PE=1 SV=4	0.112869	6.13988	0.00177612	3.55441	0.0991896
P05064	Fructose-bisphosphate aldolase A OS=Mus musculus (Mouse) OX=10090 GN=Aldoa PE=1 SV=2	0.285464	2.42763	1.09e-08	8.83637	0.271785
P05132	cAMP-dependent protein kinase catalytic subunit alpha OS=Mus musculus (Mouse) OX=10090 GN=Prkaca PE=1 SV=3	0.465861	1.48757	2.15e-17	24.325	0.452182
P05201	Aspartate aminotransferase, cytoplasmic OS=Mus musculus (Mouse) OX=10090 GN=Got1 PE=1 SV=3	0.281663	2.46038	8.66e-13	14.5826	0.267984
P05202	Aspartate aminotransferase, mitochondrial OS=Mus musculus (Mouse) OX=10090 GN=Got2 PE=1 SV=1	0.210801	3.28746	2.39e-14	17.4032	0.197122
P05784	Keratin, type I cytoskeletal 18 OS=Mus musculus (Mouse) OX=10090 GN=Krt18 PE=1 SV=5	0.0728448	9.51338	5.03e-06	5.9866	0.0591657
P06151	L-lactate dehydrogenase A chain OS=Mus musculus (Mouse) OX=10090 GN=Ldha PE=1 SV=3	0.254763	2.72018	1.91e-19	30.3399	0.241084
P06728	Apolipoprotein A-IV OS=Mus musculus (Mouse) OX=10090 GN=Apoa4 PE=1 SV=3	1.66986	0.415005	0.00924356	3.01653	1.65618
P06745	Glucose-6-phosphate isomerase OS=Mus musculus (Mouse) OX=10090 GN=Gpi PE=1 SV=4	0.222255	3.11803	5.3e-18	25.9772	0.208576
P06800	Receptor-type tyrosine-protein phosphatase C OS=Mus musculus (Mouse) OX=10090 GN=Ptprc PE=1 SV=4	0.521797	1.3281	5.31e-08	10.4647	0.508118
P06801	NADP-dependent malic enzyme OS=Mus musculus (Mouse) OX=10090 GN=Me1 PE=1 SV=2	0.259694	2.66853	2.78e-14	17.2751	0.246015
P06802	Ectonucleotide pyrophosphatase/phosphodiesterase family member 1 OS=Mus musculus (Mouse) OX=10090 GN=Enpp1 PE=1 SV=4	0.292378	2.37022	3.72e-16	21.2562	0.278699
P06909	Complement factor H OS=Mus musculus (Mouse) OX=10090 GN=Cfh PE=1 SV=2	0.815328	0.849965	8.07e-08	10.1187	0.801649
P07309	Transthyretin OS=Mus musculus (Mouse) OX=10090 GN=Ttr PE=1 SV=1	1.85183	0.374225	0.00822592	3.07531	1.83815
P07724	Serum albumin OS=Mus musculus (Mouse) OX=10090 GN=Alb PE=1 SV=3	0.32673	2.12101	2.09e-16	21.847	0.313051
P07758	Alpha-1-antitrypsin 1-1 OS=Mus musculus (Mouse) OX=10090 GN=Serpina1a PE=1 SV=4	0.628967	1.10181	2.37e-15	19.4567	0.615288
P07759	Serine protease inhibitor A3K OS=Mus musculus (Mouse) OX=10090 GN=Serpina3k PE=1 SV=2	0.368263	1.88181	1.43e-08	8.70026	0.354584
P07901	Heat shock protein HSP 90-alpha OS=Mus musculus (Mouse) OX=10090 GN=Hsp90aa1 PE=1 SV=4	0.321264	2.15711	7.54e-24	48.4298	0.307585
P08003	Protein disulfide-isomerase A4 OS=Mus musculus (Mouse) OX=10090 GN=Pdia4 PE=1 SV=3	0.31372	2.20898	1.64e-21	37.8102	0.300041
P08030	Adenine phosphoribosyltransferase OS=Mus musculus (Mouse) OX=10090 GN=Aprt PE=1 SV=2	0.247854	2.796	1.91e-09	13.5638	0.234175
P08101	Low affinity immunoglobulin gamma Fc region receptor II OS=Mus musculus (Mouse) OX=10090 GN=Fcgr2 PE=1 SV=2	0.587919	1.17873	2.68e-10	10.8506	0.57424
P08113	Endoplasmin OS=Mus musculus (Mouse) OX=10090 GN=Hsp90b1 PE=1 SV=2	0.334833	2.06969	4.13e-19	29.2672	0.321153
P08226	Apolipoprotein E OS=Mus musculus (Mouse) OX=10090 GN=Apoe PE=1 SV=2	1.69911	0.407862	0.00100333	3.79076	1.68543
P08228	Superoxide dismutase [Cu-Zn] OS=Mus musculus (Mouse) OX=10090 GN=Sod1 PE=1 SV=2	0.177148	3.91199	1.06e-15	20.2157	0.163468
P08249	Malate dehydrogenase, mitochondrial OS=Mus musculus (Mouse) OX=10090 GN=Mdh2 PE=1 SV=3	0.147616	4.69462	1.3e-15	20.0235	0.133937
P08556	GTPase NRas OS=Mus musculus (Mouse) OX=10090 GN=Nras PE=1 SV=1	0.283663	2.44304	0.00117736	4.05685	0.269984
P08752	Guanine nucleotide-binding protein G(i) subunit alpha-2 OS=Mus musculus (Mouse) OX=10090 GN=Gnai2 PE=1 SV=5	0.320472	2.16244	3.54e-06	6.13699	0.306792
P09055	Integrin beta-1 OS=Mus musculus (Mouse) OX=10090 GN=Itgb1 PE=1 SV=1	0.412509	1.67996	2.02e-16	21.8803	0.39883
P09103	Protein disulfide-isomerase OS=Mus musculus (Mouse) OX=10090 GN=P4hb PE=1 SV=2	0.323322	2.14337	5.75e-25	54.4888	0.309643
P09405	Nucleolin OS=Mus musculus (Mouse) OX=10090 GN=Ncl PE=1 SV=2	0.32899	2.10645	6.3e-27	66.9792	0.315311
P09411	Phosphoglycerate kinase 1 OS=Mus musculus (Mouse) OX=10090 GN=Pgk1 PE=1 SV=4	0.192663	3.59696	2.12e-22	41.5463	0.178983
P09528	Ferritin heavy chain OS=Mus musculus (Mouse) OX=10090 GN=Fth1 PE=1 SV=2	0.862416	0.803557	2.1e-08	11.2622	0.848737
P09671	Superoxide dismutase [Mn], mitochondrial OS=Mus musculus (Mouse) OX=10090 GN=Sod2 PE=1 SV=3	0.156899	4.41686	1.41e-11	12.6622	0.14322
P0DOV2	Interferon-activable protein 204 OS=Mus musculus (Mouse) OX=10090 GN=Ifi204 PE=1 SV=1	0.270437	2.56251	0.00063	3.98205	0.256758
P0DP26	Calmodulin-1 OS=Mus musculus (Mouse) OX=10090 GN=Calm1 PE=1 SV=1	0.21773	3.18285	6.83e-06	6.94349	0.204051
P10126	Elongation factor 1-alpha 1 OS=Mus musculus (Mouse) OX=10090 GN=Eef1a1 PE=1 SV=3	0.239863	2.88915	7.55e-23	43.5669	0.226184
P10518	Delta-aminolevulinic acid dehydratase OS=Mus musculus (Mouse) OX=10090 GN=Alad PE=1 SV=1	0.311313	2.22606	1.17e-09	14.079	0.297634
P10605	Cathepsin B OS=Mus musculus (Mouse) OX=10090 GN=Ctsb PE=1 SV=2	0.391424	1.77046	2.01e-13	15.6779	0.377745
P10630	Eukaryotic initiation factor 4A-II OS=Mus musculus (Mouse) OX=10090 GN=Eif4a2 PE=1 SV=2	0.393618	1.76059	2.43e-16	21.6917	0.379939
P10639	Thioredoxin OS=Mus musculus (Mouse) OX=10090 GN=Txn PE=1 SV=3	0.226696	3.05696	3.1e-07	9.06585	0.213017
P10649	Glutathione S-transferase Mu 1 OS=Mus musculus (Mouse) OX=10090 GN=Gstm1 PE=1 SV=2	0.244476	2.83463	2.49e-10	10.8921	0.230797
P10833	Ras-related protein R-Ras OS=Mus musculus (Mouse) OX=10090 GN=Rras PE=1 SV=1	0.435588	1.59095	2.36e-05	6.18854	0.421909
P10922	Histone H1.0 OS=Mus musculus (Mouse) OX=10090 GN=H1-0 PE=2 SV=4	0.0793958	8.72843	9.33e-10	10.1422	0.0657167
P11276	Fibronectin OS=Mus musculus (Mouse) OX=10090 GN=Fn1 PE=1 SV=4	0.676987	1.02365	1.24e-13	16.0538	0.663308
P11352	Glutathione peroxidase 1 OS=Mus musculus (Mouse) OX=10090 GN=Gpx1 PE=1 SV=2	0.210826	3.28707	9.67e-19	28.1292	0.197147
P11438	Lysosome-associated membrane glycoprotein 1 OS=Mus musculus (Mouse) OX=10090 GN=Lamp1 PE=1 SV=2	0.700173	0.989756	9.15e-09	12.0204	0.686494
P11499	Heat shock protein HSP 90-beta OS=Mus musculus (Mouse) OX=10090 GN=Hsp90ab1 PE=1 SV=3	0.414265	1.67284	1.21e-24	52.6717	0.400586
P11531	Dystrophin OS=Mus musculus (Mouse) OX=10090 GN=Dmd PE=1 SV=3	0.591824	1.17096	9.76e-07	8.23509	0.578145
P11609	Antigen-presenting glycoprotein CD1d1 OS=Mus musculus (Mouse) OX=10090 GN=Cd1d1 PE=1 SV=3	1.37551	0.503812	7.01e-10	14.6402	1.36183
P11679	Keratin, type II cytoskeletal 8 OS=Mus musculus (Mouse) OX=10090 GN=Krt8 PE=1 SV=4	0.0787337	8.80182	0.00078	3.89452	0.0650547
P11688	Integrin alpha-5 OS=Mus musculus (Mouse) OX=10090 GN=Itga5 PE=1 SV=3	0.177263	3.90944	0.000236	4.89723	0.163584
P11714	Cytochrome P450 2D9 OS=Mus musculus (Mouse) OX=10090 GN=Cyp2d9 PE=1 SV=2	0.380676	1.82045	3.16e-06	6.18666	0.366997
P11725	Ornithine carbamoyltransferase, mitochondrial OS=Mus musculus (Mouse) OX=10090 GN=Otc PE=1 SV=1	0.16648	4.16267	4.05e-19	29.2943	0.152801
P11930	Nucleoside diphosphate-linked moiety X motif 19 OS=Mus musculus (Mouse) OX=10090 GN=Nudt19 PE=1 SV=2	0.473643	1.46313	7.61e-10	10.2556	0.459964
P11983	T-complex protein 1 subunit alpha OS=Mus musculus (Mouse) OX=10090 GN=Tcp1 PE=1 SV=3	0.319291	2.17043	3.79e-21	36.3758	0.305612
P12265	Beta-glucuronidase OS=Mus musculus (Mouse) OX=10090 GN=Gusb PE=1 SV=2	0.15729	4.40587	1.9e-10	11.0517	0.143611
P12367	cAMP-dependent protein kinase type II-alpha regulatory subunit OS=Mus musculus (Mouse) OX=10090 GN=Prkar2a PE=1 SV=2	0.225521	3.07288	3.79e-17	23.6835	0.211842
P12382	ATP-dependent 6-phosphofructokinase, liver type OS=Mus musculus (Mouse) OX=10090 GN=Pfkl PE=1 SV=4	0.0987347	7.01881	3.84e-05	5.13061	0.0850557
P12710	Fatty acid-binding protein, liver OS=Mus musculus (Mouse) OX=10090 GN=Fabp1 PE=1 SV=2	0.220921	3.13687	1.08e-10	11.3864	0.207242
P12787	Cytochrome c oxidase subunit 5A, mitochondrial OS=Mus musculus (Mouse) OX=10090 GN=Cox5a PE=1 SV=2	0.175998	3.93754	5.52e-13	14.9131	0.162319
P12790	Cytochrome P450 2B9 OS=Mus musculus (Mouse) OX=10090 GN=Cyp2b9 PE=1 SV=2	0.831767	0.833166	7.66e-13	14.6723	0.818088
P12791	Cytochrome P450 2B10 OS=Mus musculus (Mouse) OX=10090 GN=Cyp2b10 PE=1 SV=1	0.537743	1.28872	4.97e-08	8.0835	0.524064
P12970	60S ribosomal protein L7a OS=Mus musculus (Mouse) OX=10090 GN=Rpl7a PE=1 SV=2	0.165006	4.19986	4e-23	44.8561	0.151326
P13020	Gelsolin OS=Mus musculus (Mouse) OX=10090 GN=Gsn PE=1 SV=3	0.535492	1.29414	1.37e-05	5.55964	0.521813
P13439	Uridine 5'-monophosphate synthase OS=Mus musculus (Mouse) OX=10090 GN=Umps PE=1 SV=3	0.542462	1.27751	1.77e-12	14.0684	0.528783
P13597	Intercellular adhesion molecule 1 OS=Mus musculus (Mouse) OX=10090 GN=Icam1 PE=1 SV=1	0.264128	2.62373	9.75e-11	11.449	0.250449
P13707	Glycerol-3-phosphate dehydrogenase [NAD(+)], cytoplasmic OS=Mus musculus (Mouse) OX=10090 GN=Gpd1 PE=1 SV=3	0.236854	2.92585	2.05e-13	15.6623	0.223175
P13745	Glutathione S-transferase A1 OS=Mus musculus (Mouse) OX=10090 GN=Gsta1 PE=1 SV=2	0.245211	2.82614	3.09e-08	8.31505	0.231532
P14094	Sodium/potassium-transporting ATPase subunit beta-1 OS=Mus musculus (Mouse) OX=10090 GN=Atp1b1 PE=1 SV=1	0.188218	3.68191	5.91e-14	16.65	0.174538
P14115	60S ribosomal protein L27a OS=Mus musculus (Mouse) OX=10090 GN=Rpl27a PE=1 SV=5	0.163386	4.2415	8.1e-13	14.6307	0.149707
P14131	40S ribosomal protein S16 OS=Mus musculus (Mouse) OX=10090 GN=Rps16 PE=1 SV=4	0.147264	4.70584	1.35e-20	34.3056	0.133585
P14148	60S ribosomal protein L7 OS=Mus musculus (Mouse) OX=10090 GN=Rpl7 PE=1 SV=2	0.157018	4.41352	5.96e-20	32.0226	0.143339
P14152	Malate dehydrogenase, cytoplasmic OS=Mus musculus (Mouse) OX=10090 GN=Mdh1 PE=1 SV=3	0.23325	2.97106	1.14e-23	47.5131	0.219571
P14206	40S ribosomal protein SA OS=Mus musculus (Mouse) OX=10090 GN=Rpsa PE=1 SV=4	0.0932313	7.43313	1.83e-07	7.46359	0.0795522
P14211	Calreticulin OS=Mus musculus (Mouse) OX=10090 GN=Calr PE=1 SV=1	0.317545	2.18237	9.28e-21	34.903	0.303866
P14246	Solute carrier family 2, facilitated glucose transporter member 2 OS=Mus musculus (Mouse) OX=10090 GN=Slc2a2 PE=1 SV=3	0.545821	1.26965	2.16e-13	15.6239	0.532142
P14576	Signal recognition particle 54 kDa protein OS=Mus musculus (Mouse) OX=10090 GN=Srp54 PE=1 SV=2	0.555726	1.24702	2.98e-21	36.7856	0.542047
P14685	26S proteasome non-ATPase regulatory subunit 3 OS=Mus musculus (Mouse) OX=10090 GN=Psmd3 PE=1 SV=3	0.30087	2.30332	4.43e-21	36.1181	0.287191
P14733	Lamin-B1 OS=Mus musculus (Mouse) OX=10090 GN=Lmnb1 PE=1 SV=3	0.044981	15.4065	2.01e-08	8.5288	0.0313019
P14824	Annexin A6 OS=Mus musculus (Mouse) OX=10090 GN=Anxa6 PE=1 SV=3	0.285649	2.42606	1.18e-25	58.5837	0.271969
P14869	60S acidic ribosomal protein P0 OS=Mus musculus (Mouse) OX=10090 GN=Rplp0 PE=1 SV=3	0.11063	6.26414	2.66e-19	29.8752	0.0969507
P15105	Glutamine synthetase OS=Mus musculus (Mouse) OX=10090 GN=Glul PE=1 SV=6	0.279616	2.4784	7.96e-17	22.8681	0.265937
P15116	Cadherin-2 OS=Mus musculus (Mouse) OX=10090 GN=Cdh2 PE=1 SV=2	0.388217	1.78508	0.00594234	3.23891	0.374538
P15327	Bisphosphoglycerate mutase OS=Mus musculus (Mouse) OX=10090 GN=Bpgm PE=1 SV=2	0.0354262	19.5618	0.000417	4.15161	0.0217472
P15532	Nucleoside diphosphate kinase A OS=Mus musculus (Mouse) OX=10090 GN=Nme1 PE=1 SV=1	0.230831	3.0022	9.48e-22	38.7797	0.217152
P15626	Glutathione S-transferase Mu 2 OS=Mus musculus (Mouse) OX=10090 GN=Gstm2 PE=1 SV=2	0.294502	2.35312	4.52e-13	15.0614	0.280823
P15864	Histone H1.2 OS=Mus musculus (Mouse) OX=10090 GN=H1-2 PE=1 SV=2	0.154383	4.48883	2.08e-05	6.26301	0.140704
P16015	Carbonic anhydrase 3 OS=Mus musculus (Mouse) OX=10090 GN=Ca3 PE=1 SV=3	0.222743	3.11121	1.72e-12	14.0914	0.209064
P16045	Galectin-1 OS=Mus musculus (Mouse) OX=10090 GN=Lgals1 PE=1 SV=3	0.248884	2.78443	2.3e-08	8.46108	0.235205
P16331	Phenylalanine-4-hydroxylase OS=Mus musculus (Mouse) OX=10090 GN=Pah PE=1 SV=4	0.923279	0.750586	1.16e-15	20.1346	0.9096
P16332	Methylmalonyl-CoA mutase, mitochondrial OS=Mus musculus (Mouse) OX=10090 GN=Mmut PE=1 SV=2	0.341742	2.02784	1.19e-16	22.4329	0.328063
P16406	Glutamyl aminopeptidase OS=Mus musculus (Mouse) OX=10090 GN=Enpep PE=1 SV=1	0.857913	0.807774	6.24e-13	14.8228	0.844234
P16460	Argininosuccinate synthase OS=Mus musculus (Mouse) OX=10090 GN=Ass1 PE=1 SV=1	0.30957	2.23859	3.5e-15	19.0952	0.295891
P16546	Spectrin alpha chain, non-erythrocytic 1 OS=Mus musculus (Mouse) OX=10090 GN=Sptan1 PE=1 SV=4	0.240032	2.88711	5.2e-18	26.002	0.226353
P16675	Lysosomal protective protein OS=Mus musculus (Mouse) OX=10090 GN=Ctsa PE=1 SV=1	0.389789	1.77789	7.57e-09	9.02299	0.37611
P16858	Glyceraldehyde-3-phosphate dehydrogenase OS=Mus musculus (Mouse) OX=10090 GN=Gapdh PE=1 SV=2	0.251654	2.75378	9.19e-22	38.835	0.237975
P17047	Lysosome-associated membrane glycoprotein 2 OS=Mus musculus (Mouse) OX=10090 GN=Lamp2 PE=1 SV=2	0.912434	0.759507	1.21e-07	9.79236	0.898755
P17095	High mobility group protein HMG-I/HMG-Y OS=Mus musculus (Mouse) OX=10090 GN=Hmga1 PE=1 SV=4	0.0932231	7.43378	2.16e-14	17.4861	0.079544
P17182	Alpha-enolase OS=Mus musculus (Mouse) OX=10090 GN=Eno1 PE=1 SV=3	0.216543	3.20028	1.11e-21	38.4933	0.202864
P17225	Polypyrimidine tract-binding protein 1 OS=Mus musculus (Mouse) OX=10090 GN=Ptbp1 PE=1 SV=2	0.290285	2.38731	2.95e-10	15.6292	0.276606
P17427	AP-2 complex subunit alpha-2 OS=Mus musculus (Mouse) OX=10090 GN=Ap2a2 PE=1 SV=2	0.230308	3.00901	3.56e-22	40.5678	0.216629
P17439	Lysosomal acid glucosylceramidase OS=Mus musculus (Mouse) OX=10090 GN=Gba PE=1 SV=1	0.199891	3.46689	3.46e-12	13.6005	0.186212
P17563	Methanethiol oxidase OS=Mus musculus (Mouse) OX=10090 GN=Selenbp1 PE=1 SV=2	0.1776	3.90203	3.33e-06	6.16414	0.163921
P17665	Cytochrome c oxidase subunit 7C, mitochondrial OS=Mus musculus (Mouse) OX=10090 GN=Cox7c PE=1 SV=1	0.188608	3.67428	9.5e-14	16.2678	0.174929
P17710	Hexokinase-1 OS=Mus musculus (Mouse) OX=10090 GN=Hk1 PE=1 SV=3	0.077465	8.94598	6.42e-05	4.91869	0.0637859
P17717	UDP-glucuronosyltransferase 2B17 OS=Mus musculus (Mouse) OX=10090 GN=Ugt2b17 PE=1 SV=1	0.246574	2.81051	3.41e-08	8.26702	0.232895
P17742	Peptidyl-prolyl cis-trans isomerase A OS=Mus musculus (Mouse) OX=10090 GN=Ppia PE=1 SV=2	0.231126	2.99837	4.19e-19	29.2459	0.217447
P17751	Triosephosphate isomerase OS=Mus musculus (Mouse) OX=10090 GN=Tpi1 PE=1 SV=4	0.208379	3.32567	8.46e-18	25.4143	0.1947
P17918	Proliferating cell nuclear antigen OS=Mus musculus (Mouse) OX=10090 GN=Pcna PE=1 SV=2	1.01716	0.681307	4.43e-10	15.1593	1.00348
P18242	Cathepsin D OS=Mus musculus (Mouse) OX=10090 GN=Ctsd PE=1 SV=1	0.229904	3.0143	3.71e-11	12.0429	0.216225
P18572	Basigin OS=Mus musculus (Mouse) OX=10090 GN=Bsg PE=1 SV=2	0.372119	1.86231	2.6e-18	26.8597	0.358439
P18760	Cofilin-1 OS=Mus musculus (Mouse) OX=10090 GN=Cfl1 PE=1 SV=3	0.35737	1.93917	1.04e-18	28.033	0.343691
P19001	Keratin, type I cytoskeletal 19 OS=Mus musculus (Mouse) OX=10090 GN=Krt19 PE=1 SV=1	0.073821	9.38757	4.66e-08	8.11423	0.0601419
P19096	Fatty acid synthase OS=Mus musculus (Mouse) OX=10090 GN=Fasn PE=1 SV=2	0.60955	1.1369	1.41e-21	38.0744	0.595871
P19253	60S ribosomal protein L13a OS=Mus musculus (Mouse) OX=10090 GN=Rpl13a PE=1 SV=4	0.140118	4.94584	2.14e-16	21.8217	0.126439
P19258	Protein Mpv17 OS=Mus musculus (Mouse) OX=10090 GN=Mpv17 PE=1 SV=1	0.26757	2.58998	3.45e-07	8.98705	0.253891
P19324	Serpin H1 OS=Mus musculus (Mouse) OX=10090 GN=Serpinh1 PE=1 SV=3	0.50087	1.38359	7.1e-10	10.2946	0.487191
P19536	Cytochrome c oxidase subunit 5B, mitochondrial OS=Mus musculus (Mouse) OX=10090 GN=Cox5b PE=1 SV=1	0.162412	4.26693	5.38e-16	20.8852	0.148733
P19639	Glutathione S-transferase Mu 3 OS=Mus musculus (Mouse) OX=10090 GN=Gstm3 PE=1 SV=2	0.319238	2.17079	1.34e-13	15.9938	0.305559
P19783	Cytochrome c oxidase subunit 4 isoform 1, mitochondrial OS=Mus musculus (Mouse) OX=10090 GN=Cox4i1 PE=1 SV=2	0.194429	3.56429	2.13e-22	41.5351	0.18075
P20029	Endoplasmic reticulum chaperone BiP OS=Mus musculus (Mouse) OX=10090 GN=Hspa5 PE=1 SV=3	0.30355	2.28298	5.38e-21	35.7948	0.289871
P20108	Thioredoxin-dependent peroxide reductase, mitochondrial OS=Mus musculus (Mouse) OX=10090 GN=Prdx3 PE=1 SV=1	0.209028	3.31534	2.02e-16	21.8833	0.195349
P20152	Vimentin OS=Mus musculus (Mouse) OX=10090 GN=Vim PE=1 SV=3	0.109768	6.31329	6.41e-09	9.10928	0.0960893
P20852	Cytochrome P450 2A5 OS=Mus musculus (Mouse) OX=10090 GN=Cyp2a5 PE=2 SV=1	1.34412	0.515578	3.37e-08	8.2732	1.33044
P20918	Plasminogen OS=Mus musculus (Mouse) OX=10090 GN=Plg PE=1 SV=3	0.935139	0.741066	0.000634	4.3753	0.92146
P21278	Guanine nucleotide-binding protein subunit alpha-11 OS=Mus musculus (Mouse) OX=10090 GN=Gna11 PE=1 SV=1	0.242002	2.86361	2.21e-13	26.5781	0.228323
P21440	Phosphatidylcholine translocator ABCB4 OS=Mus musculus (Mouse) OX=10090 GN=Abcb4 PE=1 SV=2	0.539093	1.28549	5.81e-12	13.248	0.525414
P21614	Vitamin D-binding protein OS=Mus musculus (Mouse) OX=10090 GN=Gc PE=1 SV=2	0.974914	0.710832	4.27e-17	23.5507	0.961235
P21619	Lamin-B2 OS=Mus musculus (Mouse) OX=10090 GN=Lmnb2 PE=1 SV=2	0.0661858	10.4705	5.61e-13	14.9011	0.0525068
P21981	Protein-glutamine gamma-glutamyltransferase 2 OS=Mus musculus (Mouse) OX=10090 GN=Tgm2 PE=1 SV=4	0.312432	2.21809	9.62e-13	14.5055	0.298752
P22315	Ferrochelatase, mitochondrial OS=Mus musculus (Mouse) OX=10090 GN=Fech PE=1 SV=2	0.290126	2.38862	8.35e-21	35.0745	0.276447
P22437	Prostaglandin G/H synthase 1 OS=Mus musculus (Mouse) OX=10090 GN=Ptgs1 PE=1 SV=1	0.275294	2.51731	9.82e-12	12.8984	0.261615
P22599	Alpha-1-antitrypsin 1-2 OS=Mus musculus (Mouse) OX=10090 GN=Serpina1b PE=1 SV=2	0.694351	0.998054	1.57e-15	19.8419	0.680672
P22892	AP-1 complex subunit gamma-1 OS=Mus musculus (Mouse) OX=10090 GN=Ap1g1 PE=1 SV=3	0.393713	1.76016	1.78e-13	15.7748	0.380034
P22907	Porphobilinogen deaminase OS=Mus musculus (Mouse) OX=10090 GN=Hmbs PE=1 SV=2	0.367845	1.88395	2.1e-16	21.8388	0.354166
P23116	Eukaryotic translation initiation factor 3 subunit A OS=Mus musculus (Mouse) OX=10090 GN=Eif3a PE=1 SV=5	0.296181	2.33979	5.63e-07	6.94847	0.282501
P23198	Chromobox protein homolog 3 OS=Mus musculus (Mouse) OX=10090 GN=Cbx3 PE=1 SV=2	0.326384	2.12327	2.73e-12	13.7661	0.312705
P23475	X-ray repair cross-complementing protein 6 OS=Mus musculus (Mouse) OX=10090 GN=Xrcc6 PE=1 SV=5	0.329417	2.10372	4.13e-05	5.86233	0.315738
P23492	Purine nucleoside phosphorylase OS=Mus musculus (Mouse) OX=10090 GN=Pnp PE=1 SV=2	0.247872	2.7958	8.86e-18	25.3588	0.234192
P23506	Protein-L-isoaspartate(D-aspartate) O-methyltransferase OS=Mus musculus (Mouse) OX=10090 GN=Pcmt1 PE=1 SV=3	0.210086	3.29864	1.15e-09	14.0981	0.196407
P23589	Carbonic anhydrase 5A, mitochondrial OS=Mus musculus (Mouse) OX=10090 GN=Ca5a PE=1 SV=2	0.347306	1.99536	2.29e-16	21.7531	0.333627
P23780	Beta-galactosidase OS=Mus musculus (Mouse) OX=10090 GN=Glb1 PE=1 SV=1	0.156352	4.4323	4.3e-07	7.07122	0.142673
P23953	Carboxylesterase 1C OS=Mus musculus (Mouse) OX=10090 GN=Ces1c PE=1 SV=4	0.722931	0.958597	4.22e-21	36.1977	0.709252
P24270	Catalase OS=Mus musculus (Mouse) OX=10090 GN=Cat PE=1 SV=4	0.761706	0.9098	2.09e-15	19.5749	0.748027
P24369	Peptidyl-prolyl cis-trans isomerase B OS=Mus musculus (Mouse) OX=10090 GN=Ppib PE=1 SV=2	0.296374	2.33826	8.09e-21	35.1247	0.282695
P24456	Cytochrome P450 2D10 OS=Mus musculus (Mouse) OX=10090 GN=Cyp2d10 PE=1 SV=2	0.559736	1.23808	5.98e-21	35.6184	0.546057
P24472	Glutathione S-transferase A4 OS=Mus musculus (Mouse) OX=10090 GN=Gsta4 PE=1 SV=3	0.179269	3.86571	3.62e-11	12.0595	0.16559
P24527	Leukotriene A-4 hydrolase OS=Mus musculus (Mouse) OX=10090 GN=Lta4h PE=1 SV=4	0.142647	4.85815	3.27e-21	36.6254	0.128968
P24547	Inosine-5'-monophosphate dehydrogenase 2 OS=Mus musculus (Mouse) OX=10090 GN=Impdh2 PE=1 SV=2	0.442298	1.56682	3.86e-18	26.3663	0.428619
P24549	Retinal dehydrogenase 1 OS=Mus musculus (Mouse) OX=10090 GN=Aldh1a1 PE=1 SV=5	0.259446	2.67108	2.63e-16	21.6082	0.245767
P24668	Cation-dependent mannose-6-phosphate receptor OS=Mus musculus (Mouse) OX=10090 GN=M6pr PE=1 SV=1	0.412101	1.68163	8.36e-15	18.3102	0.398422
P24721	Asialoglycoprotein receptor 2 OS=Mus musculus (Mouse) OX=10090 GN=Asgr2 PE=1 SV=1	0.907103	0.76397	4.57e-13	15.0547	0.893424
P25444	40S ribosomal protein S2 OS=Mus musculus (Mouse) OX=10090 GN=Rps2 PE=1 SV=3	0.13468	5.14551	2.2e-20	33.5384	0.121001
P25688	Uricase OS=Mus musculus (Mouse) OX=10090 GN=Uox PE=1 SV=2	0.459433	1.50838	5.02e-19	29.0018	0.445754
P25911	Tyrosine-protein kinase Lyn OS=Mus musculus (Mouse) OX=10090 GN=Lyn PE=1 SV=4	0.517398	1.33939	3.97e-08	8.1926	0.503719
P26039	Talin-1 OS=Mus musculus (Mouse) OX=10090 GN=Tln1 PE=1 SV=2	0.349373	1.98355	1.1e-16	22.5211	0.335694
P26041	Moesin OS=Mus musculus (Mouse) OX=10090 GN=Msn PE=1 SV=3	0.281712	2.45996	3.63e-11	12.0575	0.268033
P26043	Radixin OS=Mus musculus (Mouse) OX=10090 GN=Rdx PE=1 SV=3	0.288588	2.40135	3.2e-21	36.6612	0.274909
P26150	3 beta-hydroxysteroid dehydrogenase/Delta 5-->4-isomerase type 3 OS=Mus musculus (Mouse) OX=10090 GN=Hsd3b3 PE=1 SV=3	0.340437	2.03562	2.07e-11	12.4134	0.326758
P26231	Catenin alpha-1 OS=Mus musculus (Mouse) OX=10090 GN=Ctnna1 PE=1 SV=1	0.438416	1.58069	1.06e-09	14.189	0.424737
P26262	Plasma kallikrein OS=Mus musculus (Mouse) OX=10090 GN=Klkb1 PE=1 SV=2	0.40317	1.71888	1.32e-05	6.53518	0.389491
P26369	Splicing factor U2AF 65 kDa subunit OS=Mus musculus (Mouse) OX=10090 GN=U2af2 PE=1 SV=3	0.278967	2.48417	1.16e-08	8.80267	0.265288
P26443	Glutamate dehydrogenase 1, mitochondrial OS=Mus musculus (Mouse) OX=10090 GN=Glud1 PE=1 SV=1	0.167605	4.13473	2.12e-16	21.8326	0.153926
P26516	26S proteasome non-ATPase regulatory subunit 7 OS=Mus musculus (Mouse) OX=10090 GN=Psmd7 PE=1 SV=2	0.252942	2.73976	8.84e-12	12.968	0.239263
P26638	Serine--tRNA ligase, cytoplasmic OS=Mus musculus (Mouse) OX=10090 GN=Sars PE=1 SV=3	0.268103	2.58483	3.68e-22	40.5087	0.254424
P27046	Alpha-mannosidase 2 OS=Mus musculus (Mouse) OX=10090 GN=Man2a1 PE=1 SV=2	0.662511	1.04602	5.59e-18	25.9131	0.648832
P27048	Small nuclear ribonucleoprotein-associated protein B OS=Mus musculus (Mouse) OX=10090 GN=Snrpb PE=1 SV=1	0.20782	3.33462	2.63e-15	19.3594	0.194141
P27546	Microtubule-associated protein 4 OS=Mus musculus (Mouse) OX=10090 GN=Map4 PE=1 SV=3	0.342003	2.0263	2.19e-13	15.6125	0.328324
P27612	Phospholipase A-2-activating protein OS=Mus musculus (Mouse) OX=10090 GN=Plaa PE=1 SV=4	0.276447	2.50681	8.39e-14	16.3666	0.262768
P27659	60S ribosomal protein L3 OS=Mus musculus (Mouse) OX=10090 GN=Rpl3 PE=1 SV=3	0.086201	8.03935	0.000321	4.25815	0.072522
P27661	Histone H2AX OS=Mus musculus (Mouse) OX=10090 GN=H2afx PE=1 SV=2	0.0416397	16.6428	4.11e-10	10.6036	0.0279606
P27773	Protein disulfide-isomerase A3 OS=Mus musculus (Mouse) OX=10090 GN=Pdia3 PE=1 SV=2	0.317881	2.18006	5.78e-19	28.8117	0.304202
P28063	Proteasome subunit beta type-8 OS=Mus musculus (Mouse) OX=10090 GN=Psmb8 PE=1 SV=2	0.354947	1.9524	2.38e-12	13.8616	0.341268
P28230	Gap junction beta-1 protein OS=Mus musculus (Mouse) OX=10090 GN=Gjb1 PE=1 SV=3	0.690955	1.00296	1.12e-08	8.82372	0.677276
P28271	Cytoplasmic aconitate hydratase OS=Mus musculus (Mouse) OX=10090 GN=Aco1 PE=1 SV=3	0.305534	2.26816	3.25e-27	69.0357	0.291855
P28352	DNA-(apurinic or apyrimidinic site) lyase OS=Mus musculus (Mouse) OX=10090 GN=Apex1 PE=1 SV=2	0.194735	3.55869	4.26e-05	5.0877	0.181056
P28474	Alcohol dehydrogenase class-3 OS=Mus musculus (Mouse) OX=10090 GN=Adh5 PE=1 SV=3	0.20925	3.31183	1.03e-19	31.2147	0.195571
P28650	Adenylosuccinate synthetase isozyme 1 OS=Mus musculus (Mouse) OX=10090 GN=Adss1 PE=1 SV=2	0.230366	3.00826	2.31e-09	9.64686	0.216687
P28651	Carbonic anhydrase-related protein OS=Mus musculus (Mouse) OX=10090 GN=Ca8 PE=1 SV=5	0.647543	1.0702	2.13e-08	11.249	0.633864
P28653	Biglycan OS=Mus musculus (Mouse) OX=10090 GN=Bgn PE=1 SV=1	0.189641	3.65427	1.19e-05	6.59714	0.175962
P28656	Nucleosome assembly protein 1-like 1 OS=Mus musculus (Mouse) OX=10090 GN=Nap1l1 PE=1 SV=2	0.433012	1.60042	7.58e-17	22.9203	0.419333
P28659	CUGBP Elav-like family member 1 OS=Mus musculus (Mouse) OX=10090 GN=Celf1 PE=1 SV=2	0.748456	0.925906	5.38e-13	14.9321	0.734777
P28660	Nck-associated protein 1 OS=Mus musculus (Mouse) OX=10090 GN=Nckap1 PE=1 SV=2	0.213521	3.24558	3.25e-05	5.19997	0.199842
P28665	Murinoglobulin-1 OS=Mus musculus (Mouse) OX=10090 GN=Mug1 PE=1 SV=3	0.687251	1.00836	6.54e-13	14.7884	0.673572
P28843	Dipeptidyl peptidase 4 OS=Mus musculus (Mouse) OX=10090 GN=Dpp4 PE=1 SV=3	0.17179	4.03399	7.49e-15	18.4076	0.158111
P29341	Polyadenylate-binding protein 1 OS=Mus musculus (Mouse) OX=10090 GN=Pabpc1 PE=1 SV=2	0.230376	3.00813	2.93e-24	50.5708	0.216696
P29351	Tyrosine-protein phosphatase non-receptor type 6 OS=Mus musculus (Mouse) OX=10090 GN=Ptpn6 PE=1 SV=2	0.450166	1.53943	9.97e-12	12.8881	0.436487
P29391	Ferritin light chain 1 OS=Mus musculus (Mouse) OX=10090 GN=Ftl1 PE=1 SV=2	1.09872	0.630733	5.71e-10	10.4169	1.08504
P29416	Beta-hexosaminidase subunit alpha OS=Mus musculus (Mouse) OX=10090 GN=Hexa PE=1 SV=2	0.403899	1.71577	9.83e-16	20.2934	0.39022
P29699	Alpha-2-HS-glycoprotein OS=Mus musculus (Mouse) OX=10090 GN=Ahsg PE=1 SV=1	0.873204	0.793629	1.31e-10	16.6102	0.859525
P29758	Ornithine aminotransferase, mitochondrial OS=Mus musculus (Mouse) OX=10090 GN=Oat PE=1 SV=1	0.810142	0.855406	6.25e-15	18.5692	0.796462
P30115	Glutathione S-transferase A3 OS=Mus musculus (Mouse) OX=10090 GN=Gsta3 PE=1 SV=2	0.202255	3.42636	5.25e-14	16.7467	0.188576
P30416	Peptidyl-prolyl cis-trans isomerase FKBP4 OS=Mus musculus (Mouse) OX=10090 GN=Fkbp4 PE=1 SV=5	0.482933	1.43498	8.55e-16	20.4286	0.469254
P30681	High mobility group protein B2 OS=Mus musculus (Mouse) OX=10090 GN=Hmgb2 PE=1 SV=3	0.194471	3.56351	1.18e-08	8.79734	0.180792
P30999	Catenin delta-1 OS=Mus musculus (Mouse) OX=10090 GN=Ctnnd1 PE=1 SV=2	0.520211	1.33215	1.03e-11	12.8654	0.506532
P31001	Desmin OS=Mus musculus (Mouse) OX=10090 GN=Des PE=1 SV=3	0.0751513	9.2214	6.47e-05	4.91531	0.0614722
P31230	Aminoacyl tRNA synthase complex-interacting multifunctional protein 1 OS=Mus musculus (Mouse) OX=10090 GN=Aimp1 PE=1 SV=2	0.286373	2.41992	8.49e-17	22.7975	0.272694
P31532	Serum amyloid A-4 protein OS=Mus musculus (Mouse) OX=10090 GN=Saa4 PE=1 SV=2	1.18789	0.583386	2.12e-05	6.2528	1.17421
P31649	Sodium- and chloride-dependent GABA transporter 2 OS=Mus musculus (Mouse) OX=10090 GN=Slc6a13 PE=1 SV=1	0.428949	1.61558	0.000251	4.86265	0.41527
P31786	Acyl-CoA-binding protein OS=Mus musculus (Mouse) OX=10090 GN=Dbi PE=1 SV=2	0.259625	2.66923	5.24e-06	5.96918	0.245946
P31938	Dual specificity mitogen-activated protein kinase kinase 1 OS=Mus musculus (Mouse) OX=10090 GN=Map2k1 PE=1 SV=2	0.342441	2.02371	8.12e-08	7.84708	0.328762
P32020	Non-specific lipid-transfer protein OS=Mus musculus (Mouse) OX=10090 GN=Scp2 PE=1 SV=3	0.608939	1.13804	4.38e-16	21.0909	0.59526
P32067	Lupus La protein homolog OS=Mus musculus (Mouse) OX=10090 GN=Ssb PE=1 SV=1	0.457688	1.51413	4e-13	15.1531	0.444009
P32233	Developmentally-regulated GTP-binding protein 1 OS=Mus musculus (Mouse) OX=10090 GN=Drg1 PE=1 SV=1	0.372036	1.86272	4.03e-07	7.10021	0.358357
P32261	Antithrombin-III OS=Mus musculus (Mouse) OX=10090 GN=Serpinc1 PE=1 SV=1	0.9591	0.722552	4.75e-15	18.8167	0.945421
P32921	Tryptophan--tRNA ligase, cytoplasmic OS=Mus musculus (Mouse) OX=10090 GN=Wars PE=1 SV=2	0.234253	2.95834	8.43e-09	8.96754	0.220574
P33267	Cytochrome P450 2F2 OS=Mus musculus (Mouse) OX=10090 GN=Cyp2f2 PE=1 SV=1	0.649543	1.0669	1.05e-14	18.1056	0.635864
P34022	Ran-specific GTPase-activating protein OS=Mus musculus (Mouse) OX=10090 GN=Ranbp1 PE=1 SV=2	0.274857	2.52131	4.98e-10	15.0237	0.261178
P34914	Bifunctional epoxide hydrolase 2 OS=Mus musculus (Mouse) OX=10090 GN=Ephx2 PE=1 SV=2	0.287671	2.409	9.04e-10	10.1596	0.273992
P34928	Apolipoprotein C-I OS=Mus musculus (Mouse) OX=10090 GN=Apoc1 PE=1 SV=1	0.436566	1.58739	0.00121415	4.04113	0.422887
P35123	Ubiquitin carboxyl-terminal hydrolase 4 OS=Mus musculus (Mouse) OX=10090 GN=Usp4 PE=1 SV=3	0.691438	1.00226	2.52e-12	13.8218	0.677758
P35235	Tyrosine-protein phosphatase non-receptor type 11 OS=Mus musculus (Mouse) OX=10090 GN=Ptpn11 PE=1 SV=3	0.0456509	15.1804	0.0026057	3.39443	0.0319719
P35278	Ras-related protein Rab-5C OS=Mus musculus (Mouse) OX=10090 GN=Rab5c PE=1 SV=2	0.409156	1.69373	3.48e-12	13.5974	0.395477
P35279	Ras-related protein Rab-6A OS=Mus musculus (Mouse) OX=10090 GN=Rab6a PE=1 SV=4	0.45288	1.53021	5.72e-15	18.6482	0.439201
P35282	Ras-related protein Rab-21 OS=Mus musculus (Mouse) OX=10090 GN=Rab21 PE=1 SV=4	0.528165	1.31209	5.21e-13	14.9568	0.514486
P35293	Ras-related protein Rab-18 OS=Mus musculus (Mouse) OX=10090 GN=Rab18 PE=1 SV=2	0.384988	1.80006	4.54e-11	11.9174	0.371309
P35441	Thrombospondin-1 OS=Mus musculus (Mouse) OX=10090 GN=Thbs1 PE=1 SV=1	0.27635	2.50769	5.14e-07	8.69309	0.262671
P35486	Pyruvate dehydrogenase E1 component subunit alpha, somatic form, mitochondrial OS=Mus musculus (Mouse) OX=10090 GN=Pdha1 PE=1 SV=1	0.16977	4.08199	1.85e-12	14.0388	0.156091
P35492	Histidine ammonia-lyase OS=Mus musculus (Mouse) OX=10090 GN=Hal PE=1 SV=1	0.321226	2.15736	9.61e-18	25.2627	0.307547
P35505	Fumarylacetoacetase OS=Mus musculus (Mouse) OX=10090 GN=Fah PE=1 SV=2	0.232628	2.97901	6.13e-18	25.8007	0.218949
P35550	rRNA 2'-O-methyltransferase fibrillarin OS=Mus musculus (Mouse) OX=10090 GN=Fbl PE=1 SV=2	0.175209	3.95528	2.13e-16	21.8272	0.16153
P35564	Calnexin OS=Mus musculus (Mouse) OX=10090 GN=Canx PE=1 SV=1	0.384804	1.80091	1.74e-25	57.5512	0.371125
P35576	Glucose-6-phosphatase OS=Mus musculus (Mouse) OX=10090 GN=G6pc PE=1 SV=2	0.288568	2.40152	7.95e-15	18.3544	0.274889
P35585	AP-1 complex subunit mu-1 OS=Mus musculus (Mouse) OX=10090 GN=Ap1m1 PE=1 SV=3	0.228265	3.03594	1.22e-16	22.4127	0.214586
P35700	Peroxiredoxin-1 OS=Mus musculus (Mouse) OX=10090 GN=Prdx1 PE=1 SV=1	0.310244	2.23372	2.95e-25	56.1797	0.296565
P35821	Tyrosine-protein phosphatase non-receptor type 1 OS=Mus musculus (Mouse) OX=10090 GN=Ptpn1 PE=1 SV=2	0.318309	2.17713	9.57e-05	4.75421	0.30463
P35979	60S ribosomal protein L12 OS=Mus musculus (Mouse) OX=10090 GN=Rpl12 PE=1 SV=2	0.120084	5.77096	3.43e-14	17.0973	0.106405
P35980	60S ribosomal protein L18 OS=Mus musculus (Mouse) OX=10090 GN=Rpl18 PE=1 SV=3	0.143715	4.82206	7.4e-12	13.0864	0.130036
P36552	Oxygen-dependent coproporphyrinogen-III oxidase, mitochondrial OS=Mus musculus (Mouse) OX=10090 GN=Cpox PE=1 SV=2	0.267739	2.58834	7.32e-15	18.4279	0.25406
P36993	Protein phosphatase 1B OS=Mus musculus (Mouse) OX=10090 GN=Ppm1b PE=1 SV=1	0.369083	1.87763	6.41e-12	13.1823	0.355404
P37040	NADPH--cytochrome P450 reductase OS=Mus musculus (Mouse) OX=10090 GN=Por PE=1 SV=2	0.460719	1.50417	4.4e-15	18.8864	0.44704
P38060	Hydroxymethylglutaryl-CoA lyase, mitochondrial OS=Mus musculus (Mouse) OX=10090 GN=Hmgcl PE=1 SV=2	0.225619	3.07155	5.69e-18	25.8914	0.21194
P38647	Stress-70 protein, mitochondrial OS=Mus musculus (Mouse) OX=10090 GN=Hspa9 PE=1 SV=3	0.313051	2.2137	1.35e-25	58.2236	0.299372
P39054	Dynamin-2 OS=Mus musculus (Mouse) OX=10090 GN=Dnm2 PE=1 SV=2	0.353387	1.96102	6.9e-12	13.1329	0.339708
P39447	Tight junction protein ZO-1 OS=Mus musculus (Mouse) OX=10090 GN=Tjp1 PE=1 SV=2	0.351236	1.97303	1.09e-06	8.15723	0.337557
P40124	Adenylyl cyclase-associated protein 1 OS=Mus musculus (Mouse) OX=10090 GN=Cap1 PE=1 SV=4	0.264717	2.61789	1.16e-16	22.4605	0.251038
P40142	Transketolase OS=Mus musculus (Mouse) OX=10090 GN=Tkt PE=1 SV=1	0.148767	4.65831	2e-19	30.2708	0.135087
P40237	CD82 antigen OS=Mus musculus (Mouse) OX=10090 GN=Cd82 PE=1 SV=1	0.496367	1.39614	5.35e-06	5.95967	0.482688
P40336	Vacuolar protein sorting-associated protein 26A OS=Mus musculus (Mouse) OX=10090 GN=Vps26a PE=1 SV=1	0.406465	1.70495	1.1e-13	16.1537	0.392785
P40630	Transcription factor A, mitochondrial OS=Mus musculus (Mouse) OX=10090 GN=Tfam PE=1 SV=2	0.152772	4.53616	4.45e-12	13.4288	0.139093
P40936	Indolethylamine N-methyltransferase OS=Mus musculus (Mouse) OX=10090 GN=Inmt PE=1 SV=1	0.269265	2.57367	5.62e-10	10.4259	0.255586
P41105	60S ribosomal protein L28 OS=Mus musculus (Mouse) OX=10090 GN=Rpl28 PE=1 SV=2	0.142775	4.85379	5.04e-14	16.7801	0.129096
P41216	Long-chain-fatty-acid--CoA ligase 1 OS=Mus musculus (Mouse) OX=10090 GN=Acsl1 PE=1 SV=2	0.283075	2.44811	1.91e-06	6.40491	0.269396
P41317	Mannose-binding protein C OS=Mus musculus (Mouse) OX=10090 GN=Mbl2 PE=1 SV=2	1.38672	0.499739	1.45e-08	11.5949	1.37304
P42125	Enoyl-CoA delta isomerase 1, mitochondrial OS=Mus musculus (Mouse) OX=10090 GN=Eci1 PE=1 SV=2	0.169379	4.09141	3.88e-13	15.1775	0.1557
P42208	Septin-2 OS=Mus musculus (Mouse) OX=10090 GN=Septin2 PE=1 SV=2	0.221432	3.12962	3.41e-14	17.1026	0.207753
P42225	Signal transducer and activator of transcription 1 OS=Mus musculus (Mouse) OX=10090 GN=Stat1 PE=1 SV=1	0.772409	0.897194	3.11e-15	19.2023	0.75873
P42227	Signal transducer and activator of transcription 3 OS=Mus musculus (Mouse) OX=10090 GN=Stat3 PE=1 SV=2	0.601573	1.15198	2.76e-11	12.2287	0.587894
P42232	Signal transducer and activator of transcription 5B OS=Mus musculus (Mouse) OX=10090 GN=Stat5b PE=1 SV=1	0.656223	1.05604	0.000388	4.1811	0.642544
P42567	Epidermal growth factor receptor substrate 15 OS=Mus musculus (Mouse) OX=10090 GN=Eps15 PE=1 SV=1	0.418304	1.65669	3.78e-07	8.91811	0.404625
P42669	Transcriptional activator protein Pur-alpha OS=Mus musculus (Mouse) OX=10090 GN=Pura PE=1 SV=1	0.106075	6.53311	6.92e-17	23.0202	0.092396
P42925	Peroxisomal membrane protein 2 OS=Mus musculus (Mouse) OX=10090 GN=Pxmp2 PE=1 SV=2	0.484537	1.43023	5.55e-15	18.6755	0.470858
P42932	T-complex protein 1 subunit theta OS=Mus musculus (Mouse) OX=10090 GN=Cct8 PE=1 SV=3	0.370443	1.87073	5.31e-19	28.9267	0.356764
P43024	Cytochrome c oxidase subunit 6A1, mitochondrial OS=Mus musculus (Mouse) OX=10090 GN=Cox6a1 PE=1 SV=2	0.300751	2.30423	3.85e-09	12.8548	0.287072
P43274	Histone H1.4 OS=Mus musculus (Mouse) OX=10090 GN=H1-4 PE=1 SV=2	0.0678883	10.208	8.7e-09	8.95139	0.0542092
P43275	Histone H1.1 OS=Mus musculus (Mouse) OX=10090 GN=H1-1 PE=1 SV=2	0.139244	4.97689	1.72e-05	5.46614	0.125565
P43276	Histone H1.5 OS=Mus musculus (Mouse) OX=10090 GN=H1-5 PE=1 SV=2	0.0731032	9.47975	2.26e-06	6.33166	0.0594241
P43277	Histone H1.3 OS=Mus musculus (Mouse) OX=10090 GN=H1-3 PE=1 SV=2	0.0932457	7.43198	9.92e-09	8.88422	0.0795666
P43883	Perilipin-2 OS=Mus musculus (Mouse) OX=10090 GN=Plin2 PE=1 SV=2	1.17836	0.588107	2.7e-15	19.3356	1.16468
P45376	Aldo-keto reductase family 1 member B1 OS=Mus musculus (Mouse) OX=10090 GN=Akr1b1 PE=1 SV=3	0.222239	3.11827	1.79e-08	11.4074	0.20856
P45591	Cofilin-2 OS=Mus musculus (Mouse) OX=10090 GN=Cfl2 PE=1 SV=1	0.145538	4.76165	0.000153	4.56138	0.131859
P45700	Mannosyl-oligosaccharide 1,2-alpha-mannosidase IA OS=Mus musculus (Mouse) OX=10090 GN=Man1a1 PE=1 SV=1	1.09743	0.631478	6.81e-10	10.3179	1.08375
P45878	Peptidyl-prolyl cis-trans isomerase FKBP2 OS=Mus musculus (Mouse) OX=10090 GN=Fkbp2 PE=1 SV=1	0.421835	1.64282	3.4e-16	21.3461	0.408156
P45952	Medium-chain specific acyl-CoA dehydrogenase, mitochondrial OS=Mus musculus (Mouse) OX=10090 GN=Acadm PE=1 SV=1	0.222767	3.11087	6.33e-12	13.191	0.209088
P46061	Ran GTPase-activating protein 1 OS=Mus musculus (Mouse) OX=10090 GN=Rangap1 PE=1 SV=2	0.57752	1.19996	3.45e-13	15.2658	0.563841
P46460	Vesicle-fusing ATPase OS=Mus musculus (Mouse) OX=10090 GN=Nsf PE=1 SV=2	0.194663	3.55999	5.66e-12	13.2664	0.180984
P46467	Vacuolar protein sorting-associated protein 4B OS=Mus musculus (Mouse) OX=10090 GN=Vps4b PE=1 SV=2	0.419958	1.65016	4.03e-05	5.11093	0.406279
P46471	26S proteasome regulatory subunit 7 OS=Mus musculus (Mouse) OX=10090 GN=Psmc2 PE=1 SV=5	0.369262	1.87672	2.27e-20	33.4843	0.355583
P46638	Ras-related protein Rab-11B OS=Mus musculus (Mouse) OX=10090 GN=Rab11b PE=1 SV=3	0.396275	1.74879	1.46e-16	22.2232	0.382596
P46656	Adrenodoxin, mitochondrial OS=Mus musculus (Mouse) OX=10090 GN=Fdx1 PE=1 SV=1	0.243079	2.85093	1.07e-12	14.43	0.2294
P46664	Adenylosuccinate synthetase isozyme 2 OS=Mus musculus (Mouse) OX=10090 GN=Adss2 PE=1 SV=2	0.528214	1.31197	1.33e-13	15.9989	0.514535
P46735	Unconventional myosin-Ib OS=Mus musculus (Mouse) OX=10090 GN=Myo1b PE=1 SV=3	0.381857	1.81481	1.3e-15	20.0205	0.368178
P46978	Dolichyl-diphosphooligosaccharide--protein glycosyltransferase subunit STT3A OS=Mus musculus (Mouse) OX=10090 GN=Stt3a PE=1 SV=1	0.178974	3.87206	8.34e-16	20.4534	0.165295
P47199	Quinone oxidoreductase OS=Mus musculus (Mouse) OX=10090 GN=Cryz PE=1 SV=1	0.219841	3.15227	9.86e-19	28.1034	0.206162
P47738	Aldehyde dehydrogenase, mitochondrial OS=Mus musculus (Mouse) OX=10090 GN=Aldh2 PE=1 SV=1	0.449786	1.54073	3.15e-23	45.3565	0.436107
P47740	Aldehyde dehydrogenase family 3 member A2 OS=Mus musculus (Mouse) OX=10090 GN=Aldh3a2 PE=1 SV=2	0.27723	2.49973	1.28e-09	9.96889	0.263551
P47753	F-actin-capping protein subunit alpha-1 OS=Mus musculus (Mouse) OX=10090 GN=Capza1 PE=1 SV=4	0.231804	2.98959	5.53e-05	5.69512	0.218125
P47754	F-actin-capping protein subunit alpha-2 OS=Mus musculus (Mouse) OX=10090 GN=Capza2 PE=1 SV=3	0.265268	2.61245	8.97e-16	20.382	0.251589
P47757	F-actin-capping protein subunit beta OS=Mus musculus (Mouse) OX=10090 GN=Capzb PE=1 SV=3	0.234513	2.95506	1.91e-12	14.0169	0.220834
P47758	Signal recognition particle receptor subunit beta OS=Mus musculus (Mouse) OX=10090 GN=Srprb PE=1 SV=1	0.255786	2.7093	5.29e-07	8.67262	0.242107
P47791	Glutathione reductase, mitochondrial OS=Mus musculus (Mouse) OX=10090 GN=Gsr PE=1 SV=3	0.181664	3.81474	4.8e-16	20.9981	0.167984
P47856	Glutamine--fructose-6-phosphate aminotransferase [isomerizing] 1 OS=Mus musculus (Mouse) OX=10090 GN=Gfpt1 PE=1 SV=3	0.258959	2.6761	0.00230978	3.71456	0.24528
P47857	ATP-dependent 6-phosphofructokinase, muscle type OS=Mus musculus (Mouse) OX=10090 GN=Pfkm PE=1 SV=3	0.171416	4.0428	1.36e-06	8.00263	0.157737
P47911	60S ribosomal protein L6 OS=Mus musculus (Mouse) OX=10090 GN=Rpl6 PE=1 SV=3	0.14777	4.68972	6.51e-21	35.4794	0.134091
P47915	60S ribosomal protein L29 OS=Mus musculus (Mouse) OX=10090 GN=Rpl29 PE=1 SV=2	0.173744	3.98864	5.19e-18	26.0042	0.160064
P47934	Carnitine O-acetyltransferase OS=Mus musculus (Mouse) OX=10090 GN=Crat PE=1 SV=3	0.278088	2.49202	6.25e-10	10.366	0.264409
P47941	Crk-like protein OS=Mus musculus (Mouse) OX=10090 GN=Crkl PE=1 SV=2	0.432674	1.60167	2.78e-12	22.0924	0.418995
P47962	60S ribosomal protein L5 OS=Mus musculus (Mouse) OX=10090 GN=Rpl5 PE=1 SV=3	0.0924771	7.49375	2.9e-17	23.9841	0.078798
P47963	60S ribosomal protein L13 OS=Mus musculus (Mouse) OX=10090 GN=Rpl13 PE=1 SV=3	0.147911	4.68526	4.99e-14	16.7877	0.134232
P47964	60S ribosomal protein L36 OS=Mus musculus (Mouse) OX=10090 GN=Rpl36 PE=1 SV=2	0.201378	3.44129	2.39e-07	7.34021	0.187699
P48024	Eukaryotic translation initiation factor 1 OS=Mus musculus (Mouse) OX=10090 GN=Eif1 PE=1 SV=2	1.08233	0.640283	1.2e-06	6.61006	1.06865
P48036	Annexin A5 OS=Mus musculus (Mouse) OX=10090 GN=Anxa5 PE=1 SV=1	0.208133	3.3296	1.49e-15	19.8948	0.194454
P48193	Protein 4.1 OS=Mus musculus (Mouse) OX=10090 GN=Epb41 PE=1 SV=2	0.112603	6.15437	3.42e-10	10.7092	0.0989239
P48428	Tubulin-specific chaperone A OS=Mus musculus (Mouse) OX=10090 GN=Tbca PE=1 SV=3	0.514863	1.34599	2.1e-08	11.262	0.501184
P48678	Prelamin-A/C OS=Mus musculus (Mouse) OX=10090 GN=Lmna PE=1 SV=2	0.0781102	8.87209	1.33e-06	6.56555	0.0644311
P48722	Heat shock 70 kDa protein 4L OS=Mus musculus (Mouse) OX=10090 GN=Hspa4l PE=1 SV=2	0.35834	1.93391	3.22e-09	9.47026	0.344661
P48758	Carbonyl reductase [NADPH] 1 OS=Mus musculus (Mouse) OX=10090 GN=Cbr1 PE=1 SV=3	0.218834	3.16679	8.03e-08	7.8522	0.205155
P48771	Cytochrome c oxidase subunit 7A2, mitochondrial OS=Mus musculus (Mouse) OX=10090 GN=Cox7a2 PE=1 SV=2	0.16694	4.1512	6.04e-05	4.94393	0.153261
P48774	Glutathione S-transferase Mu 5 OS=Mus musculus (Mouse) OX=10090 GN=Gstm5 PE=1 SV=1	0.20405	3.39622	7.43e-10	14.5771	0.190371
P48776	Tryptophan 2,3-dioxygenase OS=Mus musculus (Mouse) OX=10090 GN=Tdo2 PE=1 SV=2	1.2723	0.544681	8.98e-12	12.957	1.25863
P49222	Erythrocyte membrane protein band 4.2 OS=Mus musculus (Mouse) OX=10090 GN=Epb42 PE=1 SV=3	0.0527136	13.1465	1.76e-05	6.36176	0.0390345
P49312	Heterogeneous nuclear ribonucleoprotein A1 OS=Mus musculus (Mouse) OX=10090 GN=Hnrnpa1 PE=1 SV=2	0.211554	3.27576	1.24e-14	17.9612	0.197875
P49429	4-hydroxyphenylpyruvate dioxygenase OS=Mus musculus (Mouse) OX=10090 GN=Hpd PE=1 SV=3	0.575875	1.20339	1.6e-21	37.852	0.562196
P49442	Inositol polyphosphate 1-phosphatase OS=Mus musculus (Mouse) OX=10090 GN=Inpp1 PE=1 SV=2	0.245132	2.82705	1.42e-15	19.9404	0.231453
P49443	Protein phosphatase 1A OS=Mus musculus (Mouse) OX=10090 GN=Ppm1a PE=1 SV=1	0.410364	1.68874	7.05e-07	8.46562	0.396685
P49586	Choline-phosphate cytidylyltransferase A OS=Mus musculus (Mouse) OX=10090 GN=Pcyt1a PE=1 SV=1	0.570878	1.21392	1.6e-13	15.8536	0.557199
P49710	Hematopoietic lineage cell-specific protein OS=Mus musculus (Mouse) OX=10090 GN=Hcls1 PE=1 SV=2	0.306169	2.26346	1.14e-05	5.6371	0.29249
P49722	Proteasome subunit alpha type-2 OS=Mus musculus (Mouse) OX=10090 GN=Psma2 PE=1 SV=3	0.287595	2.40964	2.9e-16	21.5088	0.273916
P49935	Pro-cathepsin H OS=Mus musculus (Mouse) OX=10090 GN=Ctsh PE=1 SV=2	0.345998	2.0029	1.7e-19	30.5005	0.332319
P50136	2-oxoisovalerate dehydrogenase subunit alpha, mitochondrial OS=Mus musculus (Mouse) OX=10090 GN=Bckdha PE=1 SV=1	0.30587	2.26567	2.97e-20	33.0759	0.292191
P50171	Estradiol 17-beta-dehydrogenase 8 OS=Mus musculus (Mouse) OX=10090 GN=Hsd17b8 PE=1 SV=2	0.13727	5.04846	3.09e-10	10.7675	0.123591
P50172	Corticosteroid 11-beta-dehydrogenase isozyme 1 OS=Mus musculus (Mouse) OX=10090 GN=Hsd11b1 PE=1 SV=3	0.408092	1.69815	8.95e-17	22.7413	0.394413
P50247	Adenosylhomocysteinase OS=Mus musculus (Mouse) OX=10090 GN=Ahcy PE=1 SV=3	0.25335	2.73535	5.69e-19	28.8344	0.239671
P50285	Dimethylaniline monooxygenase [N-oxide-forming] 1 OS=Mus musculus (Mouse) OX=10090 GN=Fmo1 PE=1 SV=1	0.416648	1.66327	1.47e-17	24.7642	0.402969
P50295	Arylamine N-acetyltransferase 2 OS=Mus musculus (Mouse) OX=10090 GN=Nat2 PE=1 SV=1	0.25938	2.67176	1.12e-11	19.9417	0.2457
P50396	Rab GDP dissociation inhibitor alpha OS=Mus musculus (Mouse) OX=10090 GN=Gdi1 PE=1 SV=3	0.255793	2.70922	0.00152943	3.6165	0.242114
P50431	Serine hydroxymethyltransferase, cytosolic OS=Mus musculus (Mouse) OX=10090 GN=Shmt1 PE=1 SV=3	0.266054	2.60473	2.76e-17	24.0403	0.252375
P50516	V-type proton ATPase catalytic subunit A OS=Mus musculus (Mouse) OX=10090 GN=Atp6v1a PE=1 SV=2	0.334386	2.07246	6.03e-18	25.8206	0.320707
P50518	V-type proton ATPase subunit E 1 OS=Mus musculus (Mouse) OX=10090 GN=Atp6v1e1 PE=1 SV=2	0.524816	1.32046	7.08e-07	8.46212	0.511137
P50544	Very long-chain specific acyl-CoA dehydrogenase, mitochondrial OS=Mus musculus (Mouse) OX=10090 GN=Acadvl PE=1 SV=3	0.301022	2.30216	1.64e-20	33.9934	0.287343
P50580	Proliferation-associated protein 2G4 OS=Mus musculus (Mouse) OX=10090 GN=Pa2g4 PE=1 SV=3	0.20265	3.41969	6.04e-18	25.8186	0.188971
P51125	Calpastatin OS=Mus musculus (Mouse) OX=10090 GN=Cast PE=1 SV=2	0.362124	1.91371	3.78e-16	21.2381	0.348445
P51150	Ras-related protein Rab-7a OS=Mus musculus (Mouse) OX=10090 GN=Rab7a PE=1 SV=2	0.565388	1.22571	5.07e-16	20.9444	0.551709
P51174	Long-chain specific acyl-CoA dehydrogenase, mitochondrial OS=Mus musculus (Mouse) OX=10090 GN=Acadl PE=1 SV=2	0.183267	3.78137	1.64e-16	22.0991	0.169588
P51658	Estradiol 17-beta-dehydrogenase 2 OS=Mus musculus (Mouse) OX=10090 GN=Hsd17b2 PE=1 SV=2	0.356034	1.94644	3.36e-18	26.5386	0.342355
P51660	Peroxisomal multifunctional enzyme type 2 OS=Mus musculus (Mouse) OX=10090 GN=Hsd17b4 PE=1 SV=3	0.428843	1.61598	5.02e-12	13.3475	0.415164
P51855	Glutathione synthetase OS=Mus musculus (Mouse) OX=10090 GN=Gss PE=1 SV=1	0.2604	2.66129	1.48e-16	22.2086	0.246721
P51859	Hepatoma-derived growth factor OS=Mus musculus (Mouse) OX=10090 GN=Hdgf PE=1 SV=2	0.216936	3.1945	2.22e-13	15.6033	0.203257
P51881	ADP/ATP translocase 2 OS=Mus musculus (Mouse) OX=10090 GN=Slc25a5 PE=1 SV=3	0.214271	3.23423	1.01e-16	22.6105	0.200592
P51885	Lumican OS=Mus musculus (Mouse) OX=10090 GN=Lum PE=1 SV=2	0.0586503	11.8158	6.39e-05	4.92047	0.0449712
P52019	Squalene monooxygenase OS=Mus musculus (Mouse) OX=10090 GN=Sqle PE=2 SV=1	0.777895	0.890865	2.48e-06	6.29123	0.764216
P52196	Thiosulfate sulfurtransferase OS=Mus musculus (Mouse) OX=10090 GN=Tst PE=1 SV=3	0.170484	4.06491	1.24e-13	16.0547	0.156805
P52332	Tyrosine-protein kinase JAK1 OS=Mus musculus (Mouse) OX=10090 GN=Jak1 PE=1 SV=1	0.518343	1.33695	1.13e-05	6.63109	0.504664
P52430	Serum paraoxonase/arylesterase 1 OS=Mus musculus (Mouse) OX=10090 GN=Pon1 PE=1 SV=2	0.617274	1.12268	1.37e-18	27.6757	0.603595
P52479	Ubiquitin carboxyl-terminal hydrolase 10 OS=Mus musculus (Mouse) OX=10090 GN=Usp10 PE=1 SV=3	0.443731	1.56176	1.58e-09	9.85261	0.430052
P52480	Pyruvate kinase PKM OS=Mus musculus (Mouse) OX=10090 GN=Pkm PE=1 SV=4	0.190187	3.64378	1.08e-07	7.70998	0.176508
P52503	NADH dehydrogenase [ubiquinone] iron-sulfur protein 6, mitochondrial OS=Mus musculus (Mouse) OX=10090 GN=Ndufs6 PE=1 SV=2	0.335571	2.06514	2.65e-09	9.57419	0.321892
P52760	2-iminobutanoate/2-iminopropanoate deaminase OS=Mus musculus (Mouse) OX=10090 GN=Rida PE=1 SV=3	0.235543	2.94214	5.05e-17	23.3655	0.221864
P52825	Carnitine O-palmitoyltransferase 2, mitochondrial OS=Mus musculus (Mouse) OX=10090 GN=Cpt2 PE=1 SV=2	0.17318	4.00161	1.21e-10	11.3175	0.159501
P52840	Sulfotransferase 1A1 OS=Mus musculus (Mouse) OX=10090 GN=Sult1a1 PE=1 SV=1	0.46035	1.50538	2.97e-14	17.2192	0.446671
P53026	60S ribosomal protein L10a OS=Mus musculus (Mouse) OX=10090 GN=Rpl10a PE=1 SV=3	0.118414	5.85234	6.79e-16	20.6547	0.104735
P53395	Lipoamide acyltransferase component of branched-chain alpha-keto acid dehydrogenase complex, mitochondrial OS=Mus musculus (Mouse) OX=10090 GN=Dbt PE=1 SV=2	0.218079	3.17774	3.17e-15	19.1872	0.2044
P53657	Pyruvate kinase PKLR OS=Mus musculus (Mouse) OX=10090 GN=Pklr PE=1 SV=1	0.278748	2.48612	2.49e-17	24.1574	0.265069
P53702	Cytochrome c-type heme lyase OS=Mus musculus (Mouse) OX=10090 GN=Hccs PE=1 SV=2	0.380557	1.82102	0.00664732	3.18255	0.366878
P53798	Squalene synthase OS=Mus musculus (Mouse) OX=10090 GN=Fdft1 PE=1 SV=2	1.07488	0.644722	1.02e-07	7.73855	1.0612
P53808	Phosphatidylcholine transfer protein OS=Mus musculus (Mouse) OX=10090 GN=Pctp PE=1 SV=2	0.403723	1.71652	8.19e-17	22.8365	0.390044
P53810	Phosphatidylinositol transfer protein alpha isoform OS=Mus musculus (Mouse) OX=10090 GN=Pitpna PE=1 SV=2	0.277021	2.50161	3.78e-11	12.0318	0.263342
P53811	Phosphatidylinositol transfer protein beta isoform OS=Mus musculus (Mouse) OX=10090 GN=Pitpnb PE=1 SV=2	0.386599	1.79256	2.33e-12	13.8754	0.37292
P53986	Monocarboxylate transporter 1 OS=Mus musculus (Mouse) OX=10090 GN=Slc16a1 PE=1 SV=1	0.296947	2.33375	1.58e-11	12.5865	0.283268
P53994	Ras-related protein Rab-2A OS=Mus musculus (Mouse) OX=10090 GN=Rab2a PE=1 SV=1	0.423008	1.63827	6.7e-18	25.6948	0.409329
P54071	Isocitrate dehydrogenase [NADP], mitochondrial OS=Mus musculus (Mouse) OX=10090 GN=Idh2 PE=1 SV=3	0.173884	3.98542	9.12e-16	20.3661	0.160205
P54116	Erythrocyte band 7 integral membrane protein OS=Mus musculus (Mouse) OX=10090 GN=Stom PE=1 SV=3	0.145931	4.74882	2.38e-12	13.8619	0.132252
P54726	UV excision repair protein RAD23 homolog A OS=Mus musculus (Mouse) OX=10090 GN=Rad23a PE=1 SV=2	0.198452	3.49204	7.08e-08	7.91237	0.184773
P54728	UV excision repair protein RAD23 homolog B OS=Mus musculus (Mouse) OX=10090 GN=Rad23b PE=1 SV=2	0.487715	1.42091	1.31e-15	20.0172	0.474036
P54775	26S proteasome regulatory subunit 6B OS=Mus musculus (Mouse) OX=10090 GN=Psmc4 PE=1 SV=2	0.289793	2.39136	1.19e-19	31.0153	0.276114
P54797	Transport and Golgi organization 2 homolog OS=Mus musculus (Mouse) OX=10090 GN=Tango2 PE=1 SV=1	0.423252	1.63732	0.000631	4.37839	0.409573
P54822	Adenylosuccinate lyase OS=Mus musculus (Mouse) OX=10090 GN=Adsl PE=1 SV=2	0.21385	3.24059	1.24e-05	6.57227	0.200171
P54823	Probable ATP-dependent RNA helicase DDX6 OS=Mus musculus (Mouse) OX=10090 GN=Ddx6 PE=1 SV=1	0.682657	1.01515	1.39e-17	24.8282	0.668978
P54869	Hydroxymethylglutaryl-CoA synthase, mitochondrial OS=Mus musculus (Mouse) OX=10090 GN=Hmgcs2 PE=1 SV=2	0.277587	2.49651	8.58e-15	18.2874	0.263908
P55050	Fatty acid-binding protein, intestinal OS=Mus musculus (Mouse) OX=10090 GN=Fabp2 PE=1 SV=2	0.244968	2.82894	3.7e-18	26.419	0.231289
P55096	ATP-binding cassette sub-family D member 3 OS=Mus musculus (Mouse) OX=10090 GN=Abcd3 PE=1 SV=2	0.409759	1.69124	2.47e-11	12.3008	0.39608
P55258	Ras-related protein Rab-8A OS=Mus musculus (Mouse) OX=10090 GN=Rab8a PE=1 SV=2	0.496162	1.39672	1.5e-08	8.67373	0.482483
P55264	Adenosine kinase OS=Mus musculus (Mouse) OX=10090 GN=Adk PE=1 SV=2	0.298069	2.32496	6.85e-22	39.3647	0.28439
P55302	Alpha-2-macroglobulin receptor-associated protein OS=Mus musculus (Mouse) OX=10090 GN=Lrpap1 PE=1 SV=1	0.495782	1.39779	9.84e-18	25.2344	0.482103
P56135	ATP synthase subunit f, mitochondrial OS=Mus musculus (Mouse) OX=10090 GN=Atp5mf PE=1 SV=3	0.00836848	82.8107	0.00482254	3.13425	-0.0053106
P56376	Acylphosphatase-1 OS=Mus musculus (Mouse) OX=10090 GN=Acyp1 PE=1 SV=2	0.248831	2.78503	2.09e-05	6.25949	0.235152
P56379	ATP synthase subunit ATP5MPL, mitochondrial OS=Mus musculus (Mouse) OX=10090 GN=Atp5mpl PE=1 SV=1	0.168586	4.11067	1.03e-13	16.2046	0.154907
P56380	Bis(5'-nucleosyl)-tetraphosphatase [asymmetrical] OS=Mus musculus (Mouse) OX=10090 GN=Nudt2 PE=1 SV=3	0.189821	3.65081	8.79e-07	8.30865	0.176142
P56382	ATP synthase subunit epsilon, mitochondrial OS=Mus musculus (Mouse) OX=10090 GN=Atp5f1e PE=1 SV=2	0.164126	4.22236	1.23e-08	8.77383	0.150447
P56395	Cytochrome b5 OS=Mus musculus (Mouse) OX=10090 GN=Cyb5a PE=1 SV=2	0.385253	1.79882	9.68e-14	16.2529	0.371573
P56399	Ubiquitin carboxyl-terminal hydrolase 5 OS=Mus musculus (Mouse) OX=10090 GN=Usp5 PE=1 SV=1	0.272976	2.53868	6.76e-15	18.4987	0.259297
P56480	ATP synthase subunit beta, mitochondrial OS=Mus musculus (Mouse) OX=10090 GN=Atp5f1b PE=1 SV=2	0.14637	4.73458	8.11e-21	35.1203	0.132691
P56593	Cytochrome P450 2A12 OS=Mus musculus (Mouse) OX=10090 GN=Cyp2a12 PE=1 SV=2	0.613754	1.12912	2.43e-20	33.3831	0.600075
P56654	Cytochrome P450 2C37 OS=Mus musculus (Mouse) OX=10090 GN=Cyp2c37 PE=1 SV=2	0.644107	1.07591	1.16e-08	8.803	0.630428
P56959	RNA-binding protein FUS OS=Mus musculus (Mouse) OX=10090 GN=Fus PE=1 SV=1	0.402475	1.72185	1.52e-14	17.7887	0.388796
P57716	Nicastrin OS=Mus musculus (Mouse) OX=10090 GN=Ncstn PE=1 SV=3	0.604291	1.1468	4.27e-11	11.9557	0.590612
P57759	Endoplasmic reticulum resident protein 29 OS=Mus musculus (Mouse) OX=10090 GN=Erp29 PE=1 SV=2	0.31113	2.22737	5.04e-19	28.9971	0.29745
P57776	Elongation factor 1-delta OS=Mus musculus (Mouse) OX=10090 GN=Eef1d PE=1 SV=3	0.225872	3.06811	7.72e-19	28.4258	0.212193
P57780	Alpha-actinin-4 OS=Mus musculus (Mouse) OX=10090 GN=Actn4 PE=1 SV=1	0.205066	3.3794	5.36e-11	11.814	0.191387
P57784	U2 small nuclear ribonucleoprotein A' OS=Mus musculus (Mouse) OX=10090 GN=Snrpa1 PE=1 SV=2	0.228763	3.02933	1.96e-17	24.4276	0.215084
P58044	Isopentenyl-diphosphate Delta-isomerase 1 OS=Mus musculus (Mouse) OX=10090 GN=Idi1 PE=1 SV=1	0.724334	0.956741	4.62e-12	13.4042	0.710655
P58137	Acyl-coenzyme A thioesterase 8 OS=Mus musculus (Mouse) OX=10090 GN=Acot8 PE=1 SV=1	0.413485	1.676	3.07e-11	12.1619	0.399806
P58252	Elongation factor 2 OS=Mus musculus (Mouse) OX=10090 GN=Eef2 PE=1 SV=2	0.344472	2.01178	6.08e-21	35.5925	0.330793
P58281	Dynamin-like 120 kDa protein, mitochondrial OS=Mus musculus (Mouse) OX=10090 GN=Opa1 PE=1 SV=1	0.223558	3.09987	3.92e-14	16.9877	0.209879
P58321	Ubiquitin carboxyl-terminal hydrolase isozyme L4 OS=Mus musculus (Mouse) OX=10090 GN=Uchl4 PE=2 SV=1	0.183683	3.77281	1.28e-10	11.2844	0.170004
P58389	Serine/threonine-protein phosphatase 2A activator OS=Mus musculus (Mouse) OX=10090 GN=Ptpa PE=1 SV=1	0.182551	3.7962	1.24e-11	12.7474	0.168872
P58710	L-gulonolactone oxidase OS=Mus musculus (Mouse) OX=10090 GN=Gulo PE=1 SV=3	0.506738	1.36757	7.09e-18	25.6255	0.493059
P58735	Sulfate anion transporter 1 OS=Mus musculus (Mouse) OX=10090 GN=Slc26a1 PE=1 SV=1	0.575961	1.20321	1.3e-13	16.0174	0.562282
P58771	Tropomyosin alpha-1 chain OS=Mus musculus (Mouse) OX=10090 GN=Tpm1 PE=1 SV=1	0.0942154	7.35549	1.55e-05	5.50869	0.0805363
P59017	Bcl-2-like protein 13 OS=Mus musculus (Mouse) OX=10090 GN=Bcl2l13 PE=1 SV=2	0.266921	2.59627	2.28e-13	15.5808	0.253242
P59242	Cingulin OS=Mus musculus (Mouse) OX=10090 GN=Cgn PE=1 SV=1	0.263809	2.6269	1.12e-06	6.64055	0.25013
P59325	Eukaryotic translation initiation factor 5 OS=Mus musculus (Mouse) OX=10090 GN=Eif5 PE=1 SV=1	0.365811	1.89442	2.65e-15	19.3519	0.352132
P59708	Splicing factor 3B subunit 6 OS=Mus musculus (Mouse) OX=10090 GN=Sf3b6 PE=1 SV=1	0.665727	1.04097	4.84e-06	7.16184	0.652048
P59999	Actin-related protein 2/3 complex subunit 4 OS=Mus musculus (Mouse) OX=10090 GN=Arpc4 PE=1 SV=3	0.167915	4.1271	3.49e-13	15.2561	0.154236
P60122	RuvB-like 1 OS=Mus musculus (Mouse) OX=10090 GN=Ruvbl1 PE=1 SV=1	0.264234	2.62267	7.56e-18	25.5492	0.250555
P60229	Eukaryotic translation initiation factor 3 subunit E OS=Mus musculus (Mouse) OX=10090 GN=Eif3e PE=1 SV=1	0.312491	2.21767	5e-18	26.0498	0.298812
P60335	Poly(rC)-binding protein 1 OS=Mus musculus (Mouse) OX=10090 GN=Pcbp1 PE=1 SV=1	0.504287	1.37422	6.74e-17	23.0477	0.490608
P60670	Nuclear protein localization protein 4 homolog OS=Mus musculus (Mouse) OX=10090 GN=Nploc4 PE=1 SV=3	0.308362	2.24736	4.36e-08	10.6292	0.294683
P60710	Actin, cytoplasmic 1 OS=Mus musculus (Mouse) OX=10090 GN=Actb PE=1 SV=1	0.189793	3.65135	9.5e-14	16.2675	0.176114
P60766	Cell division control protein 42 homolog OS=Mus musculus (Mouse) OX=10090 GN=Cdc42 PE=1 SV=2	0.430532	1.60964	1.99e-11	12.4384	0.416852
P60843	Eukaryotic initiation factor 4A-I OS=Mus musculus (Mouse) OX=10090 GN=Eif4a1 PE=1 SV=1	0.407688	1.69983	5.22e-18	25.9954	0.394009
P60867	40S ribosomal protein S20 OS=Mus musculus (Mouse) OX=10090 GN=Rps20 PE=1 SV=1	0.0547555	12.6563	5.51e-06	5.94745	0.0410764
P61027	Ras-related protein Rab-10 OS=Mus musculus (Mouse) OX=10090 GN=Rab10 PE=1 SV=1	0.308902	2.24343	1.91e-06	6.40663	0.295223
P61028	Ras-related protein Rab-8B OS=Mus musculus (Mouse) OX=10090 GN=Rab8b PE=1 SV=1	0.375419	1.84594	7.66e-11	17.2904	0.36174
P61087	Ubiquitin-conjugating enzyme E2 K OS=Mus musculus (Mouse) OX=10090 GN=Ube2k PE=1 SV=3	0.514203	1.34772	4.71e-11	11.8943	0.500524
P61089	Ubiquitin-conjugating enzyme E2 N OS=Mus musculus (Mouse) OX=10090 GN=Ube2n PE=1 SV=1	0.254875	2.71898	1.62e-17	24.653	0.241196
P61161	Actin-related protein 2 OS=Mus musculus (Mouse) OX=10090 GN=Actr2 PE=1 SV=1	0.203978	3.39742	1.47e-15	19.9033	0.190299
P61164	Alpha-centractin OS=Mus musculus (Mouse) OX=10090 GN=Actr1a PE=1 SV=1	0.33295	2.0814	4.13e-11	11.976	0.319271
P61202	COP9 signalosome complex subunit 2 OS=Mus musculus (Mouse) OX=10090 GN=Cops2 PE=1 SV=1	0.288905	2.39871	3.28e-21	36.6231	0.275226
P61211	ADP-ribosylation factor-like protein 1 OS=Mus musculus (Mouse) OX=10090 GN=Arl1 PE=1 SV=1	0.553099	1.25294	3.47e-17	23.7808	0.53942
P61222	ATP-binding cassette sub-family E member 1 OS=Mus musculus (Mouse) OX=10090 GN=Abce1 PE=1 SV=1	0.319035	2.17217	9.36e-19	28.1718	0.305356
P61255	60S ribosomal protein L26 OS=Mus musculus (Mouse) OX=10090 GN=Rpl26 PE=1 SV=1	0.155064	4.46912	9.05e-20	31.4085	0.141385
P61290	Proteasome activator complex subunit 3 OS=Mus musculus (Mouse) OX=10090 GN=Psme3 PE=1 SV=1	0.636267	1.08916	4.84e-12	13.3724	0.622588
P61358	60S ribosomal protein L27 OS=Mus musculus (Mouse) OX=10090 GN=Rpl27 PE=1 SV=2	0.14904	4.64976	3.42e-18	26.5168	0.135361
P61458	Pterin-4-alpha-carbinolamine dehydratase OS=Mus musculus (Mouse) OX=10090 GN=Pcbd1 PE=1 SV=2	0.309537	2.23883	1.22e-16	22.4083	0.295858
P61514	60S ribosomal protein L37a OS=Mus musculus (Mouse) OX=10090 GN=Rpl37a PE=1 SV=2	0.118813	5.8327	4.71e-08	10.5652	0.105134
P61620	Protein transport protein Sec61 subunit alpha isoform 1 OS=Mus musculus (Mouse) OX=10090 GN=Sec61a1 PE=1 SV=2	0.311379	2.22558	4.52e-18	26.1722	0.2977
P61750	ADP-ribosylation factor 4 OS=Mus musculus (Mouse) OX=10090 GN=Arf4 PE=1 SV=2	0.5239	1.32277	3e-13	25.9966	0.510221
P61759	Prefoldin subunit 3 OS=Mus musculus (Mouse) OX=10090 GN=Vbp1 PE=1 SV=2	0.295605	2.34435	9.3e-17	22.7	0.281926
P61804	Dolichyl-diphosphooligosaccharide--protein glycosyltransferase subunit DAD1 OS=Mus musculus (Mouse) OX=10090 GN=Dad1 PE=1 SV=3	0.211644	3.27436	2.59e-07	7.30376	0.197965
P61922	4-aminobutyrate aminotransferase, mitochondrial OS=Mus musculus (Mouse) OX=10090 GN=Abat PE=1 SV=1	0.265957	2.60568	1.11e-16	22.515	0.252278
P61924	Coatomer subunit zeta-1 OS=Mus musculus (Mouse) OX=10090 GN=Copz1 PE=1 SV=1	0.324958	2.13258	5.41e-13	14.9288	0.311279
P61957	Small ubiquitin-related modifier 2 OS=Mus musculus (Mouse) OX=10090 GN=Sumo2 PE=1 SV=1	0.516917	1.34064	5.78e-08	10.3937	0.503238
P61961	Ubiquitin-fold modifier 1 OS=Mus musculus (Mouse) OX=10090 GN=Ufm1 PE=1 SV=1	0.325324	2.13018	2.23e-12	22.4552	0.311645
P61963	DDB1- and CUL4-associated factor 7 OS=Mus musculus (Mouse) OX=10090 GN=Dcaf7 PE=1 SV=1	0.888722	0.779772	1.55e-06	6.49828	0.875043
P61979	Heterogeneous nuclear ribonucleoprotein K OS=Mus musculus (Mouse) OX=10090 GN=Hnrnpk PE=1 SV=1	0.486332	1.42495	6.77e-11	17.4502	0.472653
P61982	14-3-3 protein gamma OS=Mus musculus (Mouse) OX=10090 GN=Ywhag PE=1 SV=2	0.26051	2.66017	4.19e-18	26.2656	0.246831
P62075	Mitochondrial import inner membrane translocase subunit Tim13 OS=Mus musculus (Mouse) OX=10090 GN=Timm13 PE=1 SV=1	0.0900185	7.69842	8.57e-05	4.79952	0.0763395
P62082	40S ribosomal protein S7 OS=Mus musculus (Mouse) OX=10090 GN=Rps7 PE=2 SV=1	0.15641	4.43066	1.48e-22	42.2401	0.142731
P62192	26S proteasome regulatory subunit 4 OS=Mus musculus (Mouse) OX=10090 GN=Psmc1 PE=1 SV=1	0.354812	1.95315	5.97e-24	48.9506	0.341133
P62196	26S proteasome regulatory subunit 8 OS=Mus musculus (Mouse) OX=10090 GN=Psmc5 PE=1 SV=1	0.311318	2.22602	1.94e-16	21.9211	0.297639
P62242	40S ribosomal protein S8 OS=Mus musculus (Mouse) OX=10090 GN=Rps8 PE=1 SV=2	0.125718	5.51232	4.09e-18	26.294	0.112039
P62245	40S ribosomal protein S15a OS=Mus musculus (Mouse) OX=10090 GN=Rps15a PE=1 SV=2	0.132847	5.21655	3.6e-17	23.7398	0.119167
P62259	14-3-3 protein epsilon OS=Mus musculus (Mouse) OX=10090 GN=Ywhae PE=1 SV=1	0.23809	2.91067	5.77e-10	10.4116	0.224411
P62264	40S ribosomal protein S14 OS=Mus musculus (Mouse) OX=10090 GN=Rps14 PE=1 SV=3	0.168049	4.12379	1.54e-16	22.1644	0.15437
P62267	40S ribosomal protein S23 OS=Mus musculus (Mouse) OX=10090 GN=Rps23 PE=1 SV=3	0.131133	5.28472	9.49e-12	12.9206	0.117454
P62270	40S ribosomal protein S18 OS=Mus musculus (Mouse) OX=10090 GN=Rps18 PE=1 SV=3	0.162514	4.26425	1.11e-13	16.1414	0.148835
P62281	40S ribosomal protein S11 OS=Mus musculus (Mouse) OX=10090 GN=Rps11 PE=1 SV=3	0.140974	4.9158	6.16e-17	23.1472	0.127295
P62301	40S ribosomal protein S13 OS=Mus musculus (Mouse) OX=10090 GN=Rps13 PE=1 SV=2	0.146923	4.71674	2.72e-20	33.2074	0.133244
P62317	Small nuclear ribonucleoprotein Sm D2 OS=Mus musculus (Mouse) OX=10090 GN=Snrpd2 PE=1 SV=1	0.169533	4.08771	1.92e-14	17.5883	0.155854
P62320	Small nuclear ribonucleoprotein Sm D3 OS=Mus musculus (Mouse) OX=10090 GN=Snrpd3 PE=1 SV=1	0.29869	2.32013	0.000488	4.51222	0.285011
P62331	ADP-ribosylation factor 6 OS=Mus musculus (Mouse) OX=10090 GN=Arf6 PE=1 SV=2	0.117428	5.90148	3.79e-12	13.5384	0.103749
P62334	26S proteasome regulatory subunit 10B OS=Mus musculus (Mouse) OX=10090 GN=Psmc6 PE=1 SV=1	0.340816	2.03336	7.55e-22	39.1872	0.327137
P62702	40S ribosomal protein S4, X isoform OS=Mus musculus (Mouse) OX=10090 GN=Rps4x PE=1 SV=2	0.142731	4.85529	8.25e-21	35.0924	0.129052
P62715	Serine/threonine-protein phosphatase 2A catalytic subunit beta isoform OS=Mus musculus (Mouse) OX=10090 GN=Ppp2cb PE=1 SV=1	0.479542	1.44513	2.12e-07	7.39648	0.465863
P62717	60S ribosomal protein L18a OS=Mus musculus (Mouse) OX=10090 GN=Rpl18a PE=1 SV=1	0.159906	4.33379	5.98e-20	32.0185	0.146227
P62743	AP-2 complex subunit sigma OS=Mus musculus (Mouse) OX=10090 GN=Ap2s1 PE=1 SV=1	0.186667	3.7125	4.02e-21	36.2802	0.172988
P62748	Hippocalcin-like protein 1 OS=Mus musculus (Mouse) OX=10090 GN=Hpcal1 PE=1 SV=2	0.318306	2.17715	4.17e-08	10.6686	0.304627
P62751	60S ribosomal protein L23a OS=Mus musculus (Mouse) OX=10090 GN=Rpl23a PE=1 SV=1	0.127683	5.4275	1.4e-15	19.9503	0.114004
P62754	40S ribosomal protein S6 OS=Mus musculus (Mouse) OX=10090 GN=Rps6 PE=1 SV=1	0.133992	5.17196	3.79e-19	29.3852	0.120313
P62806	Histone H4 OS=Mus musculus (Mouse) OX=10090 GN=H4c9 PE=1 SV=2	0.0456627	15.1765	8.73e-06	5.75122	0.0319837
P62814	V-type proton ATPase subunit B, brain isoform OS=Mus musculus (Mouse) OX=10090 GN=Atp6v1b2 PE=1 SV=1	0.337903	2.05088	8.84e-18	25.3625	0.324224
P62821	Ras-related protein Rab-1A OS=Mus musculus (Mouse) OX=10090 GN=Rab1A PE=1 SV=3	0.442813	1.56499	4.26e-16	21.1182	0.429134
P62827	GTP-binding nuclear protein Ran OS=Mus musculus (Mouse) OX=10090 GN=Ran PE=1 SV=3	0.217835	3.1813	4.4e-17	23.5157	0.204156
P62830	60S ribosomal protein L23 OS=Mus musculus (Mouse) OX=10090 GN=Rpl23 PE=1 SV=1	0.153542	4.51341	2.91e-18	26.7156	0.139863
P62835	Ras-related protein Rap-1A OS=Mus musculus (Mouse) OX=10090 GN=Rap1a PE=1 SV=1	0.329503	2.10317	2.51e-14	31.1252	0.315824
P62843	40S ribosomal protein S15 OS=Mus musculus (Mouse) OX=10090 GN=Rps15 PE=1 SV=2	0.134817	5.14031	6.11e-16	20.7588	0.121138
P62849	40S ribosomal protein S24 OS=Mus musculus (Mouse) OX=10090 GN=Rps24 PE=1 SV=1	0.144362	4.80045	1.09e-20	34.6382	0.130682
P62852	40S ribosomal protein S25 OS=Mus musculus (Mouse) OX=10090 GN=Rps25 PE=1 SV=1	0.152443	4.54596	3.1e-15	19.2069	0.138764
P62855	40S ribosomal protein S26 OS=Mus musculus (Mouse) OX=10090 GN=Rps26 PE=1 SV=3	0.135248	5.12391	1.02e-14	18.1311	0.121569
P62858	40S ribosomal protein S28 OS=Mus musculus (Mouse) OX=10090 GN=Rps28 PE=1 SV=1	0.141385	4.9015	6.72e-15	18.5039	0.127706
P62869	Elongin-B OS=Mus musculus (Mouse) OX=10090 GN=Elob PE=1 SV=1	0.456046	1.51958	9.2e-14	16.2931	0.442367
P62874	Guanine nucleotide-binding protein G(I)/G(S)/G(T) subunit beta-1 OS=Mus musculus (Mouse) OX=10090 GN=Gnb1 PE=1 SV=3	0.26756	2.59007	1.99e-16	21.8969	0.253881
P62889	60S ribosomal protein L30 OS=Mus musculus (Mouse) OX=10090 GN=Rpl30 PE=1 SV=2	0.137833	5.02781	4.82e-15	18.8038	0.124154
P62897	Cytochrome c, somatic OS=Mus musculus (Mouse) OX=10090 GN=Cycs PE=1 SV=2	0.180627	3.83664	8.99e-19	28.2255	0.166948
P62900	60S ribosomal protein L31 OS=Mus musculus (Mouse) OX=10090 GN=Rpl31 PE=1 SV=1	0.152932	4.53142	4.62e-12	21.2842	0.139253
P62908	40S ribosomal protein S3 OS=Mus musculus (Mouse) OX=10090 GN=Rps3 PE=1 SV=1	0.145016	4.77879	1.42e-23	47.0504	0.131337
P62911	60S ribosomal protein L32 OS=Mus musculus (Mouse) OX=10090 GN=Rpl32 PE=1 SV=2	0.136614	5.07269	6.99e-14	16.5137	0.122935
P62918	60S ribosomal protein L8 OS=Mus musculus (Mouse) OX=10090 GN=Rpl8 PE=1 SV=2	0.139237	4.97712	4.78e-17	23.4246	0.125558
P62960	Y-box-binding protein 1 OS=Mus musculus (Mouse) OX=10090 GN=Ybx1 PE=1 SV=3	0.434474	1.59503	7.18e-14	28.8408	0.420794
P62962	Profilin-1 OS=Mus musculus (Mouse) OX=10090 GN=Pfn1 PE=1 SV=2	0.301831	2.29599	3.86e-19	29.3579	0.288152
P62984	Ubiquitin-60S ribosomal protein L40 OS=Mus musculus (Mouse) OX=10090 GN=Uba52 PE=1 SV=2	0.927055	0.747528	9.76e-10	10.1172	0.913376
P62996	Transformer-2 protein homolog beta OS=Mus musculus (Mouse) OX=10090 GN=Tra2b PE=1 SV=1	0.196576	3.52535	1.02e-08	8.87242	0.182897
P63005	Platelet-activating factor acetylhydrolase IB subunit alpha OS=Mus musculus (Mouse) OX=10090 GN=Pafah1b1 PE=1 SV=2	0.463161	1.49624	9.52e-10	14.3046	0.449482
P63017	Heat shock cognate 71 kDa protein OS=Mus musculus (Mouse) OX=10090 GN=Hspa8 PE=1 SV=1	0.409746	1.69129	1.78e-24	51.7454	0.396066
P63028	Translationally-controlled tumor protein OS=Mus musculus (Mouse) OX=10090 GN=Tpt1 PE=1 SV=1	0.583972	1.1867	1.59e-07	9.57594	0.570293
P63037	DnaJ homolog subfamily A member 1 OS=Mus musculus (Mouse) OX=10090 GN=Dnaja1 PE=1 SV=1	0.832682	0.83225	1.12e-20	34.6003	0.819003
P63038	60 kDa heat shock protein, mitochondrial OS=Mus musculus (Mouse) OX=10090 GN=Hspd1 PE=1 SV=1	0.153763	4.50695	1.84e-17	24.5023	0.140084
P63073	Eukaryotic translation initiation factor 4E OS=Mus musculus (Mouse) OX=10090 GN=Eif4e PE=1 SV=1	0.304906	2.27283	4.7e-14	29.7399	0.291227
P63085	Mitogen-activated protein kinase 1 OS=Mus musculus (Mouse) OX=10090 GN=Mapk1 PE=1 SV=3	0.414417	1.67223	1.74e-06	7.83554	0.400738
P63101	14-3-3 protein zeta/delta OS=Mus musculus (Mouse) OX=10090 GN=Ywhaz PE=1 SV=1	0.223501	3.10066	4.89e-07	7.01211	0.209822
P63158	High mobility group protein B1 OS=Mus musculus (Mouse) OX=10090 GN=Hmgb1 PE=1 SV=2	0.229802	3.01564	7.96e-16	20.4985	0.216123
P63242	Eukaryotic translation initiation factor 5A-1 OS=Mus musculus (Mouse) OX=10090 GN=Eif5a PE=1 SV=2	0.3507	1.97605	1.46e-20	34.178	0.337021
P63276	40S ribosomal protein S17 OS=Mus musculus (Mouse) OX=10090 GN=Rps17 PE=1 SV=2	0.168188	4.12039	5.54e-21	35.7455	0.154509
P63321	Ras-related protein Ral-A OS=Mus musculus (Mouse) OX=10090 GN=Rala PE=1 SV=1	0.286788	2.41642	5.28e-08	8.05418	0.273109
P63323	40S ribosomal protein S12 OS=Mus musculus (Mouse) OX=10090 GN=Rps12 PE=1 SV=2	0.120946	5.72981	1.45e-11	12.6431	0.107267
P63325	40S ribosomal protein S10 OS=Mus musculus (Mouse) OX=10090 GN=Rps10 PE=1 SV=1	0.137476	5.04087	1.96e-14	17.5689	0.123797
P67778	Prohibitin OS=Mus musculus (Mouse) OX=10090 GN=Phb PE=1 SV=1	0.137884	5.02596	7.29e-13	14.7083	0.124205
P67984	60S ribosomal protein L22 OS=Mus musculus (Mouse) OX=10090 GN=Rpl22 PE=1 SV=2	0.123199	5.62506	3.61e-09	12.9193	0.10952
P68037	Ubiquitin-conjugating enzyme E2 L3 OS=Mus musculus (Mouse) OX=10090 GN=Ube2l3 PE=1 SV=1	0.342722	2.02205	5.17e-18	26.0079	0.329043
P68040	Receptor of activated protein C kinase 1 OS=Mus musculus (Mouse) OX=10090 GN=Rack1 PE=1 SV=3	0.159775	4.33735	4.77e-17	23.4287	0.146096
P68254	14-3-3 protein theta OS=Mus musculus (Mouse) OX=10090 GN=Ywhaq PE=1 SV=1	0.338936	2.04464	3.41e-08	10.841	0.325256
P68368	Tubulin alpha-4A chain OS=Mus musculus (Mouse) OX=10090 GN=Tuba4a PE=1 SV=1	0.304003	2.27958	2.25e-13	15.5919	0.290324
P68369	Tubulin alpha-1A chain OS=Mus musculus (Mouse) OX=10090 GN=Tuba1a PE=1 SV=1	0.249222	2.78065	6.38e-19	28.6808	0.235543
P68372	Tubulin beta-4B chain OS=Mus musculus (Mouse) OX=10090 GN=Tubb4b PE=1 SV=1	0.183142	3.78395	3.6e-16	21.2873	0.169463
P68433	Histone H3.1 OS=Mus musculus (Mouse) OX=10090 GN=H3c11 PE=1 SV=2	0.0700902	9.88726	0.000276	4.32066	0.0564112
P68510	14-3-3 protein eta OS=Mus musculus (Mouse) OX=10090 GN=Ywhah PE=1 SV=2	0.368976	1.87817	5.36e-13	14.9356	0.355297
P70122	Ribosome maturation protein SBDS OS=Mus musculus (Mouse) OX=10090 GN=Sbds PE=1 SV=4	0.353763	1.95894	9.05e-06	5.73593	0.340084
P70168	Importin subunit beta-1 OS=Mus musculus (Mouse) OX=10090 GN=Kpnb1 PE=1 SV=2	0.355234	1.95083	1.74e-17	24.5674	0.341555
P70194	C-type lectin domain family 4 member F OS=Mus musculus (Mouse) OX=10090 GN=Clec4f PE=1 SV=1	1.02822	0.673983	0.000225	4.40395	1.01454
P70195	Proteasome subunit beta type-7 OS=Mus musculus (Mouse) OX=10090 GN=Psmb7 PE=1 SV=1	0.275374	2.51657	5.86e-18	25.855	0.261695
P70266	6-phosphofructo-2-kinase/fructose-2,6-bisphosphatase 1 OS=Mus musculus (Mouse) OX=10090 GN=Pfkfb1 PE=1 SV=2	0.365968	1.89361	7.26e-17	22.967	0.352289
P70290	55 kDa erythrocyte membrane protein OS=Mus musculus (Mouse) OX=10090 GN=Mpp1 PE=1 SV=1	0.208363	3.32592	6.56e-11	11.6905	0.194684
P70296	Phosphatidylethanolamine-binding protein 1 OS=Mus musculus (Mouse) OX=10090 GN=Pebp1 PE=1 SV=3	0.23038	3.00807	1.01e-20	34.7593	0.216701
P70333	Heterogeneous nuclear ribonucleoprotein H2 OS=Mus musculus (Mouse) OX=10090 GN=Hnrnph2 PE=1 SV=1	0.256135	2.7056	2.3e-12	22.402	0.242456
P70362	Ubiquitin recognition factor in ER-associated degradation protein 1 OS=Mus musculus (Mouse) OX=10090 GN=Ufd1 PE=1 SV=2	0.487173	1.42249	8.45e-10	14.4352	0.473494
P70372	ELAV-like protein 1 OS=Mus musculus (Mouse) OX=10090 GN=Elavl1 PE=1 SV=2	0.426807	1.62369	2.67e-12	13.781	0.413128
P70398	Probable ubiquitin carboxyl-terminal hydrolase FAF-X OS=Mus musculus (Mouse) OX=10090 GN=Usp9x PE=1 SV=2	0.450512	1.53825	5.11e-09	9.2269	0.436833
P70404	Isocitrate dehydrogenase [NAD] subunit gamma 1, mitochondrial OS=Mus musculus (Mouse) OX=10090 GN=Idh3g PE=1 SV=1	0.2974	2.3302	3.71e-10	15.361	0.283721
P70441	Na(+)/H(+) exchange regulatory cofactor NHE-RF1 OS=Mus musculus (Mouse) OX=10090 GN=Slc9a3r1 PE=1 SV=3	0.581316	1.19212	9.33e-17	22.6965	0.567637
P70452	Syntaxin-4 OS=Mus musculus (Mouse) OX=10090 GN=Stx4 PE=1 SV=1	0.109883	6.3067	0.000936	3.81921	0.0962041
P70460	Vasodilator-stimulated phosphoprotein OS=Mus musculus (Mouse) OX=10090 GN=Vasp PE=1 SV=4	0.497767	1.39222	4.8e-11	17.9027	0.484088
P70670	Nascent polypeptide-associated complex subunit alpha, muscle-specific form OS=Mus musculus (Mouse) OX=10090 GN=Naca PE=1 SV=2	0.363784	1.90498	3.28e-21	36.6229	0.350105
P70671	Interferon regulatory factor 3 OS=Mus musculus (Mouse) OX=10090 GN=Irf3 PE=1 SV=1	0.608449	1.13896	0.000116	5.28357	0.59477
P70677	Caspase-3 OS=Mus musculus (Mouse) OX=10090 GN=Casp3 PE=1 SV=1	0.446387	1.55246	3.08e-07	9.07044	0.432708
P70694	Estradiol 17 beta-dehydrogenase 5 OS=Mus musculus (Mouse) OX=10090 GN=Akr1c6 PE=1 SV=1	0.30725	2.25549	7.33e-19	28.4953	0.293571
P70697	Uroporphyrinogen decarboxylase OS=Mus musculus (Mouse) OX=10090 GN=Urod PE=1 SV=2	0.593717	1.16722	2.29e-16	21.7508	0.580038
P70699	Lysosomal alpha-glucosidase OS=Mus musculus (Mouse) OX=10090 GN=Gaa PE=1 SV=2	0.292259	2.37118	1.08e-06	6.65834	0.27858
P80313	T-complex protein 1 subunit eta OS=Mus musculus (Mouse) OX=10090 GN=Cct7 PE=1 SV=1	0.300419	2.30677	8.38e-20	31.52	0.28674
P80314	T-complex protein 1 subunit beta OS=Mus musculus (Mouse) OX=10090 GN=Cct2 PE=1 SV=4	0.293881	2.3581	4.35e-24	49.6657	0.280202
P80315	T-complex protein 1 subunit delta OS=Mus musculus (Mouse) OX=10090 GN=Cct4 PE=1 SV=3	0.152395	4.54739	0.00475427	3.14033	0.138716
P80316	T-complex protein 1 subunit epsilon OS=Mus musculus (Mouse) OX=10090 GN=Cct5 PE=1 SV=1	0.316529	2.18938	3.36e-21	36.5819	0.302849
P80317	T-complex protein 1 subunit zeta OS=Mus musculus (Mouse) OX=10090 GN=Cct6a PE=1 SV=3	0.317083	2.18555	1.42e-21	38.0695	0.303404
P80318	T-complex protein 1 subunit gamma OS=Mus musculus (Mouse) OX=10090 GN=Cct3 PE=1 SV=1	0.273143	2.53713	2.07e-15	19.5832	0.259464
P83940	Elongin-C OS=Mus musculus (Mouse) OX=10090 GN=Eloc PE=1 SV=1	0.316492	2.18963	0.000945	3.81545	0.302813
P84089	Enhancer of rudimentary homolog OS=Mus musculus (Mouse) OX=10090 GN=Erh PE=1 SV=1	0.299875	2.31096	1.75e-13	15.7875	0.286196
P84091	AP-2 complex subunit mu OS=Mus musculus (Mouse) OX=10090 GN=Ap2m1 PE=1 SV=1	0.244164	2.83826	1.6e-21	37.8565	0.230485
P84096	Rho-related GTP-binding protein RhoG OS=Mus musculus (Mouse) OX=10090 GN=Rhog PE=1 SV=1	0.360601	1.92179	1.96e-06	7.75582	0.346922
P84099	60S ribosomal protein L19 OS=Mus musculus (Mouse) OX=10090 GN=Rpl19 PE=1 SV=1	0.179729	3.8558	1.03e-21	38.6233	0.16605
P85094	Isochorismatase domain-containing protein 2A OS=Mus musculus (Mouse) OX=10090 GN=Isoc2a PE=1 SV=1	0.209728	3.30427	7.34e-13	14.7027	0.196049
P97290	Plasma protease C1 inhibitor OS=Mus musculus (Mouse) OX=10090 GN=Serping1 PE=1 SV=3	1.18555	0.584537	1.71e-10	11.1128	1.17188
P97315	Cysteine and glycine-rich protein 1 OS=Mus musculus (Mouse) OX=10090 GN=Csrp1 PE=1 SV=3	0.263501	2.62997	3.27e-13	15.3049	0.249822
P97328	Ketohexokinase OS=Mus musculus (Mouse) OX=10090 GN=Khk PE=1 SV=1	0.214217	3.23504	2.61e-20	33.2712	0.200538
P97351	40S ribosomal protein S3a OS=Mus musculus (Mouse) OX=10090 GN=Rps3a PE=1 SV=3	0.122937	5.63705	1.35e-14	17.8876	0.109257
P97364	Selenide, water dikinase 2 OS=Mus musculus (Mouse) OX=10090 GN=Sephs2 PE=1 SV=3	0.256748	2.69914	6.41e-15	18.5465	0.243069
P97371	Proteasome activator complex subunit 1 OS=Mus musculus (Mouse) OX=10090 GN=Psme1 PE=1 SV=2	0.27212	2.54667	8.5e-12	12.994	0.258441
P97372	Proteasome activator complex subunit 2 OS=Mus musculus (Mouse) OX=10090 GN=Psme2 PE=1 SV=4	0.327471	2.11622	8.85e-14	16.3244	0.313792
P97379	Ras GTPase-activating protein-binding protein 2 OS=Mus musculus (Mouse) OX=10090 GN=G3bp2 PE=1 SV=2	0.467686	1.48176	2.77e-15	19.3109	0.454007
P97384	Annexin A11 OS=Mus musculus (Mouse) OX=10090 GN=Anxa11 PE=1 SV=2	0.496294	1.39635	4.51e-12	21.3221	0.482615
P97429	Annexin A4 OS=Mus musculus (Mouse) OX=10090 GN=Anxa4 PE=1 SV=4	0.284563	2.43531	1.07e-12	14.4258	0.270884
P97449	Aminopeptidase N OS=Mus musculus (Mouse) OX=10090 GN=Anpep PE=1 SV=4	0.531446	1.30399	2.72e-13	15.4458	0.517767
P97461	40S ribosomal protein S5 OS=Mus musculus (Mouse) OX=10090 GN=Rps5 PE=1 SV=3	0.158686	4.3671	4.33e-16	21.1027	0.145007
P97478	5-demethoxyubiquinone hydroxylase, mitochondrial OS=Mus musculus (Mouse) OX=10090 GN=Coq7 PE=1 SV=3	0.0882838	7.84968	0.00350845	3.26928	0.0746047
P97494	Glutamate--cysteine ligase catalytic subunit OS=Mus musculus (Mouse) OX=10090 GN=Gclc PE=1 SV=4	0.283698	2.44274	1.41e-13	15.9547	0.270019
P97742	Carnitine O-palmitoyltransferase 1, liver isoform OS=Mus musculus (Mouse) OX=10090 GN=Cpt1a PE=1 SV=4	0.388431	1.7841	4.63e-21	36.0438	0.374752
P97792	Coxsackievirus and adenovirus receptor homolog OS=Mus musculus (Mouse) OX=10090 GN=Cxadr PE=1 SV=1	0.861685	0.804238	2.45e-06	7.60648	0.848006
P97807	Fumarate hydratase, mitochondrial OS=Mus musculus (Mouse) OX=10090 GN=Fh PE=1 SV=3	0.22002	3.14971	5.45e-19	28.8911	0.206341
P97821	Dipeptidyl peptidase 1 OS=Mus musculus (Mouse) OX=10090 GN=Ctsc PE=1 SV=1	0.526197	1.317	4.8e-11	17.9029	0.512518
P97822	Acidic leucine-rich nuclear phosphoprotein 32 family member E OS=Mus musculus (Mouse) OX=10090 GN=Anp32e PE=1 SV=2	0.473923	1.46226	5.56e-13	14.908	0.460243
P97823	Acyl-protein thioesterase 1 OS=Mus musculus (Mouse) OX=10090 GN=Lypla1 PE=1 SV=1	0.31233	2.21881	5.41e-20	32.1661	0.298651
P97872	Dimethylaniline monooxygenase [N-oxide-forming] 5 OS=Mus musculus (Mouse) OX=10090 GN=Fmo5 PE=1 SV=4	0.370517	1.87036	7.23e-08	7.90277	0.356838
P99024	Tubulin beta-5 chain OS=Mus musculus (Mouse) OX=10090 GN=Tubb5 PE=1 SV=1	0.279064	2.4833	2.83e-11	12.2144	0.265385
P99025	GTP cyclohydrolase 1 feedback regulatory protein OS=Mus musculus (Mouse) OX=10090 GN=Gchfr PE=1 SV=3	0.299053	2.31732	5.22e-13	14.9552	0.285374
P99026	Proteasome subunit beta type-4 OS=Mus musculus (Mouse) OX=10090 GN=Psmb4 PE=1 SV=1	0.226152	3.06432	6.77e-06	5.85964	0.212473
P99027	60S acidic ribosomal protein P2 OS=Mus musculus (Mouse) OX=10090 GN=Rplp2 PE=1 SV=3	0.195875	3.53797	2.09e-07	7.40127	0.182196
P99029	Peroxiredoxin-5, mitochondrial OS=Mus musculus (Mouse) OX=10090 GN=Prdx5 PE=1 SV=2	0.178778	3.87632	1.66e-15	19.7923	0.165099
Q00519	Xanthine dehydrogenase/oxidase OS=Mus musculus (Mouse) OX=10090 GN=Xdh PE=1 SV=5	0.338356	2.04814	1.07e-18	27.9912	0.324677
Q00612	Glucose-6-phosphate 1-dehydrogenase X OS=Mus musculus (Mouse) OX=10090 GN=G6pdx PE=1 SV=3	0.257198	2.69443	2.23e-06	6.33884	0.243519
Q00623	Apolipoprotein A-I OS=Mus musculus (Mouse) OX=10090 GN=Apoa1 PE=1 SV=2	1.00778	0.68765	3.93e-17	23.6413	0.994101
Q00724	Retinol-binding protein 4 OS=Mus musculus (Mouse) OX=10090 GN=Rbp4 PE=1 SV=2	0.668647	1.03642	2.92e-07	9.11041	0.654968
Q00897	Alpha-1-antitrypsin 1-4 OS=Mus musculus (Mouse) OX=10090 GN=Serpina1d PE=1 SV=1	0.670785	1.03312	3.48e-19	29.5027	0.657106
Q00915	Retinol-binding protein 1 OS=Mus musculus (Mouse) OX=10090 GN=Rbp1 PE=1 SV=2	0.433347	1.59918	1.74e-09	9.80099	0.419668
Q00PI9	Heterogeneous nuclear ribonucleoprotein U-like protein 2 OS=Mus musculus (Mouse) OX=10090 GN=Hnrnpul2 PE=1 SV=2	0.354719	1.95366	8.95e-17	22.7416	0.34104
Q01279	Epidermal growth factor receptor OS=Mus musculus (Mouse) OX=10090 GN=Egfr PE=1 SV=1	0.621126	1.11572	8.38e-14	16.3678	0.607447
Q01405	Protein transport protein Sec23A OS=Mus musculus (Mouse) OX=10090 GN=Sec23a PE=1 SV=2	0.274336	2.5261	4.7e-20	32.3768	0.260657
Q01730	Ras suppressor protein 1 OS=Mus musculus (Mouse) OX=10090 GN=Rsu1 PE=1 SV=3	0.326781	2.12069	7.6e-18	25.5425	0.313102
Q01768	Nucleoside diphosphate kinase B OS=Mus musculus (Mouse) OX=10090 GN=Nme2 PE=1 SV=1	0.235575	2.94174	5.64e-22	39.7183	0.221896
Q01853	Transitional endoplasmic reticulum ATPase OS=Mus musculus (Mouse) OX=10090 GN=Vcp PE=1 SV=4	0.329541	2.10293	1.53e-20	34.1098	0.315862
Q02053	Ubiquitin-like modifier-activating enzyme 1 OS=Mus musculus (Mouse) OX=10090 GN=Uba1 PE=1 SV=1	0.33711	2.05571	1.2e-22	42.6548	0.323431
Q02248	Catenin beta-1 OS=Mus musculus (Mouse) OX=10090 GN=Ctnnb1 PE=1 SV=1	0.48029	1.44288	1.58e-09	9.85304	0.466611
Q02357	Ankyrin-1 OS=Mus musculus (Mouse) OX=10090 GN=Ank1 PE=1 SV=2	0.0283272	24.4641	0.00250459	3.41101	0.0146481
Q02780	Nuclear factor 1 A-type OS=Mus musculus (Mouse) OX=10090 GN=Nfia PE=1 SV=1	0.39996	1.73268	3.13e-05	6.02365	0.38628
Q03265	ATP synthase subunit alpha, mitochondrial OS=Mus musculus (Mouse) OX=10090 GN=Atp5f1a PE=1 SV=1	0.155651	4.45226	6.59e-21	35.4598	0.141972
Q03734	Serine protease inhibitor A3M OS=Mus musculus (Mouse) OX=10090 GN=Serpina3m PE=1 SV=2	0.762435	0.90893	4.27e-05	5.08697	0.748755
Q04447	Creatine kinase B-type OS=Mus musculus (Mouse) OX=10090 GN=Ckb PE=1 SV=1	0.197931	3.50121	3.1e-07	7.22099	0.184252
Q04690	Neurofibromin OS=Mus musculus (Mouse) OX=10090 GN=Nf1 PE=1 SV=1	0.594025	1.16662	1.76e-13	15.7815	0.580345
Q05117	Tartrate-resistant acid phosphatase type 5 OS=Mus musculus (Mouse) OX=10090 GN=Acp5 PE=1 SV=2	0.695072	0.997019	4.33e-06	6.05067	0.681393
Q05421	Cytochrome P450 2E1 OS=Mus musculus (Mouse) OX=10090 GN=Cyp2e1 PE=1 SV=1	1.02383	0.676872	9.08e-19	28.2124	1.01015
Q05793	Basement membrane-specific heparan sulfate proteoglycan core protein OS=Mus musculus (Mouse) OX=10090 GN=Hspg2 PE=1 SV=1	0.221039	3.13519	2.6e-13	15.4804	0.20736
Q05816	Fatty acid-binding protein 5 OS=Mus musculus (Mouse) OX=10090 GN=Fabp5 PE=1 SV=3	0.384216	1.80367	3.55e-09	9.41866	0.370537
Q05915	GTP cyclohydrolase 1 OS=Mus musculus (Mouse) OX=10090 GN=Gch1 PE=1 SV=1	0.896195	0.773269	1.11e-13	16.142	0.882516
Q05920	Pyruvate carboxylase, mitochondrial OS=Mus musculus (Mouse) OX=10090 GN=Pc PE=1 SV=1	0.211447	3.27742	8.65e-19	28.2756	0.197768
Q05D44	Eukaryotic translation initiation factor 5B OS=Mus musculus (Mouse) OX=10090 GN=Eif5b PE=1 SV=2	0.386249	1.79418	1.52e-11	12.6143	0.37257
Q06138	Calcium-binding protein 39 OS=Mus musculus (Mouse) OX=10090 GN=Cab39 PE=1 SV=2	0.48606	1.42575	3.54e-07	8.9665	0.472381
Q06185	ATP synthase subunit e, mitochondrial OS=Mus musculus (Mouse) OX=10090 GN=Atp5me PE=1 SV=2	0.153904	4.5028	2.27e-15	19.4967	0.140225
Q06770	Corticosteroid-binding globulin OS=Mus musculus (Mouse) OX=10090 GN=Serpina6 PE=1 SV=1	0.733459	0.944839	3.6e-11	12.0619	0.719779
Q06890	Clusterin OS=Mus musculus (Mouse) OX=10090 GN=Clu PE=1 SV=1	1.00911	0.686742	9.35e-16	20.3414	0.995434
Q07076	Annexin A7 OS=Mus musculus (Mouse) OX=10090 GN=Anxa7 PE=1 SV=2	0.411877	1.68254	2.48e-13	26.36	0.398197
Q07417	Short-chain specific acyl-CoA dehydrogenase, mitochondrial OS=Mus musculus (Mouse) OX=10090 GN=Acads PE=1 SV=2	0.161284	4.29677	4.58e-18	26.1574	0.147605
Q07456	Protein AMBP OS=Mus musculus (Mouse) OX=10090 GN=Ambp PE=1 SV=2	1.06826	0.648718	3.07e-08	10.9309	1.05458
Q08857	Platelet glycoprotein 4 OS=Mus musculus (Mouse) OX=10090 GN=Cd36 PE=1 SV=2	0.616025	1.12495	4.46e-13	25.256	0.602346
Q11011	Puromycin-sensitive aminopeptidase OS=Mus musculus (Mouse) OX=10090 GN=Npepps PE=1 SV=2	0.131917	5.25331	0.000647	3.97104	0.118238
Q14C51	Pentatricopeptide repeat domain-containing protein 3, mitochondrial OS=Mus musculus (Mouse) OX=10090 GN=Ptcd3 PE=1 SV=2	0.184884	3.7483	1.58e-12	14.1501	0.171205
Q14CH7	Alanine--tRNA ligase, mitochondrial OS=Mus musculus (Mouse) OX=10090 GN=Aars2 PE=1 SV=1	0.281812	2.45909	2.73e-06	6.24994	0.268132
Q14DH7	Acyl-CoA synthetase short-chain family member 3, mitochondrial OS=Mus musculus (Mouse) OX=10090 GN=Acss3 PE=1 SV=2	0.256663	2.70004	7.5e-08	7.88502	0.242984
Q2TPA8	Hydroxysteroid dehydrogenase-like protein 2 OS=Mus musculus (Mouse) OX=10090 GN=Hsdl2 PE=1 SV=1	0.276372	2.50749	2.12e-12	13.943	0.262692
Q3TC72	Fumarylacetoacetate hydrolase domain-containing protein 2A OS=Mus musculus (Mouse) OX=10090 GN=Fahd2 PE=1 SV=1	0.0592162	11.7029	1.15e-07	7.68317	0.0455372
Q3TCH7	Cullin-4A OS=Mus musculus (Mouse) OX=10090 GN=Cul4a PE=1 SV=1	0.512163	1.35308	2.72e-14	17.2917	0.498484
Q3TDN2	FAS-associated factor 2 OS=Mus musculus (Mouse) OX=10090 GN=Faf2 PE=1 SV=2	0.421946	1.64239	2.29e-18	27.0185	0.408267
Q3TDQ1	Dolichyl-diphosphooligosaccharide--protein glycosyltransferase subunit STT3B OS=Mus musculus (Mouse) OX=10090 GN=Stt3b PE=1 SV=2	0.219745	3.15366	2.23e-16	21.7801	0.206066
Q3TEA8	Heterochromatin protein 1-binding protein 3 OS=Mus musculus (Mouse) OX=10090 GN=Hp1bp3 PE=1 SV=1	0.405888	1.70737	3.35e-10	10.7221	0.392209
Q3THE2	Myosin regulatory light chain 12B OS=Mus musculus (Mouse) OX=10090 GN=Myl12b PE=1 SV=2	0.405357	1.70961	3.19e-14	17.1596	0.391678
Q3THK7	GMP synthase [glutamine-hydrolyzing] OS=Mus musculus (Mouse) OX=10090 GN=Gmps PE=1 SV=2	0.376467	1.8408	2.94e-09	9.51815	0.362788
Q3THS6	S-adenosylmethionine synthase isoform type-2 OS=Mus musculus (Mouse) OX=10090 GN=Mat2a PE=1 SV=2	0.484639	1.42993	6.33e-05	4.92405	0.47096
Q3THW5	Histone H2A.V OS=Mus musculus (Mouse) OX=10090 GN=H2afv PE=1 SV=3	0.114933	6.02962	1.98e-15	19.6257	0.101253
Q3TIX6	Far upstream element (FUSE)-binding protein 3 OS=Mus musculus (Mouse) OX=10090 GN=Fubp3 PE=1 SV=1	0.58796	1.17865	1.59e-08	11.513	0.574281
Q3TL44	NLR family member X1 OS=Mus musculus (Mouse) OX=10090 GN=Nlrx1 PE=1 SV=1	0.219763	3.1534	1.02e-06	8.20535	0.206083
Q3TNA1	Xylulose kinase OS=Mus musculus (Mouse) OX=10090 GN=Xylb PE=1 SV=1	0.22794	3.04028	4.04e-09	9.34988	0.214261
Q3TWW8	Serine/arginine-rich splicing factor 6 OS=Mus musculus (Mouse) OX=10090 GN=Srsf6 PE=1 SV=1	0.43227	1.60316	2.27e-17	24.2643	0.418591
Q3TXS7	26S proteasome non-ATPase regulatory subunit 1 OS=Mus musculus (Mouse) OX=10090 GN=Psmd1 PE=1 SV=1	0.328058	2.11243	7.17e-16	20.6016	0.314379
Q3TYX3	SET and MYND domain-containing protein 5 OS=Mus musculus (Mouse) OX=10090 GN=Smyd5 PE=1 SV=2	0.305636	2.2674	1.64e-18	27.4435	0.291957
Q3TZZ7	Extended synaptotagmin-2 OS=Mus musculus (Mouse) OX=10090 GN=Esyt2 PE=1 SV=1	0.302514	2.2908	2.74e-13	15.4409	0.288835
Q3U0V1	Far upstream element-binding protein 2 OS=Mus musculus (Mouse) OX=10090 GN=Khsrp PE=1 SV=2	0.340565	2.03485	8.6e-12	12.9858	0.326886
Q3U0V2	Tumor necrosis factor receptor type 1-associated DEATH domain protein OS=Mus musculus (Mouse) OX=10090 GN=Tradd PE=1 SV=1	0.913161	0.758902	6.77e-06	5.8597	0.899482
Q3U186	Probable arginine--tRNA ligase, mitochondrial OS=Mus musculus (Mouse) OX=10090 GN=Rars2 PE=1 SV=1	0.266826	2.5972	6.55e-09	12.3373	0.253147
Q3U1J4	DNA damage-binding protein 1 OS=Mus musculus (Mouse) OX=10090 GN=Ddb1 PE=1 SV=2	0.578979	1.19693	2.19e-08	8.48455	0.5653
Q3U2P1	Protein transport protein Sec24A OS=Mus musculus (Mouse) OX=10090 GN=Sec24a PE=1 SV=1	0.446192	1.55314	2.39e-14	17.4004	0.432513
Q3U5Q7	UMP-CMP kinase 2, mitochondrial OS=Mus musculus (Mouse) OX=10090 GN=Cmpk2 PE=1 SV=2	0.171584	4.03885	3.46e-05	5.1741	0.157905
Q3U7R1	Extended synaptotagmin-1 OS=Mus musculus (Mouse) OX=10090 GN=Esyt1 PE=1 SV=2	0.0865765	8.00448	0.00431696	3.18141	0.0728975
Q3U9G9	Delta(14)-sterol reductase LBR OS=Mus musculus (Mouse) OX=10090 GN=Lbr PE=1 SV=2	0.249873	2.77341	9.66e-11	11.4548	0.236193
Q3UBX0	Transmembrane protein 109 OS=Mus musculus (Mouse) OX=10090 GN=Tmem109 PE=1 SV=2	0.349066	1.9853	4.79e-06	7.16965	0.335387
Q3UED7	IRG-type G domain-containing protein OS=Mus musculus (Mouse) OX=10090 GN=Gm4951 PE=1 SV=1	0.726184	0.954303	1.41e-06	7.98153	0.712505
Q3UEG6	Alanine--glyoxylate aminotransferase 2, mitochondrial OS=Mus musculus (Mouse) OX=10090 GN=Agxt2 PE=1 SV=1	0.158801	4.36395	2.01e-12	13.9785	0.145122
Q3UEP4	UDP-glucuronosyltransferase OS=Mus musculus (Mouse) OX=10090 GN=Ugt2b36 PE=1 SV=1	0.293244	2.36322	9.06e-10	10.1584	0.279565
Q3UFF7	Lysophospholipase-like protein 1 OS=Mus musculus (Mouse) OX=10090 GN=Lyplal1 PE=1 SV=3	0.2346	2.95396	9.62e-09	11.9741	0.220921
Q3UGR5	Haloacid dehalogenase-like hydrolase domain-containing protein 2 OS=Mus musculus (Mouse) OX=10090 GN=Hdhd2 PE=1 SV=2	0.16178	4.28359	0.000291	4.78447	0.148101
Q3UHX2	28 kDa heat- and acid-stable phosphoprotein OS=Mus musculus (Mouse) OX=10090 GN=Pdap1 PE=1 SV=1	0.366498	1.89087	5.19e-16	20.9209	0.352819
Q3UIA2	Rho GTPase-activating protein 17 OS=Mus musculus (Mouse) OX=10090 GN=Arhgap17 PE=1 SV=1	0.24052	2.88126	0.0004	4.61619	0.226841
Q3UIR3	E3 ubiquitin-protein ligase DTX3L OS=Mus musculus (Mouse) OX=10090 GN=Dtx3l PE=1 SV=1	0.59936	1.15623	4.97e-16	20.9647	0.585681
Q3UIU2	NADH dehydrogenase [ubiquinone] 1 beta subcomplex subunit 6 OS=Mus musculus (Mouse) OX=10090 GN=Ndufb6 PE=1 SV=3	0.187244	3.70105	9.81e-12	12.899	0.173565
Q3UJB0	SAP domain-containing protein OS=Mus musculus (Mouse) OX=10090 GN=Sf3b2 PE=1 SV=1	0.430652	1.60919	3.5e-10	15.4286	0.416973
Q3UJU9	Regulator of microtubule dynamics protein 3 OS=Mus musculus (Mouse) OX=10090 GN=Rmdn3 PE=1 SV=2	0.150288	4.61116	8.03e-21	35.1366	0.136608
Q3ULD5	Methylcrotonoyl-CoA carboxylase beta chain, mitochondrial OS=Mus musculus (Mouse) OX=10090 GN=Mccc2 PE=1 SV=1	0.194979	3.55422	5.89e-17	23.1958	0.1813
Q3ULF4	Paraplegin OS=Mus musculus (Mouse) OX=10090 GN=Spg7 PE=1 SV=1	0.182293	3.80158	1.83e-05	5.44009	0.168614
Q3UMB9	WASH complex subunit 4 OS=Mus musculus (Mouse) OX=10090 GN=Washc4 PE=1 SV=2	0.219272	3.16046	0.00207056	3.49054	0.205593
Q3UMF0	Cordon-bleu protein-like 1 OS=Mus musculus (Mouse) OX=10090 GN=Cobll1 PE=1 SV=2	0.256355	2.70329	1.22e-06	8.081	0.242676
Q3UMR5	Calcium uniporter protein, mitochondrial OS=Mus musculus (Mouse) OX=10090 GN=Mcu PE=1 SV=2	0.163633	4.23509	2.53e-11	12.2846	0.149954
Q3UN02	Lysocardiolipin acyltransferase 1 OS=Mus musculus (Mouse) OX=10090 GN=Lclat1 PE=1 SV=2	0.439743	1.57592	1.22e-13	27.7598	0.426064
Q3UND0	Src kinase-associated phosphoprotein 2 OS=Mus musculus (Mouse) OX=10090 GN=Skap2 PE=1 SV=2	0.409788	1.69112	0.000374	4.19578	0.396109
Q3UNX5	Acyl-coenzyme A synthetase ACSM3, mitochondrial OS=Mus musculus (Mouse) OX=10090 GN=Acsm3 PE=1 SV=2	0.189486	3.65727	2.51e-13	15.5068	0.175807
Q3UNZ8	Quinone oxidoreductase-like protein 2 OS=Mus musculus (Mouse) OX=10090 GN=Cryzl2 PE=1 SV=1	0.0912235	7.59673	3.71e-07	7.13816	0.0775444
Q3UP75	UDP-glucuronosyltransferase 3A1 OS=Mus musculus (Mouse) OX=10090 GN=Ugt3a1 PE=1 SV=1	0.333321	2.07907	1.62e-10	11.1447	0.319642
Q3UPH1	Protein PRRC1 OS=Mus musculus (Mouse) OX=10090 GN=Prrc1 PE=1 SV=1	0.27799	2.4929	7.68e-18	25.5306	0.264311
Q3UPL0	Protein transport protein Sec31A OS=Mus musculus (Mouse) OX=10090 GN=Sec31a PE=1 SV=2	0.406968	1.70284	1.28e-21	38.2407	0.393289
Q3UQ44	Ras GTPase-activating-like protein IQGAP2 OS=Mus musculus (Mouse) OX=10090 GN=Iqgap2 PE=1 SV=2	0.341949	2.02662	7.53e-21	35.2411	0.32827
Q3UQ84	Threonine--tRNA ligase, mitochondrial OS=Mus musculus (Mouse) OX=10090 GN=Tars2 PE=1 SV=1	0.306807	2.25875	5.3e-11	17.7712	0.293128
Q3UQN2	F-BAR domain only protein 2 OS=Mus musculus (Mouse) OX=10090 GN=Fcho2 PE=1 SV=1	0.428402	1.61764	0.000569	4.02357	0.414723
Q3URE1	Malonate--CoA ligase ACSF3, mitochondrial OS=Mus musculus (Mouse) OX=10090 GN=Acsf3 PE=1 SV=2	0.366561	1.89055	5.26e-11	11.8264	0.352882
Q3UW53	Protein Niban 1 OS=Mus musculus (Mouse) OX=10090 GN=Niban1 PE=1 SV=2	0.342409	2.02389	8.98e-07	8.29391	0.32873
Q3UZZ6	Sulfotransferase 1 family member D1 OS=Mus musculus (Mouse) OX=10090 GN=Sult1d1 PE=1 SV=1	0.304334	2.27711	3.92e-15	18.9898	0.290655
Q3V3R4	Integrin alpha-1 OS=Mus musculus (Mouse) OX=10090 GN=Itga1 PE=1 SV=2	0.195316	3.54809	3.69e-12	13.5567	0.181637
Q4KWH5	1-phosphatidylinositol 4,5-bisphosphate phosphodiesterase eta-1 OS=Mus musculus (Mouse) OX=10090 GN=Plch1 PE=2 SV=1	0.272787	2.54045	2.46e-10	10.8998	0.259108
Q4LDG0	Bile acyl-CoA synthetase OS=Mus musculus (Mouse) OX=10090 GN=Slc27a5 PE=1 SV=2	0.540031	1.28326	4.27e-20	32.5233	0.526352
Q4PZA2	Endothelin-converting enzyme 1 OS=Mus musculus (Mouse) OX=10090 GN=Ece1 PE=1 SV=1	0.617848	1.12163	0.00056	4.44034	0.604169
Q4VAA2	Protein CDV3 OS=Mus musculus (Mouse) OX=10090 GN=Cdv3 PE=1 SV=2	0.407456	1.7008	8.33e-18	25.4326	0.393777
Q501J6	Probable ATP-dependent RNA helicase DDX17 OS=Mus musculus (Mouse) OX=10090 GN=Ddx17 PE=1 SV=1	0.476599	1.45405	1.94e-14	31.7096	0.46292
Q505B7	Protein archease OS=Mus musculus (Mouse) OX=10090 GN=Zbtb8os PE=1 SV=2	0.366542	1.89064	2.17e-19	30.1573	0.352863
Q505F5	Leucine-rich repeat-containing protein 47 OS=Mus musculus (Mouse) OX=10090 GN=Lrrc47 PE=1 SV=1	0.220755	3.13922	3.82e-05	5.13257	0.207076
Q52KI8	Serine/arginine repetitive matrix protein 1 OS=Mus musculus (Mouse) OX=10090 GN=Srrm1 PE=1 SV=2	0.402765	1.7206	5.68e-05	5.6807	0.389086
Q569Z6	Thyroid hormone receptor-associated protein 3 OS=Mus musculus (Mouse) OX=10090 GN=Thrap3 PE=1 SV=1	0.362408	1.91221	3.75e-09	12.8792	0.348729
Q570Y9	DEP domain-containing mTOR-interacting protein OS=Mus musculus (Mouse) OX=10090 GN=Deptor PE=1 SV=2	0.773729	0.895662	1.27e-06	6.58666	0.76005
Q571F8	Glutaminase liver isoform, mitochondrial OS=Mus musculus (Mouse) OX=10090 GN=Gls2 PE=1 SV=2	0.24276	2.85467	5.94e-15	18.6151	0.229081
Q571I9	Aldehyde dehydrogenase family 16 member A1 OS=Mus musculus (Mouse) OX=10090 GN=Aldh16a1 PE=1 SV=2	0.230159	3.01096	5.14e-12	13.3306	0.21648
Q59J78	NADH dehydrogenase [ubiquinone] 1 alpha subcomplex assembly factor 2 OS=Mus musculus (Mouse) OX=10090 GN=Ndufaf2 PE=1 SV=1	0.20181	3.43392	0.000164	5.09395	0.188131
Q5BL07	Peroxisome biogenesis factor 1 OS=Mus musculus (Mouse) OX=10090 GN=Pex1 PE=1 SV=2	0.451619	1.53448	4.93e-06	7.15087	0.43794
Q5EBG8	Uncharacterized protein C1orf50 homolog OS=Mus musculus (Mouse) OX=10090 GN=MGI:2140466 PE=1 SV=1	0.387457	1.78859	1.57e-08	11.5264	0.373778
Q5FW57	Glycine N-acyltransferase-like protein OS=Mus musculus (Mouse) OX=10090 GN=Gm4952 PE=1 SV=3	0.163641	4.23488	1.33e-11	12.6967	0.149962
Q5FW60	Major urinary protein 20 OS=Mus musculus (Mouse) OX=10090 GN=Mup20 PE=1 SV=1	0.94136	0.736169	0.00330791	3.29412	0.927681
Q5M8N4	Epimerase family protein SDR39U1 OS=Mus musculus (Mouse) OX=10090 GN=Sdr39u1 PE=1 SV=2	0.164998	4.20006	2.82e-12	22.0684	0.151319
Q5RKZ7	Molybdenum cofactor biosynthesis protein 1 OS=Mus musculus (Mouse) OX=10090 GN=Mocs1 PE=1 SV=2	0.215672	3.21321	2e-07	7.42276	0.201993
Q5SUR0	Phosphoribosylformylglycinamidine synthase OS=Mus musculus (Mouse) OX=10090 GN=Pfas PE=1 SV=1	0.134127	5.16674	2.69e-09	13.2154	0.120448
Q5SW19	Clustered mitochondria protein homolog OS=Mus musculus (Mouse) OX=10090 GN=Cluh PE=1 SV=2	0.774605	0.894649	5.16e-16	20.9274	0.760926
Q5SWU9	Acetyl-CoA carboxylase 1 OS=Mus musculus (Mouse) OX=10090 GN=Acaca PE=1 SV=1	0.565715	1.225	3.4e-21	36.5608	0.552036
Q5U458	DnaJ homolog subfamily C member 11 OS=Mus musculus (Mouse) OX=10090 GN=Dnajc11 PE=1 SV=2	0.232865	2.97597	9.72e-15	18.1777	0.219186
Q5U5V2	Hydroxylysine kinase OS=Mus musculus (Mouse) OX=10090 GN=Hykk PE=1 SV=2	0.240207	2.88501	3.22e-16	21.4023	0.226528
Q5XG73	Acyl-CoA-binding domain-containing protein 5 OS=Mus musculus (Mouse) OX=10090 GN=Acbd5 PE=1 SV=1	0.684672	1.01216	2.96e-13	15.3805	0.670993
Q5XJY5	Coatomer subunit delta OS=Mus musculus (Mouse) OX=10090 GN=Arcn1 PE=1 SV=2	0.428542	1.61711	1.05e-21	38.6037	0.414862
Q5YD48	APOBEC1 complementation factor OS=Mus musculus (Mouse) OX=10090 GN=A1cf PE=1 SV=2	0.631161	1.09798	8.47e-22	38.9801	0.617482
Q60597	2-oxoglutarate dehydrogenase, mitochondrial OS=Mus musculus (Mouse) OX=10090 GN=Ogdh PE=1 SV=3	0.338469	2.04745	2.99e-17	23.9478	0.32479
Q60598	Src substrate cortactin OS=Mus musculus (Mouse) OX=10090 GN=Cttn PE=1 SV=2	0.251065	2.76024	7.62e-21	35.222	0.237386
Q60605	Myosin light polypeptide 6 OS=Mus musculus (Mouse) OX=10090 GN=Myl6 PE=1 SV=3	0.278189	2.49111	0.000362	4.20961	0.26451
Q60631	Growth factor receptor-bound protein 2 OS=Mus musculus (Mouse) OX=10090 GN=Grb2 PE=1 SV=1	0.608448	1.13896	9.67e-09	8.89737	0.594769
Q60649	Caseinolytic peptidase B protein homolog OS=Mus musculus (Mouse) OX=10090 GN=Clpb PE=1 SV=1	0.358541	1.93283	3.05e-08	10.9362	0.344862
Q60668	Heterogeneous nuclear ribonucleoprotein D0 OS=Mus musculus (Mouse) OX=10090 GN=Hnrnpd PE=1 SV=2	0.150337	4.60966	1.39e-15	19.961	0.136657
Q60676	Serine/threonine-protein phosphatase 5 OS=Mus musculus (Mouse) OX=10090 GN=Ppp5c PE=1 SV=3	0.342593	2.02281	5.9e-10	10.3985	0.328914
Q60692	Proteasome subunit beta type-6 OS=Mus musculus (Mouse) OX=10090 GN=Psmb6 PE=1 SV=3	0.264688	2.61817	2.66e-15	19.3465	0.251009
Q60710	Deoxynucleoside triphosphate triphosphohydrolase SAMHD1 OS=Mus musculus (Mouse) OX=10090 GN=Samhd1 PE=1 SV=3	0.190155	3.64439	2.95e-09	9.51716	0.176476
Q60737	Casein kinase II subunit alpha OS=Mus musculus (Mouse) OX=10090 GN=Csnk2a1 PE=1 SV=2	0.673275	1.0293	2.88e-15	19.2731	0.659596
Q60749	KH domain-containing, RNA-binding, signal transduction-associated protein 1 OS=Mus musculus (Mouse) OX=10090 GN=Khdrbs1 PE=1 SV=2	0.29688	2.33428	5.15e-13	14.9646	0.283201
Q60759	Glutaryl-CoA dehydrogenase, mitochondrial OS=Mus musculus (Mouse) OX=10090 GN=Gcdh PE=1 SV=2	0.280453	2.47101	3.81e-19	29.3773	0.266774
Q60766	Immunity-related GTPase family M protein 1 OS=Mus musculus (Mouse) OX=10090 GN=Irgm1 PE=1 SV=1	0.47578	1.45656	2.52e-17	24.1428	0.462101
Q60823	RAC-beta serine/threonine-protein kinase OS=Mus musculus (Mouse) OX=10090 GN=Akt2 PE=1 SV=1	0.268156	2.58431	8.63e-08	7.81783	0.254477
Q60854	Serpin B6 OS=Mus musculus (Mouse) OX=10090 GN=Serpinb6 PE=1 SV=1	0.167143	4.14615	1.2e-08	8.78603	0.153464
Q60864	Stress-induced-phosphoprotein 1 OS=Mus musculus (Mouse) OX=10090 GN=Stip1 PE=1 SV=1	0.322707	2.14746	1.06e-21	38.5878	0.309028
Q60865	Caprin-1 OS=Mus musculus (Mouse) OX=10090 GN=Caprin1 PE=1 SV=2	0.805834	0.859979	1.33e-20	34.3326	0.792155
Q60866	Phosphotriesterase-related protein OS=Mus musculus (Mouse) OX=10090 GN=Pter PE=1 SV=1	0.257466	2.69161	7.09e-15	18.456	0.243787
Q60902	Epidermal growth factor receptor substrate 15-like 1 OS=Mus musculus (Mouse) OX=10090 GN=Eps15l1 PE=1 SV=3	0.0835824	8.29122	0.00298114	3.33792	0.0699033
Q60930	Voltage-dependent anion-selective channel protein 2 OS=Mus musculus (Mouse) OX=10090 GN=Vdac2 PE=1 SV=2	0.221886	3.12323	6.45e-18	25.739	0.208207
Q60931	Voltage-dependent anion-selective channel protein 3 OS=Mus musculus (Mouse) OX=10090 GN=Vdac3 PE=1 SV=1	0.218699	3.16873	4.56e-20	32.423	0.20502
Q60932	Voltage-dependent anion-selective channel protein 1 OS=Mus musculus (Mouse) OX=10090 GN=Vdac1 PE=1 SV=3	0.229512	3.01945	1.02e-21	38.6558	0.215833
Q60936	Atypical kinase COQ8A, mitochondrial OS=Mus musculus (Mouse) OX=10090 GN=Coq8a PE=1 SV=2	0.697031	0.994217	7e-12	13.1236	0.683352
Q60973	Histone-binding protein RBBP7 OS=Mus musculus (Mouse) OX=10090 GN=Rbbp7 PE=1 SV=1	0.690397	1.00377	1.56e-12	14.1568	0.676718
Q60991	Cytochrome P450 7B1 OS=Mus musculus (Mouse) OX=10090 GN=Cyp7b1 PE=1 SV=2	0.237943	2.91247	3.87e-05	5.12769	0.224264
Q61009	Scavenger receptor class B member 1 OS=Mus musculus (Mouse) OX=10090 GN=Scarb1 PE=1 SV=1	0.423514	1.63631	0.000137	4.60705	0.409835
Q61033	Lamina-associated polypeptide 2, isoforms alpha/zeta OS=Mus musculus (Mouse) OX=10090 GN=Tmpo PE=1 SV=4	0.405975	1.707	3.16e-13	15.3322	0.392296
Q61035	Histidine--tRNA ligase, cytoplasmic OS=Mus musculus (Mouse) OX=10090 GN=Hars PE=1 SV=2	0.185896	3.72789	0.000752	3.90921	0.172217
Q61074	Protein phosphatase 1G OS=Mus musculus (Mouse) OX=10090 GN=Ppm1g PE=1 SV=3	0.61506	1.12672	2.14e-12	22.5233	0.601381
Q61081	Hsp90 co-chaperone Cdc37 OS=Mus musculus (Mouse) OX=10090 GN=Cdc37 PE=1 SV=1	0.524188	1.32204	1.81e-07	7.46828	0.510509
Q61102	ATP-binding cassette sub-family B member 7, mitochondrial OS=Mus musculus (Mouse) OX=10090 GN=Abcb7 PE=1 SV=3	0.236831	2.92614	5.71e-19	28.8294	0.223152
Q61133	Glutathione S-transferase theta-2 OS=Mus musculus (Mouse) OX=10090 GN=Gstt2 PE=1 SV=4	0.199594	3.47205	1.26e-10	11.2948	0.185915
Q61147	Ceruloplasmin OS=Mus musculus (Mouse) OX=10090 GN=Cp PE=1 SV=2	0.709237	0.977106	3.32e-18	26.5537	0.695558
Q61166	Microtubule-associated protein RP/EB family member 1 OS=Mus musculus (Mouse) OX=10090 GN=Mapre1 PE=1 SV=3	0.330426	2.09729	9.38e-07	6.72004	0.316747
Q61171	Peroxiredoxin-2 OS=Mus musculus (Mouse) OX=10090 GN=Prdx2 PE=1 SV=3	0.109449	6.33173	3.5e-11	12.0796	0.0957698
Q61176	Arginase-1 OS=Mus musculus (Mouse) OX=10090 GN=Arg1 PE=1 SV=1	0.231014	2.99982	1.3e-14	17.9243	0.217335
Q61233	Plastin-2 OS=Mus musculus (Mouse) OX=10090 GN=Lcp1 PE=1 SV=4	0.290253	2.38757	2.29e-17	24.2522	0.276574
Q61247	Alpha-2-antiplasmin OS=Mus musculus (Mouse) OX=10090 GN=Serpinf2 PE=1 SV=1	0.482031	1.43767	3.04e-10	15.5961	0.468352
Q61316	Heat shock 70 kDa protein 4 OS=Mus musculus (Mouse) OX=10090 GN=Hspa4 PE=1 SV=1	0.316755	2.18781	4.54e-17	23.4833	0.303075
Q61335	B-cell receptor-associated protein 31 OS=Mus musculus (Mouse) OX=10090 GN=Bcap31 PE=1 SV=4	0.340355	2.03611	8.29e-21	35.0862	0.326676
Q61425	Hydroxyacyl-coenzyme A dehydrogenase, mitochondrial OS=Mus musculus (Mouse) OX=10090 GN=Hadh PE=1 SV=2	0.179311	3.86479	1.13e-17	25.0668	0.165632
Q61490	CD166 antigen OS=Mus musculus (Mouse) OX=10090 GN=Alcam PE=1 SV=3	0.415636	1.66733	7.68e-13	14.6697	0.401957
Q61510	E3 ubiquitin/ISG15 ligase TRIM25 OS=Mus musculus (Mouse) OX=10090 GN=Trim25 PE=1 SV=2	0.736223	0.941292	1.03e-10	11.4142	0.722543
Q61545	RNA-binding protein EWS OS=Mus musculus (Mouse) OX=10090 GN=Ewsr1 PE=1 SV=2	0.199395	3.47552	9.61e-08	9.97752	0.185715
Q61578	NADPH:adrenodoxin oxidoreductase, mitochondrial OS=Mus musculus (Mouse) OX=10090 GN=Fdxr PE=1 SV=1	0.0570414	12.1491	0.000194	4.4651	0.0433623
Q61586	Glycerol-3-phosphate acyltransferase 1, mitochondrial OS=Mus musculus (Mouse) OX=10090 GN=Gpam PE=1 SV=2	0.609232	1.1375	4.98e-12	13.3523	0.595553
Q61595	Kinectin OS=Mus musculus (Mouse) OX=10090 GN=Ktn1 PE=1 SV=1	0.0691184	10.0263	0.00247286	3.6801	0.0554393
Q61598	Rab GDP dissociation inhibitor beta OS=Mus musculus (Mouse) OX=10090 GN=Gdi2 PE=1 SV=1	0.33649	2.0595	3.44e-18	26.5088	0.322811
Q61599	Rho GDP-dissociation inhibitor 2 OS=Mus musculus (Mouse) OX=10090 GN=Arhgdib PE=1 SV=3	0.272191	2.54601	1.14e-13	16.1209	0.258512
Q61635	IRG-type G domain-containing protein OS=Mus musculus (Mouse) OX=10090 GN=Ifi47 PE=1 SV=1	0.431637	1.60552	1.68e-14	17.7001	0.417958
Q61646	Haptoglobin OS=Mus musculus (Mouse) OX=10090 GN=Hp PE=1 SV=1	0.784093	0.883824	2.55e-16	21.6417	0.770414
Q61655	ATP-dependent RNA helicase DDX19A OS=Mus musculus (Mouse) OX=10090 GN=Ddx19a PE=1 SV=2	0.391003	1.77237	1.31e-12	23.3474	0.377323
Q61656	Probable ATP-dependent RNA helicase DDX5 OS=Mus musculus (Mouse) OX=10090 GN=Ddx5 PE=1 SV=2	0.950239	0.72929	1.5e-16	22.1918	0.93656
Q61696	Heat shock 70 kDa protein 1A OS=Mus musculus (Mouse) OX=10090 GN=Hspa1a PE=1 SV=2	0.179612	3.85831	0.000717	3.92917	0.165933
Q61699	Heat shock protein 105 kDa OS=Mus musculus (Mouse) OX=10090 GN=Hsph1 PE=1 SV=2	0.654508	1.05881	2.97e-07	7.2405	0.640829
Q61702	Inter-alpha-trypsin inhibitor heavy chain H1 OS=Mus musculus (Mouse) OX=10090 GN=Itih1 PE=1 SV=2	0.996681	0.695308	1.25e-07	7.6444	0.983002
Q61703	Inter-alpha-trypsin inhibitor heavy chain H2 OS=Mus musculus (Mouse) OX=10090 GN=Itih2 PE=1 SV=1	0.819795	0.845333	3.03e-11	12.1707	0.806116
Q61704	Inter-alpha-trypsin inhibitor heavy chain H3 OS=Mus musculus (Mouse) OX=10090 GN=Itih3 PE=1 SV=3	0.824844	0.840159	6.01e-08	7.99117	0.811165
Q61733	28S ribosomal protein S31, mitochondrial OS=Mus musculus (Mouse) OX=10090 GN=Mrps31 PE=1 SV=1	0.275459	2.5158	1.01e-08	8.87719	0.26178
Q61735	Leukocyte surface antigen CD47 OS=Mus musculus (Mouse) OX=10090 GN=Cd47 PE=1 SV=2	0.41441	1.67226	6.49e-08	7.95419	0.40073
Q61768	Kinesin-1 heavy chain OS=Mus musculus (Mouse) OX=10090 GN=Kif5b PE=1 SV=3	0.339719	2.03992	7.91e-11	11.5759	0.32604
Q61792	LIM and SH3 domain protein 1 OS=Mus musculus (Mouse) OX=10090 GN=Lasp1 PE=1 SV=1	0.287749	2.40835	5.08e-13	14.9746	0.27407
Q61830	Macrophage mannose receptor 1 OS=Mus musculus (Mouse) OX=10090 GN=Mrc1 PE=1 SV=2	0.330471	2.09701	1.86e-19	30.3767	0.316792
Q61838	Pregnancy zone protein OS=Mus musculus (Mouse) OX=10090 GN=Pzp PE=1 SV=3	0.412044	1.68186	1.21e-16	22.4209	0.398365
Q61879	Myosin-10 OS=Mus musculus (Mouse) OX=10090 GN=Myh10 PE=1 SV=2	0.0735751	9.41894	0.000339	4.23557	0.0598961
Q61937	Nucleophosmin OS=Mus musculus (Mouse) OX=10090 GN=Npm1 PE=1 SV=1	0.237703	2.9154	1.74e-19	30.4672	0.224024
Q61941	NAD(P) transhydrogenase, mitochondrial OS=Mus musculus (Mouse) OX=10090 GN=Nnt PE=1 SV=2	0.161236	4.29804	9.65e-19	28.1324	0.147557
Q61990	Poly(rC)-binding protein 2 OS=Mus musculus (Mouse) OX=10090 GN=Pcbp2 PE=1 SV=1	0.323372	2.14304	1.33e-08	11.6727	0.309693
Q62087	Serum paraoxonase/lactonase 3 OS=Mus musculus (Mouse) OX=10090 GN=Pon3 PE=1 SV=2	0.365399	1.89656	3.17e-18	26.6118	0.35172
Q62167	ATP-dependent RNA helicase DDX3X OS=Mus musculus (Mouse) OX=10090 GN=Ddx3x PE=1 SV=3	0.844263	0.820834	7.65e-16	20.5378	0.830584
Q62186	Translocon-associated protein subunit delta OS=Mus musculus (Mouse) OX=10090 GN=Ssr4 PE=1 SV=1	0.210796	3.28754	3.71e-17	23.7083	0.197117
Q62189	U1 small nuclear ribonucleoprotein A OS=Mus musculus (Mouse) OX=10090 GN=Snrpa PE=1 SV=3	0.390957	1.77257	7.43e-09	12.217	0.377278
Q62261	Spectrin beta chain, non-erythrocytic 1 OS=Mus musculus (Mouse) OX=10090 GN=Sptbn1 PE=1 SV=2	0.380021	1.82358	1.43e-21	38.0532	0.366342
Q62293	T-cell-specific guanine nucleotide triphosphate-binding protein 1 OS=Mus musculus (Mouse) OX=10090 GN=Tgtp1 PE=1 SV=1	0.662113	1.04665	7.31e-08	10.199	0.648434
Q62351	Transferrin receptor protein 1 OS=Mus musculus (Mouse) OX=10090 GN=Tfrc PE=1 SV=1	0.781468	0.886793	0.00170782	3.57071	0.767789
Q62376	U1 small nuclear ribonucleoprotein 70 kDa OS=Mus musculus (Mouse) OX=10090 GN=Snrnp70 PE=1 SV=2	0.235833	2.93852	1.15e-13	16.1152	0.222154
Q62417	Sorbin and SH3 domain-containing protein 1 OS=Mus musculus (Mouse) OX=10090 GN=Sorbs1 PE=1 SV=2	0.234072	2.96063	1.79e-05	6.3517	0.220393
Q62418	Drebrin-like protein OS=Mus musculus (Mouse) OX=10090 GN=Dbnl PE=1 SV=2	0.372952	1.85815	1.46e-17	24.7709	0.359273
Q62422	Osteoclast-stimulating factor 1 OS=Mus musculus (Mouse) OX=10090 GN=Ostf1 PE=1 SV=2	0.556446	1.2454	2.62e-12	22.1886	0.542767
Q62425	Cytochrome c oxidase subunit NDUFA4 OS=Mus musculus (Mouse) OX=10090 GN=Ndufa4 PE=1 SV=2	0.298516	2.32148	1.13e-07	7.68998	0.284837
Q62426	Cystatin-B OS=Mus musculus (Mouse) OX=10090 GN=Cstb PE=1 SV=1	0.285653	2.42602	4.76e-14	16.8266	0.271974
Q62446	Peptidyl-prolyl cis-trans isomerase FKBP3 OS=Mus musculus (Mouse) OX=10090 GN=Fkbp3 PE=1 SV=2	0.126601	5.47388	2.63e-14	17.322	0.112922
Q62448	Eukaryotic translation initiation factor 4 gamma 2 OS=Mus musculus (Mouse) OX=10090 GN=Eif4g2 PE=1 SV=2	0.48268	1.43573	1.99e-19	30.2815	0.469001
Q62452	UDP-glucuronosyltransferase 1-9 OS=Mus musculus (Mouse) OX=10090 GN=Ugt1a9 PE=1 SV=3	0.195496	3.54483	3.6e-11	12.0624	0.181817
Q62465	Synaptic vesicle membrane protein VAT-1 homolog OS=Mus musculus (Mouse) OX=10090 GN=Vat1 PE=1 SV=3	0.13638	5.08137	0.000121	5.26019	0.122701
Q63880	Carboxylesterase 3A OS=Mus musculus (Mouse) OX=10090 GN=Ces3a PE=1 SV=2	0.372749	1.85916	1.65e-12	14.12	0.35907
Q63886	UDP-glucuronosyltransferase 1-1 OS=Mus musculus (Mouse) OX=10090 GN=Ugt1a1 PE=1 SV=2	0.34647	2.00017	3.28e-11	12.1213	0.332791
Q63918	Caveolae-associated protein 2 OS=Mus musculus (Mouse) OX=10090 GN=Cavin2 PE=1 SV=3	0.240876	2.877	0.000182	5.03511	0.227197
Q64010	Adapter molecule crk OS=Mus musculus (Mouse) OX=10090 GN=Crk PE=1 SV=1	0.383696	1.80612	3.04e-12	21.9473	0.370017
Q64012	RNA-binding protein Raly OS=Mus musculus (Mouse) OX=10090 GN=Raly PE=1 SV=3	0.554012	1.25087	3.04e-09	9.50038	0.540333
Q64105	Sepiapterin reductase OS=Mus musculus (Mouse) OX=10090 GN=Spr PE=1 SV=1	0.209359	3.31011	1.47e-15	19.909	0.19568
Q64112	Interferon-induced protein with tetratricopeptide repeats 2 OS=Mus musculus (Mouse) OX=10090 GN=Ifit2 PE=1 SV=1	0.45104	1.53645	2.11e-06	7.70679	0.437361
Q64133	Amine oxidase [flavin-containing] A OS=Mus musculus (Mouse) OX=10090 GN=Maoa PE=1 SV=3	0.201626	3.43706	1.37e-10	11.2469	0.187947
Q64152	Transcription factor BTF3 OS=Mus musculus (Mouse) OX=10090 GN=Btf3 PE=1 SV=3	0.512488	1.35223	2.09e-15	19.5722	0.498809
Q64176	Carboxylesterase 1E OS=Mus musculus (Mouse) OX=10090 GN=Ces1e PE=1 SV=1	0.683839	1.0134	1.76e-12	14.0752	0.670159
Q64213	Splicing factor 1 OS=Mus musculus (Mouse) OX=10090 GN=Sf1 PE=1 SV=6	0.514796	1.34617	4.07e-11	11.9857	0.501117
Q64282	Interferon-induced protein with tetratricopeptide repeats 1 OS=Mus musculus (Mouse) OX=10090 GN=Ifit1 PE=1 SV=2	0.572763	1.20992	2.7e-07	7.28399	0.559084
Q64331	Unconventional myosin-VI OS=Mus musculus (Mouse) OX=10090 GN=Myo6 PE=1 SV=1	0.340421	2.03572	1.64e-19	30.554	0.326742
Q64339	Ubiquitin-like protein ISG15 OS=Mus musculus (Mouse) OX=10090 GN=Isg15 PE=1 SV=4	0.261228	2.65285	9.06e-08	7.79476	0.247549
Q64374	Regucalcin OS=Mus musculus (Mouse) OX=10090 GN=Rgn PE=1 SV=1	0.268416	2.58181	1.75e-16	22.0304	0.254737
Q64378	Peptidyl-prolyl cis-trans isomerase FKBP5 OS=Mus musculus (Mouse) OX=10090 GN=Fkbp5 PE=1 SV=1	0.40148	1.72611	3.92e-08	10.7203	0.387801
Q64435	UDP-glucuronosyltransferase 1-6 OS=Mus musculus (Mouse) OX=10090 GN=Ugt1a6 PE=1 SV=1	0.277915	2.49357	5.68e-11	11.7785	0.264236
Q64442	Sorbitol dehydrogenase OS=Mus musculus (Mouse) OX=10090 GN=Sord PE=1 SV=3	0.247836	2.7962	3.03e-20	33.0411	0.234157
Q64458	Cytochrome P450 2C29 OS=Mus musculus (Mouse) OX=10090 GN=Cyp2c29 PE=1 SV=2	0.445485	1.55561	2.39e-14	17.4006	0.431806
Q64459	Cytochrome P450 3A11 OS=Mus musculus (Mouse) OX=10090 GN=Cyp3a11 PE=1 SV=1	1.27966	0.541549	2.84e-17	24.0086	1.26598
Q64464	Cytochrome P450 3A13 OS=Mus musculus (Mouse) OX=10090 GN=Cyp3a13 PE=1 SV=1	0.646157	1.07249	4.25e-16	21.1201	0.632478
Q64471	Glutathione S-transferase theta-1 OS=Mus musculus (Mouse) OX=10090 GN=Gstt1 PE=1 SV=4	0.248209	2.792	5.42e-12	13.2951	0.23453
Q64478	Histone H2B type 1-H OS=Mus musculus (Mouse) OX=10090 GN=Hist1h2bh PE=1 SV=3	0.0438651	15.7984	1.01e-07	9.9332	0.0301861
Q64511	DNA topoisomerase 2-beta OS=Mus musculus (Mouse) OX=10090 GN=Top2b PE=1 SV=2	0.457299	1.51542	7.87e-17	22.88	0.44362
Q64514	Tripeptidyl-peptidase 2 OS=Mus musculus (Mouse) OX=10090 GN=Tpp2 PE=1 SV=3	0.171715	4.03576	4.69e-14	16.8396	0.158036
Q64516	Glycerol kinase OS=Mus musculus (Mouse) OX=10090 GN=Gk PE=1 SV=2	0.270295	2.56387	2.47e-18	26.9209	0.256616
Q64521	Glycerol-3-phosphate dehydrogenase, mitochondrial OS=Mus musculus (Mouse) OX=10090 GN=Gpd2 PE=1 SV=2	0.210455	3.29287	1.68e-13	15.8181	0.196776
Q64523	Histone H2A type 2-C OS=Mus musculus (Mouse) OX=10090 GN=Hist2h2ac PE=1 SV=3	0.0697156	9.94039	1.71e-05	6.38127	0.0560365
Q64669	NAD(P)H dehydrogenase [quinone] 1 OS=Mus musculus (Mouse) OX=10090 GN=Nqo1 PE=1 SV=3	0.294526	2.35293	1.16e-09	14.0907	0.280847
Q64674	Spermidine synthase OS=Mus musculus (Mouse) OX=10090 GN=Srm PE=1 SV=1	0.199931	3.46619	4.02e-05	5.87752	0.186252
Q64726	Zinc-alpha-2-glycoprotein OS=Mus musculus (Mouse) OX=10090 GN=Azgp1 PE=1 SV=2	1.20921	0.573102	1.92e-08	8.55107	1.19553
Q64727	Vinculin OS=Mus musculus (Mouse) OX=10090 GN=Vcl PE=1 SV=4	0.186084	3.72412	2.17e-21	37.3232	0.172405
Q64737	Trifunctional purine biosynthetic protein adenosine-3 OS=Mus musculus (Mouse) OX=10090 GN=Gart PE=1 SV=3	0.262149	2.64354	1.3e-08	8.74765	0.24847
Q64FW2	All-trans-retinol 13,14-reductase OS=Mus musculus (Mouse) OX=10090 GN=Retsat PE=1 SV=3	0.678563	1.02128	4.17e-11	11.9707	0.664884
Q66JS6	Eukaryotic translation initiation factor 3 subunit J-B OS=Mus musculus (Mouse) OX=10090 GN=Eif3j2 PE=1 SV=1	0.299561	2.31338	6.03e-15	18.6014	0.285882
Q68FD5	Clathrin heavy chain 1 OS=Mus musculus (Mouse) OX=10090 GN=Cltc PE=1 SV=3	0.219114	3.16273	2.35e-22	41.353	0.205435
Q68FG2	Spectrin beta chain OS=Mus musculus (Mouse) OX=10090 GN=Sptbn2 PE=1 SV=1	0.454411	1.52505	1.65e-17	24.6293	0.440732
Q68FH4	N-acetylgalactosamine kinase OS=Mus musculus (Mouse) OX=10090 GN=Galk2 PE=1 SV=1	0.260386	2.66143	5.67e-10	14.8776	0.246707
Q68FL6	Methionine--tRNA ligase, cytoplasmic OS=Mus musculus (Mouse) OX=10090 GN=Mars PE=1 SV=1	0.381986	1.8142	6.16e-15	18.582	0.368307
Q6A0A9	Constitutive coactivator of PPAR-gamma-like protein 1 OS=Mus musculus (Mouse) OX=10090 GN=FAM120A PE=1 SV=2	0.30352	2.28321	2.7e-10	10.8451	0.289841
Q6A4J8	Ubiquitin carboxyl-terminal hydrolase 7 OS=Mus musculus (Mouse) OX=10090 GN=Usp7 PE=1 SV=1	0.359252	1.92901	7.57e-09	12.1986	0.345573
Q6DFW4	Nucleolar protein 58 OS=Mus musculus (Mouse) OX=10090 GN=Nop58 PE=1 SV=1	0.102982	6.72931	2.82e-10	10.8206	0.0893033
Q6DFZ1	SEC7 domain-containing protein OS=Mus musculus (Mouse) OX=10090 GN=Gbf1 PE=1 SV=1	0.50239	1.37941	6.03e-05	4.94402	0.488711
Q6GQT9	Nodal modulator 1 OS=Mus musculus (Mouse) OX=10090 GN=Nomo1 PE=1 SV=1	0.107059	6.47304	3.02e-17	23.9386	0.0933803
Q6IRU2	Tropomyosin alpha-4 chain OS=Mus musculus (Mouse) OX=10090 GN=Tpm4 PE=1 SV=3	0.132831	5.21715	0.00148147	3.62971	0.119152
Q6NVF9	Cleavage and polyadenylation specificity factor subunit 6 OS=Mus musculus (Mouse) OX=10090 GN=Cpsf6 PE=1 SV=1	0.308522	2.24619	0.000335	4.71017	0.294843
Q6NXL1	Sec24-related gene family, member D (S. cerevisiae) OS=Mus musculus (Mouse) OX=10090 GN=Sec24d PE=1 SV=1	0.415065	1.66962	5.45e-12	13.292	0.401386
Q6NZJ6	Eukaryotic translation initiation factor 4 gamma 1 OS=Mus musculus (Mouse) OX=10090 GN=Eif4g1 PE=1 SV=1	0.603708	1.14791	2.29e-18	27.0181	0.590029
Q6NZR5	Superkiller viralicidic activity 2-like (S. cerevisiae) OS=Mus musculus (Mouse) OX=10090 GN=Skiv2l PE=1 SV=1	0.304842	2.27331	4.2e-07	8.84123	0.291163
Q6P069	Sorcin OS=Mus musculus (Mouse) OX=10090 GN=Sri PE=1 SV=1	0.110952	6.24593	0.000643	4.3683	0.0972731
Q6P1B1	Xaa-Pro aminopeptidase 1 OS=Mus musculus (Mouse) OX=10090 GN=Xpnpep1 PE=1 SV=1	0.370735	1.86926	4.08e-11	18.1219	0.357056
Q6P3A8	2-oxoisovalerate dehydrogenase subunit beta, mitochondrial OS=Mus musculus (Mouse) OX=10090 GN=Bckdhb PE=1 SV=2	0.185578	3.73427	3.48e-15	19.1011	0.171899
Q6P4T2	U5 small nuclear ribonucleoprotein 200 kDa helicase OS=Mus musculus (Mouse) OX=10090 GN=Snrnp200 PE=1 SV=1	0.616725	1.12368	5.58e-15	18.6711	0.603046
Q6P542	ATP-binding cassette sub-family F member 1 OS=Mus musculus (Mouse) OX=10090 GN=Abcf1 PE=1 SV=1	0.412827	1.67867	1.12e-17	25.086	0.399148
Q6P5E4	UDP-glucose:glycoprotein glucosyltransferase 1 OS=Mus musculus (Mouse) OX=10090 GN=Uggt1 PE=1 SV=4	0.289134	2.39682	3.21e-19	29.6115	0.275455
Q6P5F9	Exportin-1 OS=Mus musculus (Mouse) OX=10090 GN=Xpo1 PE=1 SV=1	0.197572	3.50758	2.3e-16	21.7447	0.183893
Q6P6M7	O-phosphoseryl-tRNA(Sec) selenium transferase OS=Mus musculus (Mouse) OX=10090 GN=Sepsecs PE=1 SV=2	0.224482	3.08711	5.08e-19	28.9866	0.210803
Q6P8I4	PEST proteolytic signal-containing nuclear protein OS=Mus musculus (Mouse) OX=10090 GN=Pcnp PE=1 SV=1	0.700617	0.989129	3e-06	7.47359	0.686938
Q6P8X1	Sorting nexin-6 OS=Mus musculus (Mouse) OX=10090 GN=Snx6 PE=1 SV=2	0.210425	3.29333	6.01e-16	20.7747	0.196746
Q6P9R2	Serine/threonine-protein kinase OSR1 OS=Mus musculus (Mouse) OX=10090 GN=Oxsr1 PE=1 SV=1	0.198112	3.49802	1.9e-10	11.0506	0.184433
Q6PA06	Atlastin-2 OS=Mus musculus (Mouse) OX=10090 GN=Atl2 PE=1 SV=1	0.606534	1.14256	1.8e-11	12.502	0.592855
Q6PB66	Leucine-rich PPR motif-containing protein, mitochondrial OS=Mus musculus (Mouse) OX=10090 GN=Lrpprc PE=1 SV=2	0.456471	1.51817	2.35e-23	45.9707	0.442792
Q6PD03	Serine/threonine-protein phosphatase 2A 56 kDa regulatory subunit alpha isoform OS=Mus musculus (Mouse) OX=10090 GN=Ppp2r5a PE=1 SV=1	0.251992	2.75008	0.00204686	3.77567	0.238313
Q6PDG5	SWI/SNF complex subunit SMARCC2 OS=Mus musculus (Mouse) OX=10090 GN=Smarcc2 PE=1 SV=2	0.510436	1.35766	3.58e-11	12.066	0.496757
Q6PDM2	Serine/arginine-rich splicing factor 1 OS=Mus musculus (Mouse) OX=10090 GN=Srsf1 PE=1 SV=3	0.185863	3.72855	7.35e-14	16.4731	0.172184
Q6PDQ2	Chromodomain-helicase-DNA-binding protein 4 OS=Mus musculus (Mouse) OX=10090 GN=Chd4 PE=1 SV=1	0.765188	0.90566	1.09e-08	8.83685	0.751509
Q6PER3	Microtubule-associated protein RP/EB family member 3 OS=Mus musculus (Mouse) OX=10090 GN=Mapre3 PE=1 SV=1	0.687316	1.00827	0.000104	5.34275	0.673637
Q6PFD9	Nuclear pore complex protein Nup98-Nup96 OS=Mus musculus (Mouse) OX=10090 GN=Nup98 PE=1 SV=2	0.157596	4.39731	2.99e-05	5.23471	0.143917
Q6PGB6	N-alpha-acetyltransferase 50 OS=Mus musculus (Mouse) OX=10090 GN=Naa50 PE=1 SV=1	0.400962	1.72834	1.08e-12	14.4197	0.387283
Q6PGL7	WASH complex subunit 2 OS=Mus musculus (Mouse) OX=10090 GN=Washc2 PE=1 SV=1	0.583164	1.18835	2.98e-05	6.05056	0.569485
Q6PHQ9	Polyadenylate-binding protein OS=Mus musculus (Mouse) OX=10090 GN=Pabpc4 PE=1 SV=1	0.139866	4.95476	3.4e-09	9.44168	0.126186
Q6PHZ2	Calcium/calmodulin-dependent protein kinase type II subunit delta OS=Mus musculus (Mouse) OX=10090 GN=Camk2d PE=1 SV=1	0.195672	3.54164	0.000101	5.3606	0.181993
Q6PIP5	NudC domain-containing protein 1 OS=Mus musculus (Mouse) OX=10090 GN=Nudcd1 PE=1 SV=2	0.438775	1.5794	9.43e-16	20.333	0.425096
Q6Q899	Antiviral innate immune response receptor RIG-I OS=Mus musculus (Mouse) OX=10090 GN=Ddx58 PE=1 SV=2	0.328563	2.10918	1.57e-12	14.1559	0.314884
Q6WVG3	BTB/POZ domain-containing protein KCTD12 OS=Mus musculus (Mouse) OX=10090 GN=Kctd12 PE=1 SV=1	0.372096	1.86242	1.57e-11	12.5907	0.358417
Q6XVG2	Cytochrome P450 2C54 OS=Mus musculus (Mouse) OX=10090 GN=Cyp2c54 PE=1 SV=1	0.378232	1.83221	2.76e-13	15.4359	0.364553
Q6ZQ08	CCR4-NOT transcription complex subunit 1 OS=Mus musculus (Mouse) OX=10090 GN=Cnot1 PE=1 SV=2	0.266838	2.59708	4.23e-08	10.6554	0.253159
Q6ZQ38	Cullin-associated NEDD8-dissociated protein 1 OS=Mus musculus (Mouse) OX=10090 GN=Cand1 PE=1 SV=2	0.224131	3.09195	5.53e-17	23.264	0.210452
Q6ZQ58	La-related protein 1 OS=Mus musculus (Mouse) OX=10090 GN=Larp1 PE=1 SV=3	0.0504175	13.7452	0.00637792	3.20335	0.0367385
Q6ZQI3	Malectin OS=Mus musculus (Mouse) OX=10090 GN=Mlec PE=1 SV=2	0.124711	5.55687	1.74e-14	17.6713	0.111031
Q6ZWN5	40S ribosomal protein S9 OS=Mus musculus (Mouse) OX=10090 GN=Rps9 PE=1 SV=3	0.141077	4.91221	6.32e-20	31.9366	0.127398
Q6ZWQ7	Signal peptidase complex subunit 3 OS=Mus musculus (Mouse) OX=10090 GN=Spcs3 PE=1 SV=1	0.208195	3.32861	3e-13	15.3722	0.194516
Q6ZWV3	60S ribosomal protein L10 OS=Mus musculus (Mouse) OX=10090 GN=Rpl10 PE=1 SV=3	0.311426	2.22525	1.58e-19	30.6087	0.297747
Q6ZWV7	60S ribosomal protein L35 OS=Mus musculus (Mouse) OX=10090 GN=Rpl35 PE=1 SV=1	0.141533	4.89639	6.27e-13	24.6345	0.127854
Q6ZWX6	Eukaryotic translation initiation factor 2 subunit 1 OS=Mus musculus (Mouse) OX=10090 GN=Eif2s1 PE=1 SV=3	0.237904	2.91294	1.17e-20	34.5374	0.224225
Q6ZWY3	40S ribosomal protein S27-like OS=Mus musculus (Mouse) OX=10090 GN=Rps27l PE=1 SV=3	0.195754	3.54015	3.06e-12	13.6855	0.182075
Q71LX4	Talin-2 OS=Mus musculus (Mouse) OX=10090 GN=Tln2 PE=1 SV=3	0.100545	6.89245	1.02e-12	14.4617	0.0868657
Q71RI9	Kynurenine--oxoglutarate transaminase 3 OS=Mus musculus (Mouse) OX=10090 GN=Kyat3 PE=1 SV=1	0.215451	3.21651	9.24e-13	14.5347	0.201772
Q76MZ3	Serine/threonine-protein phosphatase 2A 65 kDa regulatory subunit A alpha isoform OS=Mus musculus (Mouse) OX=10090 GN=Ppp2r1a PE=1 SV=3	0.274194	2.52741	1.9e-13	15.7221	0.260515
Q78IK2	ATP synthase membrane subunit DAPIT, mitochondrial OS=Mus musculus (Mouse) OX=10090 GN=Atp5md PE=1 SV=1	0.239727	2.89079	1.88e-18	27.2681	0.226048
Q78IK4	MICOS complex subunit Mic27 OS=Mus musculus (Mouse) OX=10090 GN=Apool PE=1 SV=1	0.188205	3.68215	7.45e-18	25.5669	0.174526
Q78JE5	F-box only protein 22 OS=Mus musculus (Mouse) OX=10090 GN=Fbxo22 PE=1 SV=2	0.512161	1.35309	1.53e-08	11.5471	0.498482
Q78JT3	3-hydroxyanthranilate 3,4-dioxygenase OS=Mus musculus (Mouse) OX=10090 GN=Haao PE=1 SV=1	0.285793	2.42483	1.05e-20	34.7022	0.272114
Q78PY7	Staphylococcal nuclease domain-containing protein 1 OS=Mus musculus (Mouse) OX=10090 GN=Snd1 PE=1 SV=1	0.238218	2.9091	3.95e-22	40.3737	0.224539
Q78XF5	Oligosaccharyltransferase complex subunit OSTC OS=Mus musculus (Mouse) OX=10090 GN=Ostc PE=1 SV=1	0.150964	4.59049	7.3e-06	5.82756	0.137285
Q78ZA7	Nucleosome assembly protein 1-like 4 OS=Mus musculus (Mouse) OX=10090 GN=Nap1l4 PE=1 SV=1	0.328855	2.10731	4.7e-15	18.8264	0.315176
Q791V5	Mitochondrial carrier homolog 2 OS=Mus musculus (Mouse) OX=10090 GN=Mtch2 PE=1 SV=1	0.249472	2.77787	1.93e-13	15.7087	0.235793
Q7M6Y3	Phosphatidylinositol-binding clathrin assembly protein OS=Mus musculus (Mouse) OX=10090 GN=Picalm PE=1 SV=1	0.437735	1.58315	3.65e-11	12.0539	0.424056
Q7TMB8	Cytoplasmic FMR1-interacting protein 1 OS=Mus musculus (Mouse) OX=10090 GN=Cyfip1 PE=1 SV=1	0.272601	2.54218	2.08e-09	9.70261	0.258922
Q7TMF3	NADH dehydrogenase [ubiquinone] 1 alpha subcomplex subunit 12 OS=Mus musculus (Mouse) OX=10090 GN=Ndufa12 PE=1 SV=2	0.186318	3.71944	2.63e-07	7.2959	0.172639
Q7TMK9	Heterogeneous nuclear ribonucleoprotein Q OS=Mus musculus (Mouse) OX=10090 GN=Syncrip PE=1 SV=2	0.29037	2.38661	9.3e-23	43.1522	0.276691
Q7TMM9	Tubulin beta-2A chain OS=Mus musculus (Mouse) OX=10090 GN=Tubb2a PE=1 SV=1	0.424413	1.63284	1.26e-12	14.3087	0.410734
Q7TMR0	Lysosomal Pro-X carboxypeptidase OS=Mus musculus (Mouse) OX=10090 GN=Prcp PE=1 SV=2	0.275515	2.51529	9.12e-10	10.1548	0.261836
Q7TN29	Stromal membrane-associated protein 2 OS=Mus musculus (Mouse) OX=10090 GN=Smap2 PE=1 SV=1	0.454468	1.52486	3.67e-08	10.7776	0.440789
Q7TNC4	Putative RNA-binding protein Luc7-like 2 OS=Mus musculus (Mouse) OX=10090 GN=Luc7l2 PE=1 SV=1	0.356562	1.94356	3.22e-17	23.8654	0.342883
Q7TNE1	Succinate--hydroxymethylglutarate CoA-transferase OS=Mus musculus (Mouse) OX=10090 GN=Sugct PE=1 SV=2	0.168175	4.1207	3.53e-07	8.96951	0.154496
Q7TNG5	Echinoderm microtubule-associated protein-like 2 OS=Mus musculus (Mouse) OX=10090 GN=Eml2 PE=1 SV=1	0.229244	3.02298	5.35e-16	20.891	0.215565
Q7TNG8	Probable D-lactate dehydrogenase, mitochondrial OS=Mus musculus (Mouse) OX=10090 GN=Ldhd PE=1 SV=1	0.260334	2.66196	3.92e-14	16.9876	0.246655
Q7TPR4	Alpha-actinin-1 OS=Mus musculus (Mouse) OX=10090 GN=Actn1 PE=1 SV=1	0.21115	3.28203	2.3e-17	24.2464	0.197471
Q7TPV4	Myb-binding protein 1A OS=Mus musculus (Mouse) OX=10090 GN=Mybbp1a PE=1 SV=2	0.644945	1.07451	9.42e-11	17.0262	0.631266
Q7TQI3	Ubiquitin thioesterase OTUB1 OS=Mus musculus (Mouse) OX=10090 GN=Otub1 PE=1 SV=2	0.364896	1.89917	5.26e-14	16.7453	0.351217
Q7TSV4	Phosphoglucomutase-2 OS=Mus musculus (Mouse) OX=10090 GN=Pgm2 PE=1 SV=1	0.0878421	7.88916	1.25e-10	11.2998	0.074163
Q80SU7	Interferon-induced very large GTPase 1 OS=Mus musculus (Mouse) OX=10090 GN=Gvin1 PE=1 SV=1	0.559996	1.23751	1.82e-12	14.0504	0.546317
Q80SW1	S-adenosylhomocysteine hydrolase-like protein 1 OS=Mus musculus (Mouse) OX=10090 GN=Ahcyl1 PE=1 SV=1	0.405135	1.71054	1.01e-06	8.20987	0.391456
Q80UG5	Septin-9 OS=Mus musculus (Mouse) OX=10090 GN=Septin9 PE=1 SV=1	0.438002	1.58219	1.59e-07	9.57788	0.424323
Q80UM3	N-alpha-acetyltransferase 15, NatA auxiliary subunit OS=Mus musculus (Mouse) OX=10090 GN=Naa15 PE=1 SV=1	0.320336	2.16335	2.55e-18	26.8855	0.306657
Q80V26	Golgi-resident adenosine 3',5'-bisphosphate 3'-phosphatase OS=Mus musculus (Mouse) OX=10090 GN=Impad1 PE=1 SV=1	0.622036	1.11408	6.45e-07	8.52907	0.608357
Q80W21	Glutathione S-transferase Mu 7 OS=Mus musculus (Mouse) OX=10090 GN=Gstm7 PE=1 SV=1	0.275477	2.51564	5.08e-24	49.3161	0.261798
Q80W22	Threonine synthase-like 2 OS=Mus musculus (Mouse) OX=10090 GN=Thnsl2 PE=1 SV=1	0.255967	2.70738	1.67e-12	14.1122	0.242288
Q80W54	CAAX prenyl protease 1 homolog OS=Mus musculus (Mouse) OX=10090 GN=Zmpste24 PE=1 SV=2	0.374678	1.84959	3.9e-11	12.0126	0.360999
Q80WJ7	Protein LYRIC OS=Mus musculus (Mouse) OX=10090 GN=Mtdh PE=1 SV=1	0.223724	3.09756	2.44e-15	19.4275	0.210045
Q80WQ2	Protein VAC14 homolog OS=Mus musculus (Mouse) OX=10090 GN=Vac14 PE=1 SV=1	0.27528	2.51744	6.53e-11	17.4983	0.261601
Q80X19	Collagen alpha-1(XIV) chain OS=Mus musculus (Mouse) OX=10090 GN=Col14a1 PE=1 SV=2	0.262055	2.64448	1.29e-11	12.7202	0.248376
Q80X50	Ubiquitin-associated protein 2-like OS=Mus musculus (Mouse) OX=10090 GN=Ubap2l PE=1 SV=1	0.338156	2.04935	1.78e-07	7.47666	0.324477
Q80X81	Acetyl-Coenzyme A acetyltransferase 3 OS=Mus musculus (Mouse) OX=10090 GN=Acat3 PE=1 SV=1	0.257051	2.69597	2.4e-20	33.3991	0.243371
Q80X85	28S ribosomal protein S7, mitochondrial OS=Mus musculus (Mouse) OX=10090 GN=Mrps7 PE=1 SV=1	0.240244	2.88457	6.13e-07	8.56599	0.226565
Q80X90	Filamin-B OS=Mus musculus (Mouse) OX=10090 GN=Flnb PE=1 SV=3	0.270676	2.56025	1.09e-16	22.5285	0.256997
Q80XL6	Acyl-CoA dehydrogenase family member 11 OS=Mus musculus (Mouse) OX=10090 GN=Acad11 PE=1 SV=2	0.632088	1.09637	3.1e-13	15.347	0.618409
Q80XN0	D-beta-hydroxybutyrate dehydrogenase, mitochondrial OS=Mus musculus (Mouse) OX=10090 GN=Bdh1 PE=1 SV=2	0.20254	3.42155	3.78e-11	12.0316	0.18886
Q80XU3	Nuclear ubiquitous casein and cyclin-dependent kinase substrate 1 OS=Mus musculus (Mouse) OX=10090 GN=Nucks1 PE=1 SV=1	0.194053	3.57118	6.6e-11	17.4833	0.180374
Q80Y14	Glutaredoxin-related protein 5, mitochondrial OS=Mus musculus (Mouse) OX=10090 GN=Glrx5 PE=1 SV=2	0.26628	2.60252	0.000574	4.02023	0.252601
Q80YC5	Coagulation factor XII OS=Mus musculus (Mouse) OX=10090 GN=F12 PE=1 SV=2	0.326745	2.12092	6.43e-05	4.9175	0.313066
Q80YD1	ATP-dependent RNA helicase SUPV3L1, mitochondrial OS=Mus musculus (Mouse) OX=10090 GN=Supv3l1 PE=1 SV=1	0.14346	4.83063	0.000483	4.09128	0.129781
Q80ZK0	28S ribosomal protein S10, mitochondrial OS=Mus musculus (Mouse) OX=10090 GN=Mrps10 PE=1 SV=1	0.253394	2.73487	1.55e-14	17.7715	0.239715
Q80ZS3	28S ribosomal protein S26, mitochondrial OS=Mus musculus (Mouse) OX=10090 GN=Mrps26 PE=1 SV=1	0.190671	3.63454	2.62e-11	12.2634	0.176991
Q80ZX0	Sec24-related gene family, member B (S. cerevisiae) OS=Mus musculus (Mouse) OX=10090 GN=Sec24b PE=1 SV=1	0.386117	1.79479	2.8e-05	6.08735	0.372438
Q810J8	Zinc finger FYVE domain-containing protein 1 OS=Mus musculus (Mouse) OX=10090 GN=Zfyve1 PE=1 SV=2	0.508112	1.36387	1.53e-05	6.44569	0.494433
Q811D0	Disks large homolog 1 OS=Mus musculus (Mouse) OX=10090 GN=Dlg1 PE=1 SV=1	0.318705	2.17442	2.06e-08	11.2826	0.305026
Q8BFP9	[Pyruvate dehydrogenase (acetyl-transferring)] kinase isozyme 1, mitochondrial OS=Mus musculus (Mouse) OX=10090 GN=Pdk1 PE=1 SV=2	0.314001	2.207	1.53e-05	6.44773	0.300322
Q8BFR5	Elongation factor Tu, mitochondrial OS=Mus musculus (Mouse) OX=10090 GN=Tufm PE=1 SV=1	0.191234	3.62383	7.28e-21	35.2966	0.177555
Q8BFW7	Lipoma-preferred partner homolog OS=Mus musculus (Mouse) OX=10090 GN=Lpp PE=1 SV=1	0.385437	1.79796	5e-11	17.8482	0.371758
Q8BFZ9	Erlin-2 OS=Mus musculus (Mouse) OX=10090 GN=Erlin2 PE=1 SV=1	0.287708	2.40869	3.73e-09	9.39169	0.274029
Q8BG05	Heterogeneous nuclear ribonucleoprotein A3 OS=Mus musculus (Mouse) OX=10090 GN=Hnrnpa3 PE=1 SV=1	0.206939	3.34881	6.51e-11	11.6944	0.19326
Q8BG07	5'-3' exonuclease PLD4 OS=Mus musculus (Mouse) OX=10090 GN=Pld4 PE=1 SV=1	0.282154	2.45611	2.47e-08	8.42534	0.268475
Q8BG32	26S proteasome non-ATPase regulatory subunit 11 OS=Mus musculus (Mouse) OX=10090 GN=Psmd11 PE=1 SV=3	0.457492	1.51478	1.04e-22	42.9285	0.443813
Q8BG51	Mitochondrial Rho GTPase 1 OS=Mus musculus (Mouse) OX=10090 GN=Rhot1 PE=1 SV=1	0.11033	6.28116	0.000148	5.14657	0.0966509
Q8BGA8	Acyl-coenzyme A synthetase ACSM5, mitochondrial OS=Mus musculus (Mouse) OX=10090 GN=Acsm5 PE=1 SV=1	0.169032	4.09982	2.56e-14	17.3425	0.155353
Q8BGC4	Prostaglandin reductase-3 OS=Mus musculus (Mouse) OX=10090 GN=Zadh2 PE=1 SV=1	0.254529	2.72268	2.68e-13	15.4563	0.24085
Q8BGD9	Eukaryotic translation initiation factor 4B OS=Mus musculus (Mouse) OX=10090 GN=Eif4b PE=1 SV=1	0.296508	2.33721	9.32e-13	14.5292	0.282829
Q8BGE6	Cysteine protease ATG4B OS=Mus musculus (Mouse) OX=10090 GN=Atg4b PE=1 SV=2	0.512903	1.35113	8.34e-08	10.0922	0.499223
Q8BGH2	Sorting and assembly machinery component 50 homolog OS=Mus musculus (Mouse) OX=10090 GN=Samm50 PE=1 SV=1	0.127727	5.42563	1.42e-12	14.2271	0.114048
Q8BGL3	Sulfotransferase OS=Mus musculus (Mouse) OX=10090 GN=Sult2a8 PE=1 SV=1	0.144389	4.79953	0.00278751	3.36614	0.13071
Q8BGQ7	Alanine--tRNA ligase, cytoplasmic OS=Mus musculus (Mouse) OX=10090 GN=Aars PE=1 SV=1	0.506563	1.36804	1.77e-26	63.8958	0.492884
Q8BGS1	Band 4.1-like protein 5 OS=Mus musculus (Mouse) OX=10090 GN=Epb41l5 PE=1 SV=1	0.51224	1.35288	6.4e-08	10.3088	0.498561
Q8BGT5	Alanine aminotransferase 2 OS=Mus musculus (Mouse) OX=10090 GN=Gpt2 PE=1 SV=1	0.7793	0.88926	1.01e-08	8.87298	0.765621
Q8BH00	2-aminomuconic semialdehyde dehydrogenase OS=Mus musculus (Mouse) OX=10090 GN=Aldh8a1 PE=1 SV=1	0.287897	2.40711	1.13e-24	52.8346	0.274218
Q8BH59	Calcium-binding mitochondrial carrier protein Aralar1 OS=Mus musculus (Mouse) OX=10090 GN=Slc25a12 PE=1 SV=1	0.153442	4.51636	7.1e-13	14.7273	0.139763
Q8BH69	Selenide, water dikinase 1 OS=Mus musculus (Mouse) OX=10090 GN=Sephs1 PE=1 SV=1	0.171097	4.05033	4e-12	13.5021	0.157418
Q8BH86	D-glutamate cyclase, mitochondrial OS=Mus musculus (Mouse) OX=10090 GN=Dglucy PE=1 SV=1	0.202898	3.41551	2.55e-16	21.6398	0.189219
Q8BH95	Enoyl-CoA hydratase, mitochondrial OS=Mus musculus (Mouse) OX=10090 GN=Echs1 PE=1 SV=1	0.19763	3.50655	1.48e-18	27.5751	0.183951
Q8BHC4	Dephospho-CoA kinase domain-containing protein OS=Mus musculus (Mouse) OX=10090 GN=Dcakd PE=1 SV=1	0.296629	2.33625	2.23e-07	7.37139	0.28295
Q8BHG1	Nardilysin OS=Mus musculus (Mouse) OX=10090 GN=Nrdc PE=1 SV=1	0.246155	2.81529	1.22e-05	5.61091	0.232476
Q8BHG2	CXXC motif containing zinc binding protein OS=Mus musculus (Mouse) OX=10090 GN=Czib PE=1 SV=1	0.503055	1.37758	1.84e-08	11.3834	0.489376
Q8BHN3	Neutral alpha-glucosidase AB OS=Mus musculus (Mouse) OX=10090 GN=Ganab PE=1 SV=1	0.352374	1.96666	6.02e-21	35.6085	0.338695
Q8BI84	Transport and Golgi organization protein 1 homolog OS=Mus musculus (Mouse) OX=10090 GN=Mia3 PE=1 SV=2	0.489671	1.41524	4.35e-08	8.14779	0.475992
Q8BIJ6	Isoleucine--tRNA ligase, mitochondrial OS=Mus musculus (Mouse) OX=10090 GN=Iars2 PE=1 SV=1	0.164273	4.21858	9.49e-19	28.1533	0.150594
Q8BIW1	Exopolyphosphatase PRUNE1 OS=Mus musculus (Mouse) OX=10090 GN=Prune1 PE=1 SV=1	0.409492	1.69234	2.61e-09	9.58133	0.395813
Q8BJ03	Cytochrome c oxidase assembly protein COX15 homolog OS=Mus musculus (Mouse) OX=10090 GN=Cox15 PE=1 SV=1	0.370306	1.87143	8.65e-07	6.75594	0.356627
Q8BJ64	Choline dehydrogenase, mitochondrial OS=Mus musculus (Mouse) OX=10090 GN=Chdh PE=1 SV=1	0.174847	3.96347	1.82e-18	27.3108	0.161168
Q8BJL9	UDP-glucuronosyltransferase OS=Mus musculus (Mouse) OX=10090 GN=Ugt2b35 PE=1 SV=1	0.361682	1.91605	3.1e-05	6.02788	0.348003
Q8BJW6	Eukaryotic translation initiation factor 2A OS=Mus musculus (Mouse) OX=10090 GN=Eif2a PE=1 SV=2	0.291331	2.37873	3.36e-18	26.5375	0.277652
Q8BJY1	26S proteasome non-ATPase regulatory subunit 5 OS=Mus musculus (Mouse) OX=10090 GN=Psmd5 PE=1 SV=4	0.137586	5.03686	0.00280557	3.36343	0.123907
Q8BK48	Pyrethroid hydrolase Ces2e OS=Mus musculus (Mouse) OX=10090 GN=Ces2e PE=1 SV=1	0.480811	1.44131	1.32e-21	38.1868	0.467132
Q8BK63	Casein kinase I isoform alpha OS=Mus musculus (Mouse) OX=10090 GN=Csnk1a1 PE=1 SV=2	0.373332	1.85626	5.62e-06	5.93886	0.359653
Q8BK64	Activator of 90 kDa heat shock protein ATPase homolog 1 OS=Mus musculus (Mouse) OX=10090 GN=Ahsa1 PE=1 SV=2	0.467208	1.48328	2.91e-18	26.7182	0.453529
Q8BK72	28S ribosomal protein S27, mitochondrial OS=Mus musculus (Mouse) OX=10090 GN=Mrps27 PE=1 SV=2	0.232336	2.98275	7.06e-19	28.5441	0.218657
Q8BKC5	Importin-5 OS=Mus musculus (Mouse) OX=10090 GN=Ipo5 PE=1 SV=3	0.29747	2.32965	2.08e-09	9.70333	0.283791
Q8BKZ9	Pyruvate dehydrogenase protein X component, mitochondrial OS=Mus musculus (Mouse) OX=10090 GN=Pdhx PE=1 SV=1	0.133098	5.20671	2.09e-08	8.50923	0.119419
Q8BL66	Early endosome antigen 1 OS=Mus musculus (Mouse) OX=10090 GN=Eea1 PE=1 SV=2	0.194746	3.55848	9.92e-09	8.8847	0.181067
Q8BL97	Serine/arginine-rich splicing factor 7 OS=Mus musculus (Mouse) OX=10090 GN=Srsf7 PE=1 SV=1	0.0249779	27.7446	0.000248	4.86994	0.0112988
Q8BLF1	Neutral cholesterol ester hydrolase 1 OS=Mus musculus (Mouse) OX=10090 GN=Nceh1 PE=1 SV=1	0.31707	2.18564	8.54e-12	12.9906	0.303391
Q8BLN5	Lanosterol synthase OS=Mus musculus (Mouse) OX=10090 GN=Lss PE=1 SV=2	0.918126	0.754798	6.76e-10	10.3217	0.904447
Q8BM55	Transmembrane protein 214 OS=Mus musculus (Mouse) OX=10090 GN=Tmem214 PE=1 SV=1	0.433507	1.59859	3.51e-10	10.6947	0.419828
Q8BM72	Heat shock 70 kDa protein 13 OS=Mus musculus (Mouse) OX=10090 GN=Hspa13 PE=1 SV=1	0.648709	1.06828	2.08e-07	9.36782	0.63503
Q8BMA6	Signal recognition particle subunit SRP68 OS=Mus musculus (Mouse) OX=10090 GN=Srp68 PE=1 SV=2	0.241725	2.8669	7.73e-18	25.5227	0.228046
Q8BMF4	Dihydrolipoyllysine-residue acetyltransferase component of pyruvate dehydrogenase complex, mitochondrial OS=Mus musculus (Mouse) OX=10090 GN=Dlat PE=1 SV=2	0.127385	5.4402	2.2e-11	12.3736	0.113706
Q8BMG7	Rab3 GTPase-activating protein non-catalytic subunit OS=Mus musculus (Mouse) OX=10090 GN=Rab3gap2 PE=1 SV=2	0.390564	1.77436	6.42e-13	14.8019	0.376885
Q8BMJ3	Eukaryotic translation initiation factor 1A, X-chromosomal OS=Mus musculus (Mouse) OX=10090 GN=Eif1ax PE=2 SV=3	0.379994	1.82371	1.64e-14	32.0937	0.366315
Q8BMK4	Cytoskeleton-associated protein 4 OS=Mus musculus (Mouse) OX=10090 GN=Ckap4 PE=1 SV=2	0.255092	2.71667	6.14e-08	7.98091	0.241413
Q8BML9	Glutamine--tRNA ligase OS=Mus musculus (Mouse) OX=10090 GN=Qars PE=1 SV=1	0.217763	3.18235	4.26e-17	23.5535	0.204084
Q8BMP6	Golgi resident protein GCP60 OS=Mus musculus (Mouse) OX=10090 GN=Acbd3 PE=1 SV=3	0.391742	1.76902	7.1e-09	12.2598	0.378063
Q8BMS1	Trifunctional enzyme subunit alpha, mitochondrial OS=Mus musculus (Mouse) OX=10090 GN=Hadha PE=1 SV=1	0.167011	4.14943	2.07e-15	19.5816	0.153332
Q8BMS4	Ubiquinone biosynthesis O-methyltransferase, mitochondrial OS=Mus musculus (Mouse) OX=10090 GN=Coq3 PE=1 SV=1	0.238154	2.90989	2.6e-11	12.2671	0.224475
Q8BP40	Lysophosphatidic acid phosphatase type 6 OS=Mus musculus (Mouse) OX=10090 GN=Acp6 PE=1 SV=1	0.17658	3.92457	2.95e-15	19.2509	0.162901
Q8BP47	Asparagine--tRNA ligase, cytoplasmic OS=Mus musculus (Mouse) OX=10090 GN=NARS1 PE=1 SV=2	0.316093	2.19239	8.58e-26	59.4442	0.302414
Q8BP48	Methionine aminopeptidase 1 OS=Mus musculus (Mouse) OX=10090 GN=Metap1 PE=1 SV=1	0.321753	2.15383	2.44e-12	13.8442	0.308074
Q8BP67	60S ribosomal protein L24 OS=Mus musculus (Mouse) OX=10090 GN=Rpl24 PE=1 SV=2	0.177277	3.90913	1.96e-20	33.7156	0.163598
Q8BPB0	MOB kinase activator 1B OS=Mus musculus (Mouse) OX=10090 GN=Mob1b PE=1 SV=3	0.909104	0.762289	4.39e-11	11.9375	0.895425
Q8BQ46	TAF15 RNA polymerase II, TATA box binding protein (TBP)-associated factor OS=Mus musculus (Mouse) OX=10090 GN=Taf15 PE=1 SV=1	0.287102	2.41378	1.09e-12	23.6537	0.273423
Q8BRF7	Sec1 family domain-containing protein 1 OS=Mus musculus (Mouse) OX=10090 GN=Scfd1 PE=1 SV=1	0.40812	1.69803	3.19e-14	17.1592	0.394441
Q8BS35	Alkylglycerol monooxygenase OS=Mus musculus (Mouse) OX=10090 GN=Agmo PE=1 SV=1	0.401994	1.7239	1.35e-07	7.60509	0.388315
Q8BSE0	Regulator of microtubule dynamics protein 2 OS=Mus musculus (Mouse) OX=10090 GN=Rmdn2 PE=1 SV=1	0.215476	3.21613	2.05e-14	17.5322	0.201797
Q8BSL7	ADP-ribosylation factor 2 OS=Mus musculus (Mouse) OX=10090 GN=Arf2 PE=1 SV=2	0.413357	1.67652	3.34e-14	30.4851	0.399678
Q8BSY0	Aspartyl/asparaginyl beta-hydroxylase OS=Mus musculus (Mouse) OX=10090 GN=Asph PE=1 SV=1	0.2309	3.0013	1.2e-16	22.4272	0.217221
Q8BT60	Copine-3 OS=Mus musculus (Mouse) OX=10090 GN=Cpne3 PE=1 SV=2	0.42919	1.61467	6.36e-15	34.3739	0.415511
Q8BTM8	Filamin-A OS=Mus musculus (Mouse) OX=10090 GN=Flna PE=1 SV=5	0.18418	3.76262	4.92e-14	16.7997	0.170501
Q8BTS3	GB1/RHD3-type G domain-containing protein OS=Mus musculus (Mouse) OX=10090 GN=Gbp9 PE=1 SV=1	0.321081	2.15833	1.9e-08	11.3504	0.307402
Q8BTY1	Kynurenine--oxoglutarate transaminase 1 OS=Mus musculus (Mouse) OX=10090 GN=Kyat1 PE=1 SV=1	0.218716	3.16849	3.62e-17	23.7341	0.205037
Q8BU30	Isoleucine--tRNA ligase, cytoplasmic OS=Mus musculus (Mouse) OX=10090 GN=Iars PE=1 SV=2	0.24141	2.87064	2.33e-20	33.4497	0.227731
Q8BU88	39S ribosomal protein L22, mitochondrial OS=Mus musculus (Mouse) OX=10090 GN=Mrpl22 PE=1 SV=1	0.106279	6.52055	0.00326831	3.53951	0.0926003
Q8BUK6	Protein Hook homolog 3 OS=Mus musculus (Mouse) OX=10090 GN=Hook3 PE=1 SV=2	0.595616	1.1635	4.79e-09	12.639	0.581936
Q8BUV3	Gephyrin OS=Mus musculus (Mouse) OX=10090 GN=Gphn PE=1 SV=2	0.337916	2.0508	1.51e-22	42.2065	0.324237
Q8BVE3	V-type proton ATPase subunit H OS=Mus musculus (Mouse) OX=10090 GN=Atp6v1h PE=1 SV=1	0.680454	1.01844	0.00568005	3.06424	0.666775
Q8BVG4	Dipeptidyl peptidase 9 OS=Mus musculus (Mouse) OX=10090 GN=Dpp9 PE=1 SV=2	0.262678	2.63821	7.47e-06	6.8877	0.248999
Q8BVI4	Dihydropteridine reductase OS=Mus musculus (Mouse) OX=10090 GN=Qdpr PE=1 SV=2	0.227686	3.04366	8.42e-16	20.4431	0.214007
Q8BW75	Amine oxidase [flavin-containing] B OS=Mus musculus (Mouse) OX=10090 GN=Maob PE=1 SV=4	0.294404	2.35391	5.2e-16	20.9196	0.280725
Q8BWF0	Succinate-semialdehyde dehydrogenase, mitochondrial OS=Mus musculus (Mouse) OX=10090 GN=Aldh5a1 PE=1 SV=1	0.1557	4.45087	1.19e-16	22.4324	0.142021
Q8BWM0	Prostaglandin E synthase 2 OS=Mus musculus (Mouse) OX=10090 GN=Ptges2 PE=1 SV=3	0.185624	3.73336	4.67e-17	23.4509	0.171945
Q8BWN8	Peroxisomal succinyl-coenzyme A thioesterase OS=Mus musculus (Mouse) OX=10090 GN=Acot4 PE=1 SV=1	0.490646	1.41242	1.1e-13	16.1516	0.476967
Q8BWP5	Alpha-tocopherol transfer protein OS=Mus musculus (Mouse) OX=10090 GN=Ttpa PE=1 SV=1	0.484006	1.4318	5.41e-18	25.9526	0.470327
Q8BWQ1	UDP-glucuronosyltransferase 2A3 OS=Mus musculus (Mouse) OX=10090 GN=Ugt2a3 PE=1 SV=1	0.25573	2.70989	1.28e-20	34.3928	0.242051
Q8BWT1	3-ketoacyl-CoA thiolase, mitochondrial OS=Mus musculus (Mouse) OX=10090 GN=Acaa2 PE=1 SV=3	0.172035	4.02826	1.18e-18	27.8733	0.158356
Q8BWU8	Ethanolamine-phosphate phospho-lyase OS=Mus musculus (Mouse) OX=10090 GN=Etnppl PE=2 SV=1	0.728895	0.950755	9.59e-07	8.24758	0.715216
Q8BWY3	Eukaryotic peptide chain release factor subunit 1 OS=Mus musculus (Mouse) OX=10090 GN=Etf1 PE=1 SV=4	0.318005	2.17921	8.24e-15	18.3228	0.304326
Q8BWZ3	N-alpha-acetyltransferase 25, NatB auxiliary subunit OS=Mus musculus (Mouse) OX=10090 GN=Naa25 PE=1 SV=1	0.244498	2.83437	0.00266341	3.64265	0.230819
Q8BX70	Vacuolar protein sorting-associated protein 13C OS=Mus musculus (Mouse) OX=10090 GN=Vps13c PE=1 SV=2	0.241403	2.87072	8.07e-09	8.98995	0.227724
Q8BXZ1	Protein disulfide-isomerase TMX3 OS=Mus musculus (Mouse) OX=10090 GN=Tmx3 PE=1 SV=2	0.358929	1.93074	3.55e-18	26.4685	0.34525
Q8BY87	Ubiquitin carboxyl-terminal hydrolase 47 OS=Mus musculus (Mouse) OX=10090 GN=Usp47 PE=1 SV=2	0.668416	1.03678	1.03e-08	8.8657	0.654737
Q8BYC6	Serine/threonine-protein kinase TAO3 OS=Mus musculus (Mouse) OX=10090 GN=Taok3 PE=1 SV=2	0.338048	2.05	1.11e-05	6.6434	0.324369
Q8BYL4	Tyrosine--tRNA ligase, mitochondrial OS=Mus musculus (Mouse) OX=10090 GN=Yars2 PE=1 SV=2	0.272677	2.54147	8.16e-13	14.626	0.258998
Q8BYZ7	Engulfment and cell motility protein 3 OS=Mus musculus (Mouse) OX=10090 GN=Elmo3 PE=1 SV=2	0.340127	2.03748	4.15e-06	6.0692	0.326448
Q8BZ09	Mitochondrial 2-oxodicarboxylate carrier OS=Mus musculus (Mouse) OX=10090 GN=Slc25a21 PE=1 SV=1	0.173962	3.98363	4.54e-06	7.20295	0.160283
Q8C0C7	Phenylalanine--tRNA ligase alpha subunit OS=Mus musculus (Mouse) OX=10090 GN=Farsa PE=1 SV=1	0.163434	4.24025	3.83e-15	19.0122	0.149755
Q8C0E2	Vacuolar protein sorting-associated protein 26B OS=Mus musculus (Mouse) OX=10090 GN=Vps26b PE=1 SV=1	0.200239	3.46087	3.16e-09	9.48056	0.186559
Q8C0L9	Glycerophosphocholine phosphodiesterase GPCPD1 OS=Mus musculus (Mouse) OX=10090 GN=Gpcpd1 PE=1 SV=1	0.954502	0.726033	8.27e-07	8.35207	0.940823
Q8C165	N-fatty-acyl-amino acid synthase/hydrolase PM20D1 OS=Mus musculus (Mouse) OX=10090 GN=Pm20d1 PE=1 SV=1	0.475322	1.45796	1.02e-18	28.0618	0.461643
Q8C196	Carbamoyl-phosphate synthase [ammonia], mitochondrial OS=Mus musculus (Mouse) OX=10090 GN=Cps1 PE=1 SV=2	0.154195	4.49431	1.91e-14	17.5943	0.140516
Q8C1B7	Septin-11 OS=Mus musculus (Mouse) OX=10090 GN=Septin11 PE=1 SV=4	0.131156	5.2838	6.11e-13	14.8382	0.117477
Q8C1E7	Transmembrane protein 120A OS=Mus musculus (Mouse) OX=10090 GN=Tmem120a PE=1 SV=1	0.14546	4.76418	3.05e-05	6.03841	0.131781
Q8C2Q3	RNA-binding protein 14 OS=Mus musculus (Mouse) OX=10090 GN=Rbm14 PE=1 SV=1	0.166703	4.15709	1.39e-06	6.54646	0.153024
Q8C5H8	NAD kinase 2, mitochondrial OS=Mus musculus (Mouse) OX=10090 GN=Nadk2 PE=1 SV=2	0.167156	4.14583	5.43e-18	25.9493	0.153477
Q8C5W3	Tubulin-specific chaperone cofactor E-like protein OS=Mus musculus (Mouse) OX=10090 GN=Tbcel PE=1 SV=1	0.460887	1.50362	2.78e-14	17.2741	0.447208
Q8C6B0	Methyltransf_11 domain-containing protein OS=Mus musculus (Mouse) OX=10090 GN=Mettl7a1 PE=1 SV=1	0.44628	1.55284	3.15e-22	40.7998	0.432601
Q8C7E7	Starch-binding domain-containing protein 1 OS=Mus musculus (Mouse) OX=10090 GN=Stbd1 PE=1 SV=1	0.162055	4.27633	3.18e-06	6.18383	0.148376
Q8C7H1	Methylmalonic aciduria type A homolog, mitochondrial OS=Mus musculus (Mouse) OX=10090 GN=Mmaa PE=1 SV=1	0.334716	2.07041	8.15e-08	10.1109	0.321037
Q8C7X2	ER membrane protein complex subunit 1 OS=Mus musculus (Mouse) OX=10090 GN=Emc1 PE=1 SV=1	0.238104	2.91049	5.95e-09	9.14814	0.224425
Q8CAK1	Putative transferase CAF17 homolog, mitochondrial OS=Mus musculus (Mouse) OX=10090 GN=Iba57 PE=1 SV=1	0.215799	3.21132	5.64e-06	7.06461	0.20212
Q8CAQ8	MICOS complex subunit Mic60 OS=Mus musculus (Mouse) OX=10090 GN=Immt PE=1 SV=1	0.150874	4.59323	2.22e-22	41.4567	0.137195
Q8CAS9	Protein mono-ADP-ribosyltransferase PARP9 OS=Mus musculus (Mouse) OX=10090 GN=Parp9 PE=1 SV=2	0.520394	1.33168	5.4e-16	20.8806	0.506715
Q8CC86	Nicotinate phosphoribosyltransferase OS=Mus musculus (Mouse) OX=10090 GN=Naprt PE=1 SV=1	0.244751	2.83145	6.53e-11	11.6929	0.231072
Q8CC88	von Willebrand factor A domain-containing protein 8 OS=Mus musculus (Mouse) OX=10090 GN=Vwa8 PE=1 SV=2	0.232576	2.97967	1.15e-17	25.054	0.218897
Q8CCJ3	E3 UFM1-protein ligase 1 OS=Mus musculus (Mouse) OX=10090 GN=Ufl1 PE=1 SV=2	0.391349	1.7708	8.1e-15	33.777	0.37767
Q8CCS6	Polyadenylate-binding protein 2 OS=Mus musculus (Mouse) OX=10090 GN=Pabpn1 PE=1 SV=3	0.308498	2.24637	1.52e-05	6.45188	0.294819
Q8CDN6	Thioredoxin-like protein 1 OS=Mus musculus (Mouse) OX=10090 GN=Txnl1 PE=1 SV=3	0.486589	1.4242	0.000341	4.23385	0.47291
Q8CFA2	Aminomethyltransferase, mitochondrial OS=Mus musculus (Mouse) OX=10090 GN=Amt PE=1 SV=1	0.270873	2.55839	1.49e-14	17.8079	0.257194
Q8CFJ7	Solute carrier family 25 member 45 OS=Mus musculus (Mouse) OX=10090 GN=Slc25a45 PE=1 SV=1	0.18602	3.72542	1.74e-09	13.6631	0.17234
Q8CFV9	Riboflavin kinase OS=Mus musculus (Mouse) OX=10090 GN=Rfk PE=1 SV=2	0.645933	1.07287	8.32e-09	8.97457	0.632254
Q8CFX1	GDH/6PGL endoplasmic bifunctional protein OS=Mus musculus (Mouse) OX=10090 GN=H6pd PE=1 SV=2	0.364119	1.90322	8.93e-20	31.4273	0.35044
Q8CG14	Complement C1s-A subcomponent OS=Mus musculus (Mouse) OX=10090 GN=C1sa PE=2 SV=2	0.761624	0.909897	0.000396	4.62188	0.747945
Q8CG76	Aflatoxin B1 aldehyde reductase member 2 OS=Mus musculus (Mouse) OX=10090 GN=Akr7a2 PE=1 SV=3	0.209464	3.30844	1.64e-13	15.8361	0.195785
Q8CGA0	Protein phosphatase 1F OS=Mus musculus (Mouse) OX=10090 GN=Ppm1f PE=1 SV=1	0.288477	2.40227	1.29e-10	11.282	0.274798
Q8CGC6	RNA-binding protein 28 OS=Mus musculus (Mouse) OX=10090 GN=Rbm28 PE=1 SV=4	0.379313	1.82699	8.44e-07	8.33759	0.365634
Q8CGC7	Bifunctional glutamate/proline--tRNA ligase OS=Mus musculus (Mouse) OX=10090 GN=Eprs PE=1 SV=4	0.288997	2.39795	6.56e-25	54.1638	0.275318
Q8CGK3	Lon protease homolog, mitochondrial OS=Mus musculus (Mouse) OX=10090 GN=Lonp1 PE=1 SV=2	0.225462	3.07369	2.04e-19	30.2414	0.211783
Q8CH18	Cell division cycle and apoptosis regulator protein 1 OS=Mus musculus (Mouse) OX=10090 GN=Ccar1 PE=1 SV=1	0.341793	2.02754	7.94e-07	6.79404	0.328114
Q8CHK3	Lysophospholipid acyltransferase 7 OS=Mus musculus (Mouse) OX=10090 GN=Mboat7 PE=1 SV=1	0.352405	1.96649	3.06e-12	13.6863	0.338726
Q8CHQ9	N-acetyltransferase family 8 member 2 OS=Mus musculus (Mouse) OX=10090 GN=Nat8f2 PE=1 SV=1	0.540658	1.28177	5.43e-21	35.7797	0.526979
Q8CHR6	Dihydropyrimidine dehydrogenase [NADP(+)] OS=Mus musculus (Mouse) OX=10090 GN=Dpyd PE=1 SV=1	0.645227	1.07404	1.23e-19	30.9595	0.631548
Q8CHT0	Delta-1-pyrroline-5-carboxylate dehydrogenase, mitochondrial OS=Mus musculus (Mouse) OX=10090 GN=Aldh4a1 PE=1 SV=3	0.195344	3.54759	2.85e-18	26.7458	0.181665
Q8CHW4	Translation initiation factor eIF-2B subunit epsilon OS=Mus musculus (Mouse) OX=10090 GN=Eif2b5 PE=1 SV=1	0.206133	3.36191	2.39e-06	7.62431	0.192454
Q8CI51	PDZ and LIM domain protein 5 OS=Mus musculus (Mouse) OX=10090 GN=Pdlim5 PE=1 SV=4	0.464421	1.49218	8.57e-14	16.3501	0.450741
[truncated: 838 more rows]

## Sheet: intestine
Accession	Name	WT kt(d-1)	WT t1/2	WT P-value	WT t-statistic	kdegcorr
[truncated: 2,719 more rows]

[truncated: 1 more sheets: fat]
