# Supplementary material for: Turnover and replication analysis by isotope labeling (TRAIL) reveals the influence of tissue context on protein and organelle lifetimes
Source: Mol Syst Biol. 2023 Mar 17;19(4):e11393. doi: 10.15252/msb.202211393 (PMC10090950; doi:10.15252/msb.202211393)
Supplement: Supplementary file 9 — Source Data for Figure 3 [file MSB-19-e11393-s002.zip]

Archive with 3 entries (2 files):
- MSB-2022-11393_SD_Figure_3/
- MSB-2022-11393_SD_Figure_3/Source Data 3E. IDR lengths parts of whole.xlsx
- MSB-2022-11393_SD_Figure_3/Source Data Fig. 3F. WT_IDPs_Disprot.xlsx
