# Supplementary material for: Turnover and replication analysis by isotope labeling (TRAIL) reveals the influence of tissue context on protein and organelle lifetimes
Source: Mol Syst Biol. 2023 Mar 17;19(4):e11393. doi: 10.15252/msb.202211393 (PMC10090950; doi:10.15252/msb.202211393)
Supplement: Supplementary file 9 — Source Data for Figure 3 [file MSB-19-e11393-s002.zip › MSB-2022-11393_SD_Figure_3/Source Data 3E. IDR lengths parts of whole.xlsx]

## Sheet: Sheet1
Source Data for Fig. 3E: Incidence of proteins with IDR(s) of at least 40 amino acids in top vs. bottom decile of turnover rate in each tissue
	raw numbers
		0 IDRs	1 IDR	2 IDRs	3+ IDRs	all
	heart top decile	97	24	15	27	163
	heart bottom decile	140	18	6	0	164
	liver top decile	164	27	11	6	208
	liver bottom decile	162	35	8	5	210
	fat top decile	115	23	13	10	161
	fat bottom decile	129	21	3	8	161
	gut top decile	193	43	16	19	271
	gut bottom decile	187	48	15	22	272
	normalized proportions
		0 IDRs	1 IDR	2 IDRs	3+ IDRs
	heart top decile	0.595092	0.147239	0.0920245	0.165644
	heart bottom decile	0.853659	0.109756	0.0365854	0
	liver top decile	0.788462	0.129808	0.0528846	0.0288462
	liver bottom decile	0.771429	0.166667	0.0380952	0.0238095
	fat top decile	0.714286	0.142857	0.0807453	0.0621118
	fat bottom decile	0.801242	0.130435	0.0186335	0.0496894
	gut top decile	0.712177	0.158672	0.0590406	0.0701107
	gut bottom decile	0.6875	0.176471	0.0551471	0.0808824
