# Supplementary material for: Turnover and replication analysis by isotope labeling (TRAIL) reveals the influence of tissue context on protein and organelle lifetimes
Source: Mol Syst Biol. 2023 Mar 17;19(4):e11393. doi: 10.15252/msb.202211393 (PMC10090950; doi:10.15252/msb.202211393)
Supplement: Supplementary file 9 — Source Data for Figure 3 [file MSB-19-e11393-s002.zip › MSB-2022-11393_SD_Figure_3/Source Data Fig. 3F. WT_IDPs_Disprot.xlsx]

## Sheet: Source Data Fig. 3F. WT_IDPs_Di
Source Data for Fig. 3F: Validated IDPs from the DisProt database
Accession	Name	kdeg_heart	kdegcorr_heart	kdeg_liver	kdegcorr_liver	kdeg_fat	kdegcorr_fat	kdeg_gut	kdegcorr_gut
O08583	THO complex subunit 4 OS=Mus musculus (Mouse) OX=10090 GN=Alyref PE=1 SV=3	0.201701	0.195849	0.184216	0.170537	0.0597975	0.0509626	0.364758	0.132822
P10922	Histone H1.0 OS=Mus musculus (Mouse) OX=10090 GN=H1-0 PE=2 SV=4	0.0233121	0.0174597	0.0793958	0.0657167	0.0199228	0.0110879	0.0781596	-0.153776
P26039	Talin-1 OS=Mus musculus (Mouse) OX=10090 GN=Tln1 PE=1 SV=2	0.201619	0.195767	0.349373	0.335694	0.127631	0.118796	0.135062	-0.0968736
P62320	Small nuclear ribonucleoprotein Sm D3 OS=Mus musculus (Mouse) OX=10090 GN=Snrpd3 PE=1 SV=1	0.118924	0.113071	0.29869	0.285011	0.0701576	0.0613227	0.335652	0.103716
P63028	Translationally-controlled tumor protein OS=Mus musculus (Mouse) OX=10090 GN=Tpt1 PE=1 SV=1	0.305025	0.299172	0.583972	0.570293	0.241516	0.232681	0.502554	0.270618
P63101	14-3-3 protein zeta/delta OS=Mus musculus (Mouse) OX=10090 GN=Ywhaz PE=1 SV=1	0.14711	0.141257	0.223501	0.209822	0.103648	0.0948127	0.302339	0.070403
P63158	High mobility group protein B1 OS=Mus musculus (Mouse) OX=10090 GN=Hmgb1 PE=1 SV=2	0.0767243	0.070872	0.229802	0.216123	0.0385821	0.0297472	0.237248	0.00531197
Q01853	Transitional endoplasmic reticulum ATPase OS=Mus musculus (Mouse) OX=10090 GN=Vcp PE=1 SV=4	0.156581	0.150729	0.329541	0.315862	0.159582	0.150747	0.44138	0.209444
Q5XJY5	Coatomer subunit delta OS=Mus musculus (Mouse) OX=10090 GN=Arcn1 PE=1 SV=2	0.219086	0.213234	0.428542	0.414862	0.242784	0.233949	0.457333	0.225397
Q60598	Src substrate cortactin OS=Mus musculus (Mouse) OX=10090 GN=Cttn PE=1 SV=2	0.191555	0.185703	0.251065	0.237386	0.111483	0.102648	0.462516	0.23058
Q61081	Hsp90 co-chaperone Cdc37 OS=Mus musculus (Mouse) OX=10090 GN=Cdc37 PE=1 SV=1	0.325476	0.319623	0.524188	0.510509	0.301017	0.292182	0.501649	0.269713
Q61937	Nucleophosmin OS=Mus musculus (Mouse) OX=10090 GN=Npm1 PE=1 SV=1	0.261077	0.255224	0.237703	0.224024	0.125167	0.116332	0.385676	0.15374
Q8VDQ1	Prostaglandin reductase 2 OS=Mus musculus (Mouse) OX=10090 GN=Ptgr2 PE=1 SV=2	0.166305	0.160453	0.29044	0.276761	0.146033	0.137198	0.405835	0.173899
Q9CXW3	Calcyclin-binding protein OS=Mus musculus (Mouse) OX=10090 GN=Cacybp PE=1 SV=1	0.249374	0.243522	0.175506	0.161827	0.269892	0.261058	0.443683	0.211747
Q9CXY6	Interleukin enhancer-binding factor 2 OS=Mus musculus (Mouse) OX=10090 GN=Ilf2 PE=1 SV=1	0.0902663	0.084414	0.171207	0.157528	0.0793276	0.0704928	0.274879	0.0429434
Q9DBG5	Perilipin-3 OS=Mus musculus (Mouse) OX=10090 GN=Plin3 PE=1 SV=1	0.24966	0.243808	0.594951	0.581272	0.422073	0.413238	0.713858	0.481922
Q9Z1X4	Interleukin enhancer-binding factor 3 OS=Mus musculus (Mouse) OX=10090 GN=Ilf3 PE=1 SV=2	0.146744	0.140891	0.222284	0.208605	0.0894914	0.0806565	0.317335	0.0853986
