# Supplementary material for: Turnover and replication analysis by isotope labeling (TRAIL) reveals the influence of tissue context on protein and organelle lifetimes
Source: Mol Syst Biol. 2023 Mar 17;19(4):e11393. doi: 10.15252/msb.202211393 (PMC10090950; doi:10.15252/msb.202211393)
Supplement: Supplementary file 10 — Source Data for Figure 6 [file MSB-19-e11393-s010.zip]

Archive with 4 entries (3 files):
- MSB-2022-11393_SD_Figure_6/
- MSB-2022-11393_SD_Figure_6/Source Data Fig. 6D.xlsx
- MSB-2022-11393_SD_Figure_6/Source Data Fig. 6C intracomplex dispersion.xlsx
- MSB-2022-11393_SD_Figure_6/Source Data Fig. 6A and 6B decile_clustered_data.xlsx
