# Supplementary material for: Turnover and replication analysis by isotope labeling (TRAIL) reveals the influence of tissue context on protein and organelle lifetimes
Source: Mol Syst Biol. 2023 Mar 17;19(4):e11393. doi: 10.15252/msb.202211393 (PMC10090950; doi:10.15252/msb.202211393)
Supplement: Supplementary file 10 — Source Data for Figure 6 [file MSB-19-e11393-s010.zip › MSB-2022-11393_SD_Figure_6/Source Data Fig. 6D.xlsx]

## Sheet: Sheet1
Source Data Fig. 6D. Normalized intracomplex dispersion for 12 complexes with at least 5 subunits detected across all 4 tissues
Complex	liver	heart	fat	intestine	liver	heart	fat	intestine
spliceosome	0.333961	0.343245	0.18648	0.295656	0.907923	1	0.984411	0.553457
COPI	0.333961	0.343245	0.18648	0.295656	0.0583854	0.0620447	0.0604242	0.0318634
OST	0.333961	0.343245	0.18648	0.295656	0.0484718	0.0740133	0.093571	0.0489106
TRiC	0.333961	0.343245	0.18648	0.295656	0.114312	0.0107208	0.0135515	0.00524039
proteasome (19S)	0.333961	0.343245	0.18648	0.295656	0.154254	0.0441329	0.344384	0.0709135
respiratory CIII	0.333961	0.343245	0.18648	0.295656	0.0762289	0.0154478	0.0317588	0.062798
respiratory CI	0.333961	0.343245	0.18648	0.295656	0.112541	0.0253807	0.097884	0.100034
ribosome (LSU)	0.333961	0.343245	0.18648	0.295656	0.115254	0.0309127	0.0307325	0.0613858
ribosome (SSU)	0.333961	0.343245	0.18648	0.295656	0.0377796	0.0464026	0.0206217	0.0403774
Arp2/3	0.333961	0.343245	0.18648	0.295656	0.120294	0.137376	0.0428737	0.0720598
proteasome (20S)	0.333961	0.343245	0.18648	0.295656	0.0431515	0.0688639	0.0343105	0.0806614
mitoribosome	0.333961	0.343245	0.18648	0.295656	0.105153	0.11644	0.0414467	0.210634
