# Supplementary material for: Turnover and replication analysis by isotope labeling (TRAIL) reveals the influence of tissue context on protein and organelle lifetimes
Source: Mol Syst Biol. 2023 Mar 17;19(4):e11393. doi: 10.15252/msb.202211393 (PMC10090950; doi:10.15252/msb.202211393)
Supplement: Supplementary file 10 — Source Data for Figure 6 [file MSB-19-e11393-s010.zip › MSB-2022-11393_SD_Figure_6/Source Data Fig. 6C intracomplex dispersion.xlsx]

## Sheet: Sheet1
Source Data Fig. 6C. Intracomplex dispersion for complexes with at least 5 subunits in intestine, liver, heart, and fat.
intestine					liver					heart					fat
complex	dispersion	randomized dispersion			complex	dispersion	randomized dispersion			complex	dispersion	randomized dispersion			complex	dispersion	randomized dispersion
Arp23	0.00862177	0.0772921			Arp23	0.0143929	0.0184496			Arp23	0.0164367	0.0429582			Arp23	0.00512973	0.0168757
COPI	0.00381238	0.0146514			COPI	0.00698567	0.0176147			COPI	0.00742349	0.0365015			COPI	0.0072296	0.00880669
COPII	0.0256903	0.0225042			COPII	0.0373587	0.0116241			respI	0.00303674	0.0494195			respI	0.0117116	0.0249464
EIF4F	0.0214934	0.144886			EMC	0.00982252	0.00188332			respIII	0.00184829	0.013601			respIII	0.00379986	0.0179432
EMC	0.0102521	0.0102521			ESCRT	0.0671098	0.0256971			mitoribosome	0.0139318	0.191867			mitoribosome	0.00495899	0.0238398
ESCRT	0.111101	0.0225713			respI	0.0134653	0.0715711			OST	0.00885551	0.0828341			OST	0.0111955	0.0155836
exocyst	0.0266622	0.00706353			respIII	0.0091206	0.0402112			ribosome LSU	0.00369863	0.044323			ribosome LSU	0.00367707	0.0989052
exosome	0.0281843	0.103923			mitoribosome	0.0125813	0.0357669			ribosome SSU	0.00555195	0.0224805			ribosome SSU	0.00246734	0.0850155
inflammasome	0.0184445	0.0855951			NPC	0.10166	0.0366539			spliceosome	0.119647	0.0437858			spliceosome	0.117782	0.0644461
MCM	0.016921	0.0208363			OST	0.00579953	0.0561959			TRiC	0.00128272	0.0475572			TRiC	0.0016214	0.0238889
respI	0.0119688	0.0296587			ribosome LSU	0.0137899	0.0722781			19S proteasome	0.00528039	0.0316977			19S proteasome	0.0412047	0.0717795
respIII	0.00751362	0.024175			ribosome SSU	0.00452023	0.0482459			20S proteasome	0.00823939	0.0150934			20S proteasome	0.00410517	0.153732
mitoribosome	0.0252018	0.0310643			spliceosome	0.108631	0.0365758
NPC	0.0316586	0.0163335			TRiC	0.0136772	0.0385464
NuRD	0.0421569	0.0608528			19S proteasome	0.0184561	0.0393405
OST	0.00585203	0.0103117			20S proteasome	0.00516297	0.037772
ribosome LSU	0.00734466	0.0363285
ribosome SSU	0.00483106	0.0496798
SIN3AB	0.120895	0.0636274
spliceosome	0.0662197	0.0455642
TRAPPIII	0.0385572	0.0120166
TRiC	0.000627	0.0200902
WICH	0.0940549	0.0805111
19S proteasome	0.00848462	0.0667365
20S proteasome	0.00965094	0.0285421
