# Supplementary material for: Turnover and replication analysis by isotope labeling (TRAIL) reveals the influence of tissue context on protein and organelle lifetimes
Source: Mol Syst Biol. 2023 Mar 17;19(4):e11393. doi: 10.15252/msb.202211393 (PMC10090950; doi:10.15252/msb.202211393)
Supplement: Supplementary file 10 — Source Data for Figure 6 [file MSB-19-e11393-s010.zip › MSB-2022-11393_SD_Figure_6/Source Data Fig. 6A and 6B decile_clustered_data.xlsx]

## Sheet: decile_clustered_data
Source Data Fig. 6A and 6B: median kt deciles for subunits of multiprotein complexes
	complex name	decile_gut	decile_liver	decile_heart	decile_fat		median decile all tissues
	mitoribosome	6	2	4	3		3.5
	ribosome LSU	6	1	6	5		5.5
	proteasome 20S	6	5	5	5		5
	respiratory CIII	6	4	1	2		3
	ribosome SSU	6	1	6	5		5.5
	respiratory CI	3	3	2	2		2.5
	OST	5.5	2	6.5	4		4.75
	Arp23	4	3	6	6		5
	proteasome 19S	6	6	7	8		6.5
	TRiC	7	6	8	8		7.5
	spliceosome	7	7	8	7		7
	COPI	6	7	9	8		7.5
